# Supplementary material for: Genotyping-by-Sequencing Derived High-Density Linkage Map and its Application to QTL Mapping of Flag Leaf Traits in Bread Wheat
Source: Sci Rep. 2017 Nov 27;7:16394. doi: 10.1038/s41598-017-16006-z (PMC5703991; doi:10.1038/s41598-017-16006-z)
Supplement: Supplementary file 2 — Dataset 1 [file 41598_2017_16006_MOESM2_ESM.xls]

## Sheet: Info
Title page for Supplementary Data S1, associated with the following paper:
Genotyping-by-sequencing derived high-density linkage map and its application to QTL mapping of flag leaf traits in bread wheat.
Waseem Hussain, P. Stephen. Baenziger,*, Vikas Belamkar, Mary J. Guttieri, Jorge P Venegas, Amanda Easterly, Ahmed Sallam, Jesse Poland

## Sheet: HWGBS_LinkageMap_3641
Marker	SNP_Position_Within_ReferenceScaffold_bp	Reference_Scaffold#	Start_PseudoAssembly	End_PseudoAssembly	Alleles	Chromosome	Ref_chr	Genetic position (cM)	HW_8	HW_9	HW_11	HW_12	HW_13	HW_15	HW_16	HW_17	HW_18	HW_20	HW_24	HW_25	HW_27	HW_29	HW_30	HW_31	HW_37	HW_40	HW_41	HW_43	HW_44	HW_46	HW_47	HW_48	HW_52	HW_53	HW_54	HW_56	HW_62	HW_64	HW_65	HW_66	HW_67	HW_68	HW_69	HW_70	HW_71	HW_72	HW_75	HW_76	HW_78
HWGBS246	1274	3926273	145819058	145820696	G/A	1A	1AL	0	BB	BB	BB	BB	AA	AA	AA	AA	AA	BB	AA	AA	AA	AA	AA	BB	BB	AA	AA	BB	-	AA	AA	AA	AA	BB	-	AA	AA	BB	BB	BB	BB	BB	BB	BB	AA	BB	BB	AA	BB
HWGBS245	1268	3926273	145819058	145820696	C/T	1A	1AL	0	BB	BB	BB	BB	AA	AA	AA	AA	AA	BB	AA	AA	AA	AA	AA	BB	BB	AA	AA	BB	-	AA	AA	AA	AA	BB	AA	AA	AA	BB	BB	BB	BB	BB	BB	BB	AA	BB	BB	AA	BB
HWGBS244	1986	3925675	144778708	144793047	G/A	1A	1AL	1.36	BB	BB	AA	BB	AA	AA	AA	AA	AA	BB	AA	AA	AA	AA	AA	BB	BB	AA	AA	BB	AA	AA	AA	AA	AA	BB	AA	AA	AA	BB	BB	BB	BB	BB	BB	BB	AA	-	BB	AA	BB
HWGBS243	1981	3925675	144778708	144793047	G/A	1A	1AL	1.36	BB	BB	AA	BB	AA	AA	AA	AA	AA	BB	AA	AA	AA	AA	AA	BB	BB	AA	AA	BB	AA	AA	AA	AA	AA	BB	AA	AA	AA	BB	BB	BB	BB	BB	BB	BB	AA	AA	BB	AA	BB
HWGBS205	986	1886076	17282207	17285139	G/C	1A	1AL	3.9	BB	BB	AA	BB	AA	AA	AA	AA	AA	BB	AA	AA	AA	AA	AA	BB	BB	AA	AA	BB	AA	AA	BB	-	BB	BB	BB	AA	AA	BB	BB	BB	BB	BB	-	BB	AA	AA	BB	BB	BB
HWGBS206	987	1886076	17282207	17285139	G/T	1A	1AL	3.9	BB	BB	AA	BB	AA	AA	AA	AA	AA	BB	AA	AA	AA	AA	AA	BB	BB	AA	AA	BB	AA	AA	BB	-	BB	BB	BB	AA	AA	BB	BB	BB	BB	BB	-	BB	AA	AA	BB	BB	BB
HWGBS204	984	1886076	17282207	17285139	G/A	1A	1AL	3.9	BB	BB	AA	BB	AA	AA	AA	AA	AA	BB	AA	AA	AA	AA	AA	BB	BB	AA	AA	BB	AA	AA	BB	-	BB	BB	BB	AA	AA	BB	BB	BB	BB	BB	-	BB	AA	AA	BB	BB	BB
HWGBS228	1944	3903497	103277858	103281877	G/A	1A	1AL	5.63	BB	BB	AA	BB	AA	AA	AA	AA	AA	BB	BB	AA	AA	AA	AA	BB	BB	AA	AA	BB	-	AA	BB	AA	BB	BB	-	AA	AA	BB	BB	AA	BB	BB	BB	BB	AA	AA	BB	BB	BB
HWGBS226	1357	3901360	99262722	99267088	C/T	1A	1AL	5.91	BB	BB	AA	BB	AA	AA	AA	AA	AA	BB	BB	AA	AA	AA	AA	BB	BB	AA	AA	BB	AA	AA	BB	AA	BB	BB	AA	AA	AA	BB	BB	AA	-	BB	BB	BB	AA	AA	BB	BB	-
HWGBS227	603	3901431	99383010	99384858	T/G	1A	1AL	5.91	BB	BB	AA	BB	AA	AA	AA	AA	AA	BB	BB	AA	AA	AA	AA	BB	BB	AA	AA	BB	AA	AA	BB	AA	BB	BB	AA	AA	AA	BB	BB	AA	-	BB	BB	BB	AA	AA	BB	BB	-
HWGBS230	1972	3903497	103277858	103281877	G/T	1A	1AL	6.2	BB	BB	AA	BB	AA	AA	AA	AA	AA	BB	BB	AA	AA	AA	AA	BB	BB	AA	AA	BB	-	AA	BB	AA	BB	BB	-	AA	AA	BB	BB	AA	AA	BB	BB	BB	AA	AA	BB	-	BB
HWGBS229	1953	3903497	103277858	103281877	T/G	1A	1AL	6.2	BB	BB	AA	BB	AA	AA	AA	AA	AA	BB	BB	AA	AA	AA	AA	BB	BB	AA	AA	BB	-	AA	BB	AA	BB	BB	-	AA	AA	BB	BB	AA	AA	BB	BB	BB	AA	AA	BB	-	BB
HWGBS284	96	3977030	246042306	246044131	A/G	1A	1AL	21.59	BB	AA	BB	AA	BB	AA	AA	AA	BB	BB	BB	BB	AA	BB	AA	BB	BB	AA	AA	BB	BB	AA	AA	BB	AA	BB	BB	AA	BB	BB	BB	AA	AA	AA	BB	BB	AA	BB	BB	AA	AA
HWGBS283	87	3977030	246042306	246044131	G/A	1A	1AL	21.59	BB	AA	BB	AA	BB	AA	AA	AA	BB	BB	BB	BB	AA	BB	AA	BB	BB	AA	AA	BB	BB	AA	AA	BB	AA	BB	BB	AA	BB	BB	BB	AA	AA	AA	BB	BB	AA	BB	BB	AA	AA
HWGBS262	6668	3954445	199314953	199330565	C/T	1A	1AL	22.13	BB	AA	BB	AA	BB	AA	AA	AA	BB	BB	BB	BB	AA	BB	AA	BB	BB	AA	AA	BB	BB	AA	AA	BB	AA	BB	BB	AA	BB	BB	BB	AA	AA	AA	BB	BB	AA	BB	BB	AA	AA
HWGBS263	7897	3955706	201618469	201638462	A/G	1A	1AL	22.13	BB	AA	BB	AA	BB	AA	AA	AA	BB	BB	BB	BB	AA	BB	AA	BB	BB	AA	AA	BB	BB	AA	AA	BB	AA	BB	BB	AA	BB	BB	BB	AA	AA	AA	BB	BB	AA	BB	BB	AA	AA
HWGBS264	7901	3955706	201618469	201638462	G/A	1A	1AL	22.13	BB	AA	BB	AA	BB	AA	AA	AA	BB	BB	BB	BB	AA	BB	AA	BB	BB	AA	AA	BB	BB	AA	AA	BB	AA	BB	BB	AA	BB	BB	BB	AA	AA	AA	BB	BB	AA	BB	BB	AA	AA
HWGBS209	105	3842576	35554161	35558254	G/A	1A	1AL	22.13	BB	AA	BB	AA	BB	AA	AA	AA	BB	BB	BB	BB	AA	BB	AA	BB	BB	AA	AA	BB	BB	AA	AA	BB	AA	BB	BB	AA	BB	BB	BB	AA	AA	AA	BB	BB	AA	BB	BB	AA	AA
HWGBS268	2685	3957197	204418130	204420839	G/A	1A	1AL	22.13	BB	AA	BB	AA	BB	AA	AA	AA	BB	BB	BB	BB	AA	BB	AA	BB	BB	AA	AA	BB	BB	AA	AA	BB	AA	BB	BB	AA	BB	BB	BB	AA	AA	AA	BB	BB	AA	BB	BB	AA	AA
HWGBS222	1661	3887682	73346643	73354680	C/T	1A	1AL	22.13	BB	AA	BB	AA	BB	AA	AA	AA	BB	BB	BB	BB	AA	BB	AA	BB	BB	AA	AA	BB	BB	AA	AA	BB	AA	BB	BB	AA	BB	BB	BB	AA	AA	AA	BB	BB	AA	BB	BB	AA	AA
HWGBS232	2754	3907583	110754875	110763990	A/T	1A	1AL	22.13	BB	AA	BB	AA	BB	AA	-	AA	BB	BB	BB	BB	AA	BB	AA	BB	BB	AA	AA	BB	BB	AA	AA	BB	AA	BB	-	AA	BB	BB	BB	AA	AA	AA	BB	BB	AA	BB	BB	AA	AA
HWGBS258	6012	3949184	189442348	189467315	A/G	1A	1AL	22.13	BB	AA	BB	AA	BB	AA	AA	AA	BB	BB	BB	BB	AA	BB	AA	BB	BB	AA	AA	BB	BB	AA	AA	BB	AA	BB	BB	AA	BB	BB	BB	AA	AA	AA	BB	BB	AA	BB	BB	AA	AA
HWGBS266	192	3956840	203721949	203723032	C/T	1A	1AL	22.13	BB	AA	BB	AA	BB	AA	AA	AA	BB	BB	BB	BB	AA	BB	AA	BB	BB	AA	AA	BB	BB	AA	AA	BB	AA	BB	BB	AA	BB	BB	BB	AA	AA	AA	BB	BB	AA	BB	BB	AA	AA
HWGBS270	534	3960989	211695547	211708870	C/T	1A	1AL	22.13	BB	AA	BB	AA	BB	AA	AA	AA	BB	BB	BB	BB	AA	BB	AA	BB	BB	AA	AA	BB	BB	AA	AA	-	AA	BB	BB	AA	BB	BB	BB	AA	AA	AA	BB	BB	AA	BB	BB	AA	AA
HWGBS273	3663	3964409	217983070	217987552	G/T	1A	1AL	22.13	BB	AA	BB	AA	BB	AA	AA	AA	BB	BB	BB	BB	AA	BB	AA	BB	BB	AA	AA	BB	BB	AA	AA	AA	AA	BB	BB	AA	BB	BB	BB	AA	AA	AA	BB	BB	AA	BB	BB	AA	AA
HWGBS271	550	3960989	211695547	211708870	C/T	1A	1AL	22.13	BB	AA	BB	AA	BB	AA	AA	AA	BB	BB	BB	BB	AA	BB	AA	BB	BB	AA	AA	BB	BB	AA	AA	-	AA	BB	BB	AA	BB	BB	BB	AA	AA	AA	BB	BB	AA	BB	BB	AA	AA
HWGBS269	668	3959663	209263116	209281548	A/G	1A	1AL	22.4	BB	AA	BB	AA	BB	AA	AA	AA	BB	BB	BB	BB	AA	BB	AA	BB	BB	AA	AA	BB	BB	AA	AA	-	AA	BB	BB	AA	BB	BB	BB	AA	AA	AA	BB	BB	AA	BB	BB	AA	AA
HWGBS242	225	3922293	138552091	138558898	T/C	1A	1AL	22.4	BB	AA	BB	AA	BB	AA	AA	AA	BB	BB	BB	BB	AA	BB	AA	BB	BB	AA	AA	BB	BB	AA	AA	-	AA	BB	BB	AA	BB	BB	BB	AA	AA	AA	BB	BB	AA	BB	BB	AA	AA
HWGBS278	1776	3976231	243187620	243196582	C/T	1A	1AL	22.4	BB	AA	BB	AA	BB	AA	AA	AA	BB	BB	BB	-	AA	BB	AA	BB	BB	AA	AA	BB	BB	AA	AA	BB	AA	BB	BB	AA	BB	BB	BB	AA	AA	AA	BB	BB	AA	-	BB	AA	AA
HWGBS259	1269	3951857	194512751	194546384	C/T	1A	1AL	22.4	BB	AA	BB	AA	BB	AA	AA	AA	BB	BB	BB	BB	AA	BB	AA	BB	BB	AA	AA	BB	BB	AA	AA	BB	AA	BB	BB	AA	BB	BB	BB	AA	AA	AA	BB	BB	AA	BB	BB	AA	AA
HWGBS234	9608	3909362	114071730	114084360	A/G	1A	1AL	22.4	BB	AA	BB	AA	BB	AA	AA	AA	BB	BB	BB	BB	AA	BB	AA	BB	BB	AA	AA	BB	BB	AA	AA	BB	AA	BB	BB	AA	BB	BB	BB	AA	AA	AA	BB	BB	AA	BB	BB	AA	AA
HWGBS224	13163	3891371	80361144	80376412	C/A	1A	1AL	22.4	BB	AA	BB	AA	BB	AA	AA	AA	BB	BB	BB	BB	AA	BB	AA	BB	BB	AA	AA	BB	BB	AA	AA	BB	AA	BB	BB	AA	BB	BB	BB	AA	AA	AA	BB	BB	AA	BB	BB	AA	AA
HWGBS267	200	3956840	203721949	203723032	G/A	1A	1AL	22.4	BB	AA	BB	AA	BB	AA	AA	AA	BB	BB	BB	BB	AA	BB	AA	BB	BB	AA	AA	-	BB	AA	AA	-	AA	BB	BB	AA	BB	BB	BB	AA	AA	AA	BB	BB	AA	BB	BB	AA	AA
HWGBS272	3563	3964409	217983070	217987552	A/G	1A	1AL	22.4	BB	AA	BB	AA	BB	AA	AA	AA	BB	BB	BB	BB	AA	BB	AA	BB	BB	AA	AA	BB	BB	AA	AA	AA	AA	BB	BB	AA	BB	BB	BB	AA	AA	AA	BB	BB	AA	BB	BB	AA	AA
HWGBS220	677	3883278	64664501	64670345	C/A	1A	1AL	22.4	BB	AA	BB	AA	BB	AA	AA	AA	BB	BB	BB	-	AA	BB	AA	BB	BB	AA	AA	BB	BB	AA	AA	AA	AA	BB	BB	AA	BB	BB	BB	AA	AA	AA	BB	BB	AA	BB	BB	AA	AA
HWGBS219	675	3883278	64664501	64670345	A/G	1A	1AL	22.4	BB	AA	BB	AA	BB	AA	AA	AA	BB	BB	BB	-	AA	BB	AA	BB	BB	AA	AA	BB	BB	AA	AA	AA	AA	BB	BB	AA	BB	BB	BB	AA	AA	AA	BB	BB	AA	BB	BB	AA	AA
HWGBS221	680	3883278	64664501	64670345	G/T	1A	1AL	22.4	BB	AA	BB	AA	BB	AA	AA	AA	BB	BB	BB	-	AA	BB	AA	BB	BB	AA	AA	BB	BB	AA	AA	AA	AA	BB	BB	AA	BB	BB	BB	AA	AA	AA	BB	BB	AA	BB	BB	AA	AA
HWGBS218	16399	3882773	63656894	63682042	C/T	1A	1AL	22.66	BB	AA	BB	AA	BB	AA	AA	AA	BB	BB	BB	AA	AA	BB	AA	BB	BB	AA	AA	BB	BB	AA	AA	BB	AA	BB	BB	AA	BB	BB	BB	AA	AA	AA	BB	BB	AA	BB	BB	AA	AA
HWGBS223	2119	3889877	77515682	77522550	G/T	1A	1AL	22.92	BB	AA	BB	AA	BB	AA	AA	AA	BB	BB	BB	BB	AA	BB	AA	BB	BB	AA	AA	BB	BB	AA	AA	BB	AA	BB	BB	AA	BB	BB	BB	AA	AA	AA	BB	BB	AA	BB	BB	AA	AA
HWGBS233	9599	3909362	114071730	114084360	T/G	1A	1AL	22.92	BB	AA	BB	AA	BB	AA	AA	AA	BB	BB	BB	BB	AA	BB	AA	BB	BB	AA	AA	BB	BB	AA	AA	BB	AA	BB	BB	AA	BB	BB	BB	AA	AA	AA	BB	BB	AA	BB	BB	AA	AA
HWGBS261	6665	3954445	199314953	199330565	T/C	1A	1AL	22.92	BB	AA	BB	AA	BB	AA	AA	AA	BB	BB	BB	BB	AA	BB	AA	BB	BB	AA	AA	BB	BB	AA	AA	BB	AA	BB	BB	AA	BB	BB	BB	AA	AA	AA	BB	BB	AA	BB	BB	AA	AA
HWGBS277	3733	3975730	241365720	241378261	G/A	1A	1AL	22.92	BB	AA	BB	AA	BB	AA	AA	AA	BB	BB	BB	BB	AA	BB	AA	BB	BB	AA	AA	BB	BB	AA	AA	BB	AA	BB	BB	AA	BB	-	BB	AA	AA	AA	BB	BB	AA	BB	BB	AA	AA
HWGBS225	7998	3893924	85303554	85313490	C/T	1A	1AL	22.92	BB	AA	BB	AA	BB	AA	AA	AA	BB	BB	BB	BB	AA	BB	AA	BB	BB	AA	AA	BB	BB	AA	AA	BB	AA	BB	BB	AA	BB	BB	BB	AA	AA	AA	BB	BB	AA	BB	BB	AA	AA
HWGBS253	13280	3937698	167554539	167570777	T/C	1A	1AL	23.2	BB	AA	BB	AA	BB	AA	AA	-	BB	BB	BB	BB	AA	BB	AA	BB	BB	AA	AA	BB	BB	AA	AA	-	AA	BB	BB	AA	BB	BB	BB	AA	AA	AA	BB	BB	AA	BB	BB	AA	AA
HWGBS255	2532	3939223	170505536	170511982	C/T	1A	1AL	24.08	BB	AA	BB	AA	BB	AA	AA	BB	BB	BB	BB	BB	AA	BB	AA	BB	BB	AA	AA	BB	BB	AA	AA	-	AA	BB	BB	AA	BB	-	BB	AA	AA	AA	BB	BB	AA	-	BB	AA	AA
HWGBS279	3660	3976351	243599966	243604860	G/C	1A	1AL	38.83	BB	AA	BB	AA	BB	BB	AA	BB	BB	BB	BB	BB	BB	BB	AA	AA	AA	AA	AA	BB	BB	AA	AA	AA	AA	BB	BB	AA	BB	AA	BB	-	AA	AA	BB	BB	BB	AA	BB	AA	AA
HWGBS280	3701	3976351	243599966	243604860	G/A	1A	1AL	38.83	BB	AA	BB	AA	BB	BB	AA	BB	BB	BB	BB	BB	BB	BB	AA	AA	AA	AA	AA	BB	BB	AA	AA	AA	AA	BB	BB	AA	BB	AA	BB	-	AA	AA	BB	BB	BB	-	BB	AA	-
HWGBS248	1358	3928374	149791756	149795101	G/A	1A	1AL	41.53	BB	AA	BB	AA	BB	BB	BB	BB	BB	BB	BB	BB	BB	BB	AA	AA	AA	AA	AA	BB	BB	AA	AA	AA	AA	BB	BB	AA	BB	AA	BB	AA	AA	AA	BB	BB	BB	AA	BB	AA	AA
HWGBS249	1367	3928374	149791756	149795101	G/A	1A	1AL	41.53	BB	AA	BB	AA	BB	BB	BB	BB	BB	BB	BB	BB	BB	BB	AA	AA	AA	AA	AA	BB	BB	AA	AA	AA	AA	BB	BB	AA	BB	AA	BB	AA	AA	AA	BB	BB	BB	AA	BB	AA	AA
HWGBS252	11150	3932307	157288880	157300947	G/C	1A	1AL	42.33	BB	AA	BB	AA	BB	BB	BB	BB	BB	BB	BB	BB	BB	BB	AA	AA	AA	AA	AA	BB	BB	AA	AA	AA	AA	BB	BB	AA	BB	AA	BB	AA	AA	AA	BB	BB	BB	AA	BB	AA	AA
HWGBS231	3566	3903825	103898537	103916242	G/A	1A	1AL	42.33	BB	AA	BB	AA	BB	BB	BB	BB	BB	BB	BB	BB	BB	BB	AA	AA	AA	AA	AA	BB	BB	AA	AA	-	-	BB	BB	AA	BB	AA	BB	-	AA	-	BB	BB	BB	AA	BB	AA	AA
HWGBS203	2155	1713650	15736310	15740067	G/A	1A	1AL	48.69	BB	AA	BB	AA	BB	BB	BB	BB	BB	BB	BB	AA	BB	BB	AA	AA	AA	AA	AA	BB	BB	AA	AA	AA	AA	AA	BB	AA	BB	AA	BB	BB	AA	-	BB	BB	BB	AA	BB	-	-
HWGBS201	2153	1713650	15736310	15740067	T/C	1A	1AL	48.69	BB	AA	BB	AA	BB	BB	BB	BB	BB	BB	BB	AA	BB	BB	AA	AA	AA	AA	AA	BB	BB	AA	AA	AA	AA	AA	BB	AA	BB	AA	BB	BB	AA	-	BB	BB	BB	AA	BB	-	-
HWGBS202	2154	1713650	15736310	15740067	G/C	1A	1AL	48.69	BB	AA	BB	AA	BB	BB	BB	BB	BB	BB	BB	AA	BB	BB	AA	AA	AA	AA	AA	BB	BB	AA	AA	AA	AA	AA	BB	AA	BB	AA	BB	BB	AA	-	BB	BB	BB	AA	BB	-	-
HWGBS282	1467	3976868	245488627	245500584	A/G	1A	1AL	49.51	BB	AA	BB	AA	BB	BB	BB	BB	BB	BB	BB	AA	BB	BB	AA	AA	AA	AA	AA	BB	BB	AA	AA	AA	AA	AA	BB	AA	BB	AA	BB	BB	AA	BB	BB	BB	BB	AA	BB	BB	BB
HWGBS200	3663	1366363	12572816	12578442	T/C	1A	1AL	50.58	BB	AA	BB	AA	BB	BB	BB	BB	BB	BB	BB	AA	BB	BB	AA	AA	AA	AA	AA	BB	BB	AA	AA	AA	AA	AA	BB	AA	BB	AA	BB	BB	AA	BB	BB	BB	BB	AA	BB	BB	BB
HWGBS199	2079	1195053	11025170	11029566	T/C	1A	1AL	51.38	BB	AA	BB	AA	BB	BB	BB	BB	-	BB	BB	AA	BB	BB	AA	BB	AA	AA	AA	BB	BB	AA	AA	AA	AA	AA	BB	AA	BB	AA	BB	BB	AA	BB	BB	BB	BB	AA	BB	BB	BB
HWGBS198	1994	1195053	11025170	11029566	C/T	1A	1AL	51.38	BB	AA	BB	AA	BB	BB	BB	BB	-	BB	BB	AA	BB	BB	AA	BB	AA	AA	AA	BB	BB	AA	AA	AA	AA	AA	-	AA	BB	AA	BB	BB	AA	BB	BB	BB	BB	AA	BB	BB	BB
HWGBS256	2436	3939399	170883262	170899408	C/G	1A	1AL	51.38	BB	AA	BB	AA	BB	BB	BB	BB	BB	BB	BB	AA	BB	BB	AA	BB	AA	AA	AA	BB	BB	AA	AA	AA	AA	AA	BB	AA	BB	AA	BB	BB	AA	BB	BB	BB	BB	AA	BB	BB	BB
HWGBS167	1160	3306253	161456089	161489853	C/T	1A	1AS	65.34	BB	AA	BB	AA	BB	BB	BB	BB	BB	-	AA	AA	BB	AA	AA	BB	AA	BB	AA	AA	BB	AA	AA	AA	AA	AA	BB	AA	AA	AA	BB	BB	BB	BB	BB	AA	BB	AA	AA	BB	BB
HWGBS168	12008	3306253	161456089	161489853	A/T	1A	1AS	65.34	BB	AA	BB	AA	BB	BB	BB	BB	BB	-	AA	AA	BB	AA	AA	BB	AA	BB	AA	AA	BB	AA	AA	AA	AA	AA	BB	AA	AA	AA	BB	BB	BB	BB	BB	AA	BB	AA	AA	BB	BB
HWGBS133	196	3288237	125663682	125665366	G/C	1A	1AS	66.5	BB	AA	BB	AA	BB	BB	BB	BB	BB	BB	AA	AA	-	AA	AA	BB	AA	BB	AA	AA	BB	AA	AA	AA	AA	AA	BB	AA	AA	AA	BB	BB	BB	BB	-	AA	-	AA	AA	BB	BB
HWGBS132	16756	3287964	125125209	125145063	C/G	1A	1AS	67.94	BB	AA	BB	-	BB	BB	BB	BB	BB	BB	AA	-	BB	AA	AA	BB	AA	BB	AA	AA	BB	AA	AA	AA	AA	AA	BB	AA	AA	AA	BB	BB	BB	BB	-	AA	BB	AA	AA	BB	BB
HWGBS105	1476	3271857	93212909	93216922	C/G	1A	1AS	67.94	BB	AA	BB	BB	BB	BB	BB	BB	BB	BB	AA	AA	BB	AA	AA	BB	AA	BB	AA	AA	BB	AA	AA	AA	AA	AA	BB	AA	AA	AA	BB	BB	BB	BB	BB	AA	BB	AA	AA	BB	BB
HWGBS106	1479	3271857	93212909	93216922	G/C	1A	1AS	67.94	BB	AA	BB	BB	BB	BB	BB	BB	BB	BB	AA	AA	BB	AA	AA	BB	AA	BB	AA	AA	BB	AA	AA	AA	AA	AA	BB	AA	AA	AA	BB	BB	BB	BB	BB	AA	BB	AA	AA	BB	BB
HWGBS88	6319	3266500	82532154	82547715	G/C	1A	1AS	67.94	BB	AA	BB	BB	BB	BB	BB	BB	BB	BB	AA	-	BB	AA	AA	BB	AA	BB	AA	AA	BB	AA	AA	AA	AA	AA	BB	AA	AA	AA	BB	BB	BB	BB	BB	AA	BB	AA	AA	BB	BB
HWGBS73	681	3262454	74489386	74490937	C/T	1A	1AS	67.94	BB	AA	BB	BB	BB	BB	BB	BB	BB	BB	AA	-	BB	AA	AA	BB	AA	BB	AA	AA	BB	AA	AA	AA	AA	AA	BB	AA	AA	AA	BB	BB	BB	BB	BB	AA	BB	AA	AA	BB	BB
HWGBS66	6292	3260556	70782325	70790076	A/G	1A	1AS	67.94	BB	AA	BB	BB	BB	BB	BB	BB	BB	BB	AA	AA	BB	AA	AA	BB	AA	BB	AA	AA	BB	AA	AA	AA	AA	AA	BB	AA	AA	AA	BB	BB	BB	BB	BB	AA	BB	AA	AA	BB	BB
HWGBS67	6317	3260556	70782325	70790076	G/A	1A	1AS	67.94	BB	AA	BB	BB	BB	BB	BB	BB	BB	BB	AA	AA	BB	AA	AA	BB	AA	BB	AA	AA	BB	AA	AA	AA	AA	AA	BB	AA	AA	AA	BB	BB	BB	BB	BB	AA	BB	AA	AA	BB	BB
HWGBS170	9257	3306306	161599757	161616669	G/T	1A	1AS	67.94	BB	AA	BB	BB	BB	BB	BB	BB	BB	BB	AA	AA	BB	AA	AA	BB	AA	BB	AA	AA	BB	AA	AA	AA	AA	AA	BB	AA	AA	AA	BB	BB	BB	BB	BB	AA	BB	AA	AA	BB	BB
HWGBS93	8427	3267117	83792285	83804443	G/T	1A	1AS	67.94	BB	AA	BB	BB	BB	BB	BB	BB	BB	BB	AA	AA	BB	AA	AA	BB	AA	BB	AA	AA	BB	AA	AA	AA	AA	AA	BB	AA	AA	AA	BB	BB	BB	BB	BB	AA	BB	AA	AA	BB	BB
HWGBS176	657	3307595	164209126	164210690	C/T	1A	1AS	67.94	BB	AA	BB	BB	BB	BB	BB	BB	BB	BB	AA	AA	BB	AA	AA	BB	AA	BB	AA	AA	BB	AA	AA	AA	AA	AA	BB	AA	AA	AA	BB	BB	BB	BB	BB	AA	BB	AA	AA	BB	BB
HWGBS64	6216	3260556	70782325	70790076	A/C	1A	1AS	67.94	BB	AA	BB	BB	BB	BB	BB	BB	BB	BB	AA	AA	BB	AA	AA	BB	AA	BB	AA	AA	BB	AA	AA	AA	AA	AA	BB	AA	AA	AA	BB	BB	BB	BB	BB	-	BB	AA	AA	BB	BB
HWGBS63	6083	3260556	70782325	70790076	C/T	1A	1AS	67.94	BB	AA	BB	BB	BB	BB	BB	BB	BB	BB	AA	AA	BB	AA	AA	BB	AA	BB	AA	AA	BB	AA	AA	AA	AA	AA	BB	AA	AA	AA	BB	BB	BB	BB	BB	AA	BB	AA	AA	BB	BB
HWGBS65	6279	3260556	70782325	70790076	T/G	1A	1AS	67.94	BB	AA	BB	BB	BB	BB	BB	BB	BB	BB	AA	AA	BB	AA	AA	BB	AA	BB	AA	AA	BB	AA	AA	AA	AA	AA	BB	AA	AA	AA	BB	BB	BB	BB	BB	AA	BB	AA	AA	BB	BB
HWGBS72	671	3262454	74489386	74490937	T/C	1A	1AS	67.94	BB	AA	-	BB	BB	BB	BB	BB	BB	BB	AA	AA	BB	AA	AA	BB	AA	BB	AA	AA	BB	AA	AA	AA	AA	AA	BB	AA	AA	AA	BB	BB	BB	BB	BB	AA	BB	AA	AA	BB	BB
HWGBS90	1754	3266710	82985348	82990745	C/T	1A	1AS	68.75	BB	AA	AA	BB	BB	BB	BB	BB	BB	BB	AA	AA	BB	AA	AA	BB	AA	BB	AA	AA	BB	AA	AA	AA	AA	AA	BB	AA	AA	AA	BB	BB	BB	BB	-	AA	BB	AA	AA	BB	BB
HWGBS174	2000	3307474	163981394	163991269	C/T	1A	1AS	69.01	BB	AA	AA	BB	BB	BB	BB	BB	BB	-	AA	AA	BB	AA	AA	BB	AA	BB	AA	AA	BB	AA	AA	AA	AA	AA	BB	AA	AA	AA	BB	BB	BB	BB	-	AA	BB	AA	AA	BB	BB
HWGBS172	1972	3307474	163981394	163991269	T/C	1A	1AS	69.01	BB	AA	AA	BB	BB	BB	BB	BB	BB	-	AA	AA	BB	AA	AA	BB	AA	BB	AA	AA	BB	AA	AA	AA	AA	AA	BB	AA	AA	AA	BB	BB	BB	BB	-	AA	BB	AA	AA	BB	BB
HWGBS173	1983	3307474	163981394	163991269	A/G	1A	1AS	69.01	BB	AA	AA	BB	BB	BB	BB	BB	BB	-	AA	AA	BB	AA	AA	BB	AA	BB	AA	AA	BB	AA	AA	AA	AA	AA	BB	AA	AA	AA	BB	BB	BB	BB	-	AA	BB	AA	AA	BB	BB
HWGBS175	5663	3307474	163981394	163991269	G/A	1A	1AS	69.28	BB	AA	AA	BB	BB	BB	BB	BB	BB	-	AA	AA	BB	AA	AA	BB	AA	BB	AA	AA	BB	AA	AA	AA	AA	AA	BB	AA	AA	AA	BB	BB	BB	BB	-	AA	BB	AA	AA	BB	BB
HWGBS89	1744	3266710	82985348	82990745	G/A	1A	1AS	69.54	BB	AA	AA	BB	BB	BB	BB	BB	BB	BB	AA	AA	BB	AA	AA	BB	AA	BB	AA	AA	BB	AA	AA	AA	AA	AA	BB	AA	AA	AA	BB	BB	BB	BB	-	AA	BB	AA	AA	BB	BB
HWGBS192	7828	3315337	181313051	181325885	C/T	1A	1AS	69.84	BB	AA	AA	BB	BB	BB	BB	BB	-	BB	-	-	BB	AA	AA	BB	AA	BB	AA	AA	BB	AA	AA	AA	AA	AA	BB	AA	AA	AA	-	-	BB	BB	AA	AA	BB	AA	AA	BB	-
HWGBS78	3699	3264118	77817375	77822349	T/G	1A	1AS	70.77	BB	AA	-	BB	BB	BB	BB	BB	BB	BB	AA	BB	BB	AA	AA	BB	AA	BB	AA	AA	BB	AA	AA	AA	AA	AA	BB	AA	AA	AA	BB	BB	BB	BB	AA	AA	BB	AA	AA	BB	BB
HWGBS53	3598	3253965	57871849	57876158	G/A	1A	1AS	70.77	-	AA	AA	BB	BB	BB	BB	-	BB	BB	AA	BB	BB	AA	AA	BB	AA	-	AA	AA	BB	AA	AA	-	AA	-	BB	AA	AA	AA	BB	-	-	BB	AA	AA	BB	AA	-	BB	BB
HWGBS148	806	3300059	148975185	148980237	C/T	1A	1AS	71.08	BB	AA	AA	BB	BB	BB	BB	BB	BB	BB	AA	BB	BB	AA	AA	BB	AA	BB	AA	AA	BB	AA	AA	AA	AA	AA	BB	AA	AA	AA	BB	BB	BB	BB	-	AA	BB	AA	AA	BB	BB
HWGBS52	3584	3253965	57871849	57876158	G/A	1A	1AS	71.39	-	AA	AA	BB	BB	BB	BB	-	BB	BB	AA	BB	BB	AA	AA	BB	AA	-	AA	AA	BB	AA	AA	-	AA	AA	BB	-	AA	AA	BB	-	-	BB	AA	AA	BB	AA	-	BB	BB
HWGBS47	17900	3252329	54573723	54609913	C/T	1A	1AS	71.39	BB	AA	AA	BB	BB	BB	BB	BB	BB	BB	AA	BB	BB	AA	AA	BB	AA	BB	AA	AA	BB	AA	AA	AA	AA	AA	BB	AA	AA	AA	BB	BB	BB	BB	AA	AA	BB	AA	AA	BB	BB
HWGBS184	4846	3313964	177568318	177574340	T/C	1A	1AS	71.39	BB	AA	AA	BB	BB	BB	BB	BB	BB	BB	AA	BB	BB	AA	AA	BB	AA	-	AA	AA	BB	AA	AA	AA	AA	AA	BB	AA	AA	AA	BB	BB	BB	BB	AA	AA	BB	AA	AA	BB	BB
HWGBS45	4072	3251772	53439034	53443793	C/T	1A	1AS	71.39	BB	AA	AA	BB	BB	BB	BB	BB	BB	BB	AA	BB	BB	AA	AA	BB	AA	BB	AA	AA	BB	AA	AA	AA	AA	AA	BB	AA	AA	AA	BB	BB	BB	BB	AA	AA	BB	AA	AA	BB	BB
HWGBS104	2135	3271590	92697972	92701197	A/G	1A	1AS	71.39	BB	AA	AA	BB	BB	BB	BB	BB	BB	BB	AA	BB	BB	AA	AA	BB	AA	BB	AA	AA	BB	AA	AA	AA	AA	AA	BB	AA	AA	AA	BB	BB	BB	BB	AA	AA	BB	AA	AA	BB	BB
HWGBS130	548	3286921	122972556	122980439	T/C	1A	1AS	71.39	BB	AA	AA	BB	BB	BB	BB	BB	BB	BB	AA	BB	BB	AA	AA	BB	AA	BB	AA	AA	BB	AA	AA	AA	AA	AA	BB	AA	AA	AA	BB	BB	BB	BB	AA	AA	BB	AA	AA	BB	BB
HWGBS191	12944	3314952	180249778	180272783	C/G	1A	1AS	71.39	BB	AA	AA	BB	BB	BB	BB	BB	BB	BB	AA	BB	BB	AA	AA	BB	AA	BB	AA	AA	BB	AA	AA	AA	AA	AA	BB	AA	AA	AA	BB	BB	BB	BB	AA	AA	-	AA	AA	BB	BB
HWGBS92	1438	3266821	83211634	83213742	C/T	1A	1AS	72.55	BB	AA	AA	BB	BB	BB	BB	BB	BB	BB	-	BB	BB	AA	AA	BB	AA	BB	AA	AA	BB	AA	AA	AA	AA	AA	BB	AA	AA	AA	BB	BB	BB	BB	-	AA	BB	AA	AA	BB	BB
HWGBS91	1409	3266821	83211634	83213742	G/A	1A	1AS	72.55	BB	AA	AA	BB	BB	BB	BB	BB	BB	BB	-	BB	BB	AA	AA	BB	AA	BB	AA	AA	BB	AA	AA	AA	AA	AA	BB	AA	AA	AA	BB	BB	BB	BB	-	AA	BB	AA	AA	BB	BB
HWGBS161	921	3305088	159024618	159025650	A/G	1A	1AS	73.41	BB	AA	AA	BB	BB	BB	BB	BB	BB	BB	AA	BB	BB	AA	AA	BB	AA	BB	AA	AA	BB	AA	AA	AA	AA	AA	BB	AA	AA	AA	BB	BB	BB	BB	AA	AA	BB	AA	AA	BB	BB
HWGBS122	828	3279534	108304059	108305418	A/G	1A	1AS	73.41	BB	AA	AA	BB	BB	BB	BB	BB	BB	BB	AA	BB	BB	AA	AA	BB	AA	BB	AA	AA	BB	AA	AA	AA	AA	AA	BB	AA	AA	AA	BB	-	BB	BB	AA	AA	BB	AA	AA	BB	BB
HWGBS160	4540	3304663	158151972	158156572	C/T	1A	1AS	73.41	BB	AA	AA	BB	BB	BB	BB	BB	BB	BB	AA	BB	BB	AA	AA	BB	AA	BB	AA	AA	BB	AA	AA	AA	AA	AA	BB	AA	AA	AA	BB	BB	BB	BB	AA	AA	BB	AA	AA	BB	BB
HWGBS42	4122	3239708	48678166	48685816	T/A	1A	1AS	73.68	BB	AA	AA	BB	BB	BB	BB	BB	BB	BB	AA	BB	BB	AA	AA	BB	AA	BB	AA	AA	BB	AA	AA	AA	AA	AA	-	AA	AA	AA	BB	BB	BB	BB	AA	AA	BB	AA	AA	BB	BB
HWGBS80	330	3265056	79657617	79659476	G/A	1A	1AS	74.22	BB	AA	AA	BB	BB	BB	BB	BB	BB	BB	AA	X	BB	AA	AA	BB	AA	-	AA	AA	BB	AA	AA	AA	AA	AA	BB	AA	AA	AA	BB	BB	BB	BB	AA	AA	BB	AA	AA	BB	BB
HWGBS81	333	3265056	79657617	79659476	C/T	1A	1AS	74.22	BB	AA	AA	BB	BB	BB	BB	BB	BB	BB	AA	X	BB	AA	AA	BB	AA	-	AA	AA	BB	AA	AA	AA	AA	AA	BB	AA	AA	AA	BB	BB	BB	BB	AA	AA	BB	AA	AA	BB	BB
HWGBS157	463	3304615	158008994	158020638	A/G	1A	1AS	80.16	AA	AA	AA	BB	AA	BB	BB	BB	BB	BB	AA	BB	BB	AA	AA	BB	AA	AA	AA	AA	BB	AA	AA	AA	AA	AA	BB	AA	AA	AA	BB	AA	BB	BB	AA	AA	AA	AA	AA	BB	BB
HWGBS181	1879	3312177	173274277	173284721	T/A	1A	1AS	80.16	AA	AA	AA	BB	AA	BB	BB	BB	BB	BB	AA	BB	BB	AA	AA	BB	AA	AA	AA	AA	BB	AA	AA	AA	AA	AA	BB	AA	AA	AA	BB	AA	BB	BB	AA	AA	AA	AA	AA	BB	BB
HWGBS155	434	3304615	158008994	158020638	C/T	1A	1AS	80.16	AA	AA	AA	BB	AA	BB	BB	BB	BB	BB	AA	BB	BB	AA	AA	BB	AA	AA	AA	AA	BB	AA	AA	AA	AA	AA	BB	AA	AA	AA	BB	AA	BB	BB	AA	AA	AA	AA	AA	BB	BB
HWGBS182	1914	3312177	173274277	173284721	G/A	1A	1AS	80.16	AA	AA	AA	BB	AA	BB	BB	BB	BB	BB	AA	BB	BB	AA	AA	BB	AA	AA	AA	AA	BB	AA	AA	AA	AA	AA	BB	AA	AA	AA	BB	AA	BB	BB	AA	AA	AA	AA	AA	BB	BB
HWGBS159	5630	3304615	158008994	158020638	A/G	1A	1AS	80.16	AA	AA	AA	BB	AA	BB	-	BB	BB	BB	AA	BB	BB	AA	AA	BB	AA	AA	AA	AA	BB	AA	AA	AA	AA	AA	BB	AA	AA	AA	BB	AA	BB	BB	AA	AA	AA	AA	AA	BB	BB
HWGBS154	405	3304615	158008994	158020638	T/C	1A	1AS	80.16	AA	AA	AA	BB	AA	BB	BB	BB	BB	BB	AA	BB	BB	AA	AA	BB	AA	AA	AA	AA	BB	AA	AA	AA	AA	AA	BB	AA	AA	AA	BB	AA	BB	BB	AA	AA	AA	AA	AA	BB	BB
HWGBS158	494	3304615	158008994	158020638	A/G	1A	1AS	80.16	AA	AA	AA	BB	AA	BB	BB	BB	BB	BB	AA	BB	BB	AA	AA	BB	AA	AA	AA	AA	BB	AA	AA	AA	AA	AA	BB	AA	AA	AA	BB	AA	BB	BB	AA	AA	AA	AA	AA	BB	BB
HWGBS156	462	3304615	158008994	158020638	T/C	1A	1AS	80.16	AA	AA	AA	BB	AA	BB	BB	BB	BB	BB	AA	BB	BB	AA	AA	BB	AA	AA	AA	AA	BB	AA	AA	AA	AA	AA	BB	AA	AA	AA	BB	AA	BB	BB	AA	AA	AA	AA	AA	BB	BB
HWGBS124	10423	3280421	110005291	110016755	T/C	1A	1AS	80.7	AA	AA	AA	BB	AA	BB	-	BB	BB	BB	AA	BB	BB	AA	AA	BB	AA	AA	AA	AA	BB	AA	AA	AA	AA	AA	BB	AA	AA	AA	BB	AA	BB	BB	AA	AA	AA	AA	AA	BB	BB
HWGBS128	3405	3286559	122278212	122283701	T/G	1A	1AS	92.12	AA	AA	-	BB	AA	BB	BB	-	BB	BB	BB	BB	AA	AA	AA	BB	AA	AA	AA	AA	BB	AA	BB	AA	BB	AA	BB	AA	-	AA	BB	AA	-	BB	BB	AA	-	AA	AA	BB	BB
HWGBS126	7625	3286371	121876680	121889482	T/C	1A	1AS	92.42	AA	AA	AA	BB	AA	BB	BB	AA	BB	BB	BB	BB	AA	AA	AA	BB	AA	AA	AA	AA	BB	AA	BB	AA	BB	AA	BB	AA	AA	AA	BB	AA	AA	BB	BB	AA	AA	AA	AA	BB	BB
HWGBS129	3406	3286559	122278212	122283701	G/T	1A	1AS	92.71	AA	AA	-	BB	AA	BB	BB	-	BB	BB	BB	BB	AA	AA	AA	BB	AA	AA	AA	AA	BB	AA	BB	AA	BB	AA	BB	AA	-	AA	BB	AA	-	BB	BB	AA	-	AA	AA	BB	BB
HWGBS70	3891	3260858	71359407	71371999	G/A	1A	1AS	95.3	AA	AA	AA	BB	AA	BB	BB	AA	BB	-	BB	BB	BB	AA	AA	BB	AA	AA	AA	BB	BB	AA	BB	AA	BB	AA	BB	-	AA	AA	BB	-	AA	BB	BB	AA	AA	AA	AA	BB	BB
HWGBS69	3890	3260858	71359407	71371999	G/T	1A	1AS	95.3	AA	AA	AA	BB	AA	BB	BB	AA	BB	-	BB	BB	BB	AA	AA	BB	AA	AA	AA	BB	BB	AA	BB	AA	BB	AA	BB	-	AA	AA	BB	-	AA	BB	BB	AA	AA	AA	AA	BB	BB
HWGBS71	3892	3260858	71359407	71371999	T/A	1A	1AS	95.3	AA	AA	AA	BB	AA	BB	BB	AA	BB	-	BB	BB	BB	AA	AA	BB	AA	AA	AA	BB	BB	AA	BB	AA	BB	AA	BB	-	AA	AA	BB	-	AA	BB	BB	AA	AA	AA	AA	BB	BB
HWGBS68	3889	3260858	71359407	71371999	A/T	1A	1AS	95.3	AA	AA	AA	BB	AA	BB	BB	AA	BB	-	BB	BB	BB	AA	AA	BB	AA	AA	AA	BB	BB	AA	BB	AA	BB	AA	BB	-	AA	AA	BB	-	AA	BB	BB	AA	AA	AA	AA	BB	BB
HWGBS61	3228	3259607	68842880	68849705	G/T	1A	1AS	97.41	AA	AA	AA	-	AA	BB	BB	AA	BB	-	BB	BB	-	AA	AA	BB	AA	AA	AA	AA	BB	AA	BB	AA	BB	-	BB	AA	AA	AA	BB	AA	-	BB	BB	-	AA	AA	AA	BB	BB
HWGBS146	1295	3300040	148919332	148924575	G/A	1A	1AS	97.41	AA	AA	AA	BB	AA	BB	BB	AA	BB	BB	BB	BB	AA	AA	AA	BB	AA	AA	AA	AA	BB	AA	BB	AA	BB	AA	BB	AA	AA	AA	BB	AA	AA	BB	BB	AA	AA	AA	AA	BB	BB
HWGBS147	1310	3300040	148919332	148924575	T/C	1A	1AS	97.41	AA	AA	AA	BB	AA	BB	BB	AA	BB	BB	BB	BB	AA	AA	AA	BB	AA	AA	AA	AA	BB	AA	BB	AA	BB	AA	BB	AA	AA	AA	BB	AA	AA	BB	BB	AA	AA	AA	AA	BB	BB
HWGBS145	417	3300040	148919332	148924575	C/T	1A	1AS	97.41	AA	AA	AA	BB	AA	BB	BB	AA	BB	BB	BB	BB	AA	AA	AA	BB	AA	AA	AA	AA	BB	AA	BB	AA	BB	AA	BB	AA	AA	AA	BB	AA	AA	BB	BB	AA	AA	AA	AA	BB	BB
HWGBS15	2599	1671324	23676063	23679205	G/A	1A	1AS	97.41	AA	AA	AA	BB	AA	BB	BB	AA	BB	BB	BB	BB	AA	AA	AA	BB	AA	AA	AA	AA	BB	AA	BB	AA	BB	AA	BB	AA	AA	AA	BB	AA	AA	BB	BB	AA	AA	AA	AA	BB	BB
HWGBS14	1033	1671324	23676063	23679205	T/C	1A	1AS	97.41	AA	AA	AA	BB	AA	BB	BB	AA	BB	BB	BB	BB	AA	AA	AA	BB	AA	AA	AA	AA	BB	AA	BB	AA	BB	AA	BB	AA	AA	AA	BB	AA	AA	BB	BB	AA	AA	AA	AA	BB	BB
HWGBS178	3774	3309902	168730483	168736168	T/C	1A	1AS	97.67	AA	AA	AA	BB	AA	BB	BB	AA	BB	BB	BB	BB	AA	AA	AA	BB	AA	AA	AA	AA	BB	AA	BB	AA	BB	AA	BB	AA	AA	AA	BB	AA	AA	BB	BB	AA	AA	AA	AA	BB	BB
HWGBS13	1497	1546355	21929088	21934035	A/C	1A	1AS	97.67	AA	AA	AA	BB	AA	BB	BB	AA	BB	BB	BB	BB	AA	AA	AA	BB	AA	AA	AA	AA	BB	AA	BB	AA	BB	AA	BB	AA	AA	AA	BB	AA	AA	BB	BB	AA	AA	AA	AA	BB	BB
HWGBS34	314	3204839	45498783	45501394	G/A	1A	1AS	97.94	AA	AA	AA	BB	AA	BB	BB	AA	BB	BB	BB	BB	AA	AA	AA	BB	AA	-	AA	AA	BB	AA	BB	AA	BB	X	BB	AA	AA	-	BB	AA	AA	BB	BB	AA	AA	AA	AA	BB	BB
HWGBS12	1494	1546355	21929088	21934035	G/A	1A	1AS	98.21	AA	AA	AA	BB	AA	BB	BB	AA	BB	BB	BB	BB	AA	AA	AA	BB	AA	AA	AA	AA	BB	AA	BB	AA	BB	AA	BB	AA	AA	AA	BB	AA	AA	BB	BB	AA	AA	AA	AA	BB	BB
HWGBS111	6485	3273860	97169922	97177115	A/T	1A	1AS	98.75	AA	AA	AA	BB	AA	BB	BB	AA	BB	BB	BB	BB	-	AA	AA	BB	AA	AA	AA	-	BB	AA	BB	X	BB	AA	BB	AA	AA	AA	BB	AA	-	BB	BB	AA	AA	AA	AA	BB	BB
HWGBS127	2585	3286559	122278212	122283701	T/A	1A	1AS	98.75	AA	AA	AA	BB	-	BB	BB	AA	BB	BB	BB	BB	AA	-	AA	BB	AA	-	AA	AA	BB	-	BB	-	BB	-	BB	AA	AA	AA	BB	AA	AA	BB	BB	AA	-	AA	AA	BB	BB
HWGBS75	4307	3263039	75670542	75675765	A/T	1A	1AS	98.75	AA	AA	AA	BB	X	BB	BB	AA	BB	BB	BB	BB	AA	AA	AA	BB	AA	BB	AA	AA	BB	AA	BB	AA	BB	AA	BB	AA	AA	AA	BB	AA	AA	BB	BB	AA	AA	AA	AA	BB	BB
HWGBS76	4340	3263039	75670542	75675765	G/A	1A	1AS	99.03	AA	AA	AA	BB	AA	BB	BB	AA	BB	BB	BB	BB	AA	AA	AA	BB	AA	BB	AA	AA	BB	AA	BB	AA	BB	AA	BB	AA	AA	AA	-	AA	AA	BB	BB	AA	AA	AA	AA	BB	BB
HWGBS3	1376	309987	4364261	4365919	C/T	1A	1AS	99.57	AA	AA	AA	BB	AA	BB	BB	AA	BB	BB	BB	BB	AA	AA	AA	BB	AA	AA	AA	AA	BB	AA	BB	AA	BB	AA	BB	AA	AA	AA	BB	AA	AA	BB	BB	AA	AA	AA	AA	BB	BB
HWGBS2	1090	288360	4050559	4053833	T/C	1A	1AS	99.83	AA	AA	AA	BB	AA	BB	BB	AA	BB	BB	BB	BB	AA	AA	AA	BB	AA	AA	AA	AA	BB	AA	BB	AA	BB	AA	BB	AA	AA	AA	BB	AA	AA	BB	BB	AA	AA	AA	AA	BB	BB
HWGBS18	2261	1892302	26847045	26851062	C/T	1A	1AS	99.83	AA	AA	AA	BB	AA	BB	BB	AA	BB	BB	BB	BB	AA	AA	AA	BB	AA	AA	AA	AA	BB	AA	BB	AA	BB	AA	BB	AA	AA	AA	BB	AA	AA	BB	BB	AA	AA	AA	AA	BB	BB
HWGBS38	1879	3231588	47243823	47252658	C/T	1A	1AS	99.83	AA	AA	AA	BB	AA	BB	BB	AA	BB	BB	BB	BB	AA	AA	AA	BB	AA	AA	AA	AA	BB	AA	BB	AA	BB	AA	BB	AA	AA	AA	BB	AA	AA	BB	BB	AA	AA	AA	AA	BB	BB
HWGBS8	834	848741	12010993	12013094	C/T	1A	1AS	99.83	AA	AA	AA	BB	AA	BB	BB	AA	BB	BB	BB	BB	AA	AA	AA	BB	AA	AA	AA	AA	BB	AA	BB	AA	BB	AA	BB	AA	AA	AA	BB	AA	AA	BB	BB	AA	AA	AA	AA	BB	BB
HWGBS33	376	2960464	42066366	42069177	G/C	1A	1AS	99.83	AA	AA	AA	BB	AA	BB	BB	AA	BB	BB	BB	BB	AA	AA	AA	BB	AA	AA	AA	AA	BB	AA	BB	AA	BB	AA	BB	AA	AA	AA	BB	AA	AA	BB	BB	AA	AA	AA	AA	BB	BB
HWGBS165	3757	3305478	159868232	159873596	G/A	1A	1AS	99.83	AA	AA	AA	BB	AA	BB	BB	AA	BB	BB	BB	BB	AA	AA	AA	BB	AA	AA	AA	AA	BB	AA	BB	AA	BB	AA	BB	AA	AA	AA	BB	AA	AA	BB	BB	AA	AA	AA	AA	BB	BB
HWGBS179	3153	3310623	170240506	170247922	A/C	1A	1AS	99.83	AA	AA	AA	BB	AA	BB	BB	AA	BB	BB	BB	BB	AA	AA	AA	BB	AA	AA	AA	AA	BB	AA	BB	AA	BB	AA	BB	AA	AA	AA	BB	AA	AA	BB	BB	AA	AA	AA	AA	BB	BB
HWGBS10	119	931651	13190065	13190499	G/A	1A	1AS	99.83	AA	AA	AA	BB	AA	BB	BB	AA	BB	BB	BB	BB	AA	AA	AA	BB	AA	AA	AA	AA	BB	AA	BB	AA	BB	AA	BB	AA	AA	AA	BB	AA	AA	BB	BB	AA	AA	AA	AA	BB	BB
HWGBS164	230	3305478	159868232	159873596	A/C	1A	1AS	99.83	AA	AA	AA	BB	AA	BB	BB	AA	BB	BB	BB	BB	AA	AA	AA	BB	AA	AA	AA	AA	BB	AA	BB	AA	BB	AA	BB	AA	AA	AA	BB	AA	AA	BB	BB	AA	AA	AA	AA	BB	BB
HWGBS6	131	636781	9009262	9009487	G/C	1A	1AS	99.83	AA	AA	AA	BB	AA	BB	BB	AA	BB	BB	BB	BB	AA	AA	AA	BB	AA	AA	AA	AA	BB	AA	BB	AA	BB	AA	BB	AA	AA	AA	BB	AA	AA	BB	-	AA	AA	AA	AA	BB	BB
HWGBS29	584	2371863	33626923	33627738	C/T	1A	1AS	99.83	AA	AA	AA	BB	AA	BB	BB	AA	BB	BB	BB	BB	AA	AA	AA	BB	AA	AA	AA	AA	BB	AA	BB	AA	BB	AA	BB	AA	AA	AA	BB	AA	AA	BB	BB	AA	AA	AA	AA	BB	BB
HWGBS5	101	636781	9009262	9009487	C/G	1A	1AS	99.83	AA	AA	AA	BB	AA	BB	BB	AA	BB	BB	BB	BB	AA	AA	AA	BB	AA	AA	AA	AA	BB	AA	BB	AA	BB	AA	BB	AA	AA	AA	BB	AA	AA	BB	BB	AA	AA	AA	AA	BB	BB
HWGBS9	885	848741	12010993	12013094	T/A	1A	1AS	99.83	AA	AA	AA	BB	AA	BB	BB	AA	BB	BB	BB	BB	AA	AA	AA	BB	AA	AA	AA	AA	BB	AA	BB	AA	BB	AA	BB	AA	AA	AA	BB	AA	AA	BB	BB	AA	AA	AA	AA	BB	BB
HWGBS55	13765	3254020	57976382	57994384	T/C	1A	1AS	100.09	AA	AA	AA	BB	AA	BB	BB	-	BB	BB	BB	BB	AA	AA	AA	BB	AA	AA	AA	AA	BB	AA	BB	AA	BB	AA	BB	AA	AA	AA	BB	AA	AA	BB	BB	AA	AA	AA	AA	BB	BB
HWGBS95	7919	3267433	84364266	84372840	C/T	1A	1AS	100.09	AA	AA	AA	BB	AA	-	BB	AA	BB	BB	BB	BB	AA	AA	AA	BB	AA	AA	AA	AA	BB	AA	BB	AA	BB	AA	-	AA	AA	AA	BB	AA	AA	BB	BB	AA	AA	AA	AA	BB	BB
HWGBS140	4344	3295399	139775069	139782030	T/C	1A	1AS	100.09	AA	AA	AA	BB	AA	BB	BB	AA	-	BB	BB	BB	AA	AA	AA	BB	AA	AA	AA	AA	BB	AA	BB	AA	BB	AA	BB	AA	AA	AA	BB	AA	AA	BB	BB	AA	AA	AA	AA	BB	BB
HWGBS54	13733	3254020	57976382	57994384	A/G	1A	1AS	100.09	AA	AA	AA	BB	AA	BB	BB	AA	BB	BB	BB	BB	AA	AA	AA	BB	AA	AA	AA	AA	BB	AA	BB	AA	BB	AA	BB	AA	AA	AA	BB	AA	AA	BB	BB	AA	AA	AA	AA	BB	BB
HWGBS138	1600	3295108	139078686	139081006	C/T	1A	1AS	100.09	AA	AA	AA	BB	AA	BB	BB	AA	-	BB	BB	BB	AA	AA	AA	BB	AA	AA	AA	AA	BB	AA	BB	AA	BB	AA	BB	AA	AA	AA	-	AA	AA	BB	BB	AA	AA	AA	AA	-	-
HWGBS56	13769	3254020	57976382	57994384	G/A	1A	1AS	100.09	AA	AA	AA	BB	AA	BB	BB	AA	BB	BB	BB	BB	AA	AA	AA	BB	AA	AA	AA	AA	BB	AA	BB	AA	BB	AA	BB	AA	AA	AA	BB	AA	AA	BB	BB	AA	AA	AA	AA	BB	BB
HWGBS141	4345	3295399	139775069	139782030	C/T	1A	1AS	100.09	AA	AA	AA	BB	AA	BB	BB	AA	-	BB	BB	BB	AA	AA	AA	BB	AA	AA	AA	AA	BB	AA	BB	AA	BB	AA	BB	AA	AA	AA	BB	AA	AA	BB	BB	AA	AA	AA	AA	BB	BB
HWGBS125	10547	3285904	120948133	120959091	G/A	1A	1AS	100.09	AA	AA	AA	BB	AA	BB	BB	AA	BB	BB	BB	BB	AA	AA	AA	BB	AA	AA	AA	AA	BB	AA	BB	AA	BB	AA	BB	AA	AA	AA	BB	AA	AA	BB	BB	AA	AA	AA	AA	BB	BB
HWGBS142	4347	3295399	139775069	139782030	A/G	1A	1AS	100.09	AA	AA	AA	BB	AA	BB	BB	AA	-	BB	BB	BB	AA	AA	AA	BB	AA	AA	AA	AA	BB	AA	BB	AA	BB	AA	BB	AA	AA	AA	BB	AA	AA	BB	BB	AA	AA	AA	AA	BB	BB
HWGBS143	4372	3295399	139775069	139782030	C/T	1A	1AS	100.09	AA	AA	AA	BB	AA	BB	BB	AA	-	BB	BB	BB	AA	AA	AA	BB	AA	AA	AA	AA	BB	AA	BB	AA	BB	AA	BB	AA	AA	AA	BB	AA	AA	BB	BB	AA	AA	AA	AA	BB	BB
HWGBS94	7915	3267433	84364266	84372840	G/A	1A	1AS	100.09	AA	AA	AA	BB	AA	-	BB	AA	BB	BB	BB	BB	AA	AA	AA	BB	AA	AA	AA	AA	BB	AA	BB	AA	BB	AA	-	AA	AA	AA	BB	AA	AA	BB	BB	AA	AA	AA	AA	BB	BB
HWGBS57	13790	3254020	57976382	57994384	C/T	1A	1AS	100.09	AA	AA	AA	BB	AA	BB	BB	-	BB	BB	BB	BB	AA	AA	AA	BB	AA	AA	AA	AA	BB	AA	BB	AA	BB	AA	BB	AA	AA	AA	BB	AA	AA	BB	BB	AA	AA	AA	AA	BB	BB
HWGBS139	4343	3295399	139775069	139782030	C/T	1A	1AS	100.09	AA	AA	AA	BB	AA	BB	BB	AA	-	BB	BB	BB	AA	AA	AA	BB	AA	AA	AA	AA	BB	AA	BB	AA	BB	AA	BB	AA	AA	AA	BB	AA	AA	BB	BB	AA	AA	AA	AA	BB	BB
HWGBS7	4667	780373	11048768	11056517	C/T	1A	1AS	100.65	AA	AA	AA	BB	AA	BB	BB	AA	BB	BB	BB	BB	AA	AA	AA	BB	AA	AA	AA	AA	BB	AA	BB	BB	BB	AA	BB	AA	AA	AA	BB	AA	AA	BB	BB	AA	AA	AA	AA	BB	BB
HWGBS108	622	3272898	95284435	95291675	G/A	1A	1AS	100.92	AA	AA	AA	BB	AA	BB	BB	AA	AA	BB	BB	BB	AA	AA	AA	BB	AA	AA	AA	AA	BB	AA	BB	BB	BB	AA	-	AA	AA	AA	BB	AA	AA	BB	BB	AA	AA	AA	AA	BB	BB
HWGBS97	735	3267721	84905446	84907451	T/C	1A	1AS	102.32	AA	AA	AA	AA	AA	-	BB	AA	-	BB	BB	BB	AA	AA	AA	BB	AA	AA	AA	AA	BB	AA	BB	-	BB	AA	-	AA	AA	AA	BB	AA	AA	BB	BB	AA	AA	AA	AA	-	BB
HWGBS98	740	3267721	84905446	84907451	C/T	1A	1AS	102.32	AA	AA	AA	AA	AA	-	BB	AA	-	BB	BB	BB	AA	AA	AA	BB	AA	AA	AA	AA	BB	AA	BB	-	BB	AA	-	AA	AA	AA	BB	AA	AA	BB	BB	AA	-	AA	AA	-	BB
HWGBS96	721	3267721	84905446	84907451	G/T	1A	1AS	102.32	AA	AA	AA	AA	AA	-	BB	AA	-	BB	BB	BB	AA	AA	AA	BB	AA	AA	AA	AA	BB	AA	BB	-	BB	AA	-	AA	AA	AA	BB	AA	AA	BB	BB	AA	AA	AA	AA	-	BB
HWGBS25	1275	1898983	26946485	26947971	G/A	1A	1AS	102.9	AA	AA	AA	AA	AA	BB	BB	AA	BB	BB	BB	BB	AA	AA	AA	BB	AA	AA	AA	AA	BB	AA	BB	-	BB	AA	-	AA	AA	AA	BB	AA	AA	BB	BB	AA	AA	AA	AA	BB	BB
HWGBS22	1272	1898983	26946485	26947971	G/C	1A	1AS	102.9	AA	AA	AA	AA	AA	BB	BB	AA	BB	BB	BB	BB	AA	AA	AA	BB	AA	AA	AA	AA	BB	AA	BB	-	BB	AA	-	AA	AA	AA	BB	AA	AA	BB	BB	AA	AA	AA	AA	BB	BB
HWGBS21	1267	1898983	26946485	26947971	C/T	1A	1AS	102.9	AA	AA	AA	AA	AA	BB	BB	AA	BB	BB	BB	BB	AA	AA	AA	BB	AA	AA	AA	AA	BB	AA	BB	-	BB	AA	-	AA	AA	AA	BB	AA	AA	BB	BB	AA	AA	AA	AA	BB	BB
HWGBS19	1251	1898983	26946485	26947971	A/G	1A	1AS	102.9	AA	AA	AA	AA	AA	BB	BB	AA	BB	BB	BB	BB	AA	AA	AA	BB	AA	AA	AA	AA	BB	AA	BB	-	BB	AA	-	AA	AA	AA	BB	AA	AA	BB	BB	AA	AA	AA	AA	BB	BB
HWGBS20	1253	1898983	26946485	26947971	C/A	1A	1AS	103.47	AA	AA	AA	AA	AA	BB	BB	AA	BB	BB	BB	BB	AA	AA	AA	BB	AA	AA	AA	AA	BB	AA	BB	AA	BB	AA	-	AA	AA	AA	BB	AA	AA	BB	BB	AA	AA	AA	AA	BB	BB
HWGBS23	1273	1898983	26946485	26947971	G/T	1A	1AS	103.47	AA	AA	AA	AA	AA	BB	BB	AA	BB	BB	BB	BB	AA	AA	AA	BB	AA	AA	AA	AA	BB	AA	BB	AA	BB	AA	-	AA	AA	AA	BB	AA	AA	BB	BB	AA	AA	AA	AA	BB	BB
HWGBS24	1274	1898983	26946485	26947971	C/A	1A	1AS	103.47	AA	AA	AA	AA	AA	BB	BB	AA	BB	BB	BB	BB	AA	AA	AA	BB	AA	AA	AA	AA	BB	AA	BB	-	BB	AA	-	AA	AA	AA	BB	AA	AA	BB	BB	AA	AA	AA	AA	BB	BB
HWGBS153	780	3303049	154920383	154921960	A/T	1A	1AS	104.61	AA	AA	AA	-	AA	BB	BB	AA	BB	BB	BB	BB	AA	AA	AA	BB	AA	BB	AA	AA	BB	AA	BB	BB	BB	AA	AA	AA	AA	AA	BB	AA	AA	BB	BB	AA	AA	AA	AA	BB	BB
HWGBS26	9118	2097048	29809116	29819988	G/A	1A	1AS	104.61	AA	AA	AA	BB	AA	BB	BB	AA	BB	BB	BB	BB	AA	AA	AA	BB	AA	BB	AA	AA	BB	AA	BB	BB	BB	AA	-	AA	AA	AA	BB	AA	AA	BB	BB	AA	AA	AA	AA	BB	BB
HWGBS135	1306	3290001	129179644	129182212	T/G	1A	1AS	104.61	AA	AA	AA	BB	AA	BB	BB	AA	BB	BB	BB	BB	AA	AA	AA	BB	AA	BB	AA	AA	BB	AA	BB	BB	BB	AA	BB	AA	AA	AA	BB	AA	AA	BB	BB	AA	AA	AA	AA	BB	BB
HWGBS109	1209	3273258	96041099	96043067	C/T	1A	1AS	104.61	AA	AA	AA	BB	AA	BB	BB	AA	BB	BB	BB	BB	AA	AA	AA	BB	AA	-	AA	AA	BB	AA	BB	BB	BB	AA	-	AA	AA	AA	BB	AA	AA	BB	BB	AA	AA	AA	AA	BB	BB
HWGBS87	8431	3265888	81371177	81384118	T/C	1A	1AS	104.61	AA	AA	AA	BB	AA	BB	BB	AA	BB	BB	BB	BB	AA	AA	AA	BB	AA	BB	AA	AA	BB	AA	BB	BB	BB	AA	BB	AA	AA	AA	BB	AA	AA	BB	BB	AA	AA	AA	AA	BB	BB
HWGBS36	220	3229576	46903042	46903325	C/G	1A	1AS	104.61	AA	AA	AA	BB	AA	BB	BB	AA	BB	BB	BB	BB	AA	AA	AA	BB	AA	BB	AA	AA	BB	AA	BB	BB	BB	AA	BB	AA	AA	AA	BB	AA	AA	BB	BB	AA	AA	AA	AA	BB	BB
HWGBS39	218	3234170	47693276	47695948	C/T	1A	1AS	104.61	AA	AA	AA	BB	AA	BB	BB	AA	BB	BB	BB	BB	AA	AA	AA	BB	AA	BB	AA	AA	BB	AA	BB	BB	BB	AA	BB	AA	AA	AA	BB	AA	AA	BB	BB	AA	AA	AA	AA	BB	BB
HWGBS86	8380	3265888	81371177	81384118	C/T	1A	1AS	104.61	AA	AA	AA	BB	AA	BB	BB	AA	BB	BB	BB	BB	AA	AA	AA	BB	AA	BB	AA	AA	BB	AA	BB	BB	BB	AA	BB	AA	AA	AA	BB	AA	AA	BB	BB	AA	AA	AA	AA	BB	BB
HWGBS189	2284	3314747	179690873	179697517	G/C	1A	1AS	104.61	AA	AA	AA	BB	AA	BB	BB	AA	BB	BB	BB	BB	AA	AA	AA	BB	AA	BB	AA	AA	BB	AA	BB	BB	BB	AA	BB	AA	AA	AA	BB	AA	AA	BB	BB	AA	AA	AA	AA	BB	BB
HWGBS110	1269	3273258	96041099	96043067	G/T	1A	1AS	104.61	AA	AA	AA	BB	AA	BB	BB	AA	BB	BB	BB	BB	AA	AA	AA	BB	AA	-	AA	AA	BB	AA	BB	BB	BB	AA	BB	AA	AA	AA	BB	AA	AA	BB	BB	AA	AA	AA	AA	BB	BB
HWGBS190	2299	3314747	179690873	179697517	G/A	1A	1AS	104.61	AA	AA	AA	BB	AA	BB	BB	AA	BB	BB	BB	BB	AA	AA	AA	BB	AA	BB	AA	AA	BB	AA	BB	BB	BB	AA	BB	AA	AA	AA	BB	AA	AA	BB	BB	AA	AA	AA	AA	BB	BB
HWGBS37	234	3229576	46903042	46903325	T/A	1A	1AS	104.61	AA	AA	AA	BB	AA	BB	BB	AA	BB	BB	BB	BB	AA	AA	AA	BB	AA	BB	AA	AA	BB	AA	BB	BB	BB	AA	BB	AA	AA	AA	BB	AA	AA	BB	BB	AA	AA	AA	AA	BB	BB
HWGBS188	2258	3314747	179690873	179697517	G/A	1A	1AS	104.87	AA	AA	AA	BB	AA	BB	BB	AA	BB	BB	BB	BB	AA	AA	AA	BB	AA	BB	AA	AA	BB	AA	BB	BB	BB	AA	BB	AA	AA	AA	BB	AA	AA	BB	BB	AA	AA	AA	AA	BB	BB
HWGBS186	2211	3314747	179690873	179697517	G/A	1A	1AS	104.87	AA	AA	AA	BB	AA	BB	BB	AA	BB	BB	BB	BB	AA	AA	AA	BB	AA	BB	AA	AA	BB	AA	BB	BB	BB	AA	BB	AA	AA	AA	BB	AA	AA	BB	BB	AA	AA	AA	AA	BB	BB
HWGBS187	2220	3314747	179690873	179697517	G/A	1A	1AS	104.87	AA	AA	AA	BB	AA	BB	BB	AA	BB	BB	BB	BB	AA	AA	AA	BB	AA	BB	AA	AA	BB	AA	BB	BB	BB	AA	BB	AA	AA	AA	BB	AA	AA	BB	BB	AA	AA	AA	AA	BB	BB
HWGBS101	5222	3270175	89898466	89906019	T/C	1A	1AS	105.4	AA	AA	AA	AA	AA	BB	BB	AA	BB	BB	BB	BB	AA	AA	AA	BB	AA	BB	AA	AA	BB	AA	BB	BB	BB	AA	BB	AA	AA	AA	BB	-	AA	BB	BB	AA	AA	AA	AA	BB	BB
HWGBS194	18700	3317067	189819093	189844772	C/T	1A	1AS	105.94	AA	AA	AA	AA	AA	BB	BB	AA	BB	BB	BB	BB	AA	AA	AA	BB	AA	BB	AA	AA	BB	AA	BB	BB	BB	AA	BB	AA	AA	AA	BB	BB	AA	BB	BB	AA	AA	AA	AA	BB	BB
HWGBS196	18737	3317067	189819093	189844772	G/T	1A	1AS	105.94	AA	AA	AA	AA	AA	BB	BB	AA	BB	BB	BB	BB	AA	AA	AA	BB	AA	BB	AA	AA	BB	AA	BB	BB	BB	AA	BB	AA	AA	AA	BB	BB	AA	BB	BB	AA	AA	AA	AA	BB	BB
HWGBS195	18734	3317067	189819093	189844772	T/C	1A	1AS	105.94	AA	AA	AA	AA	AA	BB	BB	AA	BB	BB	BB	BB	AA	AA	AA	BB	AA	BB	AA	AA	BB	AA	BB	BB	BB	AA	BB	AA	AA	AA	BB	BB	AA	BB	BB	AA	AA	AA	AA	BB	BB
HWGBS102	5228	3270175	89898466	89906019	T/C	1A	1AS	106.48	AA	AA	AA	AA	AA	BB	BB	AA	BB	BB	BB	BB	AA	AA	AA	BB	AA	BB	AA	AA	BB	AA	BB	BB	BB	AA	BB	AA	AA	AA	BB	-	AA	BB	BB	AA	AA	AA	AA	BB	BB
HWGBS100	5124	3270175	89898466	89906019	T/C	1A	1AS	106.48	AA	AA	AA	AA	AA	BB	BB	AA	BB	BB	BB	BB	AA	AA	AA	BB	AA	BB	AA	AA	BB	AA	BB	BB	BB	AA	BB	AA	AA	AA	BB	-	AA	BB	BB	AA	AA	AA	AA	BB	BB
HWGBS118	9199	3278639	106667053	106677473	C/G	1A	1AS	106.48	AA	AA	AA	AA	AA	BB	BB	AA	BB	BB	BB	BB	AA	AA	AA	BB	AA	BB	AA	AA	BB	AA	BB	BB	BB	AA	BB	AA	AA	AA	BB	AA	AA	BB	BB	AA	AA	AA	AA	BB	BB
HWGBS121	3822	3279087	107475132	107482356	C/G	1A	1AS	106.48	AA	AA	AA	AA	AA	BB	BB	AA	BB	BB	BB	BB	AA	AA	AA	BB	AA	BB	AA	AA	BB	AA	BB	BB	BB	AA	BB	AA	AA	AA	BB	AA	AA	BB	BB	AA	AA	AA	AA	BB	BB
HWGBS119	9200	3278639	106667053	106677473	C/T	1A	1AS	106.48	AA	AA	AA	AA	AA	BB	BB	AA	BB	BB	BB	BB	AA	AA	AA	BB	AA	BB	AA	AA	BB	AA	BB	BB	BB	AA	BB	AA	AA	AA	BB	AA	AA	BB	BB	AA	AA	AA	AA	BB	BB
HWGBS117	9165	3278639	106667053	106677473	C/T	1A	1AS	106.48	AA	AA	AA	AA	AA	BB	BB	AA	BB	BB	BB	BB	AA	AA	AA	BB	AA	BB	AA	AA	BB	AA	BB	BB	BB	AA	BB	AA	AA	AA	BB	AA	AA	BB	BB	AA	AA	AA	AA	BB	BB
HWGBS103	6396	3270175	89898466	89906019	T/C	1A	1AS	106.48	AA	AA	AA	AA	AA	BB	BB	AA	BB	BB	BB	BB	AA	AA	AA	BB	AA	BB	AA	AA	BB	AA	BB	BB	BB	AA	BB	AA	AA	AA	BB	AA	AA	BB	BB	AA	AA	AA	AA	BB	BB
HWGBS151	3374	3301917	152577445	152582282	C/T	1A	1AS	106.48	AA	AA	AA	AA	AA	BB	BB	AA	BB	BB	BB	BB	AA	AA	AA	BB	AA	BB	AA	AA	BB	AA	BB	BB	BB	AA	BB	AA	AA	AA	BB	AA	AA	BB	BB	AA	AA	AA	AA	BB	BB
HWGBS120	9205	3278639	106667053	106677473	G/A	1A	1AS	106.48	AA	AA	AA	AA	AA	BB	BB	AA	BB	BB	BB	BB	AA	AA	AA	BB	AA	BB	AA	AA	BB	AA	BB	BB	BB	AA	BB	AA	AA	AA	BB	AA	AA	BB	BB	AA	AA	AA	AA	BB	BB
HWGBS137	8454	3290759	130640082	130649538	G/C	1A	1AS	106.75	AA	AA	AA	AA	AA	BB	BB	AA	BB	BB	BB	BB	AA	AA	AA	BB	AA	BB	AA	AA	BB	AA	BB	BB	BB	AA	BB	AA	AA	AA	BB	AA	AA	BB	BB	AA	AA	AA	AA	BB	BB
HWGBS123	2324	3280364	109891342	109895593	G/C	1A	1AS	106.75	AA	AA	AA	AA	AA	BB	BB	AA	BB	BB	BB	BB	AA	AA	AA	BB	AA	BB	AA	AA	BB	AA	BB	BB	BB	AA	BB	AA	AA	AA	BB	-	-	BB	BB	AA	AA	AA	AA	BB	BB
HWGBS136	6978	3290759	130640082	130649538	C/T	1A	1AS	106.75	AA	AA	AA	AA	AA	BB	BB	AA	BB	BB	BB	BB	AA	AA	AA	BB	AA	BB	AA	AA	BB	AA	BB	BB	BB	AA	BB	AA	AA	AA	BB	AA	AA	BB	BB	AA	AA	AA	AA	BB	BB
HWGBS115	2713	3277420	104308807	104322802	C/T	1A	1AS	111.28	AA	-	AA	AA	AA	BB	BB	AA	BB	BB	BB	BB	AA	BB	AA	BB	AA	BB	AA	AA	BB	BB	BB	AA	BB	AA	BB	AA	AA	AA	BB	AA	AA	BB	AA	AA	BB	AA	AA	BB	BB
HWGBS116	5684	3277420	104308807	104322802	A/G	1A	1AS	111.28	AA	-	AA	AA	AA	BB	BB	AA	BB	BB	BB	BB	AA	BB	AA	BB	AA	BB	AA	AA	BB	BB	BB	AA	BB	AA	BB	AA	AA	AA	BB	AA	AA	BB	AA	AA	BB	AA	AA	BB	BB
HWGBS99	8998	3269313	88144960	88158189	C/T	1A	1AS	112.09	AA	AA	AA	AA	AA	BB	BB	AA	BB	BB	BB	BB	AA	BB	AA	BB	AA	BB	AA	AA	BB	-	BB	AA	BB	AA	BB	AA	AA	AA	AA	AA	AA	BB	AA	AA	BB	AA	AA	BB	BB
HWGBS62	1069	3260503	70695894	70699916	C/A	1A	1AS	112.09	AA	AA	AA	AA	AA	BB	BB	AA	BB	BB	BB	BB	AA	BB	AA	BB	AA	BB	AA	AA	BB	BB	BB	AA	BB	AA	BB	AA	AA	AA	AA	AA	AA	BB	AA	AA	BB	AA	AA	BB	BB
HWGBS150	233	3301348	151420938	151424297	C/T	1A	1AS	112.09	AA	AA	AA	AA	AA	BB	BB	AA	BB	BB	BB	BB	AA	BB	AA	BB	AA	BB	AA	AA	BB	BB	BB	AA	BB	AA	BB	AA	AA	AA	AA	AA	AA	BB	AA	AA	BB	AA	AA	BB	BB
HWGBS59	6936	3255097	60003023	60019700	G/A	1A	1AS	113.18	AA	AA	AA	AA	AA	BB	BB	AA	BB	BB	BB	BB	AA	BB	AA	BB	AA	BB	AA	AA	BB	BB	BB	AA	BB	AA	BB	AA	-	AA	AA	AA	AA	BB	AA	AA	BB	AA	AA	BB	BB
HWGBS58	2379	3255097	60003023	60019700	A/T	1A	1AS	113.18	AA	AA	AA	AA	AA	BB	BB	AA	BB	BB	BB	BB	AA	BB	AA	BB	AA	BB	AA	AA	BB	BB	BB	AA	BB	AA	-	AA	BB	AA	AA	AA	AA	BB	AA	AA	BB	AA	AA	BB	BB
HWGBS60	7231	3255097	60003023	60019700	A/G	1A	1AS	113.18	AA	AA	AA	AA	AA	BB	BB	AA	BB	BB	BB	BB	AA	BB	AA	BB	AA	BB	AA	AA	BB	BB	BB	AA	BB	AA	BB	AA	BB	AA	AA	AA	AA	BB	AA	AA	BB	AA	AA	BB	BB
HWGBS646	11575	3483609	215679999	215698489	G/A	1B	1BS	0	AA	AA	BB	AA	AA	AA	BB	AA	AA	BB	AA	BB	AA	AA	AA	BB	AA	BB	AA	BB	BB	BB	AA	BB	-	BB	AA	BB	AA	AA	BB	-	BB	BB	AA	AA	AA	AA	BB	BB	-
HWGBS622	3965	3482117	207948359	207952824	G/A	1B	1BS	0.58	AA	AA	BB	AA	AA	AA	BB	AA	AA	BB	AA	BB	AA	AA	-	BB	AA	BB	AA	BB	BB	BB	AA	BB	AA	BB	AA	BB	AA	AA	BB	BB	BB	-	AA	AA	AA	AA	-	BB	-
HWGBS621	3911	3482117	207948359	207952824	G/A	1B	1BS	0.58	AA	AA	BB	AA	AA	AA	BB	AA	AA	BB	AA	BB	AA	AA	-	BB	AA	BB	AA	BB	BB	BB	AA	BB	AA	BB	AA	BB	AA	AA	BB	BB	BB	-	AA	AA	AA	AA	-	BB	AA
HWGBS489	2636	3451973	135940329	135952693	C/A	1B	1BS	5.9	BB	AA	BB	AA	AA	AA	BB	AA	AA	BB	AA	BB	AA	AA	BB	BB	AA	-	AA	BB	BB	-	AA	BB	AA	BB	AA	BB	-	AA	-	BB	BB	AA	AA	AA	AA	AA	BB	AA	AA
HWGBS502	2430	3456689	146642071	146677008	A/G	1B	1BS	6.78	BB	AA	BB	AA	AA	AA	BB	AA	AA	AA	AA	BB	AA	AA	BB	BB	AA	BB	AA	BB	BB	BB	AA	BB	AA	BB	AA	BB	AA	AA	BB	BB	BB	AA	AA	AA	AA	AA	BB	AA	AA
HWGBS457	2975	3446560	123306565	123314505	C/T	1B	1BS	6.78	BB	AA	BB	AA	AA	AA	BB	AA	AA	AA	AA	BB	AA	AA	BB	BB	AA	BB	AA	BB	BB	BB	AA	BB	AA	BB	AA	BB	AA	AA	BB	BB	BB	AA	AA	AA	AA	AA	BB	AA	AA
HWGBS305	704	2755762	34083363	34084532	C/G	1B	1BS	9.82	BB	AA	BB	BB	AA	AA	BB	AA	AA	AA	AA	BB	AA	BB	BB	BB	AA	AA	AA	BB	BB	BB	AA	BB	AA	BB	AA	BB	AA	AA	BB	BB	BB	AA	AA	AA	AA	AA	BB	AA	AA
HWGBS307	906	2973540	36817895	36820367	T/C	1B	1BS	9.82	BB	AA	BB	BB	AA	AA	BB	AA	AA	AA	AA	BB	AA	BB	BB	BB	AA	AA	AA	BB	BB	BB	AA	BB	AA	BB	AA	BB	AA	AA	BB	BB	BB	AA	AA	AA	AA	AA	BB	AA	AA
HWGBS419	8810	3433078	91936359	91948525	T/C	1B	1BS	10.09	BB	AA	BB	BB	AA	AA	BB	AA	BB	AA	AA	BB	AA	BB	BB	BB	AA	AA	AA	BB	BB	BB	AA	BB	AA	BB	AA	BB	AA	AA	BB	BB	BB	AA	AA	AA	AA	AA	BB	AA	AA
HWGBS412	4408	3433078	91936359	91948525	C/A	1B	1BS	10.09	BB	AA	BB	BB	AA	AA	BB	AA	BB	AA	AA	BB	AA	BB	BB	BB	AA	AA	AA	BB	BB	BB	AA	BB	AA	BB	-	BB	AA	AA	BB	BB	BB	AA	AA	AA	AA	AA	BB	AA	AA
HWGBS411	4393	3433078	91936359	91948525	G/A	1B	1BS	10.09	BB	AA	BB	BB	AA	AA	BB	AA	BB	AA	AA	BB	AA	BB	BB	BB	AA	AA	AA	BB	BB	BB	AA	BB	AA	BB	-	BB	AA	AA	BB	BB	BB	AA	AA	AA	AA	AA	BB	AA	AA
HWGBS414	4875	3433078	91936359	91948525	T/C	1B	1BS	10.09	BB	AA	BB	BB	AA	AA	BB	AA	BB	AA	AA	BB	AA	BB	BB	BB	AA	AA	AA	BB	BB	BB	AA	BB	AA	BB	AA	BB	AA	AA	BB	BB	BB	AA	AA	AA	AA	AA	BB	AA	AA
HWGBS413	4421	3433078	91936359	91948525	C/G	1B	1BS	10.09	BB	AA	BB	BB	AA	AA	BB	AA	BB	AA	AA	BB	AA	BB	BB	BB	AA	AA	AA	BB	BB	BB	AA	BB	AA	BB	-	BB	AA	AA	BB	BB	BB	AA	AA	AA	AA	AA	BB	AA	AA
HWGBS418	5646	3433078	91936359	91948525	A/G	1B	1BS	10.35	BB	AA	BB	BB	AA	AA	BB	AA	BB	AA	AA	BB	AA	BB	BB	BB	AA	AA	AA	BB	BB	BB	AA	BB	AA	BB	AA	BB	AA	AA	BB	BB	BB	AA	AA	AA	AA	AA	BB	AA	AA
HWGBS416	5619	3433078	91936359	91948525	T/G	1B	1BS	10.35	BB	AA	BB	BB	AA	AA	BB	AA	BB	AA	AA	BB	AA	BB	BB	BB	AA	AA	AA	BB	BB	BB	AA	BB	AA	BB	AA	BB	AA	AA	BB	BB	BB	AA	AA	AA	AA	AA	BB	AA	AA
HWGBS417	5644	3433078	91936359	91948525	T/G	1B	1BS	10.35	BB	AA	BB	BB	AA	AA	BB	AA	BB	AA	AA	BB	AA	BB	BB	BB	AA	AA	AA	BB	BB	BB	AA	BB	AA	BB	AA	BB	AA	AA	BB	BB	BB	AA	AA	AA	AA	AA	BB	AA	AA
HWGBS415	4900	3433078	91936359	91948525	T/C	1B	1BS	10.61	BB	AA	BB	BB	AA	AA	BB	AA	BB	AA	AA	BB	AA	BB	BB	BB	AA	AA	AA	BB	BB	BB	AA	BB	AA	BB	AA	BB	AA	AA	BB	BB	BB	AA	AA	AA	AA	AA	BB	AA	AA
HWGBS409	4419	3432419	90394726	90403949	A/C	1B	1BS	10.89	BB	AA	BB	BB	AA	AA	BB	AA	-	AA	AA	BB	AA	-	BB	BB	AA	AA	AA	BB	BB	BB	AA	BB	AA	BB	AA	BB	AA	AA	BB	-	BB	AA	AA	AA	AA	AA	BB	AA	AA
HWGBS405	8788	3431770	89001694	89012031	A/T	1B	1BS	11.44	BB	AA	BB	BB	AA	AA	BB	AA	BB	AA	AA	BB	AA	BB	BB	BB	AA	AA	AA	BB	BB	BB	AA	BB	AA	BB	AA	BB	AA	AA	BB	AA	BB	AA	AA	AA	AA	AA	BB	AA	AA
HWGBS406	8834	3431770	89001694	89012031	G/C	1B	1BS	11.44	BB	AA	BB	BB	AA	AA	BB	AA	BB	AA	AA	BB	AA	BB	BB	BB	AA	AA	AA	BB	BB	BB	AA	BB	AA	BB	AA	BB	AA	AA	BB	AA	BB	AA	AA	AA	AA	AA	BB	AA	AA
HWGBS400	11809	3429689	84088211	84108353	T/C	1B	1BS	11.96	BB	AA	BB	BB	AA	AA	BB	AA	BB	AA	AA	BB	AA	BB	BB	BB	AA	AA	AA	BB	BB	BB	AA	BB	AA	BB	AA	BB	AA	AA	BB	AA	BB	AA	AA	AA	AA	AA	BB	AA	AA
HWGBS560	9106	3472221	182723861	182735185	C/T	1B	1BS	11.96	BB	AA	BB	BB	AA	AA	BB	AA	BB	AA	AA	BB	AA	BB	BB	BB	AA	AA	AA	BB	BB	BB	AA	BB	AA	BB	AA	BB	AA	AA	-	AA	BB	AA	AA	AA	AA	AA	-	AA	AA
HWGBS602	2282	3479684	200321719	200327020	G/A	1B	1BS	12.23	BB	AA	BB	BB	AA	AA	BB	AA	BB	AA	AA	BB	AA	BB	BB	BB	AA	AA	AA	BB	BB	BB	AA	BB	AA	BB	AA	BB	AA	AA	BB	AA	BB	AA	AA	AA	AA	AA	BB	AA	AA
HWGBS603	2300	3479684	200321719	200327020	C/A	1B	1BS	12.23	BB	AA	BB	BB	AA	AA	BB	AA	BB	AA	AA	BB	AA	BB	BB	BB	AA	AA	AA	BB	BB	BB	AA	BB	AA	BB	AA	BB	AA	AA	BB	AA	BB	AA	AA	AA	AA	AA	BB	AA	AA
HWGBS601	1918	3479656	200229569	200240106	G/A	1B	1BS	12.5	BB	AA	BB	BB	AA	AA	BB	AA	BB	-	AA	BB	AA	BB	BB	BB	AA	AA	AA	BB	BB	BB	AA	BB	AA	BB	AA	BB	AA	AA	BB	AA	BB	AA	AA	AA	AA	AA	BB	AA	AA
HWGBS538	2890	3467082	170914693	170918888	T/C	1B	1BS	19.14	-	AA	AA	AA	AA	AA	-	AA	BB	BB	AA	BB	AA	BB	AA	BB	AA	BB	AA	BB	AA	BB	AA	BB	AA	AA	AA	BB	AA	AA	BB	-	BB	AA	AA	AA	AA	AA	BB	AA	AA
HWGBS537	2874	3467082	170914693	170918888	G/C	1B	1BS	19.14	-	AA	AA	AA	AA	AA	-	AA	BB	BB	AA	BB	AA	BB	AA	BB	AA	BB	AA	BB	AA	BB	AA	BB	AA	AA	AA	BB	AA	AA	BB	-	BB	AA	AA	AA	AA	AA	BB	AA	AA
HWGBS539	2904	3467082	170914693	170918888	G/A	1B	1BS	19.14	-	AA	AA	AA	AA	AA	BB	AA	BB	BB	AA	BB	AA	BB	AA	BB	AA	BB	AA	BB	AA	BB	AA	BB	AA	AA	AA	BB	AA	AA	BB	-	BB	AA	AA	AA	AA	AA	BB	AA	AA
HWGBS610	1486	3481265	205108114	205109847	G/A	1B	1BS	34.29	BB	AA	AA	BB	AA	AA	BB	AA	BB	BB	AA	BB	BB	AA	AA	BB	AA	BB	BB	-	BB	BB	AA	BB	AA	AA	BB	BB	BB	AA	BB	AA	BB	AA	AA	AA	AA	AA	-	AA	AA
HWGBS608	2502	3480246	201917716	201926766	A/T	1B	1BS	34.29	BB	AA	-	BB	AA	AA	BB	AA	BB	BB	AA	BB	BB	AA	AA	BB	AA	BB	BB	-	BB	BB	AA	BB	AA	AA	BB	BB	BB	AA	BB	AA	BB	AA	AA	AA	AA	AA	BB	AA	AA
HWGBS605	10577	3479901	200824525	200836572	G/A	1B	1BS	34.56	BB	AA	-	BB	AA	AA	BB	AA	BB	BB	AA	BB	BB	AA	AA	BB	AA	BB	BB	-	BB	BB	AA	BB	AA	AA	BB	BB	BB	AA	BB	AA	BB	AA	AA	AA	AA	AA	BB	AA	AA
HWGBS604	10516	3479901	200824525	200836572	C/T	1B	1BS	34.83	BB	AA	-	BB	AA	AA	BB	AA	BB	BB	AA	BB	BB	AA	AA	BB	AA	BB	BB	BB	BB	BB	AA	BB	AA	AA	BB	BB	BB	AA	BB	AA	BB	AA	AA	AA	AA	AA	BB	AA	AA
HWGBS352	4540	3421994	66159479	66164993	C/A	1B	1BS	39.18	BB	AA	AA	BB	AA	AA	BB	AA	BB	BB	AA	BB	BB	AA	AA	BB	BB	BB	BB	BB	BB	BB	AA	BB	AA	AA	BB	BB	BB	AA	BB	AA	BB	AA	AA	AA	AA	AA	AA	AA	AA
HWGBS304	7086	2512503	31023187	31035861	C/T	1B	1BS	39.18	BB	AA	AA	BB	AA	AA	BB	AA	BB	BB	AA	BB	BB	AA	AA	BB	BB	BB	BB	BB	BB	BB	AA	BB	AA	AA	BB	BB	BB	AA	BB	AA	BB	AA	AA	AA	AA	AA	AA	AA	AA
HWGBS351	4527	3421994	66159479	66164993	G/T	1B	1BS	39.18	BB	AA	AA	BB	AA	AA	BB	AA	BB	BB	AA	BB	BB	AA	AA	BB	BB	BB	BB	BB	BB	BB	AA	BB	AA	AA	BB	BB	BB	AA	BB	AA	BB	AA	AA	AA	AA	AA	AA	AA	AA
HWGBS623	15472	3482173	208078268	208096133	C/G	1B	1BS	39.44	BB	AA	AA	BB	AA	AA	BB	AA	BB	AA	AA	BB	BB	AA	AA	BB	BB	BB	BB	BB	BB	BB	AA	BB	AA	AA	BB	BB	BB	AA	BB	AA	BB	AA	AA	AA	AA	AA	AA	AA	AA
HWGBS626	2544	3482340	208674254	208679121	G/A	1B	1BS	39.7	BB	AA	AA	BB	AA	AA	BB	AA	BB	AA	AA	BB	BB	AA	AA	BB	BB	BB	BB	BB	BB	BB	AA	BB	AA	AA	BB	BB	BB	AA	BB	AA	BB	AA	AA	AA	AA	AA	AA	AA	AA
HWGBS574	2946	3475465	190356398	190361628	C/T	1B	1BS	39.7	BB	AA	AA	BB	AA	AA	BB	AA	BB	AA	AA	BB	BB	AA	AA	BB	BB	BB	BB	BB	BB	BB	AA	BB	AA	AA	BB	BB	BB	AA	BB	AA	BB	AA	AA	AA	AA	AA	AA	AA	AA
HWGBS573	2864	3475465	190356398	190361628	T/C	1B	1BS	39.7	BB	AA	AA	BB	AA	AA	BB	AA	BB	AA	AA	BB	BB	AA	AA	BB	BB	BB	BB	BB	BB	BB	AA	BB	AA	AA	BB	BB	BB	AA	BB	AA	BB	AA	AA	AA	AA	AA	AA	AA	AA
HWGBS652	6926	3483911	217797735	217811915	G/A	1B	1BS	40.26	BB	AA	AA	BB	AA	AA	BB	AA	BB	AA	AA	BB	-	AA	AA	BB	BB	BB	BB	BB	BB	BB	-	-	AA	AA	BB	BB	BB	AA	BB	AA	BB	AA	AA	AA	AA	AA	AA	AA	AA
HWGBS651	6900	3483911	217797735	217811915	G/A	1B	1BS	40.26	BB	AA	AA	BB	AA	AA	BB	AA	BB	AA	AA	BB	-	AA	AA	BB	BB	BB	BB	BB	BB	BB	-	-	AA	AA	BB	BB	BB	AA	BB	AA	BB	AA	AA	AA	AA	AA	AA	AA	AA
HWGBS472	379	3447578	125730620	125748820	G/A	1B	1BS	40.81	BB	AA	AA	BB	AA	AA	BB	AA	BB	AA	AA	BB	BB	AA	AA	BB	BB	BB	BB	BB	BB	BB	AA	BB	AA	AA	BB	BB	BB	AA	BB	AA	BB	AA	AA	AA	AA	AA	AA	AA	AA
HWGBS473	386	3447578	125730620	125748820	T/C	1B	1BS	40.81	BB	AA	AA	BB	AA	AA	BB	AA	BB	AA	AA	BB	BB	AA	AA	BB	BB	BB	BB	BB	BB	BB	AA	BB	AA	AA	BB	BB	BB	AA	BB	AA	BB	AA	AA	AA	AA	AA	AA	AA	AA
HWGBS459	2489	3446622	123437945	123442282	C/G	1B	1BS	41.64	BB	AA	AA	BB	AA	AA	BB	AA	BB	AA	AA	BB	BB	AA	AA	BB	BB	BB	BB	BB	BB	BB	AA	BB	AA	AA	BB	BB	BB	AA	BB	AA	BB	AA	AA	AA	AA	AA	BB	AA	AA
HWGBS461	2493	3446622	123437945	123442282	C/T	1B	1BS	41.64	BB	AA	AA	BB	AA	AA	BB	AA	BB	AA	AA	BB	BB	AA	AA	BB	BB	BB	BB	BB	BB	BB	AA	BB	AA	AA	BB	BB	BB	AA	BB	AA	BB	AA	AA	AA	AA	AA	BB	AA	AA
HWGBS460	2491	3446622	123437945	123442282	A/C	1B	1BS	41.64	BB	AA	AA	BB	AA	AA	BB	AA	BB	AA	AA	BB	BB	AA	AA	BB	BB	BB	BB	BB	BB	BB	AA	BB	AA	AA	BB	BB	BB	AA	BB	AA	BB	AA	AA	AA	AA	AA	BB	AA	AA
HWGBS462	2494	3446622	123437945	123442282	T/C	1B	1BS	41.64	BB	AA	AA	BB	AA	AA	BB	AA	BB	AA	AA	BB	BB	AA	AA	BB	BB	BB	BB	BB	BB	BB	AA	BB	AA	AA	BB	BB	BB	AA	BB	AA	BB	AA	AA	AA	AA	AA	BB	AA	AA
HWGBS463	2496	3446622	123437945	123442282	G/A	1B	1BS	41.64	BB	AA	AA	BB	AA	AA	BB	AA	BB	AA	AA	BB	BB	AA	AA	BB	BB	BB	BB	BB	BB	BB	AA	BB	AA	AA	BB	BB	BB	AA	BB	AA	BB	AA	AA	AA	AA	AA	BB	AA	AA
HWGBS452	23806	3446025	122050103	122084529	G/T	1B	1BS	42.18	BB	AA	AA	BB	AA	AA	BB	AA	BB	AA	AA	BB	BB	AA	AA	BB	BB	BB	BB	BB	BB	BB	AA	BB	AA	AA	BB	BB	BB	AA	BB	AA	BB	AA	AA	AA	AA	AA	BB	AA	AA
HWGBS451	21963	3446025	122050103	122084529	G/A	1B	1BS	42.18	BB	AA	AA	BB	AA	AA	BB	AA	BB	AA	AA	BB	BB	AA	AA	BB	BB	BB	BB	BB	BB	BB	AA	BB	AA	AA	BB	BB	BB	AA	BB	AA	BB	AA	AA	AA	AA	AA	-	AA	AA
HWGBS453	23807	3446025	122050103	122084529	G/T	1B	1BS	42.18	BB	AA	AA	BB	AA	AA	BB	AA	BB	AA	AA	BB	BB	AA	AA	BB	BB	BB	BB	BB	BB	BB	AA	BB	-	AA	BB	BB	BB	AA	BB	AA	BB	AA	AA	AA	AA	AA	BB	AA	AA
HWGBS615	6264	3481607	206318108	206325455	C/T	1B	1BS	52.32	BB	AA	AA	BB	AA	-	BB	AA	AA	AA	AA	AA	BB	AA	AA	BB	-	BB	BB	AA	BB	BB	-	BB	-	AA	BB	BB	BB	AA	BB	AA	BB	AA	AA	AA	AA	AA	-	AA	AA
HWGBS335	4545	3419588	60650820	60672502	C/A	1B	1BS	52.32	BB	AA	AA	BB	AA	BB	BB	AA	AA	AA	AA	AA	BB	AA	AA	BB	BB	BB	BB	AA	BB	BB	BB	BB	BB	AA	BB	BB	BB	AA	BB	AA	BB	AA	AA	AA	AA	AA	BB	AA	AA
HWGBS915	4806	3900306	249556557	249561958	G/A	1B	1BL	52.59	BB	AA	AA	BB	BB	BB	BB	AA	AA	AA	AA	AA	BB	AA	AA	BB	BB	BB	BB	AA	BB	BB	BB	BB	BB	AA	BB	BB	BB	AA	BB	AA	BB	AA	AA	AA	AA	AA	BB	AA	AA
HWGBS693	4540	3753254	27247500	27256790	C/T	1B	1BL	52.59	BB	AA	AA	BB	BB	BB	BB	AA	AA	AA	AA	AA	BB	AA	AA	BB	BB	BB	BB	AA	BB	BB	BB	BB	-	AA	BB	BB	BB	AA	BB	AA	BB	AA	AA	AA	AA	AA	BB	AA	AA
HWGBS333	1075	3419190	59767915	59772157	C/A	1B	1BS	53.4	BB	AA	AA	BB	AA	BB	BB	AA	AA	AA	AA	AA	BB	AA	AA	BB	BB	BB	BB	AA	BB	BB	AA	BB	BB	AA	BB	BB	BB	AA	BB	AA	BB	AA	AA	AA	AA	AA	BB	AA	AA
HWGBS476	8994	3448582	128039653	128051743	G/A	1B	1BS	53.93	BB	AA	AA	BB	AA	BB	BB	AA	AA	AA	AA	AA	BB	AA	AA	BB	BB	BB	BB	AA	BB	BB	AA	BB	BB	AA	BB	BB	BB	AA	BB	AA	BB	AA	AA	AA	AA	AA	BB	AA	AA
HWGBS567	511	3474217	187395898	187401514	C/T	1B	1BS	53.93	BB	AA	AA	BB	AA	BB	BB	AA	AA	AA	AA	AA	BB	AA	AA	BB	BB	BB	BB	AA	BB	BB	AA	BB	BB	AA	BB	BB	BB	AA	BB	AA	BB	AA	AA	AA	AA	AA	BB	AA	AA
HWGBS289	434	310374	3805702	3808897	A/T	1B	1BS	54.21	BB	AA	AA	BB	AA	-	BB	AA	AA	AA	AA	-	BB	AA	AA	BB	BB	BB	BB	AA	BB	BB	AA	BB	BB	AA	BB	BB	BB	AA	BB	AA	BB	AA	AA	AA	AA	AA	BB	AA	AA
HWGBS568	2997	3474217	187395898	187401514	C/T	1B	1BS	54.48	BB	AA	AA	BB	AA	BB	BB	AA	AA	AA	AA	AA	BB	AA	AA	BB	BB	BB	BB	AA	BB	BB	AA	BB	BB	AA	BB	BB	BB	AA	BB	AA	BB	AA	AA	AA	AA	AA	BB	AA	AA
HWGBS569	7429	3474437	187911315	187921665	T/C	1B	1BS	54.48	BB	AA	AA	BB	AA	BB	BB	AA	AA	AA	AA	AA	BB	AA	AA	BB	BB	BB	BB	AA	BB	BB	AA	BB	BB	AA	BB	BB	BB	AA	BB	AA	BB	AA	AA	AA	AA	AA	BB	AA	AA
HWGBS596	1326	3479212	199180182	199188030	G/A	1B	1BS	54.77	BB	AA	AA	BB	AA	BB	BB	AA	AA	AA	AA	AA	BB	AA	AA	BB	BB	BB	BB	AA	BB	BB	AA	BB	-	AA	BB	BB	BB	AA	BB	AA	BB	AA	AA	AA	AA	AA	BB	AA	AA
HWGBS388	1934	3426639	76942719	76948142	G/A	1B	1BS	55.4	BB	AA	AA	BB	AA	BB	BB	AA	AA	AA	AA	AA	-	AA	AA	BB	-	BB	BB	AA	-	BB	AA	BB	AA	AA	-	BB	BB	AA	BB	AA	BB	AA	AA	AA	AA	AA	BB	AA	AA
HWGBS384	382	3426580	76803767	76810228	G/A	1B	1BS	55.4	BB	AA	AA	BB	AA	BB	-	AA	AA	AA	AA	AA	-	AA	AA	BB	-	BB	BB	AA	BB	-	AA	BB	AA	AA	-	BB	BB	AA	BB	AA	BB	AA	AA	AA	AA	AA	BB	AA	AA
HWGBS312	2411	3413039	45421492	45427949	T/A	1B	1BS	56.99	BB	AA	AA	BB	AA	-	BB	AA	AA	AA	AA	AA	BB	AA	AA	BB	-	BB	BB	AA	BB	-	AA	-	AA	AA	BB	BB	BB	AA	BB	AA	-	AA	AA	AA	AA	AA	BB	AA	AA
HWGBS514	1517	3458829	151794278	151797731	G/C	1B	1BS	57.91	AA	AA	AA	BB	AA	BB	BB	AA	AA	AA	AA	AA	BB	AA	AA	BB	-	BB	BB	AA	BB	BB	AA	BB	BB	AA	BB	BB	BB	AA	BB	AA	BB	AA	AA	AA	AA	AA	-	AA	AA
HWGBS513	1511	3458829	151794278	151797731	G/T	1B	1BS	57.91	AA	AA	AA	BB	AA	BB	BB	AA	AA	AA	AA	AA	BB	AA	AA	BB	-	BB	BB	AA	BB	BB	AA	BB	BB	AA	BB	BB	BB	AA	BB	AA	BB	AA	AA	AA	AA	AA	-	AA	AA
HWGBS420	6051	3433582	93182282	93193776	A/G	1B	1BS	59.22	AA	AA	AA	-	AA	BB	BB	AA	AA	AA	AA	AA	-	AA	AA	BB	-	-	BB	AA	BB	BB	AA	BB	-	AA	BB	BB	BB	AA	BB	AA	BB	AA	AA	AA	AA	AA	BB	AA	AA
HWGBS421	18631	3434241	94760885	94786584	C/T	1B	1BS	59.53	-	AA	AA	BB	AA	BB	BB	AA	AA	AA	AA	AA	-	AA	AA	BB	BB	-	-	AA	BB	BB	AA	BB	-	AA	BB	BB	BB	AA	BB	AA	BB	AA	AA	AA	AA	AA	BB	AA	AA
HWGBS558	1503	3471781	181766192	181770795	A/T	1B	1BS	60.46	BB	AA	AA	BB	AA	BB	BB	AA	AA	AA	AA	AA	BB	AA	AA	BB	BB	BB	BB	AA	BB	BB	BB	BB	BB	AA	BB	BB	BB	AA	BB	AA	BB	AA	AA	AA	AA	AA	BB	AA	AA
HWGBS310	1525	3403541	43251473	43254170	C/G	1B	1BS	60.74	BB	AA	AA	BB	AA	BB	BB	AA	AA	AA	AA	AA	BB	AA	AA	BB	-	BB	BB	AA	BB	-	BB	BB	AA	AA	BB	BB	BB	-	BB	AA	-	AA	AA	AA	AA	AA	BB	AA	AA
HWGBS481	2194	3449470	130131588	130137526	G/A	1B	1BS	61.02	BB	AA	AA	BB	AA	BB	BB	AA	AA	AA	AA	AA	BB	AA	AA	BB	BB	BB	BB	AA	BB	BB	-	BB	BB	AA	BB	BB	BB	AA	BB	AA	BB	AA	AA	AA	AA	AA	BB	AA	AA
HWGBS518	1658	3460156	154902569	154905276	A/G	1B	1BS	61.02	BB	AA	AA	BB	AA	BB	BB	AA	AA	AA	AA	AA	BB	AA	AA	BB	BB	BB	BB	AA	BB	BB	BB	BB	BB	AA	BB	BB	BB	AA	BB	AA	BB	AA	AA	AA	AA	AA	BB	AA	AA
HWGBS378	13436	3426161	75705962	75725626	A/T	1B	1BS	61.02	BB	AA	AA	BB	AA	BB	BB	AA	AA	AA	AA	AA	BB	AA	AA	BB	BB	BB	BB	AA	BB	BB	BB	BB	BB	AA	BB	BB	BB	AA	BB	AA	BB	AA	AA	AA	AA	AA	BB	AA	AA
HWGBS485	4427	3451412	134526278	134536459	A/G	1B	1BS	61.02	BB	AA	AA	BB	AA	BB	BB	AA	AA	AA	AA	AA	BB	AA	AA	BB	BB	BB	BB	AA	BB	BB	BB	BB	BB	AA	BB	BB	BB	AA	BB	AA	BB	AA	AA	AA	AA	AA	BB	AA	AA
HWGBS468	6699	3447247	124883701	124895367	T/C	1B	1BS	61.02	BB	AA	AA	BB	AA	BB	BB	AA	AA	AA	AA	AA	BB	AA	AA	BB	BB	BB	BB	AA	BB	BB	BB	BB	BB	AA	BB	BB	BB	AA	BB	AA	BB	AA	AA	AA	AA	AA	BB	AA	AA
HWGBS531	2394	3464158	164149900	164157227	C/T	1B	1BS	61.02	BB	AA	AA	BB	AA	BB	BB	AA	AA	AA	AA	AA	BB	AA	AA	BB	BB	BB	BB	AA	BB	BB	BB	BB	BB	AA	BB	BB	BB	AA	BB	AA	BB	AA	AA	AA	AA	AA	BB	AA	AA
HWGBS666	8401	3484790	223980323	224020865	C/A	1B	1BS	61.02	BB	AA	AA	BB	AA	BB	BB	AA	AA	AA	AA	AA	BB	AA	AA	BB	BB	BB	BB	AA	BB	BB	BB	BB	BB	AA	BB	BB	BB	AA	BB	AA	BB	AA	AA	AA	AA	AA	BB	AA	AA
HWGBS926	2252	3905300	259492992	259501307	G/T	1B	1BL	61.02	BB	AA	AA	BB	AA	BB	BB	AA	AA	AA	AA	AA	BB	AA	AA	BB	BB	BB	BB	AA	BB	BB	BB	BB	BB	AA	BB	BB	BB	AA	BB	AA	BB	AA	AA	AA	AA	AA	BB	AA	-
HWGBS667	10545	3484790	223980323	224020865	T/C	1B	1BS	61.02	BB	AA	AA	BB	AA	BB	BB	AA	AA	AA	AA	AA	BB	AA	AA	BB	BB	BB	BB	AA	BB	BB	BB	BB	BB	AA	BB	BB	BB	AA	BB	AA	BB	AA	AA	AA	AA	AA	BB	AA	AA
HWGBS948	3010	3916155	283161718	283172697	A/C	1B	1BL	61.02	BB	AA	AA	BB	AA	BB	BB	AA	AA	AA	AA	AA	BB	AA	AA	BB	BB	BB	BB	AA	BB	BB	BB	BB	BB	AA	BB	BB	BB	AA	BB	AA	BB	AA	AA	AA	AA	AA	BB	AA	AA
HWGBS590	305	3477741	195762562	195763402	T/G	1B	1BS	61.02	BB	AA	AA	BB	AA	BB	BB	AA	AA	AA	AA	AA	BB	AA	AA	BB	BB	BB	BB	AA	BB	BB	BB	BB	BB	AA	BB	BB	BB	AA	BB	AA	BB	AA	AA	AA	AA	AA	BB	AA	AA
HWGBS653	2614	3483980	218283275	218294634	G/C	1B	1BS	61.02	BB	AA	AA	BB	AA	BB	BB	AA	AA	AA	AA	AA	BB	AA	AA	BB	BB	BB	BB	AA	BB	BB	BB	BB	BB	AA	BB	BB	BB	AA	BB	AA	BB	AA	AA	AA	AA	AA	BB	AA	AA
HWGBS665	140	3484743	223593044	223605495	C/T	1B	1BS	61.02	BB	AA	AA	BB	AA	BB	BB	AA	AA	AA	AA	AA	BB	AA	AA	BB	BB	BB	BB	AA	BB	BB	BB	BB	BB	AA	BB	BB	BB	AA	BB	AA	BB	AA	AA	AA	AA	AA	BB	AA	AA
HWGBS664	24051	3484576	222392766	222420393	A/G	1B	1BS	61.02	BB	AA	AA	BB	AA	BB	BB	AA	AA	AA	AA	AA	BB	AA	AA	BB	BB	BB	BB	AA	BB	BB	BB	BB	BB	AA	BB	BB	BB	AA	BB	AA	BB	AA	AA	AA	AA	AA	BB	AA	AA
HWGBS663	24039	3484576	222392766	222420393	G/A	1B	1BS	61.02	BB	AA	AA	BB	AA	BB	BB	AA	AA	AA	AA	AA	BB	AA	AA	BB	BB	BB	BB	AA	BB	BB	BB	BB	BB	AA	BB	BB	BB	AA	BB	AA	BB	AA	AA	AA	AA	AA	BB	AA	AA
HWGBS662	24018	3484576	222392766	222420393	T/C	1B	1BS	61.02	BB	AA	AA	BB	AA	BB	BB	AA	AA	AA	AA	AA	BB	AA	AA	BB	BB	BB	BB	AA	BB	BB	BB	BB	BB	AA	BB	BB	BB	AA	BB	AA	BB	AA	AA	AA	AA	AA	BB	AA	AA
HWGBS656	16502	3484177	219591824	219611965	T/C	1B	1BS	61.02	BB	AA	AA	BB	AA	BB	BB	AA	AA	AA	AA	AA	BB	AA	AA	BB	BB	BB	BB	AA	BB	BB	BB	BB	BB	AA	BB	BB	BB	AA	BB	AA	BB	AA	AA	AA	AA	AA	BB	AA	AA
HWGBS625	9763	3482242	208279706	208295409	T/C	1B	1BS	61.02	BB	AA	AA	BB	AA	BB	BB	AA	AA	AA	AA	AA	BB	AA	AA	BB	BB	BB	BB	AA	BB	BB	BB	BB	BB	AA	BB	BB	BB	AA	BB	AA	BB	AA	AA	AA	AA	AA	BB	AA	AA
HWGBS580	862	3476270	192276982	192281199	A/G	1B	1BS	61.02	BB	AA	AA	BB	AA	BB	BB	AA	AA	AA	AA	AA	BB	AA	AA	BB	BB	BB	BB	AA	BB	BB	BB	BB	BB	AA	BB	BB	BB	AA	BB	AA	BB	AA	AA	AA	AA	AA	BB	AA	AA
HWGBS588	2113	3476957	194020208	194025175	A/G	1B	1BS	61.02	BB	AA	AA	BB	AA	BB	BB	AA	AA	AA	AA	AA	BB	AA	AA	BB	BB	BB	BB	AA	BB	BB	BB	BB	BB	AA	BB	BB	BB	AA	BB	AA	BB	AA	AA	AA	AA	AA	BB	AA	AA
HWGBS581	5189	3476291	192337253	192342895	A/G	1B	1BS	61.02	BB	AA	AA	BB	AA	BB	BB	AA	AA	AA	AA	AA	BB	AA	AA	BB	BB	BB	BB	AA	BB	BB	BB	BB	BB	AA	BB	BB	BB	AA	BB	AA	BB	AA	AA	AA	AA	AA	BB	AA	AA
HWGBS582	5210	3476291	192337253	192342895	T/C	1B	1BS	61.02	BB	AA	AA	BB	AA	BB	BB	AA	AA	AA	AA	AA	BB	AA	AA	BB	BB	BB	BB	AA	BB	BB	BB	BB	BB	AA	BB	BB	BB	AA	BB	AA	BB	AA	AA	AA	AA	AA	BB	AA	AA
HWGBS584	719	3476657	193245880	193247625	G/T	1B	1BS	61.02	BB	AA	AA	BB	AA	BB	BB	AA	AA	AA	AA	AA	BB	AA	AA	BB	BB	BB	BB	AA	BB	BB	BB	BB	BB	AA	BB	BB	BB	AA	BB	AA	BB	-	AA	AA	AA	AA	BB	AA	AA
HWGBS586	5691	3476663	193256641	193271569	G/A	1B	1BS	61.02	BB	AA	AA	BB	-	BB	BB	AA	AA	AA	AA	AA	BB	AA	AA	BB	BB	BB	BB	AA	BB	BB	BB	BB	BB	AA	BB	BB	BB	-	BB	AA	BB	-	AA	AA	AA	AA	BB	AA	AA
HWGBS594	5161	3478428	197383417	197395273	T/C	1B	1BS	61.02	BB	AA	AA	BB	AA	BB	BB	AA	AA	AA	AA	AA	BB	AA	AA	BB	BB	BB	BB	AA	BB	BB	BB	BB	BB	AA	BB	BB	BB	AA	BB	AA	BB	AA	AA	AA	AA	AA	BB	AA	AA
HWGBS595	6957	3478542	197630248	197639453	C/T	1B	1BS	61.02	BB	AA	AA	BB	AA	BB	BB	AA	AA	AA	AA	AA	BB	AA	AA	BB	BB	BB	BB	AA	BB	BB	BB	BB	BB	AA	BB	BB	BB	AA	BB	AA	BB	AA	AA	AA	AA	AA	BB	AA	AA
HWGBS579	1938	3476260	192234334	192242348	G/A	1B	1BS	61.02	BB	AA	AA	BB	AA	BB	BB	AA	AA	AA	AA	AA	BB	AA	AA	BB	BB	BB	BB	AA	BB	BB	BB	BB	BB	AA	BB	BB	BB	AA	BB	AA	BB	AA	AA	AA	AA	AA	BB	AA	AA
HWGBS587	5712	3476663	193256641	193271569	G/A	1B	1BS	61.02	BB	AA	AA	BB	-	BB	BB	AA	AA	AA	AA	AA	BB	AA	AA	BB	BB	BB	BB	AA	BB	BB	BB	BB	BB	AA	BB	BB	BB	-	BB	AA	BB	-	AA	AA	AA	AA	BB	AA	AA
HWGBS643	11164	3483024	211509818	211529318	C/G	1B	1BS	61.02	BB	AA	AA	BB	AA	BB	BB	AA	AA	AA	AA	AA	BB	AA	AA	BB	BB	BB	BB	AA	BB	BB	BB	BB	BB	AA	BB	BB	BB	AA	BB	AA	BB	AA	AA	AA	AA	AA	BB	AA	AA
HWGBS644	2390	3483098	212177821	212183451	T/C	1B	1BS	61.02	BB	AA	AA	BB	AA	BB	BB	AA	AA	AA	AA	AA	BB	AA	AA	BB	BB	BB	BB	AA	BB	BB	BB	BB	BB	AA	BB	BB	BB	AA	BB	AA	BB	AA	AA	AA	AA	AA	BB	AA	AA
HWGBS640	5031	3482860	210355582	210363382	T/G	1B	1BS	61.02	BB	AA	AA	BB	AA	BB	BB	AA	AA	AA	AA	AA	BB	AA	AA	BB	BB	BB	BB	AA	BB	BB	BB	BB	BB	AA	BB	BB	BB	AA	BB	AA	BB	AA	AA	AA	AA	AA	BB	AA	AA
HWGBS624	821	3482178	208099238	208103835	C/T	1B	1BS	61.02	BB	AA	AA	BB	AA	BB	BB	AA	AA	AA	AA	AA	BB	AA	AA	BB	BB	BB	BB	-	BB	BB	BB	BB	BB	AA	BB	BB	BB	AA	BB	AA	BB	AA	AA	AA	AA	AA	BB	AA	AA
HWGBS561	1826	3472564	183604342	183608181	G/A	1B	1BS	61.02	BB	AA	AA	BB	AA	BB	BB	AA	AA	AA	AA	AA	BB	AA	AA	BB	BB	BB	BB	AA	BB	BB	BB	BB	BB	AA	BB	BB	BB	AA	BB	AA	BB	AA	AA	AA	AA	AA	BB	AA	AA
HWGBS336	4568	3419588	60650820	60672502	T/C	1B	1BS	61.02	BB	AA	AA	BB	AA	BB	BB	AA	AA	AA	AA	AA	BB	AA	AA	BB	BB	BB	BB	AA	BB	BB	BB	BB	BB	AA	BB	BB	BB	AA	BB	AA	BB	AA	AA	AA	AA	AA	BB	AA	AA
HWGBS609	3961	3480917	204108079	204115719	G/C	1B	1BS	61.02	BB	AA	AA	BB	AA	BB	BB	AA	AA	AA	AA	AA	BB	AA	AA	BB	BB	BB	BB	AA	BB	BB	BB	BB	BB	AA	BB	BB	BB	AA	BB	AA	BB	AA	AA	AA	AA	AA	BB	AA	AA
HWGBS487	8685	3451673	135152883	135172868	T/A	1B	1BS	61.02	BB	AA	AA	BB	AA	BB	BB	AA	AA	AA	AA	AA	BB	AA	AA	BB	BB	BB	BB	AA	BB	BB	BB	BB	BB	AA	BB	BB	BB	AA	BB	AA	BB	AA	AA	AA	AA	AA	BB	AA	AA
HWGBS402	2441	3430855	86893445	86904928	C/T	1B	1BS	61.02	BB	AA	AA	BB	AA	BB	BB	AA	AA	-	AA	AA	BB	-	AA	BB	BB	BB	BB	AA	BB	BB	BB	BB	BB	AA	BB	BB	BB	AA	BB	AA	BB	AA	AA	AA	AA	AA	BB	AA	AA
HWGBS655	13191	3484177	219591824	219611965	T/C	1B	1BS	61.02	BB	AA	AA	BB	AA	BB	BB	AA	AA	AA	AA	AA	BB	AA	AA	BB	BB	BB	BB	AA	BB	BB	BB	BB	BB	AA	BB	BB	BB	AA	BB	AA	BB	AA	AA	AA	AA	AA	BB	AA	AA
HWGBS562	1865	3472817	184299969	184304580	A/G	1B	1BS	61.02	BB	AA	AA	BB	AA	BB	BB	AA	AA	AA	AA	AA	BB	AA	AA	BB	BB	BB	BB	AA	BB	BB	BB	BB	BB	AA	BB	BB	BB	AA	BB	AA	BB	AA	AA	AA	AA	AA	BB	AA	AA
HWGBS367	6891	3424305	71440187	71454205	C/T	1B	1BS	61.02	BB	AA	AA	BB	AA	BB	BB	AA	AA	AA	AA	AA	BB	AA	AA	BB	BB	BB	BB	AA	BB	BB	BB	BB	BB	AA	BB	BB	BB	AA	BB	AA	BB	AA	AA	AA	AA	AA	BB	AA	AA
HWGBS498	2814	3454021	140740603	140744568	G/A	1B	1BS	61.02	BB	AA	AA	BB	AA	BB	BB	AA	AA	AA	AA	AA	BB	AA	AA	BB	BB	BB	BB	AA	BB	BB	BB	BB	BB	AA	BB	BB	BB	AA	BB	AA	BB	AA	AA	AA	AA	AA	BB	AA	AA
HWGBS497	2804	3454021	140740603	140744568	T/G	1B	1BS	61.02	BB	AA	AA	BB	AA	BB	BB	AA	AA	AA	AA	AA	BB	AA	AA	BB	BB	BB	BB	AA	BB	BB	BB	BB	BB	AA	BB	BB	BB	AA	BB	AA	BB	AA	AA	AA	AA	AA	BB	AA	AA
HWGBS519	523	3460315	155239901	155241633	G/A	1B	1BS	61.02	BB	AA	AA	BB	AA	BB	BB	AA	AA	AA	AA	AA	BB	AA	AA	BB	BB	BB	BB	AA	BB	BB	BB	BB	BB	AA	BB	BB	BB	AA	BB	AA	BB	AA	AA	AA	AA	AA	BB	AA	AA
HWGBS475	6626	3448327	127415128	127428561	C/A	1B	1BS	61.02	BB	AA	AA	BB	AA	BB	BB	AA	AA	AA	AA	AA	BB	AA	AA	BB	BB	BB	BB	AA	BB	BB	BB	BB	BB	AA	BB	BB	BB	AA	BB	AA	BB	AA	AA	AA	AA	AA	BB	AA	AA
HWGBS532	2455	3464158	164149900	164157227	T/A	1B	1BS	61.02	BB	AA	AA	BB	AA	BB	BB	AA	AA	AA	AA	AA	BB	AA	AA	BB	BB	BB	BB	AA	BB	BB	BB	BB	BB	AA	BB	BB	BB	AA	BB	AA	BB	AA	AA	AA	AA	AA	BB	AA	AA
HWGBS578	2695	3475949	191485776	191491772	C/A	1B	1BS	61.02	BB	AA	AA	BB	AA	BB	BB	AA	AA	AA	AA	AA	BB	AA	AA	BB	BB	BB	BB	AA	BB	BB	BB	BB	BB	AA	BB	BB	BB	AA	BB	AA	BB	AA	AA	AA	AA	AA	BB	AA	AA
HWGBS576	2660	3475949	191485776	191491772	G/A	1B	1BS	61.02	BB	AA	AA	BB	AA	BB	BB	AA	AA	AA	AA	AA	BB	AA	AA	BB	BB	BB	BB	AA	BB	BB	BB	BB	BB	AA	BB	BB	BB	AA	BB	AA	BB	AA	AA	AA	AA	AA	BB	AA	AA
HWGBS322	16092	3416257	52909020	52932126	T/C	1B	1BS	61.02	BB	AA	AA	BB	AA	BB	BB	AA	AA	AA	AA	-	BB	AA	AA	BB	BB	BB	BB	AA	BB	BB	BB	BB	BB	AA	BB	BB	BB	AA	-	AA	BB	AA	AA	AA	AA	AA	BB	-	AA
HWGBS374	9739	3425167	73420631	73430503	C/T	1B	1BS	61.02	BB	AA	AA	BB	AA	BB	BB	AA	AA	AA	AA	AA	BB	AA	AA	BB	BB	BB	BB	AA	BB	BB	BB	BB	BB	AA	BB	BB	BB	AA	BB	AA	BB	AA	AA	AA	AA	AA	BB	AA	AA
HWGBS751	1081	3820982	90970036	90980816	C/T	1B	1BL	61.54	BB	AA	AA	BB	AA	BB	BB	AA	AA	AA	BB	AA	BB	AA	AA	BB	BB	BB	BB	AA	BB	BB	BB	BB	BB	AA	BB	BB	BB	AA	BB	AA	BB	AA	AA	AA	AA	AA	BB	AA	AA
HWGBS752	643	3821395	91815151	91824750	G/C	1B	1BL	61.54	BB	AA	AA	BB	AA	BB	BB	AA	AA	AA	BB	AA	BB	AA	AA	BB	BB	BB	BB	AA	BB	BB	BB	BB	BB	AA	BB	BB	BB	AA	BB	AA	BB	AA	AA	AA	AA	AA	BB	AA	AA
HWGBS753	4284	3822644	94320922	94326876	T/A	1B	1BL	62.08	BB	AA	AA	BB	AA	BB	BB	AA	AA	AA	BB	AA	BB	AA	AA	BB	BB	BB	BB	AA	BB	BB	BB	BB	BB	AA	BB	BB	BB	AA	BB	AA	BB	AA	AA	AA	AA	AA	BB	AA	AA
HWGBS755	4309	3822644	94320922	94326876	G/C	1B	1BL	62.08	BB	AA	AA	BB	AA	BB	BB	AA	AA	AA	BB	AA	BB	AA	AA	BB	BB	BB	BB	AA	BB	BB	BB	BB	BB	AA	BB	BB	BB	AA	BB	AA	BB	AA	AA	AA	AA	AA	BB	AA	AA
HWGBS754	4308	3822644	94320922	94326876	C/G	1B	1BL	62.08	BB	AA	AA	BB	AA	BB	BB	AA	AA	AA	BB	AA	BB	AA	AA	BB	BB	BB	BB	AA	BB	BB	BB	BB	BB	AA	BB	BB	BB	AA	BB	AA	BB	AA	AA	AA	AA	AA	BB	AA	AA
HWGBS850	856	3868868	186511890	186513190	G/T	1B	1BL	62.62	BB	AA	AA	BB	AA	BB	BB	AA	AA	AA	BB	AA	BB	AA	AA	BB	BB	BB	BB	AA	BB	BB	BB	BB	BB	AA	BB	BB	BB	AA	BB	AA	BB	AA	AA	AA	AA	AA	BB	AA	AA
HWGBS851	886	3868868	186511890	186513190	A/G	1B	1BL	62.62	BB	AA	AA	BB	AA	BB	BB	AA	AA	AA	BB	AA	BB	AA	AA	BB	BB	BB	BB	AA	BB	BB	BB	BB	BB	AA	BB	BB	BB	AA	BB	AA	BB	AA	AA	AA	AA	AA	BB	AA	AA
HWGBS570	7835	3474620	188398217	188413110	T/C	1B	1BS	62.88	BB	AA	AA	BB	AA	BB	BB	AA	AA	AA	AA	AA	BB	AA	AA	BB	BB	BB	BB	AA	BB	BB	BB	BB	BB	AA	BB	BB	BB	AA	BB	AA	BB	AA	AA	AA	AA	AA	BB	AA	AA
HWGBS380	5078	3426394	76368251	76376758	C/G	1B	1BS	62.88	BB	AA	AA	BB	AA	BB	BB	AA	AA	AA	AA	AA	BB	AA	AA	BB	BB	BB	BB	AA	BB	BB	BB	BB	BB	AA	BB	BB	BB	AA	BB	AA	BB	AA	AA	AA	AA	AA	BB	AA	AA
HWGBS572	4176	3475088	189514293	189518773	T/C	1B	1BS	62.88	BB	AA	AA	BB	AA	BB	BB	AA	AA	AA	AA	AA	BB	AA	AA	BB	BB	BB	BB	AA	BB	BB	BB	BB	BB	AA	BB	BB	BB	AA	BB	AA	BB	AA	AA	AA	AA	AA	BB	AA	AA
HWGBS423	6226	3436865	100870248	100880445	G/A	1B	1BS	62.88	BB	AA	AA	BB	AA	BB	BB	AA	AA	AA	AA	AA	BB	AA	AA	BB	BB	BB	-	AA	BB	BB	BB	BB	BB	AA	BB	BB	-	AA	BB	-	BB	AA	AA	AA	AA	AA	BB	AA	AA
HWGBS440	1065	3444070	117340204	117342872	C/T	1B	1BS	62.88	BB	AA	AA	BB	AA	BB	BB	AA	AA	AA	AA	AA	BB	AA	AA	BB	BB	BB	BB	AA	BB	BB	BB	BB	BB	AA	BB	BB	BB	AA	BB	AA	BB	AA	AA	AA	AA	AA	BB	AA	AA
HWGBS449	6624	3445853	121660978	121669980	T/C	1B	1BS	62.88	BB	AA	AA	BB	AA	BB	BB	AA	-	AA	AA	AA	BB	AA	AA	BB	BB	BB	BB	AA	BB	BB	BB	BB	-	AA	BB	BB	BB	AA	BB	AA	BB	AA	AA	AA	AA	AA	BB	AA	AA
HWGBS439	2889	3443394	115747874	115760383	A/G	1B	1BS	62.88	BB	AA	AA	BB	AA	BB	BB	AA	AA	AA	AA	AA	BB	AA	AA	BB	BB	BB	BB	AA	BB	BB	BB	BB	BB	AA	BB	BB	BB	AA	BB	AA	BB	AA	AA	AA	AA	AA	BB	AA	AA
HWGBS438	2864	3443394	115747874	115760383	T/G	1B	1BS	62.88	BB	AA	AA	BB	AA	BB	BB	AA	AA	AA	AA	AA	BB	AA	AA	BB	BB	BB	BB	AA	BB	BB	BB	BB	BB	AA	BB	BB	BB	AA	BB	AA	BB	AA	AA	AA	AA	AA	BB	AA	AA
HWGBS441	1107	3444070	117340204	117342872	C/T	1B	1BS	62.88	BB	AA	AA	BB	AA	BB	BB	AA	AA	AA	AA	AA	BB	AA	AA	BB	BB	BB	BB	AA	BB	BB	BB	BB	BB	AA	BB	BB	BB	AA	BB	AA	BB	AA	AA	AA	AA	AA	BB	AA	AA
HWGBS433	1159	3441658	111841817	111851848	A/G	1B	1BS	62.88	BB	AA	AA	BB	AA	BB	BB	AA	AA	AA	AA	AA	BB	AA	AA	BB	BB	BB	BB	AA	BB	BB	BB	BB	BB	AA	BB	BB	BB	AA	BB	AA	BB	AA	AA	AA	AA	AA	BB	AA	AA
HWGBS344	10988	3420533	62753615	62767367	T/C	1B	1BS	62.88	BB	AA	AA	BB	AA	BB	BB	AA	AA	AA	AA	AA	BB	AA	AA	BB	BB	BB	BB	AA	BB	BB	BB	BB	BB	AA	BB	BB	BB	AA	BB	AA	BB	AA	AA	AA	AA	AA	BB	AA	AA
HWGBS618	1461	3481939	207342421	207345499	A/G	1B	1BS	62.88	BB	AA	AA	BB	AA	BB	BB	AA	AA	AA	AA	AA	BB	AA	AA	BB	BB	BB	BB	-	BB	BB	BB	BB	BB	AA	BB	BB	BB	AA	BB	AA	BB	AA	AA	AA	AA	AA	BB	AA	AA
HWGBS540	12764	3467488	171871018	171898005	C/G	1B	1BS	62.88	BB	AA	AA	BB	AA	BB	BB	AA	AA	AA	AA	AA	BB	AA	AA	BB	BB	BB	BB	AA	BB	BB	BB	BB	BB	AA	BB	BB	BB	AA	BB	AA	BB	AA	AA	AA	AA	AA	BB	AA	AA
HWGBS504	9413	3457367	148360649	148376317	G/A	1B	1BS	62.88	BB	AA	AA	BB	AA	BB	BB	AA	AA	AA	AA	AA	BB	AA	AA	BB	BB	BB	BB	AA	BB	BB	BB	BB	BB	AA	BB	BB	BB	AA	BB	AA	BB	AA	AA	AA	AA	AA	BB	AA	AA
HWGBS512	10886	3458802	151715593	151732454	G/T	1B	1BS	62.88	BB	AA	AA	BB	AA	BB	BB	AA	AA	AA	AA	AA	BB	AA	AA	BB	BB	BB	BB	AA	BB	BB	BB	BB	BB	AA	BB	BB	BB	AA	BB	AA	BB	AA	AA	AA	AA	AA	BB	AA	AA
HWGBS511	10877	3458802	151715593	151732454	C/T	1B	1BS	62.88	BB	AA	AA	BB	AA	BB	BB	AA	AA	AA	AA	AA	BB	AA	AA	BB	BB	BB	BB	AA	BB	BB	BB	BB	BB	AA	BB	BB	BB	AA	BB	AA	BB	AA	AA	AA	AA	AA	BB	AA	AA
HWGBS611	1250	3481356	205440196	205442308	A/G	1B	1BS	62.88	BB	AA	AA	BB	AA	BB	BB	AA	AA	AA	AA	AA	BB	AA	AA	BB	BB	BB	BB	AA	BB	BB	BB	BB	BB	AA	BB	BB	BB	AA	BB	AA	BB	AA	AA	AA	AA	AA	BB	AA	AA
HWGBS612	1268	3481356	205440196	205442308	C/T	1B	1BS	62.88	BB	AA	AA	BB	AA	BB	BB	AA	AA	AA	AA	AA	BB	AA	AA	BB	BB	BB	BB	AA	BB	BB	BB	BB	BB	AA	BB	BB	BB	AA	BB	AA	BB	AA	AA	AA	AA	AA	BB	AA	AA
HWGBS613	1762	3481425	205690655	205703526	G/A	1B	1BS	62.88	BB	AA	AA	BB	AA	BB	BB	AA	AA	AA	AA	AA	BB	AA	AA	BB	BB	BB	BB	AA	BB	BB	BB	BB	BB	AA	BB	BB	BB	AA	BB	AA	BB	AA	AA	AA	AA	AA	BB	AA	AA
HWGBS401	2374	3430855	86893445	86904928	G/A	1B	1BS	62.88	BB	AA	AA	BB	AA	BB	BB	AA	AA	-	AA	AA	BB	-	AA	BB	BB	BB	BB	AA	BB	BB	BB	BB	BB	AA	BB	BB	BB	AA	BB	AA	BB	AA	AA	AA	AA	AA	BB	AA	AA
HWGBS348	2363	3421722	65574774	65597081	C/T	1B	1BS	62.88	BB	AA	AA	BB	AA	BB	BB	AA	AA	AA	AA	AA	BB	AA	AA	BB	BB	BB	BB	AA	BB	BB	BB	BB	BB	AA	BB	BB	BB	AA	BB	AA	BB	AA	AA	AA	AA	AA	BB	AA	AA
HWGBS359	1566	3423941	70651932	70656136	T/C	1B	1BS	62.88	BB	AA	AA	BB	AA	BB	BB	AA	AA	AA	AA	AA	BB	AA	AA	BB	BB	BB	BB	AA	BB	BB	BB	BB	BB	AA	BB	BB	BB	AA	BB	AA	BB	AA	AA	AA	AA	AA	BB	AA	AA
HWGBS376	1528	3425457	74156290	74162412	A/G	1B	1BS	62.88	BB	AA	AA	BB	AA	BB	BB	AA	AA	AA	AA	AA	BB	AA	AA	BB	BB	BB	BB	AA	BB	BB	BB	BB	BB	AA	BB	BB	BB	AA	BB	AA	BB	AA	AA	AA	AA	AA	BB	AA	AA
HWGBS571	8166	3474769	188767258	188776422	A/G	1B	1BS	62.88	BB	AA	AA	BB	AA	BB	BB	AA	AA	AA	AA	AA	BB	AA	AA	BB	BB	BB	BB	AA	BB	BB	BB	BB	BB	AA	BB	BB	BB	AA	BB	AA	BB	AA	AA	AA	AA	AA	BB	AA	AA
HWGBS925	2070	3905300	259492992	259501307	A/G	1B	1BL	62.88	BB	AA	AA	BB	AA	BB	BB	AA	AA	AA	AA	AA	BB	AA	AA	BB	BB	BB	BB	AA	BB	BB	BB	BB	BB	AA	BB	BB	BB	AA	BB	AA	BB	AA	AA	AA	AA	AA	BB	AA	-
HWGBS386	8543	3426581	76810293	76819520	G/A	1B	1BS	62.88	BB	AA	AA	BB	AA	BB	BB	AA	AA	AA	AA	AA	BB	AA	AA	BB	BB	BB	BB	AA	BB	BB	BB	BB	BB	AA	BB	BB	BB	AA	BB	AA	BB	AA	AA	AA	AA	AA	BB	AA	AA
HWGBS557	3531	3471490	181225048	181232134	C/T	1B	1BS	62.88	BB	AA	AA	BB	AA	BB	BB	AA	AA	AA	AA	AA	BB	AA	AA	BB	BB	BB	BB	AA	BB	BB	BB	BB	BB	AA	BB	BB	BB	AA	BB	AA	BB	AA	AA	AA	AA	AA	BB	AA	AA
HWGBS434	4248	3441689	111913101	111920491	A/G	1B	1BS	62.88	BB	AA	AA	BB	AA	BB	BB	AA	AA	AA	AA	AA	BB	AA	AA	BB	BB	BB	BB	AA	BB	BB	BB	BB	BB	AA	BB	BB	BB	AA	BB	AA	BB	AA	AA	AA	AA	AA	BB	AA	AA
HWGBS432	1656	3441115	110568325	110572531	G/A	1B	1BS	62.88	BB	AA	AA	BB	AA	BB	BB	AA	AA	AA	AA	AA	BB	AA	AA	BB	BB	BB	BB	AA	BB	BB	BB	BB	BB	AA	BB	BB	BB	AA	BB	AA	BB	AA	AA	AA	AA	AA	BB	AA	AA
HWGBS355	8514	3422641	67726091	67736844	C/T	1B	1BS	62.88	BB	AA	AA	BB	AA	BB	BB	AA	AA	AA	AA	AA	BB	AA	AA	BB	BB	BB	BB	AA	BB	BB	BB	BB	BB	AA	BB	BB	BB	AA	BB	AA	BB	AA	AA	AA	AA	AA	BB	AA	AA
HWGBS343	10970	3420533	62753615	62767367	A/G	1B	1BS	62.88	BB	AA	AA	BB	AA	BB	BB	AA	AA	AA	AA	AA	BB	AA	AA	BB	BB	BB	BB	AA	BB	BB	BB	BB	BB	AA	BB	BB	BB	AA	BB	AA	BB	AA	AA	AA	AA	AA	BB	AA	AA
HWGBS358	1563	3423941	70651932	70656136	G/A	1B	1BS	62.88	BB	AA	AA	BB	AA	BB	BB	AA	AA	AA	AA	AA	BB	AA	AA	BB	BB	BB	BB	AA	BB	BB	BB	BB	BB	AA	BB	BB	BB	AA	BB	AA	BB	AA	AA	AA	AA	AA	BB	AA	AA
HWGBS806	2708	3850532	149694085	149698579	G/A	1B	1BL	62.88	BB	AA	AA	BB	AA	BB	BB	AA	AA	AA	AA	AA	BB	AA	AA	BB	BB	BB	BB	AA	BB	BB	BB	BB	BB	AA	BB	BB	BB	AA	BB	AA	BB	AA	AA	AA	AA	AA	BB	-	AA
HWGBS563	9389	3472963	184656951	184671648	T/A	1B	1BS	62.88	BB	AA	AA	BB	AA	BB	BB	AA	AA	AA	AA	AA	BB	AA	AA	BB	BB	BB	BB	AA	BB	BB	BB	BB	BB	AA	BB	BB	BB	AA	BB	AA	BB	AA	AA	AA	AA	AA	BB	AA	AA
HWGBS564	6773	3473364	185496275	185512249	C/T	1B	1BS	62.88	BB	AA	AA	-	AA	BB	BB	AA	AA	AA	AA	AA	BB	AA	AA	BB	BB	BB	BB	AA	BB	BB	BB	BB	BB	AA	BB	BB	BB	AA	BB	AA	BB	AA	AA	AA	AA	AA	BB	AA	AA
HWGBS382	4890	3426556	76747290	76754202	T/C	1B	1BS	62.88	BB	AA	AA	BB	AA	BB	BB	AA	AA	AA	AA	AA	BB	AA	AA	BB	BB	BB	BB	AA	BB	BB	BB	BB	BB	AA	BB	BB	BB	AA	BB	AA	BB	AA	AA	AA	AA	AA	BB	AA	AA
HWGBS375	2561	3425332	73863160	73867813	A/G	1B	1BS	62.88	BB	AA	AA	BB	AA	BB	BB	AA	AA	AA	AA	AA	BB	AA	AA	BB	BB	BB	BB	AA	BB	BB	BB	BB	BB	AA	BB	BB	BB	AA	BB	AA	BB	AA	AA	AA	AA	AA	BB	AA	AA
HWGBS396	4908	3428466	81257606	81263476	C/T	1B	1BS	62.88	BB	AA	AA	BB	AA	BB	BB	AA	AA	AA	AA	AA	BB	AA	AA	BB	BB	BB	BB	AA	BB	BB	BB	BB	BB	AA	BB	BB	BB	AA	BB	AA	BB	AA	AA	AA	AA	AA	BB	AA	AA
HWGBS491	7375	3453070	138488931	138502156	T/C	1B	1BS	62.88	BB	AA	AA	BB	AA	BB	BB	AA	AA	AA	AA	AA	BB	AA	AA	BB	BB	BB	BB	AA	BB	BB	BB	BB	BB	AA	BB	BB	BB	AA	BB	AA	BB	AA	AA	AA	AA	AA	BB	AA	AA
HWGBS614	6254	3481607	206318108	206325455	T/C	1B	1BS	62.88	BB	AA	AA	BB	AA	BB	BB	AA	AA	AA	AA	AA	BB	AA	AA	BB	BB	BB	BB	AA	BB	BB	BB	BB	BB	AA	BB	BB	BB	AA	BB	AA	BB	AA	AA	AA	AA	AA	BB	AA	AA
HWGBS354	8513	3422641	67726091	67736844	A/G	1B	1BS	62.88	BB	AA	AA	BB	AA	BB	BB	AA	AA	AA	AA	AA	BB	AA	AA	BB	BB	BB	BB	AA	BB	BB	BB	BB	BB	AA	BB	BB	BB	AA	BB	AA	BB	AA	AA	AA	AA	AA	BB	AA	AA
HWGBS353	315	3422503	67396503	67397669	G/A	1B	1BS	62.88	BB	AA	AA	BB	AA	BB	BB	AA	AA	AA	AA	AA	BB	AA	AA	BB	BB	BB	BB	AA	BB	BB	BB	BB	BB	AA	BB	BB	BB	AA	BB	AA	BB	AA	AA	AA	AA	AA	BB	AA	AA
HWGBS349	2365	3421722	65574774	65597081	A/G	1B	1BS	62.88	BB	AA	AA	BB	AA	BB	BB	AA	AA	AA	AA	AA	BB	AA	AA	BB	BB	BB	BB	AA	BB	BB	BB	BB	BB	AA	BB	BB	BB	AA	BB	AA	BB	AA	AA	AA	AA	AA	BB	AA	AA
HWGBS508	7478	3457475	148641084	148651696	C/G	1B	1BS	62.88	BB	AA	AA	BB	AA	BB	BB	AA	AA	AA	AA	AA	BB	AA	AA	BB	BB	BB	BB	AA	BB	BB	BB	BB	BB	AA	BB	BB	BB	AA	BB	AA	BB	AA	AA	AA	AA	AA	BB	AA	AA
HWGBS554	888	3470420	178657573	178659216	C/T	1B	1BS	62.88	BB	AA	AA	BB	AA	BB	BB	AA	AA	AA	AA	AA	BB	AA	AA	BB	BB	BB	BB	AA	BB	BB	BB	BB	BB	AA	BB	BB	BB	AA	BB	AA	BB	AA	AA	AA	AA	AA	BB	AA	AA
HWGBS368	6915	3424305	71440187	71454205	G/A	1B	1BS	62.88	BB	AA	AA	BB	AA	BB	BB	AA	AA	AA	AA	AA	BB	AA	AA	BB	BB	BB	BB	AA	BB	BB	BB	BB	BB	AA	BB	BB	BB	AA	BB	AA	BB	AA	AA	AA	AA	AA	BB	AA	AA
HWGBS484	3790	3450628	132701469	132710427	T/C	1B	1BS	62.88	BB	AA	AA	BB	AA	BB	BB	AA	AA	AA	AA	AA	BB	AA	AA	BB	BB	BB	BB	AA	BB	BB	BB	BB	BB	AA	BB	BB	BB	AA	BB	AA	BB	AA	AA	AA	AA	AA	BB	AA	AA
HWGBS490	5988	3452327	136732641	136741882	G/C	1B	1BS	62.88	BB	AA	AA	BB	AA	BB	BB	-	AA	AA	AA	AA	BB	AA	AA	BB	BB	BB	BB	AA	BB	BB	BB	BB	BB	AA	BB	BB	BB	AA	BB	AA	BB	AA	AA	AA	AA	AA	BB	AA	AA
HWGBS486	5457	3451673	135152883	135172868	G/A	1B	1BS	62.88	BB	AA	AA	BB	AA	BB	BB	AA	AA	AA	AA	AA	BB	AA	AA	BB	BB	BB	BB	AA	BB	BB	BB	BB	BB	AA	BB	BB	BB	AA	BB	AA	BB	AA	AA	AA	AA	AA	BB	AA	AA
HWGBS469	1458	3447269	124973347	124975089	C/T	1B	1BS	62.88	BB	AA	AA	BB	AA	BB	BB	AA	AA	AA	AA	AA	BB	AA	AA	BB	BB	BB	BB	AA	BB	BB	BB	BB	BB	AA	BB	BB	BB	AA	BB	AA	BB	AA	AA	AA	AA	AA	BB	AA	AA
HWGBS464	1208	3446910	124096060	124100173	T/C	1B	1BS	62.88	BB	AA	AA	BB	AA	BB	BB	AA	AA	AA	AA	AA	BB	AA	AA	BB	BB	BB	BB	AA	BB	BB	BB	BB	BB	AA	BB	BB	BB	AA	BB	AA	BB	AA	AA	AA	AA	AA	BB	AA	AA
HWGBS456	7017	3446317	122725088	122734430	T/C	1B	1BS	63.14	BB	AA	AA	BB	AA	BB	BB	AA	BB	AA	AA	AA	BB	AA	AA	BB	BB	BB	BB	AA	BB	BB	BB	BB	BB	AA	BB	BB	BB	AA	BB	AA	BB	AA	AA	AA	AA	AA	BB	AA	AA
HWGBS454	4465	3446148	122378956	122388576	G/T	1B	1BS	63.14	BB	AA	AA	BB	AA	BB	BB	AA	BB	AA	AA	AA	BB	AA	AA	BB	BB	BB	BB	AA	BB	BB	BB	BB	BB	AA	BB	BB	BB	AA	BB	AA	BB	AA	AA	AA	AA	AA	BB	AA	AA
HWGBS455	4492	3446148	122378956	122388576	G/T	1B	1BS	63.14	BB	AA	AA	BB	AA	BB	BB	AA	BB	AA	AA	AA	BB	AA	AA	BB	BB	BB	BB	AA	BB	BB	BB	BB	BB	AA	BB	BB	BB	AA	BB	AA	BB	AA	AA	AA	AA	AA	BB	AA	AA
HWGBS323	231	3416593	53739219	53744836	C/T	1B	1BS	63.14	BB	AA	AA	BB	AA	BB	BB	-	-	AA	AA	AA	-	-	-	BB	BB	BB	BB	AA	BB	BB	BB	BB	BB	AA	BB	BB	BB	AA	BB	AA	BB	AA	AA	AA	AA	AA	-	-	AA
HWGBS825	5538	3859508	167605873	167615438	A/T	1B	1BL	63.14	BB	AA	AA	BB	AA	BB	BB	AA	AA	AA	AA	AA	BB	AA	AA	BB	BB	BB	BB	AA	BB	BB	BB	BB	BB	AA	BB	BB	BB	AA	BB	AA	BB	AA	AA	AA	AA	AA	BB	AA	AA
HWGBS474	4013	3447717	126089456	126096145	T/C	1B	1BS	63.14	BB	AA	AA	BB	AA	BB	BB	AA	AA	AA	AA	AA	BB	AA	AA	BB	BB	BB	BB	AA	BB	BB	BB	BB	BB	AA	BB	BB	BB	AA	BB	AA	BB	AA	AA	AA	AA	AA	BB	AA	AA
HWGBS350	6249	3421804	65767182	65775465	C/T	1B	1BS	63.14	BB	AA	AA	BB	AA	BB	BB	AA	AA	AA	AA	AA	BB	AA	AA	BB	BB	BB	BB	AA	BB	BB	BB	BB	BB	AA	BB	BB	BB	AA	BB	AA	BB	AA	AA	AA	AA	AA	BB	AA	AA
HWGBS592	1966	3477889	196114314	196120016	A/G	1B	1BS	63.14	BB	AA	AA	BB	AA	BB	BB	AA	AA	AA	AA	AA	BB	AA	AA	BB	BB	BB	BB	AA	BB	BB	BB	BB	BB	AA	BB	BB	BB	AA	BB	AA	BB	AA	AA	AA	AA	AA	BB	AA	AA
HWGBS506	3242	3457412	148508093	148515622	T/C	1B	1BS	63.14	BB	AA	AA	BB	AA	BB	BB	AA	AA	AA	AA	AA	BB	AA	AA	BB	BB	BB	BB	AA	BB	BB	BB	BB	BB	AA	BB	BB	BB	AA	BB	AA	BB	AA	AA	AA	AA	AA	BB	AA	AA
HWGBS556	3519	3471490	181225048	181232134	C/A	1B	1BS	63.14	BB	AA	AA	BB	AA	BB	BB	AA	AA	AA	AA	AA	BB	AA	AA	BB	BB	BB	BB	AA	BB	BB	BB	BB	BB	AA	BB	BB	BB	AA	BB	AA	BB	AA	AA	AA	AA	AA	BB	AA	AA
HWGBS381	4860	3426556	76747290	76754202	C/G	1B	1BS	63.14	BB	AA	AA	BB	AA	BB	BB	AA	AA	AA	AA	AA	BB	AA	AA	BB	BB	BB	BB	AA	BB	BB	BB	BB	BB	AA	BB	BB	BB	AA	BB	AA	BB	AA	AA	AA	AA	AA	BB	AA	AA
HWGBS437	2879	3442327	113353359	113377328	C/T	1B	1BS	63.4	BB	AA	AA	BB	AA	BB	BB	AA	AA	AA	AA	AA	BB	AA	AA	BB	BB	BB	BB	AA	BB	BB	BB	BB	BB	AA	BB	BB	BB	AA	BB	AA	BB	AA	AA	AA	AA	AA	BB	AA	AA
HWGBS566	5764	3473591	185992507	185999966	G/T	1B	1BS	63.67	BB	AA	AA	BB	AA	BB	BB	AA	AA	AA	AA	AA	BB	AA	AA	BB	BB	BB	BB	AA	BB	BB	BB	BB	BB	AA	BB	BB	BB	AA	BB	AA	BB	AA	AA	AA	AA	AA	BB	AA	AA
HWGBS565	1956	3473503	185789535	185805636	T/C	1B	1BS	63.67	BB	AA	AA	BB	AA	BB	BB	AA	AA	AA	AA	AA	BB	AA	AA	BB	BB	BB	BB	AA	BB	BB	BB	BB	BB	AA	BB	BB	BB	AA	BB	AA	BB	AA	AA	AA	AA	AA	BB	AA	AA
HWGBS530	13998	3464110	164006813	164025055	G/A	1B	1BS	63.67	BB	AA	AA	BB	AA	BB	BB	AA	AA	AA	AA	AA	BB	AA	AA	BB	BB	BB	BB	AA	BB	BB	BB	BB	BB	AA	BB	BB	BB	AA	BB	AA	BB	AA	AA	AA	AA	AA	BB	AA	AA
HWGBS505	14965	3457367	148360649	148376317	C/T	1B	1BS	63.67	BB	AA	AA	BB	-	BB	BB	AA	AA	AA	AA	AA	BB	AA	AA	BB	BB	BB	BB	AA	BB	BB	BB	BB	BB	AA	BB	BB	BB	AA	BB	AA	BB	AA	AA	AA	AA	AA	BB	AA	AA
HWGBS503	6926	3456726	146777075	146796260	A/C	1B	1BS	63.67	BB	AA	-	BB	AA	BB	BB	AA	AA	AA	AA	AA	BB	AA	-	BB	BB	BB	BB	AA	BB	BB	BB	BB	-	AA	-	BB	BB	AA	BB	-	BB	AA	AA	AA	AA	AA	BB	AA	AA
HWGBS361	6540	3424083	70943829	70950919	G/A	1B	1BS	63.67	BB	AA	AA	BB	AA	BB	BB	AA	AA	AA	AA	AA	BB	AA	AA	BB	BB	BB	BB	AA	BB	BB	BB	BB	BB	AA	BB	BB	BB	AA	BB	AA	BB	AA	AA	AA	AA	AA	BB	AA	AA
HWGBS373	1096	3424920	72817741	72826049	C/T	1B	1BS	63.67	BB	AA	AA	BB	AA	BB	BB	AA	AA	AA	AA	AA	BB	AA	AA	BB	BB	BB	BB	AA	BB	BB	BB	BB	BB	AA	BB	BB	BB	AA	BB	AA	BB	AA	AA	AA	AA	AA	BB	AA	AA
HWGBS334	7464	3419529	60503109	60514410	T/C	1B	1BS	63.67	BB	AA	AA	BB	AA	BB	BB	AA	AA	AA	AA	AA	BB	AA	AA	BB	BB	BB	BB	AA	BB	BB	BB	BB	BB	AA	BB	BB	BB	AA	BB	AA	BB	AA	AA	AA	AA	AA	BB	AA	AA
HWGBS372	1084	3424920	72817741	72826049	G/A	1B	1BS	63.67	BB	AA	AA	BB	AA	BB	BB	AA	AA	AA	AA	AA	BB	AA	AA	BB	BB	BB	BB	AA	BB	BB	BB	BB	BB	AA	BB	BB	BB	AA	BB	AA	BB	AA	AA	AA	AA	AA	BB	AA	AA
HWGBS807	5552	3850665	149920498	149930482	C/G	1B	1BL	63.67	BB	AA	AA	BB	AA	BB	BB	AA	AA	AA	AA	AA	BB	AA	AA	BB	BB	BB	BB	AA	BB	BB	BB	BB	BB	AA	BB	BB	-	AA	BB	AA	BB	AA	AA	AA	AA	AA	BB	-	AA
HWGBS365	3548	3424234	71277998	71287784	G/A	1B	1BS	63.67	BB	AA	AA	BB	AA	BB	BB	AA	AA	AA	AA	-	BB	AA	AA	BB	BB	BB	BB	AA	BB	BB	BB	BB	BB	AA	BB	BB	BB	AA	BB	AA	BB	AA	AA	AA	AA	AA	BB	AA	AA
HWGBS360	1587	3423941	70651932	70656136	A/G	1B	1BS	63.67	BB	AA	AA	BB	AA	BB	BB	AA	AA	AA	AA	AA	BB	AA	AA	BB	BB	BB	BB	AA	BB	BB	BB	BB	BB	AA	BB	BB	BB	AA	BB	AA	BB	AA	AA	AA	AA	AA	BB	AA	AA
HWGBS522	5104	3460909	156706573	156713917	G/T	1B	1BS	63.67	BB	AA	AA	BB	AA	BB	BB	AA	AA	AA	AA	AA	BB	AA	AA	BB	BB	BB	BB	AA	BB	BB	BB	BB	BB	AA	BB	BB	BB	AA	BB	AA	BB	AA	AA	AA	AA	AA	BB	AA	AA
HWGBS387	813	3426625	76909874	76912347	C/T	1B	1BS	63.67	BB	AA	AA	BB	AA	BB	BB	AA	AA	AA	AA	AA	BB	AA	AA	BB	BB	BB	BB	AA	BB	BB	BB	BB	BB	AA	BB	BB	BB	AA	BB	AA	BB	AA	AA	AA	AA	AA	BB	AA	AA
HWGBS331	4451	3419000	59318895	59325752	C/T	1B	1BS	63.67	BB	AA	AA	BB	AA	BB	BB	AA	AA	AA	AA	AA	BB	AA	AA	BB	BB	BB	BB	AA	BB	BB	BB	BB	BB	AA	BB	BB	BB	AA	BB	AA	BB	AA	AA	AA	AA	AA	BB	AA	AA
HWGBS517	12947	3460082	154659702	154692940	C/T	1B	1BS	63.67	BB	AA	AA	BB	AA	BB	BB	AA	AA	AA	AA	AA	BB	AA	AA	BB	BB	BB	BB	AA	BB	BB	BB	BB	BB	AA	BB	BB	BB	AA	BB	AA	BB	AA	AA	AA	AA	AA	BB	AA	AA
HWGBS509	805	3457861	149556924	149560403	G/C	1B	1BS	63.67	BB	AA	AA	BB	AA	BB	BB	AA	AA	AA	AA	AA	BB	AA	AA	BB	BB	BB	BB	AA	BB	BB	BB	BB	BB	AA	BB	BB	BB	AA	BB	AA	BB	AA	AA	AA	AA	AA	BB	AA	AA
HWGBS516	4419	3459966	154413839	154419820	T/C	1B	1BS	63.67	BB	AA	AA	BB	AA	BB	BB	AA	AA	AA	AA	AA	BB	AA	AA	BB	BB	BB	BB	AA	BB	BB	BB	BB	BB	AA	BB	BB	BB	AA	BB	AA	BB	AA	AA	AA	AA	AA	BB	AA	AA
HWGBS949	1974	3916178	283249949	283258300	A/G	1B	1BL	63.67	BB	AA	AA	BB	AA	BB	BB	AA	AA	AA	AA	AA	BB	AA	AA	BB	BB	BB	BB	AA	BB	BB	BB	BB	BB	AA	BB	BB	BB	AA	BB	AA	BB	AA	AA	AA	AA	AA	BB	AA	AA
HWGBS467	6635	3447247	124883701	124895367	C/T	1B	1BS	63.67	BB	AA	AA	BB	AA	BB	BB	AA	AA	AA	AA	AA	BB	AA	AA	BB	BB	BB	BB	AA	BB	BB	BB	BB	BB	AA	BB	BB	BB	AA	BB	AA	BB	AA	AA	AA	AA	AA	BB	AA	AA
HWGBS555	5059	3471257	180681491	180689537	C/T	1B	1BS	63.67	BB	AA	AA	BB	AA	BB	BB	AA	AA	AA	AA	AA	BB	AA	AA	BB	BB	BB	BB	AA	BB	BB	BB	BB	BB	AA	BB	BB	BB	AA	BB	AA	BB	AA	AA	AA	AA	AA	BB	AA	AA
HWGBS385	8499	3426581	76810293	76819520	C/T	1B	1BS	63.67	BB	AA	AA	BB	AA	BB	BB	AA	AA	AA	AA	AA	BB	AA	AA	BB	BB	BB	BB	AA	BB	BB	BB	BB	BB	AA	BB	BB	BB	AA	BB	AA	BB	AA	AA	AA	AA	AA	BB	AA	AA
HWGBS369	6971	3424305	71440187	71454205	A/G	1B	1BS	63.67	BB	AA	AA	BB	AA	BB	BB	AA	AA	AA	AA	AA	BB	AA	AA	BB	BB	BB	BB	AA	BB	BB	BB	BB	BB	AA	BB	BB	BB	AA	BB	AA	BB	AA	AA	AA	AA	AA	BB	AA	AA
HWGBS392	5683	3427899	79896539	79903023	T/C	1B	1BS	63.93	BB	AA	AA	BB	AA	BB	BB	AA	AA	AA	AA	AA	BB	AA	AA	BB	BB	BB	BB	AA	BB	BB	BB	BB	AA	AA	BB	BB	BB	AA	BB	AA	BB	AA	AA	AA	AA	AA	BB	AA	AA
HWGBS391	1642	3427891	79886615	79888937	G/T	1B	1BS	63.93	BB	AA	AA	BB	AA	BB	BB	AA	AA	AA	AA	AA	BB	AA	AA	BB	BB	BB	BB	AA	BB	BB	BB	BB	AA	AA	BB	BB	BB	AA	BB	AA	BB	AA	AA	AA	AA	AA	BB	AA	AA
HWGBS389	3412	3427747	79539266	79548861	G/A	1B	1BS	63.93	BB	AA	AA	BB	AA	BB	BB	AA	AA	AA	AA	AA	BB	AA	AA	BB	BB	BB	BB	AA	BB	BB	BB	BB	AA	AA	BB	BB	BB	AA	BB	AA	BB	AA	AA	AA	AA	AA	BB	AA	AA
HWGBS390	1614	3427891	79886615	79888937	A/G	1B	1BS	63.93	BB	AA	AA	BB	AA	BB	BB	AA	AA	AA	AA	AA	BB	AA	AA	BB	BB	BB	BB	AA	BB	BB	BB	BB	AA	AA	BB	BB	BB	AA	BB	AA	BB	AA	AA	AA	AA	AA	BB	AA	AA
HWGBS398	4637	3429013	82505259	82517258	G/C	1B	1BS	64.19	BB	AA	AA	BB	AA	BB	BB	AA	AA	AA	AA	AA	BB	AA	AA	BB	BB	BB	BB	AA	BB	BB	BB	BB	AA	AA	BB	BB	BB	AA	BB	AA	BB	AA	AA	AA	AA	AA	BB	AA	AA
HWGBS507	3258	3457412	148508093	148515622	A/T	1B	1BS	64.45	BB	AA	AA	BB	AA	BB	BB	AA	AA	AA	AA	AA	BB	AA	AA	BB	BB	BB	BB	AA	BB	BB	BB	BB	BB	AA	BB	BB	BB	AA	BB	AA	BB	AA	AA	AA	AA	AA	BB	AA	AA
HWGBS332	4459	3419000	59318895	59325752	T/A	1B	1BS	64.45	BB	AA	AA	BB	AA	BB	BB	AA	AA	AA	AA	AA	BB	AA	AA	BB	BB	BB	BB	AA	BB	BB	BB	BB	BB	AA	BB	BB	BB	AA	BB	AA	BB	AA	AA	AA	AA	AA	BB	AA	AA
HWGBS528	2351	3463757	163216701	163221958	A/G	1B	1BS	64.45	BB	AA	AA	BB	AA	BB	BB	AA	AA	AA	AA	AA	BB	AA	AA	BB	BB	BB	BB	AA	BB	BB	BB	BB	BB	AA	BB	BB	BB	AA	BB	AA	BB	AA	AA	AA	AA	AA	BB	AA	AA
HWGBS527	2338	3463757	163216701	163221958	C/T	1B	1BS	64.45	BB	AA	AA	BB	AA	BB	BB	AA	AA	AA	AA	AA	BB	AA	AA	BB	BB	BB	BB	AA	BB	BB	BB	BB	BB	AA	BB	BB	BB	AA	BB	AA	BB	AA	AA	AA	AA	AA	BB	AA	AA
HWGBS526	1571	3463272	162153524	162156333	A/G	1B	1BS	64.45	BB	AA	AA	BB	AA	BB	BB	AA	AA	AA	AA	AA	BB	AA	AA	BB	BB	BB	BB	AA	BB	BB	BB	BB	BB	AA	BB	BB	BB	AA	BB	AA	BB	AA	AA	AA	AA	AA	BB	AA	AA
HWGBS492	10125	3453070	138488931	138502156	G/A	1B	1BS	64.45	BB	AA	AA	BB	AA	BB	BB	AA	AA	AA	AA	AA	BB	AA	AA	BB	BB	BB	BB	AA	BB	BB	BB	BB	BB	AA	BB	BB	BB	AA	BB	AA	BB	AA	AA	AA	AA	AA	BB	AA	AA
HWGBS466	6631	3447247	124883701	124895367	A/G	1B	1BS	64.45	BB	AA	AA	BB	AA	BB	BB	AA	AA	AA	AA	AA	BB	AA	AA	BB	BB	BB	BB	AA	BB	BB	BB	BB	BB	AA	BB	BB	BB	AA	BB	AA	BB	AA	AA	AA	AA	AA	BB	AA	AA
HWGBS371	1815	3424790	72568742	72578590	T/A	1B	1BS	64.45	BB	AA	AA	BB	AA	BB	BB	AA	AA	AA	AA	AA	BB	AA	AA	BB	BB	BB	BB	AA	BB	BB	BB	BB	BB	AA	BB	BB	BB	AA	BB	AA	BB	AA	AA	AA	AA	AA	BB	AA	AA
HWGBS480	2152	3449470	130131588	130137526	G/A	1B	1BS	64.45	BB	AA	AA	BB	AA	BB	BB	AA	AA	AA	AA	AA	BB	AA	AA	BB	BB	BB	BB	AA	BB	BB	BB	BB	BB	AA	BB	BB	BB	AA	BB	AA	BB	AA	AA	AA	AA	AA	BB	AA	AA
HWGBS465	1249	3446910	124096060	124100173	C/A	1B	1BS	64.45	BB	AA	AA	BB	AA	BB	BB	AA	AA	AA	AA	AA	BB	AA	AA	BB	BB	BB	BB	AA	BB	BB	BB	BB	BB	AA	BB	BB	BB	AA	BB	AA	BB	AA	AA	AA	AA	AA	BB	AA	AA
HWGBS496	2796	3454021	140740603	140744568	C/T	1B	1BS	64.45	BB	AA	AA	BB	AA	BB	BB	AA	AA	AA	AA	AA	BB	AA	AA	BB	BB	BB	BB	AA	BB	BB	BB	BB	BB	AA	BB	BB	BB	AA	BB	AA	BB	AA	AA	AA	AA	AA	BB	AA	AA
HWGBS383	1232	3426573	76781352	76794464	T/C	1B	1BS	64.45	BB	AA	AA	BB	AA	BB	BB	AA	AA	AA	AA	AA	BB	AA	AA	BB	BB	BB	BB	AA	BB	BB	BB	BB	BB	AA	BB	BB	BB	AA	BB	AA	BB	AA	AA	AA	AA	AA	BB	AA	AA
HWGBS330	1807	3419000	59318895	59325752	T/C	1B	1BS	64.45	BB	AA	AA	BB	AA	BB	BB	AA	AA	AA	AA	AA	BB	AA	AA	BB	BB	BB	BB	AA	BB	BB	BB	BB	BB	AA	BB	BB	BB	AA	BB	AA	BB	AA	AA	AA	AA	AA	BB	AA	AA
HWGBS947	2989	3916155	283161718	283172697	C/T	1B	1BL	64.45	BB	AA	AA	BB	AA	BB	BB	AA	AA	AA	AA	AA	BB	AA	AA	BB	BB	BB	BB	AA	BB	BB	BB	BB	BB	AA	BB	BB	BB	AA	BB	AA	BB	AA	AA	AA	AA	AA	BB	AA	AA
HWGBS600	2069	3479566	200019647	200030339	A/C	1B	1BS	64.45	BB	AA	AA	BB	AA	BB	BB	AA	AA	-	AA	-	BB	-	AA	BB	BB	BB	BB	AA	BB	BB	BB	BB	BB	AA	BB	BB	BB	AA	BB	AA	BB	AA	AA	AA	AA	AA	BB	AA	AA
HWGBS883	9932	3887980	224825525	224837008	A/T	1B	1BL	64.45	BB	AA	AA	BB	AA	BB	BB	AA	AA	AA	AA	AA	BB	AA	AA	BB	BB	BB	BB	AA	BB	BB	BB	BB	BB	AA	BB	BB	BB	AA	BB	AA	BB	AA	AA	AA	AA	AA	BB	AA	AA
HWGBS800	1010	3847925	144380397	144392750	A/G	1B	1BL	64.72	BB	AA	AA	BB	AA	BB	BB	AA	AA	AA	AA	AA	BB	-	AA	BB	BB	BB	BB	AA	BB	BB	BB	BB	BB	AA	BB	BB	-	AA	BB	AA	BB	AA	AA	AA	AA	AA	BB	AA	AA
HWGBS799	990	3847925	144380397	144392750	G/C	1B	1BL	64.72	BB	AA	AA	BB	AA	BB	BB	AA	AA	AA	AA	AA	BB	-	AA	BB	BB	BB	BB	AA	BB	BB	BB	BB	BB	AA	BB	BB	-	AA	BB	AA	BB	AA	AA	AA	AA	AA	BB	-	AA
HWGBS805	1506	3849284	147066417	147068590	A/T	1B	1BL	66.38	BB	AA	AA	BB	AA	AA	BB	AA	AA	AA	AA	AA	BB	AA	AA	BB	BB	BB	BB	AA	BB	BB	BB	AA	BB	AA	BB	BB	-	AA	BB	AA	BB	AA	AA	AA	AA	AA	BB	-	AA
HWGBS804	1492	3849284	147066417	147068590	C/T	1B	1BL	66.38	BB	AA	AA	BB	AA	AA	BB	AA	AA	AA	AA	AA	BB	AA	AA	BB	BB	BB	BB	AA	BB	BB	BB	AA	BB	AA	BB	BB	-	AA	BB	AA	BB	AA	AA	AA	AA	AA	BB	-	AA
HWGBS803	3601	3847944	144427751	144438049	C/T	1B	1BL	69.5	BB	AA	AA	BB	AA	AA	BB	AA	AA	AA	AA	AA	BB	BB	AA	BB	BB	BB	AA	AA	BB	BB	BB	AA	BB	AA	BB	BB	-	AA	AA	AA	BB	AA	AA	AA	AA	AA	BB	AA	AA
HWGBS801	3570	3847944	144427751	144438049	A/C	1B	1BL	69.5	BB	AA	AA	BB	AA	AA	BB	AA	AA	AA	AA	AA	BB	BB	AA	BB	BB	BB	AA	AA	BB	BB	BB	AA	BB	AA	BB	BB	-	AA	AA	AA	BB	AA	AA	AA	AA	AA	BB	-	AA
HWGBS802	3571	3847944	144427751	144438049	A/G	1B	1BL	69.5	BB	AA	AA	BB	AA	AA	BB	AA	AA	AA	AA	AA	BB	BB	AA	BB	BB	BB	AA	AA	BB	BB	BB	AA	BB	AA	BB	BB	-	AA	AA	AA	BB	AA	AA	AA	AA	AA	BB	AA	AA
HWGBS923	912	3904104	257106215	257108166	C/T	1B	1BL	73.63	BB	AA	BB	BB	-	BB	BB	AA	AA	AA	BB	AA	BB	AA	AA	BB	BB	BB	BB	AA	BB	-	BB	BB	BB	AA	BB	BB	BB	AA	AA	AA	BB	AA	AA	AA	AA	AA	BB	-	-
HWGBS920	1714	3902755	254360080	254362272	G/T	1B	1BL	74.5	BB	AA	BB	BB	BB	BB	BB	AA	AA	AA	BB	AA	BB	AA	AA	BB	BB	BB	BB	AA	BB	BB	BB	BB	BB	AA	BB	BB	BB	AA	BB	AA	BB	AA	AA	AA	AA	AA	BB	AA	AA
HWGBS919	381	3902755	254360080	254362272	T/C	1B	1BL	74.5	BB	AA	BB	BB	BB	BB	BB	AA	AA	AA	BB	-	BB	AA	AA	BB	BB	BB	BB	AA	BB	BB	BB	BB	BB	AA	BB	BB	BB	AA	BB	AA	BB	AA	AA	AA	AA	AA	BB	AA	AA
HWGBS758	4047	3823403	95852382	95858373	C/T	1B	1BL	74.5	BB	AA	BB	BB	BB	BB	BB	AA	AA	AA	BB	AA	BB	AA	AA	BB	BB	BB	-	AA	BB	BB	BB	BB	BB	AA	BB	BB	BB	AA	BB	AA	BB	AA	AA	AA	AA	AA	BB	AA	AA
HWGBS756	1187	3822926	94872994	94882159	A/T	1B	1BL	74.77	BB	AA	BB	BB	BB	BB	BB	AA	AA	AA	BB	AA	BB	AA	AA	BB	BB	BB	BB	AA	BB	BB	BB	BB	BB	AA	BB	BB	BB	AA	BB	AA	BB	AA	AA	AA	AA	AA	BB	AA	AA
HWGBS757	2515	3822926	94872994	94882159	T/C	1B	1BL	74.77	BB	AA	BB	BB	BB	BB	BB	AA	AA	AA	BB	AA	BB	AA	AA	BB	BB	BB	BB	AA	BB	BB	BB	BB	BB	AA	BB	BB	BB	AA	BB	AA	BB	AA	AA	AA	AA	AA	BB	AA	AA
HWGBS763	1060	3825450	100112525	100114754	G/A	1B	1BL	74.77	BB	AA	BB	BB	BB	BB	BB	AA	AA	AA	BB	AA	BB	AA	AA	BB	BB	BB	BB	AA	BB	BB	BB	BB	BB	AA	BB	BB	BB	AA	BB	AA	BB	AA	AA	AA	AA	AA	BB	AA	AA
HWGBS764	1064	3825450	100112525	100114754	G/A	1B	1BL	74.77	BB	AA	BB	BB	BB	BB	BB	AA	AA	AA	BB	AA	BB	AA	AA	BB	BB	BB	BB	AA	BB	BB	BB	BB	BB	AA	BB	BB	BB	AA	BB	AA	BB	AA	AA	AA	AA	AA	BB	AA	AA
HWGBS953	6260	3916386	284072371	284089130	T/C	1B	1BL	75.04	BB	AA	BB	BB	-	BB	BB	AA	AA	AA	BB	AA	BB	AA	AA	BB	BB	BB	BB	AA	BB	-	BB	-	BB	AA	BB	BB	BB	AA	BB	AA	BB	AA	AA	AA	AA	AA	BB	AA	AA
HWGBS942	1729	3913791	276619494	276627833	C/T	1B	1BL	75.31	BB	AA	BB	BB	AA	BB	BB	AA	AA	AA	BB	AA	BB	AA	AA	BB	BB	BB	BB	AA	BB	-	BB	BB	BB	AA	BB	BB	BB	AA	BB	AA	BB	AA	AA	AA	AA	AA	BB	AA	AA
HWGBS836	4676	3865218	179085588	179091229	T/G	1B	1BL	75.57	BB	AA	BB	BB	BB	BB	BB	AA	AA	AA	BB	AA	BB	AA	AA	BB	BB	BB	BB	AA	BB	BB	BB	BB	BB	-	BB	BB	BB	AA	BB	AA	BB	AA	AA	AA	AA	AA	BB	AA	AA
HWGBS720	1781	3804689	57481057	57494457	C/T	1B	1BL	75.57	BB	AA	BB	BB	BB	BB	BB	AA	AA	AA	BB	AA	BB	AA	AA	BB	BB	BB	BB	AA	BB	-	BB	BB	BB	AA	BB	-	BB	AA	BB	AA	BB	-	AA	AA	AA	AA	BB	AA	AA
HWGBS939	2121	3910844	270820807	270828067	T/G	1B	1BL	75.57	BB	AA	BB	BB	BB	BB	BB	AA	AA	AA	BB	AA	BB	AA	AA	BB	BB	BB	BB	AA	BB	BB	BB	BB	BB	AA	BB	BB	BB	AA	BB	AA	BB	AA	AA	AA	AA	AA	BB	-	AA
HWGBS938	2087	3910844	270820807	270828067	G/T	1B	1BL	75.57	BB	AA	BB	BB	BB	BB	BB	AA	AA	AA	BB	AA	BB	AA	AA	BB	BB	BB	BB	AA	BB	BB	BB	BB	BB	AA	BB	BB	BB	AA	BB	AA	BB	AA	AA	AA	AA	AA	BB	-	AA
HWGBS940	2122	3910844	270820807	270828067	G/C	1B	1BL	75.57	BB	AA	BB	BB	BB	BB	BB	AA	AA	AA	BB	AA	BB	AA	AA	BB	BB	BB	BB	AA	BB	BB	BB	BB	BB	AA	BB	BB	BB	AA	BB	AA	BB	AA	AA	AA	AA	AA	BB	-	AA
HWGBS837	4679	3865218	179085588	179091229	T/G	1B	1BL	75.57	BB	AA	BB	BB	BB	BB	BB	AA	AA	AA	BB	AA	BB	AA	AA	BB	BB	BB	BB	AA	BB	BB	BB	BB	BB	-	BB	BB	BB	AA	BB	AA	BB	AA	AA	AA	AA	AA	BB	AA	AA
HWGBS778	7598	3837996	125120338	125149507	A/C	1B	1BL	75.57	BB	AA	BB	BB	BB	BB	BB	AA	AA	AA	BB	AA	BB	AA	AA	BB	BB	BB	BB	AA	BB	BB	BB	BB	BB	AA	BB	BB	BB	AA	BB	AA	BB	AA	AA	AA	AA	AA	BB	AA	AA
HWGBS941	2606	3912061	273123171	273126454	C/T	1B	1BL	75.57	BB	AA	BB	BB	BB	BB	BB	AA	AA	AA	BB	AA	BB	AA	AA	BB	BB	BB	BB	AA	BB	BB	BB	BB	BB	AA	BB	BB	BB	AA	BB	AA	BB	AA	AA	AA	AA	AA	BB	AA	AA
HWGBS680	3848	3292837	23277260	23284356	C/T	1B	1BL	75.57	BB	AA	BB	BB	BB	BB	BB	AA	AA	AA	BB	AA	BB	AA	AA	BB	BB	BB	BB	AA	BB	BB	BB	BB	BB	AA	BB	BB	BB	AA	BB	AA	BB	AA	AA	AA	AA	AA	BB	AA	AA
HWGBS681	3871	3292837	23277260	23284356	G/C	1B	1BL	75.57	BB	AA	BB	BB	BB	BB	BB	AA	AA	AA	BB	AA	BB	AA	AA	BB	BB	BB	BB	AA	BB	BB	BB	BB	BB	AA	BB	BB	BB	AA	BB	AA	BB	AA	AA	AA	AA	AA	BB	AA	AA
HWGBS682	3885	3292837	23277260	23284356	G/A	1B	1BL	75.57	BB	AA	BB	BB	BB	BB	BB	AA	AA	AA	BB	AA	BB	AA	AA	BB	BB	BB	BB	AA	BB	BB	BB	BB	BB	AA	BB	BB	BB	AA	BB	AA	BB	AA	AA	AA	AA	AA	BB	AA	AA
HWGBS683	4073	3292837	23277260	23284356	A/T	1B	1BL	75.57	BB	AA	BB	BB	BB	BB	BB	AA	AA	AA	BB	AA	BB	AA	AA	BB	BB	BB	BB	AA	BB	BB	BB	BB	BB	AA	BB	BB	BB	AA	BB	AA	BB	AA	AA	AA	AA	AA	BB	AA	AA
HWGBS737	340	3815304	79431281	79436870	A/G	1B	1BL	75.57	BB	AA	BB	BB	BB	BB	BB	AA	AA	AA	BB	AA	BB	AA	AA	BB	BB	BB	BB	AA	BB	BB	BB	BB	BB	AA	BB	BB	BB	AA	BB	AA	BB	AA	AA	AA	AA	AA	BB	AA	AA
HWGBS916	748	3901618	252138042	252139587	T/C	1B	1BL	75.57	BB	AA	BB	BB	BB	BB	BB	AA	AA	AA	BB	AA	BB	AA	AA	BB	BB	BB	BB	AA	BB	BB	BB	BB	BB	AA	BB	BB	BB	AA	BB	AA	BB	AA	AA	AA	AA	AA	BB	AA	AA
HWGBS870	457	3882137	213256609	213257202	C/T	1B	1BL	75.57	BB	AA	BB	BB	BB	BB	BB	AA	AA	AA	BB	AA	BB	AA	AA	BB	BB	BB	BB	AA	BB	BB	BB	BB	BB	AA	BB	BB	BB	AA	BB	AA	BB	AA	AA	AA	AA	AA	BB	AA	AA
HWGBS814	1879	3853401	155526706	155529307	A/G	1B	1BL	75.57	BB	AA	BB	BB	BB	BB	BB	AA	AA	AA	BB	AA	BB	-	AA	BB	BB	BB	BB	AA	BB	BB	BB	BB	BB	AA	BB	BB	BB	AA	BB	AA	BB	AA	AA	AA	AA	AA	BB	AA	-
HWGBS704	7148	3793493	34686524	34695463	A/G	1B	1BL	75.57	BB	AA	BB	BB	BB	BB	BB	AA	AA	AA	BB	AA	BB	-	-	BB	BB	BB	BB	AA	BB	BB	BB	-	BB	AA	BB	BB	BB	AA	BB	AA	BB	AA	AA	AA	AA	AA	BB	AA	-
HWGBS812	1125	3851549	151698059	151699579	A/G	1B	1BL	75.57	BB	AA	BB	BB	BB	BB	BB	AA	AA	AA	BB	AA	BB	AA	AA	BB	BB	BB	BB	AA	BB	BB	BB	BB	BB	AA	BB	BB	BB	AA	BB	AA	BB	AA	AA	AA	AA	AA	BB	AA	-
HWGBS815	1901	3853401	155526706	155529307	C/T	1B	1BL	75.57	BB	AA	BB	BB	BB	BB	BB	AA	AA	AA	BB	AA	BB	-	AA	BB	BB	BB	BB	AA	BB	BB	BB	BB	BB	AA	BB	BB	BB	AA	BB	AA	BB	AA	AA	AA	AA	AA	BB	AA	-
HWGBS813	626	3853401	155526706	155529307	A/G	1B	1BL	75.57	BB	AA	BB	BB	BB	BB	BB	AA	AA	AA	BB	AA	BB	-	AA	BB	BB	BB	BB	AA	BB	BB	BB	BB	BB	AA	BB	BB	BB	AA	BB	AA	BB	AA	AA	AA	AA	AA	BB	AA	AA
HWGBS818	3464	3854251	157182421	157188735	G/A	1B	1BL	75.57	BB	AA	BB	BB	BB	BB	BB	AA	AA	AA	BB	AA	BB	AA	AA	BB	BB	BB	BB	AA	BB	BB	BB	BB	BB	AA	BB	BB	BB	AA	BB	AA	BB	AA	AA	AA	AA	AA	BB	AA	AA
HWGBS838	5882	3865347	179391508	179400485	C/T	1B	1BL	75.84	BB	AA	BB	BB	BB	BB	BB	AA	AA	AA	BB	AA	BB	AA	AA	BB	BB	BB	BB	AA	BB	BB	BB	BB	BB	-	BB	BB	BB	AA	BB	AA	BB	AA	AA	AA	AA	AA	BB	AA	AA
HWGBS743	1914	3816066	80941615	80947998	A/T	1B	1BL	75.84	BB	AA	BB	BB	BB	BB	BB	AA	AA	AA	BB	AA	BB	AA	AA	BB	BB	BB	BB	AA	BB	BB	BB	BB	BB	AA	BB	BB	BB	AA	BB	AA	BB	AA	AA	AA	AA	AA	BB	AA	AA
HWGBS840	4904	3865939	180639924	180646131	T/A	1B	1BL	75.84	BB	AA	BB	BB	BB	BB	BB	AA	AA	AA	BB	AA	BB	AA	AA	BB	BB	BB	BB	AA	BB	BB	BB	BB	BB	-	BB	BB	BB	AA	BB	AA	BB	AA	AA	AA	AA	AA	BB	AA	AA
HWGBS839	4876	3865939	180639924	180646131	C/T	1B	1BL	75.84	BB	AA	BB	BB	BB	BB	BB	AA	AA	AA	BB	AA	BB	-	AA	BB	BB	BB	BB	AA	BB	BB	BB	BB	BB	-	BB	BB	BB	AA	BB	AA	BB	AA	AA	AA	AA	AA	BB	AA	AA
HWGBS975	5004	3921463	306344025	306350967	G/A	1B	1BL	75.84	BB	AA	BB	BB	BB	BB	BB	AA	AA	AA	BB	AA	BB	BB	AA	BB	BB	BB	BB	AA	BB	BB	BB	BB	BB	AA	BB	BB	BB	AA	BB	AA	BB	AA	AA	AA	AA	AA	BB	AA	AA
HWGBS931	1077	3907542	264037000	264041496	G/A	1B	1BL	76.11	BB	AA	BB	BB	BB	BB	BB	AA	AA	AA	BB	AA	BB	-	AA	BB	BB	BB	BB	AA	BB	BB	BB	BB	BB	AA	BB	BB	BB	AA	-	AA	BB	AA	AA	AA	AA	AA	BB	AA	AA
HWGBS824	8469	3859026	166611454	166623953	A/C	1B	1BL	76.37	BB	AA	BB	BB	BB	BB	BB	AA	AA	AA	BB	AA	BB	AA	AA	BB	BB	BB	BB	AA	BB	BB	BB	BB	BB	AA	BB	BB	BB	AA	BB	AA	BB	AA	AA	AA	AA	AA	BB	AA	AA
HWGBS736	5410	3813972	76820146	76832168	G/A	1B	1BL	76.37	BB	AA	BB	BB	BB	BB	BB	AA	AA	AA	BB	AA	BB	AA	AA	BB	BB	BB	BB	AA	BB	BB	BB	BB	BB	AA	BB	BB	BB	AA	BB	AA	BB	AA	AA	AA	AA	AA	BB	AA	AA
HWGBS930	7832	3906177	261176176	261192932	C/G	1B	1BL	76.37	BB	AA	BB	BB	BB	BB	BB	AA	AA	AA	BB	AA	BB	-	AA	BB	BB	BB	BB	AA	BB	BB	BB	BB	BB	AA	BB	BB	BB	AA	-	AA	-	AA	AA	AA	AA	AA	BB	AA	AA
HWGBS891	1178	3893186	234991697	235006316	G/A	1B	1BL	76.37	BB	AA	BB	BB	BB	BB	BB	AA	AA	AA	BB	AA	BB	AA	AA	BB	BB	BB	BB	AA	BB	BB	BB	BB	BB	AA	BB	BB	BB	AA	BB	AA	BB	AA	AA	AA	AA	AA	BB	AA	AA
HWGBS721	1675	3805226	58591233	58604686	G/A	1B	1BL	76.37	BB	AA	BB	BB	BB	BB	BB	AA	AA	AA	BB	AA	BB	AA	AA	BB	BB	BB	BB	AA	BB	-	BB	BB	BB	AA	BB	-	BB	AA	BB	AA	BB	-	AA	AA	AA	AA	BB	AA	AA
HWGBS907	105	3899566	247972181	247991517	T/C	1B	1BL	76.37	BB	AA	BB	BB	BB	BB	BB	AA	AA	AA	BB	AA	BB	AA	AA	BB	BB	BB	BB	AA	BB	BB	BB	BB	BB	AA	BB	BB	BB	AA	BB	AA	BB	AA	AA	AA	AA	AA	BB	AA	AA
HWGBS882	2750	3887571	223994697	224006355	A/G	1B	1BL	76.37	BB	AA	BB	BB	BB	BB	BB	AA	AA	AA	BB	AA	BB	AA	AA	BB	BB	BB	BB	AA	BB	BB	BB	BB	BB	AA	BB	BB	BB	AA	BB	AA	BB	AA	AA	AA	AA	AA	BB	AA	AA
HWGBS677	4582	2970142	20965539	20972200	C/T	1B	1BL	76.37	BB	AA	BB	BB	BB	BB	BB	AA	AA	AA	BB	AA	BB	AA	AA	BB	BB	BB	-	AA	BB	BB	BB	BB	BB	AA	BB	BB	BB	AA	BB	AA	BB	AA	AA	AA	AA	AA	BB	AA	AA
HWGBS761	2790	3824304	97634511	97638581	G/A	1B	1BL	76.37	BB	AA	BB	BB	BB	BB	BB	AA	AA	AA	BB	AA	BB	AA	AA	BB	BB	BB	BB	AA	BB	BB	BB	BB	BB	AA	BB	BB	BB	AA	BB	AA	BB	AA	AA	AA	AA	AA	BB	AA	AA
HWGBS878	917	3885756	220540337	220542609	C/T	1B	1BL	76.64	BB	AA	BB	BB	BB	-	BB	AA	AA	AA	BB	AA	BB	AA	AA	BB	BB	BB	BB	AA	BB	BB	BB	BB	BB	AA	BB	BB	BB	AA	BB	AA	BB	AA	AA	AA	AA	AA	BB	AA	AA
HWGBS790	3918	3841276	131691631	131698875	T/C	1B	1BL	76.92	BB	AA	BB	BB	BB	-	BB	AA	AA	AA	BB	AA	BB	AA	AA	BB	BB	BB	BB	AA	BB	BB	BB	BB	BB	AA	BB	BB	BB	AA	BB	AA	BB	AA	AA	AA	AA	AA	BB	AA	-
HWGBS869	4859	3881044	211031247	211037310	G/A	1B	1BL	77.47	BB	AA	BB	BB	BB	AA	BB	AA	AA	AA	BB	AA	BB	AA	AA	BB	BB	BB	BB	AA	BB	BB	BB	BB	BB	AA	BB	BB	BB	AA	BB	AA	BB	AA	AA	AA	AA	AA	BB	AA	AA
HWGBS856	3353	3871383	191592001	191601964	A/C	1B	1BL	78	BB	AA	BB	BB	BB	-	BB	AA	AA	AA	BB	AA	BB	AA	AA	BB	BB	BB	BB	AA	BB	BB	BB	BB	BB	AA	BB	BB	BB	AA	BB	AA	BB	AA	AA	AA	AA	AA	BB	AA	AA
HWGBS859	317	3873600	195887581	195889829	G/A	1B	1BL	78	BB	AA	BB	BB	BB	-	BB	AA	AA	AA	BB	AA	BB	AA	AA	BB	BB	BB	BB	AA	BB	BB	BB	BB	BB	AA	BB	BB	BB	AA	BB	AA	BB	AA	AA	AA	AA	AA	BB	AA	AA
HWGBS857	6131	3871383	191592001	191601964	C/T	1B	1BL	78	BB	AA	BB	BB	BB	BB	BB	AA	AA	AA	BB	AA	BB	AA	AA	BB	BB	BB	BB	AA	BB	BB	BB	BB	BB	AA	BB	BB	BB	AA	BB	AA	BB	AA	AA	AA	AA	AA	BB	AA	AA
HWGBS858	316	3871397	191643549	191646897	G/T	1B	1BL	78	BB	AA	BB	BB	BB	-	BB	AA	AA	AA	BB	AA	BB	AA	AA	BB	BB	BB	-	AA	BB	BB	BB	BB	BB	AA	BB	BB	BB	AA	BB	AA	BB	AA	AA	AA	AA	AA	BB	AA	AA
HWGBS901	3951	3895405	239337738	239342262	T/C	1B	1BL	78.55	BB	AA	BB	BB	BB	BB	BB	AA	AA	AA	BB	AA	BB	AA	AA	BB	BB	BB	BB	AA	BB	BB	BB	BB	BB	AA	BB	BB	BB	AA	BB	AA	BB	AA	AA	AA	AA	AA	BB	AA	AA
HWGBS762	1023	3825347	99886954	99890588	C/T	1B	1BL	79.11	BB	AA	BB	BB	BB	-	BB	AA	AA	AA	BB	AA	BB	AA	AA	BB	BB	BB	BB	AA	BB	BB	BB	BB	BB	AA	BB	BB	BB	AA	BB	AA	BB	AA	AA	AA	AA	AA	BB	AA	AA
HWGBS759	1415	3823471	95966914	95973322	C/G	1B	1BL	79.37	BB	AA	BB	BB	BB	-	BB	AA	AA	AA	BB	AA	BB	AA	AA	BB	BB	BB	X	AA	BB	BB	BB	BB	BB	AA	BB	BB	BB	AA	BB	AA	BB	AA	AA	AA	AA	AA	BB	AA	AA
HWGBS747	5437	3818452	85846293	85854906	C/T	1B	1BL	79.65	BB	AA	BB	BB	BB	AA	BB	AA	AA	AA	BB	AA	BB	AA	AA	BB	BB	BB	BB	AA	BB	BB	BB	BB	BB	AA	BB	BB	BB	AA	BB	AA	BB	AA	AA	AA	AA	AA	BB	AA	AA
HWGBS848	5775	3868346	185480510	185488529	A/G	1B	1BL	79.91	BB	AA	BB	BB	BB	AA	BB	AA	AA	AA	BB	AA	BB	AA	AA	BB	BB	BB	BB	AA	BB	BB	BB	BB	BB	AA	BB	BB	BB	AA	BB	AA	BB	AA	AA	AA	AA	AA	BB	AA	AA
HWGBS843	399	3867396	183510868	183512819	A/G	1B	1BL	80.44	BB	AA	BB	BB	BB	AA	BB	AA	AA	AA	BB	AA	BB	-	AA	BB	BB	BB	BB	AA	BB	BB	BB	BB	BB	AA	BB	BB	BB	AA	BB	AA	BB	AA	AA	AA	AA	AA	BB	AA	AA
HWGBS842	367	3867396	183510868	183512819	C/A	1B	1BL	80.44	BB	AA	BB	BB	BB	AA	BB	AA	AA	AA	BB	AA	BB	-	AA	BB	BB	BB	BB	AA	BB	BB	BB	BB	BB	AA	BB	BB	BB	AA	BB	AA	BB	AA	AA	AA	AA	AA	BB	AA	AA
HWGBS668	119	49484	346854	347077	C/T	1B	1BL	80.73	BB	AA	BB	BB	-	AA	BB	AA	AA	AA	-	AA	BB	AA	AA	BB	BB	BB	BB	AA	BB	BB	BB	BB	BB	AA	BB	BB	BB	AA	BB	AA	BB	AA	AA	AA	AA	AA	-	AA	AA
HWGBS745	216	3816413	81677685	81679703	G/A	1B	1BL	81.3	BB	AA	BB	BB	BB	BB	BB	AA	AA	AA	BB	AA	BB	AA	AA	BB	BB	BB	BB	AA	BB	BB	BB	BB	BB	AA	BB	BB	BB	AA	BB	AA	BB	AA	AA	AA	AA	AA	BB	AA	AA
HWGBS928	3015	3905565	259985609	259992769	G/A	1B	1BL	81.57	BB	AA	BB	BB	BB	BB	BB	AA	AA	AA	BB	AA	BB	-	AA	BB	BB	BB	BB	AA	BB	BB	BB	BB	BB	AA	BB	BB	BB	AA	BB	AA	BB	AA	AA	AA	AA	AA	BB	AA	AA
HWGBS927	3006	3905565	259985609	259992769	T/C	1B	1BL	81.57	BB	AA	BB	BB	BB	BB	BB	AA	AA	AA	BB	AA	BB	-	AA	BB	BB	BB	BB	AA	BB	BB	BB	BB	BB	AA	BB	BB	BB	AA	-	AA	BB	AA	AA	AA	AA	AA	BB	AA	AA
HWGBS726	1773	3810111	68590773	68593845	G/A	1B	1BL	81.83	BB	AA	BB	BB	BB	BB	BB	AA	AA	AA	BB	AA	BB	AA	AA	BB	BB	BB	BB	AA	BB	BB	BB	BB	BB	AA	BB	BB	BB	AA	BB	AA	BB	AA	AA	AA	AA	AA	BB	AA	AA
HWGBS732	213	3812472	73614915	73622010	G/A	1B	1BL	82.35	BB	AA	BB	BB	BB	BB	BB	AA	AA	AA	BB	AA	BB	AA	AA	BB	BB	BB	BB	AA	BB	BB	BB	BB	BB	AA	BB	BB	BB	AA	BB	AA	BB	AA	AA	AA	AA	AA	BB	AA	AA
HWGBS734	928	3813172	75115908	75117802	A/G	1B	1BL	82.62	BB	AA	BB	BB	BB	BB	BB	AA	AA	AA	BB	AA	BB	AA	AA	BB	BB	BB	BB	AA	BB	BB	BB	BB	BB	AA	BB	BB	BB	AA	BB	AA	BB	AA	AA	AA	AA	AA	BB	AA	AA
HWGBS723	1835	3809138	66621523	66638745	C/G	1B	1BL	82.62	BB	AA	BB	BB	BB	BB	BB	AA	AA	AA	BB	AA	BB	AA	AA	BB	BB	BB	BB	AA	BB	BB	BB	BB	BB	AA	BB	BB	BB	AA	BB	AA	BB	AA	AA	AA	AA	AA	BB	AA	AA
HWGBS795	6300	3846088	140923932	140938584	T/G	1B	1BL	82.89	BB	AA	BB	BB	BB	BB	BB	AA	AA	AA	BB	AA	BB	-	-	BB	BB	BB	BB	AA	BB	BB	BB	BB	BB	AA	BB	BB	BB	AA	BB	AA	BB	AA	AA	AA	AA	AA	BB	-	AA
HWGBS796	6307	3846088	140923932	140938584	T/C	1B	1BL	82.89	BB	AA	BB	BB	BB	BB	BB	AA	AA	AA	BB	AA	BB	-	-	BB	BB	BB	BB	AA	BB	BB	BB	BB	BB	AA	BB	BB	BB	AA	BB	AA	BB	AA	AA	AA	AA	AA	BB	-	AA
HWGBS696	4396	3756155	27553987	27559034	G/A	1B	1BL	82.89	BB	AA	BB	BB	BB	BB	BB	AA	AA	AA	BB	AA	BB	AA	AA	BB	BB	BB	BB	AA	BB	BB	BB	BB	BB	AA	BB	BB	BB	AA	BB	AA	BB	AA	AA	AA	AA	AA	BB	AA	AA
HWGBS700	3445	3792430	32563886	32568872	C/T	1B	1BL	83.15	BB	AA	BB	BB	BB	BB	BB	AA	AA	AA	BB	AA	BB	AA	AA	BB	BB	BB	BB	AA	BB	BB	BB	BB	BB	AA	BB	BB	BB	AA	BB	AA	BB	AA	AA	AA	AA	AA	BB	AA	AA
HWGBS699	3440	3792430	32563886	32568872	A/G	1B	1BL	83.15	BB	AA	BB	BB	BB	BB	BB	AA	AA	AA	BB	AA	BB	AA	AA	BB	BB	BB	BB	AA	BB	BB	BB	BB	BB	AA	BB	BB	BB	AA	BB	AA	BB	AA	AA	AA	AA	AA	BB	AA	AA
HWGBS729	4171	3810488	69336054	69340860	A/G	1B	1BL	83.42	BB	AA	BB	BB	BB	BB	BB	AA	AA	AA	BB	AA	BB	AA	AA	BB	BB	BB	BB	AA	BB	BB	BB	BB	BB	AA	BB	BB	BB	AA	BB	AA	BB	AA	AA	AA	AA	AA	BB	AA	AA
HWGBS728	4161	3810488	69336054	69340860	C/G	1B	1BL	83.42	BB	AA	BB	BB	BB	BB	BB	AA	AA	AA	BB	AA	BB	AA	AA	BB	BB	BB	BB	AA	BB	BB	BB	BB	BB	AA	BB	BB	BB	AA	BB	AA	BB	AA	AA	AA	AA	AA	BB	AA	AA
HWGBS727	4139	3810488	69336054	69340860	T/C	1B	1BL	83.42	BB	AA	BB	BB	BB	BB	BB	AA	AA	AA	BB	AA	BB	AA	AA	BB	BB	BB	BB	AA	BB	BB	BB	BB	BB	AA	BB	BB	BB	AA	BB	AA	BB	AA	AA	AA	AA	AA	BB	AA	AA
HWGBS918	6140	3902582	254036186	254045870	C/T	1B	1BL	83.95	BB	AA	BB	BB	BB	BB	BB	AA	AA	AA	BB	AA	BB	AA	AA	BB	BB	BB	BB	AA	BB	BB	BB	BB	BB	AA	BB	BB	BB	AA	BB	AA	BB	AA	AA	AA	AA	AA	BB	AA	AA
HWGBS697	9051	3760097	27950320	27961518	C/T	1B	1BL	84.23	BB	AA	BB	BB	BB	BB	BB	AA	AA	AA	BB	AA	BB	-	AA	BB	BB	BB	BB	AA	BB	BB	BB	BB	BB	AA	BB	BB	BB	AA	BB	AA	BB	AA	AA	AA	AA	AA	BB	AA	AA
HWGBS971	1645	3918714	292549755	292552497	A/C	1B	1BL	84.82	BB	AA	BB	BB	BB	BB	-	AA	AA	AA	BB	AA	BB	-	AA	BB	BB	BB	-	AA	BB	BB	BB	BB	BB	AA	BB	BB	BB	AA	-	AA	BB	AA	AA	AA	AA	AA	BB	AA	-
HWGBS968	4588	3918173	290500035	290505568	A/G	1B	1BL	87.26	BB	AA	BB	BB	-	BB	BB	AA	AA	AA	BB	AA	BB	AA	AA	BB	BB	BB	-	AA	BB	-	BB	BB	BB	AA	BB	BB	BB	AA	AA	AA	BB	AA	AA	AA	AA	AA	BB	AA	BB
HWGBS967	405	3917967	289700751	289702610	A/G	1B	1BL	89.29	BB	AA	BB	BB	BB	BB	BB	AA	AA	AA	BB	AA	BB	BB	BB	BB	BB	BB	-	AA	BB	-	BB	AA	BB	AA	BB	BB	BB	AA	-	AA	BB	AA	AA	AA	AA	AA	BB	AA	BB
HWGBS966	404	3917967	289700751	289702610	C/T	1B	1BL	89.29	BB	AA	BB	BB	BB	BB	BB	AA	AA	AA	BB	AA	BB	BB	BB	BB	BB	BB	-	AA	BB	-	BB	AA	BB	AA	BB	BB	BB	AA	-	AA	BB	AA	AA	AA	AA	AA	BB	AA	BB
HWGBS855	4163	3870881	190520367	190531482	C/T	1B	1BL	91.5	BB	AA	BB	BB	BB	AA	BB	AA	AA	AA	BB	AA	BB	-	BB	BB	BB	BB	AA	AA	BB	BB	BB	AA	BB	AA	BB	BB	BB	AA	-	AA	BB	-	AA	AA	AA	AA	BB	-	-
HWGBS710	1144	3799332	46676824	46684168	T/C	1B	1BL	92.09	BB	AA	BB	BB	BB	AA	BB	AA	AA	AA	BB	AA	BB	BB	AA	BB	BB	BB	AA	AA	BB	BB	BB	-	BB	AA	BB	BB	BB	AA	AA	AA	BB	-	AA	AA	AA	AA	BB	AA	BB
HWGBS711	1192	3799332	46676824	46684168	A/G	1B	1BL	92.09	BB	AA	BB	BB	BB	AA	BB	AA	AA	AA	BB	AA	BB	BB	AA	BB	BB	BB	AA	AA	BB	BB	BB	-	BB	AA	BB	BB	BB	AA	AA	AA	BB	-	AA	AA	AA	AA	BB	AA	BB
HWGBS937	13747	3910003	269182943	269197634	G/A	1B	1BL	95.78	AA	AA	BB	BB	BB	AA	BB	AA	AA	AA	BB	AA	BB	-	-	BB	BB	BB	AA	AA	BB	AA	BB	AA	BB	AA	BB	BB	BB	AA	AA	AA	BB	BB	AA	AA	AA	AA	BB	-	BB
HWGBS936	13702	3910003	269182943	269197634	A/G	1B	1BL	95.78	AA	AA	BB	BB	BB	AA	BB	AA	AA	AA	BB	AA	BB	BB	BB	BB	BB	BB	AA	AA	BB	AA	BB	AA	BB	AA	BB	BB	BB	AA	AA	AA	BB	BB	AA	AA	AA	AA	BB	BB	BB
HWGBS780	3730	3838272	125714066	125730301	C/G	1B	1BL	99.18	AA	AA	BB	BB	BB	AA	BB	AA	AA	AA	BB	AA	BB	BB	BB	BB	BB	BB	AA	AA	BB	AA	BB	AA	BB	AA	BB	BB	AA	AA	AA	AA	AA	BB	AA	AA	AA	AA	BB	BB	BB
HWGBS958	3333	3916677	285066609	285075067	A/G	1B	1BL	99.7	AA	AA	BB	BB	BB	AA	BB	AA	AA	AA	BB	AA	BB	BB	BB	BB	BB	BB	AA	AA	BB	AA	BB	AA	BB	AA	BB	BB	AA	AA	AA	AA	AA	BB	AA	AA	AA	AA	BB	BB	BB
HWGBS954	10411	3916588	284767883	284780422	G/A	1B	1BL	99.7	AA	AA	BB	BB	BB	AA	BB	AA	AA	AA	BB	AA	BB	BB	BB	BB	BB	BB	AA	AA	BB	AA	BB	AA	BB	AA	BB	BB	AA	AA	AA	AA	AA	BB	AA	AA	AA	AA	BB	BB	BB
HWGBS959	3385	3916677	285066609	285075067	C/T	1B	1BL	99.7	AA	AA	BB	BB	BB	AA	BB	AA	AA	AA	BB	AA	BB	BB	BB	BB	BB	BB	AA	AA	BB	AA	BB	AA	BB	AA	BB	BB	AA	AA	AA	AA	AA	BB	AA	AA	AA	AA	BB	BB	BB
HWGBS977	19471	3922607	312007386	312030811	G/A	1B	1BL	100.23	AA	AA	BB	BB	BB	AA	BB	AA	AA	AA	BB	AA	BB	BB	BB	BB	BB	BB	AA	AA	BB	AA	BB	AA	BB	AA	BB	BB	AA	AA	AA	AA	AA	BB	AA	AA	AA	-	BB	BB	BB
HWGBS978	19512	3922607	312007386	312030811	C/A	1B	1BL	100.23	AA	AA	BB	BB	BB	AA	BB	AA	AA	AA	BB	AA	BB	BB	BB	BB	BB	BB	AA	AA	BB	AA	BB	AA	BB	AA	BB	BB	AA	AA	AA	AA	AA	BB	AA	AA	AA	AA	BB	BB	BB
HWGBS820	786	3855504	159564890	159566545	G/C	1B	1BL	104.6	AA	AA	BB	BB	AA	AA	BB	AA	AA	AA	BB	AA	BB	BB	BB	BB	BB	BB	BB	AA	BB	AA	BB	AA	BB	BB	BB	BB	AA	AA	AA	AA	AA	BB	AA	AA	AA	AA	BB	BB	BB
HWGBS899	10084	3894989	238521038	238555292	T/A	1B	1BL	112.29	AA	AA	BB	BB	AA	AA	BB	AA	AA	AA	BB	AA	AA	BB	BB	BB	AA	BB	BB	AA	BB	AA	BB	AA	BB	BB	BB	BB	BB	AA	AA	AA	AA	BB	AA	AA	BB	AA	AA	BB	BB
HWGBS698	2437	3791118	29920119	29924017	A/G	1B	1BL	112.29	AA	AA	BB	BB	AA	AA	BB	AA	AA	AA	BB	AA	AA	BB	BB	BB	AA	BB	BB	AA	BB	AA	BB	AA	BB	-	BB	BB	BB	AA	AA	AA	AA	-	AA	AA	BB	AA	AA	BB	BB
HWGBS898	10037	3894989	238521038	238555292	C/G	1B	1BL	112.29	AA	AA	BB	BB	AA	AA	BB	AA	AA	AA	BB	AA	AA	BB	BB	BB	AA	BB	BB	AA	BB	AA	BB	AA	BB	BB	BB	BB	BB	AA	AA	AA	AA	BB	AA	AA	BB	AA	AA	BB	BB
HWGBS1003	916	1904775	104460192	104469659	A/G	1D	1DS	0	BB	BB	BB	BB	X	AA	BB	BB	BB	AA	AA	BB	BB	AA	BB	BB	BB	AA	AA	AA	BB	BB	BB	BB	BB	AA	AA	BB	AA	BB	AA	AA	AA	BB	AA	BB	BB	BB	AA	BB	BB
HWGBS1008	5403	1915031	130171541	130180469	G/T	1D	1DS	0.27	BB	BB	BB	BB	X	AA	BB	BB	BB	AA	AA	BB	BB	AA	BB	BB	BB	AA	AA	AA	BB	BB	BB	BB	BB	AA	AA	BB	AA	BB	AA	AA	AA	BB	AA	BB	BB	BB	AA	BB	BB
HWGBS983	12022	1877942	41506096	41519003	A/T	1D	1DS	7.16	BB	BB	BB	BB	AA	AA	BB	AA	BB	BB	AA	BB	BB	AA	AA	BB	BB	AA	AA	AA	BB	BB	BB	BB	BB	AA	BB	BB	AA	BB	AA	X	AA	BB	AA	BB	BB	BB	AA	BB	BB
HWGBS987	2598	1885854	59951983	59960354	G/A	1D	1DS	7.68	BB	BB	BB	BB	AA	AA	BB	AA	BB	BB	AA	BB	BB	AA	AA	BB	BB	AA	AA	AA	BB	BB	BB	BB	BB	AA	BB	BB	AA	BB	AA	AA	AA	BB	AA	BB	BB	BB	AA	BB	BB
HWGBS989	4576	1885854	59951983	59960354	G/A	1D	1DS	7.68	BB	BB	BB	BB	AA	AA	BB	AA	BB	BB	AA	BB	BB	AA	AA	BB	BB	AA	AA	AA	BB	BB	BB	BB	BB	AA	BB	BB	AA	BB	AA	AA	AA	BB	AA	BB	BB	BB	AA	BB	BB
HWGBS988	4564	1885854	59951983	59960354	C/T	1D	1DS	7.68	BB	BB	BB	BB	AA	AA	BB	AA	BB	BB	AA	BB	BB	AA	AA	BB	BB	AA	AA	AA	BB	BB	BB	BB	BB	AA	BB	BB	AA	BB	AA	AA	AA	BB	AA	BB	BB	BB	AA	BB	BB
HWGBS980	1266	617469	11987081	11988759	G/A	1D	1DS	8.8	BB	BB	BB	BB	AA	AA	BB	AA	-	BB	AA	BB	BB	AA	AA	BB	BB	AA	AA	AA	BB	BB	BB	BB	BB	-	BB	BB	AA	BB	AA	-	AA	BB	AA	BB	BB	BB	AA	BB	BB
HWGBS979	1246	617469	11987081	11988759	G/C	1D	1DS	8.8	BB	BB	BB	BB	AA	AA	BB	AA	-	BB	AA	BB	BB	AA	AA	BB	BB	AA	AA	AA	BB	BB	BB	BB	BB	-	BB	BB	AA	BB	AA	-	AA	BB	AA	BB	BB	BB	AA	BB	BB
HWGBS982	8794	1361583	25979805	25997089	A/G	1D	1DS	10.57	BB	BB	-	BB	AA	AA	BB	AA	-	BB	AA	BB	AA	AA	AA	BB	BB	AA	AA	-	BB	BB	BB	BB	-	AA	BB	BB	-	BB	AA	AA	AA	BB	AA	BB	BB	BB	AA	BB	BB
HWGBS1005	1550	1904971	104902980	104908214	C/T	1D	1DS	12.49	-	BB	BB	BB	AA	AA	BB	-	BB	-	AA	BB	AA	-	AA	BB	BB	AA	-	BB	BB	BB	BB	BB	BB	-	BB	BB	AA	BB	AA	BB	AA	BB	AA	BB	BB	BB	AA	BB	BB
HWGBS981	2022	1092333	20871935	20879886	T/C	1D	1DS	12.49	BB	BB	BB	BB	AA	AA	BB	BB	BB	BB	AA	BB	AA	BB	AA	BB	BB	AA	AA	BB	BB	BB	BB	BB	BB	BB	BB	BB	AA	BB	AA	BB	AA	BB	AA	BB	BB	BB	AA	BB	BB
HWGBS1006	1580	1904971	104902980	104908214	T/A	1D	1DS	12.49	-	BB	BB	BB	AA	AA	BB	BB	BB	-	AA	BB	AA	-	AA	BB	BB	AA	-	-	BB	BB	BB	BB	BB	-	BB	BB	AA	BB	AA	BB	AA	BB	AA	BB	BB	BB	AA	BB	BB
HWGBS990	4376	1886224	60839147	60848507	C/G	1D	1DS	12.49	BB	BB	BB	-	AA	AA	BB	BB	BB	BB	AA	BB	AA	-	AA	BB	BB	AA	BB	BB	BB	BB	BB	BB	BB	-	BB	BB	AA	BB	AA	BB	-	BB	-	BB	BB	-	-	BB	BB
HWGBS1004	4598	1904906	104753102	104766482	A/G	1D	1DS	12.49	BB	BB	BB	BB	AA	AA	BB	BB	BB	BB	AA	BB	AA	BB	AA	BB	BB	AA	BB	BB	BB	BB	BB	BB	BB	BB	BB	BB	AA	BB	AA	BB	AA	BB	AA	BB	BB	BB	AA	BB	BB
HWGBS991	6976	1886224	60839147	60848507	G/A	1D	1DS	12.49	BB	BB	BB	BB	AA	AA	BB	BB	BB	BB	AA	BB	AA	BB	AA	BB	BB	AA	BB	BB	BB	BB	BB	BB	BB	-	BB	BB	AA	BB	AA	BB	-	BB	-	BB	BB	BB	AA	BB	BB
HWGBS1001	3237	1903567	101655962	101669002	C/T	1D	1DS	12.77	BB	BB	BB	BB	AA	AA	BB	BB	BB	BB	AA	BB	AA	BB	AA	BB	BB	AA	BB	BB	BB	BB	BB	BB	BB	BB	BB	BB	AA	BB	AA	BB	AA	BB	AA	BB	BB	BB	AA	AA	BB
HWGBS1002	6694	1903567	101655962	101669002	C/T	1D	1DS	13.03	BB	BB	BB	BB	AA	AA	BB	BB	BB	BB	AA	BB	AA	BB	AA	BB	BB	AA	BB	BB	BB	BB	BB	BB	BB	BB	BB	BB	AA	BB	AA	BB	AA	BB	AA	BB	BB	BB	AA	AA	BB
HWGBS1011	7547	1915822	134868935	134886505	T/C	1D	1DS	13.56	BB	BB	BB	BB	AA	AA	BB	BB	BB	BB	AA	BB	AA	BB	AA	BB	BB	AA	BB	BB	BB	BB	BB	BB	BB	BB	BB	BB	AA	BB	AA	BB	AA	BB	AA	BB	BB	BB	AA	AA	BB
HWGBS1010	7505	1915822	134868935	134886505	G/A	1D	1DS	13.56	BB	BB	BB	BB	AA	AA	BB	BB	BB	BB	AA	BB	AA	BB	AA	BB	BB	AA	BB	BB	BB	BB	BB	BB	BB	BB	BB	BB	AA	BB	AA	BB	AA	BB	AA	BB	BB	BB	AA	-	BB
HWGBS1009	7476	1915822	134868935	134886505	A/G	1D	1DS	13.56	BB	BB	BB	BB	AA	AA	BB	BB	BB	BB	AA	BB	AA	BB	AA	BB	BB	AA	BB	BB	BB	BB	BB	BB	BB	BB	BB	BB	AA	BB	AA	BB	AA	BB	AA	BB	BB	BB	AA	-	BB
HWGBS1012	7576	1915822	134868935	134886505	C/T	1D	1DS	13.56	BB	BB	BB	BB	AA	AA	BB	BB	BB	BB	AA	BB	AA	BB	AA	BB	BB	AA	BB	BB	BB	BB	BB	BB	BB	BB	BB	BB	AA	BB	AA	BB	AA	BB	AA	BB	BB	BB	AA	AA	BB
HWGBS1013	7577	1915822	134868935	134886505	A/C	1D	1DS	13.56	BB	BB	BB	BB	AA	AA	BB	BB	BB	BB	AA	BB	AA	BB	AA	BB	BB	AA	BB	BB	BB	BB	BB	BB	BB	BB	BB	BB	AA	BB	AA	BB	AA	BB	AA	BB	BB	BB	AA	AA	BB
HWGBS985	3677	1877956	41553403	41563325	C/T	1D	1DS	14.09	BB	BB	BB	BB	AA	AA	BB	BB	BB	BB	AA	BB	AA	AA	AA	BB	BB	AA	BB	BB	BB	BB	BB	BB	BB	BB	BB	BB	AA	BB	AA	BB	AA	BB	AA	BB	BB	BB	AA	AA	BB
HWGBS984	3649	1877956	41553403	41563325	T/C	1D	1DS	14.09	BB	BB	BB	BB	AA	AA	BB	BB	BB	BB	AA	BB	AA	AA	AA	BB	BB	AA	BB	BB	BB	BB	BB	BB	BB	BB	BB	BB	AA	BB	AA	BB	AA	BB	AA	BB	BB	BB	AA	AA	BB
HWGBS994	3812	1887378	63580557	63585625	A/G	1D	1DS	15.15	BB	BB	AA	BB	AA	AA	BB	BB	BB	BB	AA	BB	AA	AA	AA	BB	BB	AA	BB	BB	BB	BB	BB	BB	BB	BB	BB	BB	AA	BB	AA	BB	AA	BB	AA	BB	BB	BB	AA	AA	BB
HWGBS993	3807	1887378	63580557	63585625	T/C	1D	1DS	15.15	BB	BB	AA	BB	AA	AA	BB	BB	BB	BB	AA	BB	AA	AA	AA	BB	BB	AA	BB	BB	BB	BB	BB	BB	BB	BB	BB	BB	AA	BB	AA	BB	AA	BB	AA	BB	BB	BB	AA	AA	BB
HWGBS998	5170	1902385	98695047	98703477	C/T	1D	1DS	15.41	BB	BB	AA	BB	AA	AA	BB	-	BB	BB	AA	BB	AA	AA	AA	BB	BB	AA	BB	BB	BB	BB	BB	BB	BB	AA	BB	BB	AA	BB	AA	BB	AA	BB	AA	BB	BB	BB	AA	AA	BB
HWGBS997	3224	1902385	98695047	98703477	A/G	1D	1DS	15.41	BB	BB	AA	BB	AA	AA	BB	-	BB	BB	AA	BB	AA	AA	AA	BB	BB	AA	BB	BB	BB	BB	BB	BB	BB	AA	BB	BB	AA	BB	AA	BB	AA	BB	AA	BB	BB	BB	AA	AA	BB
HWGBS999	5206	1902385	98695047	98703477	A/G	1D	1DS	15.41	BB	BB	AA	BB	AA	AA	BB	-	BB	BB	AA	BB	AA	AA	AA	BB	BB	AA	BB	BB	BB	BB	BB	BB	BB	AA	BB	BB	AA	BB	AA	BB	AA	BB	AA	BB	BB	BB	AA	AA	BB
HWGBS995	1270	1888600	66515680	66534049	G/A	1D	1DS	17.38	BB	BB	BB	BB	AA	AA	BB	BB	BB	BB	AA	BB	AA	AA	AA	BB	BB	AA	-	BB	BB	BB	BB	BB	BB	AA	BB	BB	AA	BB	AA	BB	AA	BB	AA	BB	BB	BB	AA	-	BB
HWGBS1329	33104	6436793	330769738	330808052	C/T	2A	2AL	0	BB	AA	AA	AA	BB	BB	BB	BB	AA	AA	BB	BB	BB	AA	BB	AA	BB	AA	AA	AA	BB	BB	AA	BB	BB	AA	BB	AA	BB	AA	AA	AA	AA	AA	AA	AA	AA	AA	AA	AA	BB
HWGBS1327	33080	6436793	330769738	330808052	C/A	2A	2AL	0	BB	AA	AA	AA	BB	BB	BB	BB	AA	AA	BB	BB	BB	AA	BB	AA	BB	AA	AA	AA	BB	BB	AA	BB	BB	AA	BB	AA	BB	AA	AA	AA	AA	AA	AA	AA	AA	AA	AA	AA	BB
HWGBS1328	33096	6436793	330769738	330808052	C/T	2A	2AL	0	BB	AA	AA	AA	BB	BB	BB	BB	AA	AA	BB	BB	BB	AA	BB	AA	BB	AA	AA	AA	BB	BB	AA	BB	BB	AA	BB	AA	BB	AA	AA	AA	AA	AA	AA	AA	AA	AA	AA	AA	BB
HWGBS1249	3000	6372503	193414529	193418331	G/A	2A	2AL	4.86	BB	AA	X	AA	X	BB	BB	BB	AA	AA	AA	BB	BB	AA	BB	AA	BB	AA	AA	AA	BB	BB	BB	BB	BB	AA	BB	AA	BB	AA	AA	AA	AA	BB	AA	AA	AA	AA	AA	BB	BB
HWGBS1224	13853	6362815	172710164	172730255	C/T	2A	2AL	6.92	BB	AA	AA	AA	BB	BB	BB	BB	AA	AA	AA	BB	BB	AA	BB	AA	BB	AA	BB	AA	BB	BB	BB	AA	BB	AA	BB	AA	BB	AA	AA	AA	AA	BB	AA	AA	AA	-	AA	BB	BB
HWGBS1273	10550	6400358	250897260	250912507	A/T	2A	2AL	7.77	BB	AA	AA	AA	BB	BB	BB	BB	AA	AA	AA	BB	BB	BB	BB	AA	BB	AA	BB	AA	BB	BB	BB	AA	BB	AA	BB	AA	BB	AA	BB	AA	AA	BB	AA	AA	AA	-	AA	BB	BB
HWGBS1129	56	2337679	26080346	26080622	T/A	2A	2AL	8.05	BB	AA	AA	AA	BB	BB	BB	BB	AA	AA	AA	BB	BB	BB	BB	AA	BB	AA	BB	AA	BB	BB	BB	AA	BB	AA	BB	AA	BB	AA	BB	AA	AA	BB	AA	AA	AA	AA	AA	-	BB
HWGBS1196	377	6342587	130695263	130699805	T/C	2A	2AL	8.05	BB	AA	AA	AA	BB	BB	BB	BB	AA	AA	AA	BB	-	-	BB	AA	BB	AA	BB	AA	BB	BB	BB	AA	BB	AA	BB	AA	BB	AA	BB	AA	AA	BB	AA	AA	AA	AA	AA	AA	-
HWGBS1197	1340	6342698	130956094	130963648	G/A	2A	2AL	8.91	BB	AA	AA	AA	-	BB	BB	BB	AA	AA	AA	BB	-	-	BB	AA	BB	AA	BB	AA	BB	BB	BB	AA	BB	AA	BB	AA	BB	AA	BB	AA	AA	BB	AA	AA	AA	AA	AA	AA	-
HWGBS1198	1358	6342698	130956094	130963648	C/T	2A	2AL	8.91	BB	AA	AA	AA	-	BB	BB	BB	AA	AA	AA	BB	BB	BB	BB	AA	BB	AA	BB	AA	BB	BB	BB	-	BB	AA	BB	AA	BB	AA	BB	AA	AA	BB	AA	AA	AA	AA	AA	-	BB
HWGBS1167	5018	6326674	97502140	97512175	T/C	2A	2AL	10.73	BB	AA	BB	AA	AA	BB	BB	-	AA	AA	AA	BB	BB	AA	BB	AA	BB	AA	-	-	BB	BB	BB	-	BB	-	BB	-	BB	-	-	-	AA	BB	AA	-	AA	-	AA	BB	BB
HWGBS1220	6727	6359939	166858061	166873538	A/G	2A	2AL	11.75	BB	AA	BB	AA	AA	BB	-	BB	AA	AA	BB	BB	BB	AA	BB	AA	BB	AA	AA	AA	BB	BB	BB	BB	BB	AA	-	AA	BB	AA	AA	AA	AA	BB	AA	AA	AA	AA	AA	BB	BB
HWGBS1221	12649	6359939	166858061	166873538	T/C	2A	2AL	11.75	BB	AA	BB	AA	AA	BB	-	BB	-	AA	BB	BB	BB	-	BB	AA	BB	AA	AA	AA	BB	BB	BB	BB	BB	AA	-	AA	BB	AA	AA	AA	AA	BB	AA	AA	AA	AA	AA	BB	BB
HWGBS1219	6716	6359939	166858061	166873538	A/G	2A	2AL	11.75	BB	AA	BB	AA	AA	BB	-	BB	AA	AA	BB	BB	BB	AA	BB	AA	BB	AA	AA	AA	BB	BB	BB	BB	BB	AA	-	AA	BB	AA	AA	AA	AA	BB	AA	AA	AA	AA	AA	BB	BB
HWGBS1315	3618	6433836	320756888	320768286	G/A	2A	2AL	12.02	BB	-	BB	AA	AA	-	BB	BB	AA	AA	BB	BB	BB	AA	BB	AA	BB	AA	AA	AA	BB	BB	BB	BB	BB	AA	BB	AA	BB	AA	AA	AA	AA	BB	AA	AA	AA	AA	AA	BB	BB
HWGBS1210	32439	6349750	145804383	145851207	T/C	2A	2AL	12.57	BB	AA	BB	AA	AA	BB	BB	BB	AA	-	BB	BB	BB	AA	BB	AA	BB	AA	AA	AA	BB	BB	BB	BB	BB	AA	BB	AA	BB	AA	AA	AA	AA	BB	AA	AA	AA	AA	AA	BB	BB
HWGBS1209	32423	6349750	145804383	145851207	G/A	2A	2AL	12.57	BB	AA	BB	AA	AA	BB	BB	BB	AA	AA	BB	BB	BB	AA	BB	AA	BB	AA	AA	AA	BB	BB	BB	BB	BB	AA	BB	AA	BB	AA	AA	AA	AA	BB	AA	AA	AA	AA	AA	BB	BB
HWGBS1247	4870	6372007	192372627	192380485	A/T	2A	2AL	13.4	BB	AA	BB	AA	AA	BB	BB	BB	AA	AA	BB	BB	BB	AA	BB	AA	BB	AA	AA	AA	BB	BB	BB	BB	BB	AA	BB	AA	BB	AA	AA	AA	AA	-	AA	AA	AA	AA	AA	BB	BB
HWGBS1248	4882	6372007	192372627	192380485	C/G	2A	2AL	13.4	BB	AA	BB	AA	AA	BB	BB	BB	AA	AA	BB	BB	BB	AA	BB	AA	BB	AA	AA	AA	BB	BB	BB	BB	BB	AA	BB	AA	BB	AA	AA	AA	AA	-	AA	AA	AA	AA	AA	BB	BB
HWGBS1320	3936	6435931	327615243	327625396	T/C	2A	2AL	13.67	BB	AA	BB	AA	AA	BB	BB	BB	AA	AA	BB	BB	BB	AA	BB	AA	BB	AA	AA	AA	BB	BB	BB	BB	BB	AA	BB	AA	BB	AA	AA	AA	AA	BB	AA	AA	AA	AA	AA	BB	BB
HWGBS1321	3527	6435932	327625461	327644658	G/A	2A	2AL	13.67	BB	AA	BB	AA	AA	BB	BB	BB	AA	AA	BB	BB	BB	AA	BB	AA	BB	AA	AA	AA	BB	BB	BB	BB	BB	AA	BB	AA	BB	AA	AA	AA	AA	BB	AA	AA	AA	AA	AA	BB	BB
HWGBS1300	7153	6420435	292253647	292281306	T/C	2A	2AL	13.67	BB	AA	BB	AA	AA	BB	-	BB	AA	AA	BB	BB	BB	AA	BB	AA	BB	AA	AA	AA	BB	BB	BB	BB	BB	AA	-	AA	BB	AA	AA	AA	AA	BB	AA	AA	AA	AA	AA	BB	BB
HWGBS1305	25079	6421201	293943921	293970545	G/C	2A	2AL	13.67	BB	AA	BB	AA	AA	BB	-	BB	AA	AA	BB	BB	BB	AA	BB	AA	BB	AA	AA	AA	BB	BB	BB	BB	BB	-	BB	AA	BB	-	AA	AA	AA	BB	AA	AA	AA	-	AA	BB	BB
HWGBS1299	6033	6420435	292253647	292281306	G/A	2A	2AL	13.67	BB	AA	BB	AA	AA	BB	-	BB	AA	AA	BB	BB	BB	AA	BB	AA	BB	AA	AA	AA	BB	BB	BB	BB	BB	AA	-	AA	BB	AA	AA	AA	AA	BB	AA	AA	AA	AA	AA	BB	BB
HWGBS1146	992	6293732	71560837	71570197	A/C	2A	2AL	13.93	BB	AA	BB	AA	-	BB	BB	BB	AA	AA	BB	BB	BB	AA	BB	AA	BB	AA	AA	AA	BB	BB	BB	BB	BB	AA	BB	AA	BB	AA	AA	AA	AA	BB	AA	AA	AA	AA	AA	BB	BB
HWGBS1147	1043	6293732	71560837	71570197	C/T	2A	2AL	14.2	BB	AA	BB	AA	AA	BB	BB	BB	AA	AA	BB	BB	BB	AA	BB	AA	BB	AA	AA	AA	BB	BB	BB	BB	BB	AA	BB	AA	BB	AA	AA	AA	AA	BB	AA	AA	AA	AA	AA	BB	BB
HWGBS1148	6220	6293732	71560837	71570197	A/G	2A	2AL	14.2	BB	AA	BB	AA	AA	BB	BB	BB	AA	AA	BB	BB	BB	AA	BB	AA	BB	AA	AA	AA	BB	BB	BB	BB	BB	AA	BB	AA	BB	AA	AA	AA	AA	BB	AA	AA	AA	AA	AA	BB	BB
HWGBS1311	577	6433433	319387300	319396181	G/A	2A	2AL	14.2	BB	AA	BB	AA	AA	BB	BB	BB	AA	AA	BB	BB	BB	AA	BB	AA	BB	AA	AA	AA	BB	BB	BB	BB	BB	AA	BB	AA	BB	AA	AA	AA	AA	BB	AA	AA	AA	AA	AA	BB	BB
HWGBS1145	973	6293732	71560837	71570197	G/A	2A	2AL	14.2	BB	AA	BB	AA	AA	BB	BB	BB	AA	AA	BB	BB	BB	AA	BB	AA	BB	AA	AA	AA	BB	BB	BB	BB	BB	AA	BB	AA	BB	AA	AA	AA	AA	BB	AA	AA	AA	AA	AA	BB	BB
HWGBS1149	468	6297205	72077910	72079355	C/T	2A	2AL	14.47	BB	AA	BB	AA	-	BB	BB	BB	AA	AA	BB	BB	BB	AA	BB	AA	BB	AA	AA	AA	BB	BB	BB	BB	BB	AA	BB	AA	BB	AA	AA	AA	AA	BB	AA	AA	AA	AA	AA	BB	BB
HWGBS1166	5497	6326277	96747504	96756202	G/A	2A	2AL	15.08	BB	AA	BB	AA	AA	BB	BB	-	AA	AA	AA	BB	BB	AA	BB	AA	-	AA	AA	-	BB	BB	BB	-	BB	-	BB	AA	BB	-	AA	AA	AA	BB	AA	AA	AA	-	AA	BB	BB
HWGBS1214	548	6351992	150592740	150597935	A/G	2A	2AL	15.08	BB	AA	BB	AA	AA	BB	BB	BB	AA	AA	AA	BB	BB	AA	BB	AA	BB	AA	AA	AA	BB	BB	BB	BB	BB	-	BB	AA	BB	AA	AA	AA	AA	BB	AA	AA	AA	AA	AA	BB	BB
HWGBS1270	1223	6398033	246325390	246329846	T/C	2A	2AL	16.75	BB	AA	BB	AA	AA	BB	BB	BB	AA	AA	AA	BB	BB	AA	BB	AA	BB	AA	AA	AA	BB	BB	BB	BB	BB	AA	BB	AA	BB	AA	AA	AA	AA	BB	AA	AA	AA	-	AA	BB	BB
HWGBS1266	1003	6398033	246325390	246329846	A/G	2A	2AL	16.75	BB	AA	BB	AA	AA	BB	BB	BB	AA	AA	AA	BB	BB	AA	BB	AA	BB	AA	AA	AA	BB	BB	BB	BB	BB	AA	BB	AA	BB	AA	AA	AA	AA	BB	AA	AA	AA	-	AA	BB	BB
HWGBS1268	1076	6398033	246325390	246329846	T/C	2A	2AL	16.75	BB	AA	BB	AA	AA	BB	BB	BB	AA	AA	AA	BB	BB	AA	BB	AA	BB	AA	AA	AA	BB	BB	BB	BB	BB	AA	BB	AA	BB	AA	AA	AA	AA	BB	AA	AA	AA	-	AA	BB	BB
HWGBS1267	1071	6398033	246325390	246329846	C/T	2A	2AL	16.75	BB	AA	BB	AA	AA	BB	BB	BB	AA	AA	AA	BB	BB	AA	BB	AA	BB	AA	AA	AA	BB	BB	BB	BB	BB	AA	BB	AA	BB	AA	AA	AA	AA	BB	AA	AA	AA	-	AA	BB	BB
HWGBS1269	1183	6398033	246325390	246329846	C/T	2A	2AL	16.75	BB	AA	BB	AA	AA	BB	BB	BB	AA	AA	AA	BB	BB	AA	BB	AA	BB	AA	AA	AA	BB	BB	BB	BB	BB	AA	BB	AA	BB	AA	AA	AA	AA	BB	AA	AA	AA	-	AA	BB	BB
HWGBS1228	3562	6364947	177565117	177569762	A/T	2A	2AL	19.33	BB	AA	BB	AA	AA	BB	AA	BB	AA	AA	-	BB	BB	AA	BB	AA	AA	AA	AA	AA	BB	BB	BB	BB	BB	AA	BB	AA	BB	AA	AA	AA	AA	BB	AA	AA	AA	BB	AA	BB	BB
HWGBS1229	3585	6364947	177565117	177569762	C/G	2A	2AL	19.33	BB	AA	BB	AA	AA	BB	AA	BB	AA	AA	-	BB	BB	AA	BB	AA	AA	AA	AA	AA	BB	BB	BB	BB	BB	AA	BB	AA	BB	AA	AA	AA	AA	BB	AA	AA	AA	BB	AA	BB	BB
HWGBS1253	2356	6378454	205893837	205899538	G/A	2A	2AL	25.09	BB	AA	BB	AA	AA	BB	AA	BB	AA	AA	AA	BB	BB	AA	BB	AA	AA	AA	AA	BB	BB	BB	-	BB	BB	BB	BB	AA	BB	BB	AA	AA	AA	BB	AA	AA	AA	BB	AA	BB	BB
HWGBS1252	2333	6378454	205893837	205899538	C/T	2A	2AL	25.09	BB	AA	BB	AA	AA	BB	AA	BB	AA	AA	AA	BB	BB	AA	BB	AA	AA	AA	AA	BB	BB	BB	-	BB	BB	BB	BB	AA	BB	BB	AA	AA	AA	BB	AA	AA	AA	BB	AA	BB	BB
HWGBS1282	3735	6407376	265348960	265354403	T/G	2A	2AL	25.38	BB	AA	BB	AA	AA	BB	AA	BB	AA	AA	AA	BB	BB	AA	BB	AA	AA	AA	AA	BB	-	BB	BB	BB	BB	BB	BB	AA	BB	BB	AA	AA	AA	BB	AA	AA	AA	BB	AA	BB	BB
HWGBS1281	3694	6407376	265348960	265354403	A/G	2A	2AL	25.38	BB	AA	BB	AA	AA	BB	AA	BB	AA	AA	AA	BB	BB	AA	BB	AA	AA	AA	AA	BB	-	BB	BB	BB	BB	BB	BB	AA	BB	BB	AA	AA	AA	BB	AA	AA	AA	BB	AA	BB	BB
HWGBS1280	1869	6407376	265348960	265354403	A/C	2A	2AL	25.65	BB	AA	BB	AA	AA	BB	AA	BB	AA	AA	AA	BB	BB	AA	BB	AA	AA	AA	AA	BB	-	BB	BB	BB	BB	BB	BB	AA	BB	BB	AA	AA	AA	BB	AA	AA	AA	BB	AA	BB	BB
HWGBS1188	118	6338011	120976286	120983506	T/C	2A	2AL	25.65	BB	AA	BB	AA	AA	BB	AA	BB	AA	AA	AA	BB	BB	AA	BB	AA	AA	AA	AA	BB	BB	BB	BB	BB	BB	BB	BB	AA	BB	BB	AA	AA	AA	BB	AA	AA	AA	BB	AA	BB	BB
HWGBS1295	4311	6416721	284610339	284616015	A/G	2A	2AL	25.65	BB	AA	BB	AA	AA	BB	AA	BB	AA	AA	AA	BB	BB	AA	BB	AA	AA	AA	AA	BB	BB	BB	BB	BB	BB	BB	BB	AA	BB	BB	AA	AA	AA	BB	AA	AA	AA	BB	AA	BB	BB
HWGBS1296	4317	6416721	284610339	284616015	G/A	2A	2AL	25.65	BB	AA	BB	AA	AA	BB	AA	BB	AA	AA	AA	BB	BB	AA	BB	AA	AA	AA	AA	BB	BB	BB	BB	BB	BB	BB	BB	AA	BB	BB	AA	AA	AA	BB	AA	AA	AA	BB	AA	BB	BB
HWGBS1297	1532	6418826	288831153	288833137	G/A	2A	2AL	25.65	BB	AA	BB	AA	AA	BB	-	BB	AA	AA	AA	BB	BB	AA	BB	AA	AA	AA	AA	BB	BB	BB	BB	BB	BB	BB	BB	AA	BB	BB	AA	AA	AA	BB	AA	AA	AA	BB	AA	BB	BB
HWGBS1159	12526	6324843	93746799	93761413	A/G	2A	2AL	25.65	BB	AA	BB	AA	AA	BB	AA	BB	AA	AA	AA	BB	BB	AA	BB	AA	AA	AA	AA	BB	BB	BB	BB	BB	BB	BB	BB	AA	BB	BB	AA	AA	AA	BB	AA	AA	AA	BB	AA	BB	BB
HWGBS1162	9562	6326039	96241319	96252273	A/G	2A	2AL	25.65	BB	AA	BB	AA	AA	BB	AA	BB	AA	AA	AA	BB	BB	AA	BB	AA	AA	AA	AA	BB	BB	BB	BB	BB	BB	BB	BB	AA	BB	BB	AA	AA	AA	BB	AA	AA	AA	BB	AA	BB	BB
HWGBS1244	749	6369048	186154072	186170975	T/C	2A	2AL	25.65	BB	AA	BB	AA	AA	BB	AA	BB	AA	AA	AA	BB	BB	AA	BB	AA	AA	AA	AA	BB	BB	BB	BB	BB	BB	BB	BB	AA	BB	BB	AA	AA	AA	BB	AA	AA	AA	BB	AA	BB	BB
HWGBS1238	8030	6367025	181809261	181828534	T/A	2A	2AL	25.65	BB	AA	BB	AA	AA	BB	AA	BB	AA	AA	AA	BB	BB	AA	BB	AA	AA	AA	AA	BB	BB	BB	BB	BB	BB	BB	BB	AA	BB	BB	AA	AA	AA	BB	AA	AA	AA	BB	AA	BB	BB
HWGBS1237	8024	6367025	181809261	181828534	A/G	2A	2AL	25.65	BB	AA	BB	AA	AA	BB	AA	BB	AA	AA	AA	BB	BB	AA	BB	AA	AA	AA	AA	BB	BB	BB	BB	BB	BB	BB	BB	AA	BB	BB	AA	AA	AA	BB	AA	AA	AA	BB	AA	BB	BB
HWGBS1150	89	6316372	76238000	76260641	G/C	2A	2AL	25.65	BB	AA	BB	AA	AA	BB	AA	BB	AA	AA	AA	BB	BB	AA	BB	AA	AA	AA	AA	BB	BB	BB	BB	BB	BB	BB	BB	AA	BB	BB	AA	AA	-	BB	AA	AA	AA	BB	AA	BB	BB
HWGBS1160	12540	6324843	93746799	93761413	A/G	2A	2AL	25.65	BB	AA	BB	AA	AA	BB	AA	BB	AA	AA	AA	BB	BB	AA	BB	AA	AA	AA	AA	BB	BB	BB	BB	BB	BB	BB	BB	AA	BB	BB	AA	AA	AA	BB	AA	AA	AA	BB	AA	BB	BB
HWGBS1190	1367	6338314	121685367	121690338	G/A	2A	2AL	25.65	BB	AA	BB	AA	AA	BB	AA	BB	AA	AA	AA	BB	BB	AA	BB	AA	AA	AA	AA	BB	BB	BB	BB	BB	BB	BB	-	AA	BB	BB	AA	AA	AA	BB	AA	AA	-	BB	AA	BB	BB
HWGBS1301	6633	6420736	292977332	292985219	T/G	2A	2AL	25.65	BB	AA	BB	AA	AA	BB	AA	BB	AA	AA	AA	BB	BB	AA	BB	AA	AA	AA	AA	BB	BB	BB	BB	BB	BB	BB	BB	AA	BB	BB	AA	AA	AA	BB	-	AA	AA	BB	AA	BB	BB
HWGBS1298	1535	6418826	288831153	288833137	C/A	2A	2AL	25.65	BB	AA	BB	AA	AA	BB	-	BB	AA	AA	AA	BB	BB	AA	BB	AA	AA	AA	AA	BB	BB	BB	BB	BB	BB	BB	BB	AA	BB	BB	AA	AA	AA	BB	AA	AA	AA	BB	AA	BB	BB
HWGBS1234	3362	6367025	181809261	181828534	A/G	2A	2AL	25.65	BB	AA	BB	AA	AA	BB	AA	BB	AA	AA	AA	BB	BB	AA	BB	AA	AA	AA	AA	BB	BB	BB	BB	BB	BB	BB	BB	AA	BB	BB	AA	AA	AA	BB	AA	AA	AA	BB	AA	BB	BB
HWGBS1161	676	6326039	96241319	96252273	A/G	2A	2AL	25.65	BB	AA	BB	AA	AA	BB	AA	BB	AA	AA	AA	BB	BB	AA	BB	AA	AA	AA	AA	BB	BB	BB	BB	BB	BB	BB	BB	AA	BB	BB	AA	AA	AA	BB	AA	AA	AA	BB	AA	BB	BB
HWGBS1151	436	6316837	77106912	77108593	A/G	2A	2AL	25.65	BB	-	BB	-	AA	BB	AA	BB	-	AA	AA	BB	BB	AA	BB	AA	AA	AA	AA	BB	BB	BB	BB	BB	BB	BB	BB	-	BB	BB	AA	AA	-	BB	-	AA	AA	BB	AA	BB	BB
HWGBS1303	6652	6420736	292977332	292985219	C/T	2A	2AL	25.65	BB	AA	BB	AA	AA	BB	AA	BB	AA	AA	AA	BB	BB	AA	BB	AA	AA	AA	AA	BB	BB	BB	BB	BB	BB	BB	BB	AA	BB	BB	AA	AA	AA	BB	-	AA	AA	BB	AA	BB	BB
HWGBS1302	6642	6420736	292977332	292985219	C/T	2A	2AL	25.65	BB	AA	BB	AA	AA	BB	AA	BB	AA	AA	AA	BB	BB	AA	BB	AA	AA	AA	AA	BB	BB	BB	BB	BB	BB	BB	BB	AA	BB	BB	AA	AA	AA	BB	-	AA	AA	BB	AA	BB	BB
HWGBS1155	16709	6321839	87523919	87540866	T/G	2A	2AL	25.65	BB	AA	BB	AA	AA	BB	AA	BB	AA	AA	AA	BB	BB	AA	BB	AA	AA	AA	AA	BB	BB	BB	BB	BB	BB	BB	BB	AA	BB	BB	AA	AA	AA	BB	AA	AA	AA	BB	AA	BB	BB
HWGBS1163	9608	6326039	96241319	96252273	G/A	2A	2AL	25.65	BB	AA	BB	AA	AA	BB	AA	BB	AA	AA	AA	BB	BB	AA	BB	AA	AA	AA	AA	BB	BB	BB	BB	BB	BB	BB	BB	AA	BB	BB	AA	AA	AA	BB	AA	AA	AA	BB	AA	BB	BB
HWGBS1164	9613	6326039	96241319	96252273	C/T	2A	2AL	25.65	BB	AA	BB	AA	AA	BB	AA	BB	AA	AA	AA	BB	BB	AA	BB	AA	AA	AA	AA	BB	BB	BB	BB	BB	BB	BB	BB	AA	BB	BB	AA	AA	AA	BB	AA	AA	AA	BB	AA	BB	BB
HWGBS1156	16715	6321839	87523919	87540866	G/A	2A	2AL	25.65	BB	AA	BB	AA	AA	BB	AA	BB	AA	AA	AA	BB	BB	AA	BB	AA	AA	AA	AA	BB	BB	BB	BB	BB	BB	BB	BB	AA	BB	BB	AA	AA	AA	BB	AA	AA	AA	BB	AA	BB	BB
HWGBS1165	1596	6326124	96466394	96469838	G/A	2A	2AL	25.65	BB	AA	BB	AA	AA	BB	AA	BB	AA	AA	AA	BB	BB	AA	BB	AA	AA	AA	AA	BB	BB	BB	BB	BB	BB	BB	BB	AA	BB	BB	AA	AA	AA	BB	AA	AA	AA	BB	AA	BB	BB
HWGBS1186	93	6338011	120976286	120983506	T/A	2A	2AL	25.65	BB	AA	BB	AA	AA	BB	AA	BB	AA	AA	AA	BB	BB	AA	BB	AA	AA	AA	AA	BB	BB	BB	BB	BB	BB	BB	BB	AA	BB	BB	AA	AA	AA	BB	AA	AA	AA	BB	AA	BB	BB
HWGBS1233	3093	6367025	181809261	181828534	T/C	2A	2AL	25.65	BB	AA	BB	AA	AA	BB	AA	BB	AA	AA	AA	BB	BB	AA	BB	AA	AA	AA	AA	BB	BB	BB	BB	BB	BB	BB	BB	AA	BB	BB	AA	AA	AA	BB	AA	AA	AA	BB	AA	BB	BB
HWGBS1235	8013	6367025	181809261	181828534	C/T	2A	2AL	25.65	BB	AA	BB	AA	AA	BB	AA	BB	AA	AA	AA	BB	BB	AA	BB	AA	AA	AA	AA	BB	BB	BB	BB	BB	BB	BB	BB	AA	BB	BB	AA	AA	AA	BB	AA	AA	AA	BB	AA	BB	BB
HWGBS1236	8014	6367025	181809261	181828534	A/T	2A	2AL	25.65	BB	AA	BB	AA	AA	BB	AA	BB	AA	AA	AA	BB	BB	AA	BB	AA	AA	AA	AA	BB	BB	BB	BB	BB	BB	BB	BB	AA	BB	BB	AA	AA	AA	BB	AA	AA	AA	BB	AA	BB	BB
HWGBS1304	6663	6420736	292977332	292985219	A/T	2A	2AL	25.65	BB	AA	BB	AA	AA	BB	AA	BB	AA	AA	AA	BB	BB	AA	BB	AA	AA	AA	AA	BB	BB	BB	BB	BB	BB	BB	BB	AA	BB	BB	AA	AA	AA	BB	-	AA	AA	BB	AA	BB	BB
HWGBS1187	95	6338011	120976286	120983506	A/G	2A	2AL	25.65	BB	AA	BB	AA	AA	BB	AA	BB	AA	AA	AA	BB	BB	AA	BB	AA	AA	AA	AA	BB	BB	BB	BB	BB	BB	BB	BB	AA	BB	BB	AA	AA	AA	BB	AA	AA	AA	BB	AA	BB	BB
HWGBS1291	4899	6413850	278805519	278811083	C/A	2A	2AL	25.92	BB	AA	BB	AA	AA	BB	AA	BB	AA	AA	AA	BB	BB	AA	BB	AA	AA	AA	AA	BB	BB	BB	BB	BB	BB	BB	-	AA	BB	BB	AA	AA	AA	BB	AA	AA	AA	-	AA	BB	BB
HWGBS1292	5246	6413850	278805519	278811083	C/T	2A	2AL	25.92	BB	AA	BB	AA	AA	BB	AA	BB	AA	AA	AA	BB	BB	AA	BB	AA	AA	AA	AA	BB	BB	BB	BB	BB	BB	BB	AA	AA	BB	BB	AA	AA	-	BB	AA	AA	AA	-	AA	BB	BB
HWGBS1290	4870	6413850	278805519	278811083	G/A	2A	2AL	25.92	BB	AA	BB	AA	AA	BB	AA	BB	AA	AA	AA	BB	BB	AA	BB	AA	AA	AA	AA	BB	BB	BB	BB	BB	BB	BB	-	AA	BB	BB	AA	AA	AA	BB	AA	AA	AA	-	AA	BB	BB
HWGBS1189	1329	6338314	121685367	121690338	G/A	2A	2AL	26.2	BB	AA	BB	AA	AA	BB	AA	BB	AA	AA	AA	BB	BB	AA	BB	AA	AA	AA	AA	BB	BB	BB	BB	BB	BB	BB	-	AA	BB	BB	AA	AA	AA	BB	AA	AA	AA	BB	AA	BB	BB
HWGBS1207	15581	6346120	138188434	138215345	G/A	2A	2AL	26.48	BB	AA	BB	AA	AA	BB	AA	BB	AA	AA	AA	BB	BB	AA	BB	AA	AA	AA	AA	BB	BB	BB	BB	BB	BB	BB	BB	AA	BB	BB	AA	AA	AA	BB	AA	AA	AA	BB	AA	BB	BB
HWGBS1206	15563	6346120	138188434	138215345	T/G	2A	2AL	26.48	BB	AA	BB	AA	AA	BB	AA	BB	AA	AA	AA	BB	BB	AA	BB	AA	AA	AA	AA	BB	BB	BB	BB	BB	BB	BB	BB	AA	BB	-	AA	AA	AA	BB	AA	AA	AA	BB	AA	BB	BB
HWGBS1205	15560	6346120	138188434	138215345	A/G	2A	2AL	26.48	BB	AA	BB	AA	AA	BB	AA	BB	AA	AA	AA	BB	BB	AA	BB	AA	AA	AA	AA	BB	BB	BB	BB	BB	BB	BB	BB	AA	BB	BB	AA	AA	AA	BB	AA	AA	AA	BB	AA	BB	BB
HWGBS1204	15535	6346120	138188434	138215345	C/T	2A	2AL	26.48	BB	AA	BB	AA	AA	BB	AA	BB	AA	AA	AA	BB	BB	AA	BB	AA	AA	AA	AA	BB	BB	BB	BB	BB	BB	BB	BB	AA	BB	BB	AA	AA	AA	BB	AA	AA	AA	BB	AA	BB	BB
HWGBS1276	9091	6401647	253742889	253755093	A/G	2A	2AL	26.48	BB	AA	BB	AA	AA	BB	AA	BB	AA	AA	AA	BB	BB	AA	BB	AA	AA	AA	AA	BB	BB	BB	BB	BB	BB	BB	BB	AA	BB	BB	-	AA	AA	BB	AA	AA	AA	BB	AA	BB	BB
HWGBS1277	9095	6401647	253742889	253755093	C/T	2A	2AL	26.48	BB	AA	BB	AA	AA	BB	AA	BB	AA	AA	AA	BB	BB	AA	BB	AA	AA	AA	AA	BB	BB	BB	BB	BB	BB	BB	BB	AA	BB	BB	AA	AA	AA	BB	AA	AA	AA	BB	AA	BB	BB
HWGBS1182	12788	6334724	113991180	114010649	G/C	2A	2AL	26.48	BB	AA	BB	AA	AA	BB	AA	BB	AA	AA	AA	BB	BB	AA	BB	AA	AA	AA	AA	BB	BB	-	BB	BB	BB	BB	BB	AA	BB	BB	AA	AA	AA	BB	AA	AA	AA	BB	AA	BB	BB
HWGBS1271	322	6399661	249592238	249603144	C/T	2A	2AL	26.48	BB	AA	BB	AA	AA	BB	AA	BB	AA	AA	AA	BB	BB	AA	BB	AA	AA	AA	AA	BB	BB	BB	BB	BB	BB	BB	BB	AA	BB	BB	AA	AA	AA	BB	AA	AA	AA	BB	AA	BB	BB
HWGBS1278	9133	6401647	253742889	253755093	C/G	2A	2AL	26.48	BB	AA	BB	AA	AA	BB	AA	BB	AA	AA	AA	BB	BB	AA	BB	AA	AA	AA	AA	BB	BB	BB	BB	BB	BB	BB	BB	AA	BB	BB	AA	AA	AA	BB	AA	AA	AA	BB	AA	BB	BB
HWGBS1274	4358	6401556	253543523	253567378	T/A	2A	2AL	26.48	BB	AA	BB	AA	AA	BB	AA	BB	AA	AA	AA	BB	BB	AA	BB	AA	AA	AA	AA	BB	BB	BB	BB	BB	BB	BB	BB	AA	BB	BB	AA	AA	AA	BB	AA	AA	AA	BB	AA	BB	BB
HWGBS1263	1154	6395672	241591712	241608978	G/C	2A	2AL	26.74	BB	AA	BB	AA	AA	BB	AA	BB	AA	AA	AA	BB	BB	AA	BB	AA	AA	AA	AA	BB	BB	BB	BB	BB	BB	BB	BB	AA	BB	BB	AA	AA	AA	BB	AA	AA	AA	BB	AA	BB	BB
HWGBS1212	13791	6349949	146314558	146330211	G/A	2A	2AL	26.74	BB	AA	BB	AA	AA	BB	AA	BB	AA	AA	AA	BB	BB	AA	BB	AA	AA	AA	AA	BB	BB	BB	BB	BB	BB	BB	BB	AA	BB	BB	AA	AA	AA	BB	AA	AA	AA	BB	AA	BB	BB
HWGBS1183	12831	6334724	113991180	114010649	C/G	2A	2AL	26.74	BB	AA	BB	AA	AA	BB	AA	BB	AA	AA	AA	BB	BB	AA	BB	AA	AA	AA	AA	BB	BB	-	BB	BB	BB	BB	BB	AA	BB	BB	AA	AA	AA	BB	AA	AA	AA	BB	AA	BB	BB
HWGBS1265	15259	6395672	241591712	241608978	A/G	2A	2AL	26.74	BB	AA	BB	AA	AA	BB	AA	BB	AA	AA	AA	BB	BB	AA	BB	AA	AA	AA	AA	BB	BB	BB	BB	BB	BB	BB	BB	AA	BB	BB	AA	AA	AA	BB	AA	AA	AA	BB	AA	BB	BB
HWGBS1264	1189	6395672	241591712	241608978	A/G	2A	2AL	26.74	BB	AA	BB	AA	AA	BB	AA	BB	AA	AA	AA	BB	BB	AA	BB	AA	AA	AA	AA	BB	BB	BB	BB	BB	BB	BB	BB	AA	BB	BB	AA	AA	AA	BB	AA	AA	AA	BB	AA	BB	BB
HWGBS1211	10005	6349949	146314558	146330211	T/C	2A	2AL	26.74	BB	AA	BB	AA	AA	BB	AA	BB	AA	AA	AA	BB	BB	AA	BB	AA	-	AA	AA	BB	BB	BB	BB	BB	BB	BB	BB	AA	BB	BB	AA	-	AA	BB	AA	-	AA	BB	AA	BB	BB
HWGBS1231	621	6366518	180770934	180772053	G/A	2A	2AL	27.67	BB	AA	BB	AA	AA	BB	AA	BB	AA	AA	AA	BB	BB	-	BB	AA	BB	AA	AA	BB	BB	BB	BB	BB	BB	BB	BB	AA	BB	BB	AA	AA	AA	BB	-	AA	AA	BB	AA	BB	BB
HWGBS1232	661	6366518	180770934	180772053	C/T	2A	2AL	27.95	BB	AA	BB	AA	AA	BB	AA	BB	AA	AA	AA	BB	BB	AA	BB	AA	BB	AA	AA	BB	BB	BB	BB	BB	BB	BB	BB	AA	BB	BB	AA	AA	AA	BB	-	AA	AA	BB	AA	BB	BB
HWGBS1173	3787	6330059	104592675	104597413	A/C	2A	2AL	28.82	BB	AA	BB	AA	AA	BB	-	BB	AA	AA	AA	BB	BB	AA	BB	AA	-	AA	AA	BB	BB	BB	BB	BB	BB	BB	BB	AA	BB	BB	AA	AA	AA	BB	AA	-	AA	BB	AA	BB	BB
HWGBS1174	3808	6330059	104592675	104597413	G/A	2A	2AL	28.82	BB	AA	BB	AA	AA	BB	AA	BB	AA	AA	AA	BB	BB	AA	BB	AA	-	AA	AA	BB	BB	BB	BB	BB	BB	BB	BB	AA	BB	BB	AA	AA	AA	BB	AA	-	AA	BB	AA	BB	BB
HWGBS1201	1167	6343929	133505362	133507023	A/G	2A	2AL	31.45	BB	AA	BB	AA	AA	BB	AA	BB	AA	AA	AA	BB	BB	AA	AA	AA	BB	AA	AA	BB	BB	BB	AA	BB	BB	BB	BB	AA	BB	BB	AA	AA	AA	AA	AA	AA	AA	BB	AA	AA	BB
HWGBS1208	6096	6346820	139619602	139627985	C/T	2A	2AL	31.73	BB	AA	BB	AA	AA	BB	AA	BB	AA	AA	AA	BB	BB	AA	AA	AA	BB	AA	AA	BB	BB	BB	AA	BB	BB	BB	BB	AA	BB	BB	AA	AA	AA	AA	AA	AA	AA	BB	AA	AA	BB
HWGBS1194	11275	6339492	124190414	124205417	T/G	2A	2AL	31.99	BB	AA	BB	AA	AA	BB	AA	BB	AA	AA	AA	BB	BB	AA	AA	AA	BB	AA	AA	BB	BB	BB	AA	BB	BB	BB	BB	AA	BB	BB	AA	AA	AA	AA	AA	AA	AA	BB	AA	AA	BB
HWGBS1193	9764	6339492	124190414	124205417	C/T	2A	2AL	31.99	BB	AA	BB	AA	AA	BB	AA	BB	AA	AA	AA	BB	BB	AA	AA	AA	BB	AA	AA	BB	BB	BB	AA	BB	BB	BB	BB	AA	BB	BB	AA	AA	AA	AA	AA	AA	AA	BB	AA	AA	BB
HWGBS1192	9761	6339492	124190414	124205417	A/G	2A	2AL	31.99	BB	AA	BB	AA	AA	BB	AA	BB	AA	AA	AA	BB	BB	AA	AA	AA	BB	AA	AA	BB	BB	BB	AA	BB	BB	BB	BB	AA	BB	BB	AA	AA	AA	AA	AA	AA	AA	BB	AA	AA	BB
HWGBS1191	1806	6339492	124190414	124205417	C/G	2A	2AL	31.99	BB	AA	BB	AA	AA	BB	AA	BB	AA	AA	AA	BB	BB	AA	AA	AA	BB	AA	AA	BB	BB	BB	AA	BB	BB	BB	BB	AA	BB	BB	AA	AA	AA	AA	AA	AA	AA	BB	AA	AA	BB
HWGBS1317	1058	6435437	325928800	325942382	C/T	2A	2AL	32.26	BB	AA	BB	AA	AA	BB	AA	BB	AA	AA	AA	BB	BB	AA	AA	AA	BB	AA	AA	BB	BB	BB	AA	BB	BB	BB	BB	AA	BB	BB	AA	AA	AA	AA	AA	AA	AA	BB	AA	AA	BB
HWGBS1318	9972	6435437	325928800	325942382	T/C	2A	2AL	32.26	BB	AA	BB	AA	AA	BB	AA	BB	AA	AA	AA	BB	BB	AA	AA	AA	BB	AA	AA	BB	BB	BB	AA	BB	BB	BB	BB	AA	BB	BB	AA	AA	AA	AA	AA	AA	AA	BB	AA	AA	BB
HWGBS1312	4881	6433629	320108308	320119477	T/A	2A	2AL	32.26	BB	AA	BB	AA	AA	BB	AA	BB	AA	AA	AA	BB	BB	AA	AA	AA	BB	AA	AA	BB	BB	BB	AA	BB	BB	BB	BB	AA	BB	BB	AA	AA	AA	AA	AA	AA	AA	BB	AA	AA	BB
HWGBS1316	471	6435436	325925444	325928735	G/A	2A	2AL	32.52	BB	AA	BB	AA	AA	BB	AA	BB	AA	AA	AA	BB	BB	AA	AA	AA	BB	AA	AA	BB	BB	BB	AA	BB	BB	BB	BB	AA	BB	BB	AA	AA	AA	AA	AA	AA	AA	BB	AA	AA	BB
HWGBS1250	8310	6374609	197994071	198003450	A/G	2A	2AL	33.61	BB	AA	BB	AA	AA	BB	AA	BB	AA	AA	AA	BB	BB	AA	AA	AA	BB	AA	AA	BB	BB	BB	AA	BB	BB	BB	BB	AA	BB	BB	AA	AA	AA	AA	AA	BB	AA	BB	AA	AA	BB
HWGBS1213	1795	6351374	149283657	149287093	A/C	2A	2AL	34.16	BB	AA	BB	AA	AA	BB	AA	BB	AA	AA	AA	BB	BB	AA	AA	AA	BB	AA	AA	BB	BB	BB	AA	BB	BB	BB	BB	AA	BB	BB	AA	AA	AA	AA	AA	BB	AA	BB	AA	AA	BB
HWGBS1326	5465	6436652	330229806	330238507	C/T	2A	2AL	34.16	BB	AA	BB	AA	AA	BB	AA	BB	AA	AA	AA	BB	BB	AA	AA	AA	BB	AA	AA	BB	BB	BB	AA	BB	BB	BB	BB	AA	BB	BB	AA	AA	AA	AA	AA	BB	AA	BB	AA	AA	BB
HWGBS1246	7903	6370800	189960431	189970820	C/T	2A	2AL	34.71	BB	AA	BB	AA	AA	BB	AA	BB	AA	AA	AA	BB	BB	AA	AA	AA	BB	AA	AA	BB	BB	BB	BB	BB	BB	BB	BB	AA	BB	BB	AA	AA	AA	AA	AA	BB	AA	BB	AA	AA	BB
HWGBS1330	6199	6437227	332192316	332200032	T/A	2A	2AL	34.98	BB	AA	BB	AA	AA	BB	AA	BB	AA	AA	AA	BB	BB	AA	AA	AA	BB	AA	AA	BB	BB	BB	BB	BB	BB	BB	BB	AA	BB	BB	AA	AA	AA	AA	AA	BB	AA	BB	AA	AA	BB
HWGBS1141	1030	5400637	60084668	60087642	T/C	2A	2AL	35.79	BB	AA	BB	AA	AA	BB	AA	BB	AA	AA	AA	BB	BB	AA	AA	AA	BB	AA	AA	BB	BB	BB	BB	BB	BB	BB	BB	AA	BB	BB	AA	AA	AA	AA	AA	BB	AA	BB	AA	AA	BB
HWGBS1138	105	5307628	59086650	59086896	C/T	2A	2AL	35.79	BB	AA	BB	AA	AA	BB	AA	BB	AA	AA	AA	BB	BB	AA	AA	AA	BB	AA	AA	BB	BB	BB	BB	BB	BB	BB	BB	AA	BB	BB	AA	AA	AA	AA	AA	BB	AA	BB	AA	AA	BB
HWGBS1140	1028	5400637	60084668	60087642	G/A	2A	2AL	35.79	BB	AA	BB	AA	AA	BB	AA	BB	AA	AA	AA	BB	BB	AA	AA	AA	BB	AA	AA	BB	BB	BB	BB	BB	BB	BB	BB	AA	BB	BB	AA	AA	AA	AA	AA	BB	AA	BB	AA	AA	BB
HWGBS1139	1008	5400637	60084668	60087642	T/A	2A	2AL	35.79	BB	AA	BB	AA	AA	BB	AA	BB	AA	AA	AA	BB	BB	AA	AA	AA	BB	AA	AA	BB	BB	BB	BB	BB	BB	BB	BB	AA	BB	BB	AA	AA	AA	AA	AA	BB	AA	BB	AA	AA	BB
HWGBS1124	2999	1023555	11453388	11456945	A/C	2A	2AL	36.61	BB	AA	BB	AA	AA	BB	AA	BB	AA	AA	AA	BB	BB	AA	AA	AA	BB	AA	AA	BB	BB	BB	BB	BB	BB	BB	BB	AA	BB	BB	AA	AA	AA	BB	AA	BB	AA	BB	AA	AA	BB
HWGBS1123	739	815588	9106694	9108120	A/G	2A	2AL	36.88	BB	AA	BB	AA	AA	BB	AA	BB	AA	AA	AA	BB	BB	AA	AA	AA	BB	AA	AA	BB	BB	BB	BB	BB	BB	BB	BB	AA	BB	BB	AA	AA	-	BB	AA	BB	AA	BB	AA	AA	BB
HWGBS1319	3486	6435880	327453183	327461584	G/A	2A	2AL	37.41	BB	AA	BB	AA	AA	BB	AA	BB	AA	AA	AA	BB	BB	AA	AA	AA	BB	AA	AA	BB	BB	BB	BB	BB	BB	BB	BB	AA	BB	BB	AA	AA	AA	BB	AA	BB	AA	BB	AA	AA	BB
HWGBS1245	2442	6369420	186909729	186913942	A/G	2A	2AL	37.68	BB	AA	BB	AA	AA	BB	AA	BB	AA	AA	AA	BB	BB	AA	AA	AA	BB	AA	AA	-	BB	BB	BB	BB	BB	BB	BB	AA	BB	BB	AA	AA	AA	BB	AA	BB	AA	BB	AA	AA	BB
HWGBS1240	1169	6367213	182309699	182311193	A/G	2A	2AL	37.68	BB	AA	BB	AA	AA	BB	AA	BB	AA	AA	AA	BB	BB	AA	-	AA	BB	AA	AA	BB	BB	BB	BB	BB	BB	BB	BB	AA	BB	BB	AA	AA	AA	BB	-	BB	AA	BB	AA	AA	BB
HWGBS1242	1171	6367213	182309699	182311193	A/G	2A	2AL	37.68	BB	AA	BB	AA	AA	BB	AA	BB	AA	AA	AA	BB	BB	AA	AA	AA	BB	AA	AA	BB	BB	BB	BB	BB	BB	BB	BB	AA	BB	BB	AA	AA	AA	BB	-	BB	AA	BB	AA	AA	BB
HWGBS1125	3013	1023555	11453388	11456945	C/T	2A	2AL	37.68	BB	AA	BB	AA	AA	BB	-	BB	AA	-	-	BB	BB	AA	-	AA	BB	AA	AA	BB	BB	BB	BB	BB	BB	BB	BB	AA	BB	BB	-	-	AA	BB	AA	BB	-	BB	AA	-	BB
HWGBS1241	1170	6367213	182309699	182311193	G/C	2A	2AL	37.68	BB	AA	BB	AA	AA	BB	AA	BB	AA	AA	AA	BB	BB	AA	AA	AA	BB	AA	AA	BB	BB	BB	BB	BB	BB	BB	BB	AA	BB	BB	AA	AA	AA	BB	-	BB	AA	BB	AA	AA	BB
HWGBS1239	1167	6367213	182309699	182311193	C/T	2A	2AL	37.68	BB	AA	BB	AA	AA	BB	AA	BB	AA	AA	AA	BB	BB	AA	AA	AA	BB	AA	AA	BB	BB	BB	BB	BB	BB	BB	BB	AA	BB	BB	AA	AA	AA	BB	-	BB	AA	BB	AA	AA	BB
HWGBS1177	1880	6330190	104877526	104880294	A/G	2A	2AL	37.68	BB	AA	BB	AA	AA	BB	AA	BB	AA	AA	AA	BB	BB	AA	AA	AA	BB	AA	AA	BB	BB	BB	BB	BB	BB	BB	BB	AA	BB	BB	AA	AA	AA	BB	AA	BB	AA	BB	AA	AA	BB
HWGBS1176	1878	6330190	104877526	104880294	C/T	2A	2AL	37.68	BB	AA	BB	AA	AA	BB	AA	BB	AA	AA	AA	BB	BB	AA	AA	AA	BB	AA	AA	BB	BB	BB	BB	BB	BB	BB	BB	AA	BB	BB	AA	AA	AA	BB	AA	BB	AA	BB	AA	AA	BB
HWGBS1175	1877	6330190	104877526	104880294	G/C	2A	2AL	37.68	BB	AA	BB	AA	AA	BB	AA	BB	AA	AA	AA	BB	BB	AA	AA	AA	BB	AA	AA	BB	BB	BB	BB	BB	BB	BB	BB	AA	BB	BB	AA	AA	AA	BB	AA	BB	AA	BB	AA	AA	BB
HWGBS1294	5761	6416308	283722590	283733927	A/C	2A	2AL	37.68	BB	AA	BB	AA	AA	BB	AA	BB	AA	AA	AA	BB	BB	AA	AA	AA	BB	AA	AA	BB	BB	BB	BB	BB	BB	BB	BB	AA	BB	BB	AA	AA	AA	BB	AA	BB	AA	BB	AA	AA	BB
HWGBS1243	1172	6367213	182309699	182311193	T/C	2A	2AL	37.68	BB	AA	BB	AA	AA	BB	AA	BB	AA	AA	AA	BB	BB	AA	AA	AA	BB	AA	AA	BB	BB	BB	BB	BB	BB	BB	BB	AA	BB	BB	AA	AA	AA	BB	-	BB	AA	BB	AA	AA	BB
HWGBS1172	3241	6329789	104040454	104053920	T/C	2A	2AL	37.68	BB	AA	BB	AA	AA	BB	AA	BB	AA	AA	AA	BB	BB	AA	AA	AA	BB	AA	AA	BB	BB	BB	BB	BB	BB	BB	BB	AA	BB	BB	AA	AA	AA	BB	AA	BB	AA	BB	AA	AA	BB
HWGBS1203	8384	6345439	136706726	136731163	T/A	2A	2AL	39.67	BB	AA	BB	AA	AA	-	AA	BB	AA	AA	AA	BB	BB	-	AA	AA	BB	AA	AA	BB	BB	BB	BB	BB	BB	BB	AA	AA	BB	BB	AA	AA	AA	BB	-	BB	AA	BB	AA	AA	BB
HWGBS1202	8350	6345439	136706726	136731163	T/C	2A	2AL	39.95	BB	AA	BB	AA	AA	-	AA	BB	AA	AA	AA	BB	BB	-	AA	AA	BB	AA	AA	BB	BB	BB	BB	BB	BB	BB	AA	AA	BB	BB	AA	AA	AA	BB	-	BB	AA	BB	AA	AA	BB
HWGBS1339	9448	6439487	344980585	344995239	T/A	2A	2AL	40.22	BB	AA	BB	AA	AA	AA	AA	BB	AA	AA	AA	BB	BB	AA	AA	AA	BB	AA	AA	BB	BB	BB	BB	BB	BB	BB	AA	AA	BB	BB	AA	AA	AA	BB	AA	BB	AA	BB	AA	AA	BB
HWGBS1343	9542	6440102	348552081	348565305	A/G	2A	2AL	40.49	BB	AA	BB	AA	AA	AA	AA	BB	AA	AA	AA	BB	BB	AA	AA	AA	BB	AA	AA	BB	BB	BB	BB	BB	BB	BB	AA	AA	BB	BB	AA	AA	AA	BB	AA	BB	AA	BB	AA	AA	BB
HWGBS1286	11380	6409798	270520999	270536389	G/C	2A	2AL	40.49	BB	AA	BB	AA	AA	AA	AA	BB	AA	AA	AA	BB	BB	AA	AA	AA	BB	AA	AA	BB	BB	BB	BB	BB	BB	BB	AA	AA	BB	BB	AA	AA	AA	BB	AA	BB	AA	-	AA	AA	BB
HWGBS1285	11379	6409798	270520999	270536389	A/T	2A	2AL	40.49	BB	AA	BB	AA	AA	AA	AA	BB	AA	AA	AA	BB	BB	AA	AA	AA	BB	AA	AA	BB	BB	BB	BB	BB	BB	BB	AA	AA	BB	BB	AA	AA	AA	BB	AA	BB	AA	-	AA	AA	BB
HWGBS1289	11392	6409798	270520999	270536389	T/C	2A	2AL	40.49	BB	AA	BB	AA	AA	AA	AA	BB	AA	AA	AA	BB	BB	AA	AA	AA	BB	AA	AA	BB	BB	BB	BB	BB	BB	BB	AA	AA	BB	BB	AA	AA	AA	BB	AA	BB	AA	-	AA	AA	BB
HWGBS1288	11383	6409798	270520999	270536389	C/T	2A	2AL	40.49	BB	AA	BB	AA	AA	AA	AA	BB	AA	AA	AA	BB	BB	AA	AA	AA	BB	AA	AA	BB	BB	BB	BB	BB	BB	BB	AA	AA	BB	BB	AA	AA	AA	BB	AA	BB	AA	-	AA	AA	BB
HWGBS1284	11376	6409798	270520999	270536389	G/A	2A	2AL	40.49	BB	AA	BB	AA	AA	AA	AA	BB	AA	AA	AA	BB	BB	AA	AA	AA	BB	AA	AA	BB	BB	BB	BB	BB	BB	BB	AA	AA	BB	BB	AA	AA	AA	BB	AA	BB	AA	-	AA	AA	BB
HWGBS1287	11382	6409798	270520999	270536389	T/A	2A	2AL	40.49	BB	AA	BB	AA	AA	AA	AA	BB	AA	AA	AA	BB	BB	AA	AA	AA	BB	AA	AA	BB	BB	BB	BB	BB	BB	BB	AA	AA	BB	BB	AA	AA	AA	BB	AA	BB	AA	-	AA	AA	BB
HWGBS1340	9468	6439487	344980585	344995239	A/G	2A	2AL	40.76	BB	AA	BB	AA	AA	AA	AA	BB	AA	AA	AA	BB	BB	AA	AA	AA	BB	AA	AA	BB	BB	BB	BB	BB	BB	BB	AA	AA	BB	BB	AA	AA	AA	BB	AA	BB	AA	BB	AA	AA	BB
HWGBS1341	9873	6439487	344980585	344995239	C/A	2A	2AL	40.76	BB	AA	BB	AA	AA	AA	AA	BB	AA	AA	AA	BB	BB	AA	AA	AA	BB	AA	AA	BB	BB	BB	BB	BB	BB	BB	AA	AA	BB	BB	AA	AA	AA	BB	AA	BB	AA	BB	AA	AA	BB
HWGBS1262	11470	6395605	241424402	241443092	G/C	2A	2AL	41.03	BB	AA	BB	AA	AA	AA	AA	BB	AA	AA	AA	BB	AA	AA	AA	AA	BB	AA	AA	BB	BB	BB	BB	BB	BB	BB	AA	AA	BB	BB	AA	AA	AA	BB	AA	BB	AA	BB	AA	AA	BB
HWGBS1259	11467	6395605	241424402	241443092	T/C	2A	2AL	41.03	BB	AA	BB	AA	AA	AA	AA	BB	AA	AA	AA	BB	AA	AA	AA	AA	BB	AA	AA	BB	BB	BB	BB	BB	BB	BB	AA	AA	BB	BB	AA	AA	AA	BB	AA	BB	AA	BB	AA	AA	BB
HWGBS1260	11468	6395605	241424402	241443092	A/G	2A	2AL	41.03	BB	AA	BB	AA	AA	AA	AA	BB	AA	AA	AA	BB	AA	AA	AA	AA	BB	AA	AA	BB	BB	BB	BB	BB	BB	BB	AA	AA	BB	BB	AA	AA	AA	BB	AA	BB	AA	BB	AA	AA	BB
HWGBS1333	2186	6437613	334054219	334068715	A/G	2A	2AL	41.03	BB	AA	BB	AA	AA	AA	AA	BB	AA	AA	AA	BB	AA	AA	AA	AA	BB	AA	AA	BB	BB	BB	BB	BB	BB	BB	AA	AA	BB	BB	AA	AA	AA	BB	AA	BB	AA	BB	AA	AA	BB
HWGBS1261	11469	6395605	241424402	241443092	T/G	2A	2AL	41.03	BB	AA	BB	AA	AA	AA	AA	BB	AA	AA	AA	BB	AA	AA	AA	AA	BB	AA	AA	BB	BB	BB	BB	BB	BB	BB	AA	AA	BB	BB	AA	AA	AA	BB	AA	BB	AA	BB	AA	AA	BB
HWGBS1309	3400	6431038	314402323	314411406	A/G	2A	2AL	42.69	BB	AA	BB	AA	AA	AA	AA	BB	AA	AA	AA	BB	AA	AA	AA	AA	BB	AA	AA	BB	BB	BB	BB	BB	BB	BB	AA	AA	BB	-	AA	AA	AA	BB	AA	BB	AA	BB	AA	AA	BB
HWGBS1310	4874	6431038	314402323	314411406	C/G	2A	2AL	42.69	BB	AA	BB	AA	AA	AA	AA	BB	AA	AA	AA	BB	AA	AA	AA	AA	BB	AA	AA	BB	BB	BB	BB	BB	BB	BB	AA	AA	BB	-	AA	AA	AA	BB	AA	BB	AA	BB	AA	AA	BB
HWGBS1325	14013	6436403	329288531	329307832	G/T	2A	2AL	44.68	BB	AA	BB	AA	AA	AA	AA	BB	AA	AA	AA	BB	AA	AA	AA	AA	BB	AA	AA	BB	BB	BB	BB	BB	BB	BB	AA	AA	BB	-	AA	AA	AA	BB	AA	BB	AA	BB	AA	BB	BB
HWGBS1137	4103	5131040	57069326	57073755	C/G	2A	2AL	46.38	BB	AA	BB	AA	AA	AA	AA	BB	AA	AA	AA	BB	AA	AA	AA	AA	BB	AA	AA	BB	BB	BB	BB	BB	BB	BB	AA	AA	BB	BB	AA	AA	AA	BB	AA	BB	AA	BB	AA	BB	BB
HWGBS1323	3559	6436223	328669451	328675304	T/A	2A	2AL	46.38	BB	AA	BB	AA	AA	AA	AA	BB	AA	AA	AA	BB	AA	AA	AA	AA	BB	AA	AA	BB	BB	BB	BB	BB	BB	BB	AA	AA	BB	-	AA	AA	AA	BB	AA	BB	AA	BB	AA	BB	BB
HWGBS1324	3576	6436223	328669451	328675304	C/T	2A	2AL	46.38	BB	AA	BB	AA	AA	AA	AA	BB	AA	AA	AA	BB	AA	AA	AA	AA	BB	AA	AA	BB	BB	BB	BB	BB	BB	BB	AA	AA	BB	-	AA	AA	AA	BB	AA	BB	AA	BB	AA	BB	BB
HWGBS1215	8345	6355802	158337330	158348073	G/A	2A	2AL	46.38	BB	AA	BB	AA	AA	AA	AA	BB	AA	AA	AA	BB	AA	AA	AA	AA	BB	AA	AA	BB	BB	BB	BB	BB	BB	BB	AA	AA	BB	BB	AA	-	AA	BB	AA	BB	AA	BB	AA	BB	BB
HWGBS1031	440	5186264	54589996	54590603	T/A	2A	2AS	94.12	BB	-	AA	AA	AA	AA	AA	BB	AA	BB	AA	AA	AA	AA	-	-	BB	BB	AA	BB	BB	AA	BB	-	BB	AA	BB	AA	-	AA	BB	BB	BB	BB	BB	BB	AA	AA	AA	BB	BB
HWGBS1032	456	5189055	59345201	59349176	A/C	2A	2AS	94.12	BB	AA	AA	AA	AA	AA	AA	BB	AA	BB	AA	AA	AA	AA	BB	AA	BB	BB	AA	BB	BB	AA	BB	AA	BB	AA	BB	AA	AA	AA	BB	BB	BB	BB	BB	BB	AA	AA	AA	BB	BB
HWGBS1023	575	1798437	15965002	15965734	G/T	2A	2AS	94.39	BB	AA	AA	AA	AA	AA	AA	BB	AA	BB	AA	AA	AA	BB	-	AA	BB	BB	AA	BB	BB	AA	BB	AA	BB	AA	BB	AA	AA	AA	BB	BB	BB	BB	BB	BB	AA	AA	AA	BB	BB
HWGBS1070	1286	5249806	159914811	159927836	C/A	2A	2AS	94.39	BB	AA	AA	AA	AA	AA	AA	BB	AA	BB	AA	AA	AA	BB	BB	AA	BB	BB	AA	BB	BB	AA	BB	AA	BB	AA	BB	AA	AA	AA	BB	BB	BB	BB	BB	BB	AA	AA	AA	BB	BB
HWGBS1071	1304	5249806	159914811	159927836	A/G	2A	2AS	94.39	BB	AA	AA	AA	AA	AA	AA	BB	AA	BB	AA	AA	AA	BB	BB	AA	BB	BB	AA	BB	BB	AA	BB	AA	BB	AA	BB	AA	AA	AA	BB	BB	BB	BB	-	BB	AA	AA	AA	BB	BB
HWGBS1054	6946	5229536	126879453	126896984	T/C	2A	2AS	94.39	BB	AA	AA	AA	AA	AA	AA	BB	AA	BB	AA	AA	AA	BB	BB	AA	BB	BB	AA	BB	BB	AA	BB	AA	BB	AA	-	AA	AA	AA	BB	BB	BB	BB	BB	BB	AA	AA	AA	BB	BB
HWGBS1065	3763	5241898	147111388	147134191	C/G	2A	2AS	94.39	BB	-	AA	AA	AA	AA	AA	BB	AA	BB	-	AA	AA	BB	BB	AA	BB	BB	AA	BB	BB	AA	BB	-	BB	AA	BB	AA	AA	AA	BB	BB	BB	BB	BB	BB	-	AA	AA	BB	BB
HWGBS1066	3775	5241898	147111388	147134191	C/T	2A	2AS	94.39	BB	-	AA	AA	AA	AA	AA	BB	AA	BB	-	AA	AA	BB	BB	AA	BB	BB	AA	BB	BB	AA	BB	-	BB	AA	BB	AA	AA	AA	BB	BB	BB	BB	BB	BB	-	AA	AA	BB	BB
HWGBS1069	1260	5249738	159777022	159782136	C/G	2A	2AS	94.39	BB	AA	AA	AA	AA	AA	AA	BB	AA	BB	AA	AA	AA	BB	BB	AA	BB	BB	AA	BB	BB	AA	BB	AA	BB	AA	BB	AA	AA	AA	BB	BB	BB	BB	-	BB	AA	AA	AA	BB	BB
HWGBS1036	10832	5191981	64394530	64408551	A/G	2A	2AS	94.66	AA	AA	AA	AA	AA	AA	AA	BB	AA	BB	AA	AA	AA	BB	BB	AA	BB	BB	-	BB	BB	AA	BB	-	BB	AA	BB	AA	AA	AA	BB	BB	BB	BB	BB	BB	AA	AA	AA	BB	BB
HWGBS1088	6906	5264470	184029791	184038519	A/G	2A	2AS	96.41	AA	AA	AA	AA	AA	AA	BB	BB	AA	BB	BB	AA	-	BB	BB	AA	BB	BB	-	BB	BB	AA	BB	-	BB	AA	BB	BB	AA	AA	BB	BB	BB	BB	BB	BB	AA	AA	AA	BB	BB
HWGBS1085	338	5264012	183309458	183310155	T/C	2A	2AS	96.98	AA	AA	AA	AA	AA	AA	BB	BB	AA	BB	BB	AA	BB	BB	BB	AA	BB	BB	BB	BB	BB	AA	BB	BB	BB	AA	BB	BB	AA	AA	BB	BB	BB	BB	BB	BB	AA	AA	AA	BB	BB
HWGBS1087	355	5264012	183309458	183310155	G/A	2A	2AS	96.98	AA	AA	AA	AA	AA	AA	BB	BB	AA	BB	-	AA	-	BB	BB	AA	BB	BB	-	BB	BB	AA	BB	-	BB	AA	BB	-	AA	AA	BB	BB	BB	BB	BB	BB	AA	AA	AA	BB	BB
HWGBS1086	339	5264012	183309458	183310155	G/A	2A	2AS	96.98	AA	AA	AA	AA	AA	AA	BB	BB	AA	BB	-	AA	-	BB	BB	AA	BB	BB	-	BB	BB	AA	BB	-	BB	AA	BB	-	AA	AA	BB	BB	BB	BB	BB	BB	AA	AA	AA	BB	BB
HWGBS1033	3760	5190989	62633114	62637698	T/G	2A	2AS	97.86	AA	AA	AA	AA	AA	AA	AA	BB	AA	BB	AA	AA	AA	BB	BB	AA	BB	BB	-	BB	BB	AA	BB	BB	BB	AA	BB	-	AA	AA	BB	BB	BB	BB	BB	BB	-	-	AA	BB	BB
HWGBS1021	45	387072	3385563	3391232	G/A	2A	2AS	98.43	AA	AA	AA	AA	AA	AA	AA	BB	AA	BB	AA	AA	AA	BB	BB	AA	BB	BB	AA	BB	BB	BB	BB	-	BB	AA	BB	BB	AA	AA	BB	BB	BB	BB	BB	BB	BB	AA	AA	BB	BB
HWGBS1120	2415	5309301	268242741	268245427	G/A	2A	2AS	99.09	AA	AA	AA	AA	AA	AA	-	BB	AA	BB	AA	-	AA	BB	BB	AA	BB	BB	AA	-	-	AA	BB	BB	BB	AA	BB	AA	-	AA	BB	-	BB	BB	BB	BB	BB	-	AA	BB	BB
HWGBS1119	346	5309220	267936388	267940460	C/T	2A	2AS	99.09	AA	AA	AA	AA	AA	AA	-	BB	AA	BB	AA	-	AA	BB	BB	AA	BB	BB	AA	-	-	AA	BB	-	BB	AA	BB	AA	AA	AA	BB	-	BB	BB	BB	BB	BB	-	AA	BB	BB
HWGBS1045	28105	5203038	83064586	83094479	T/G	2A	2AS	99.42	AA	AA	AA	AA	AA	AA	AA	BB	AA	BB	AA	AA	AA	-	BB	AA	BB	BB	AA	BB	BB	AA	BB	AA	BB	AA	BB	AA	AA	AA	BB	BB	BB	BB	BB	BB	AA	AA	AA	BB	BB
HWGBS1044	28078	5203038	83064586	83094479	T/G	2A	2AS	99.42	AA	AA	AA	AA	AA	AA	AA	BB	AA	BB	AA	AA	AA	-	BB	AA	BB	BB	AA	BB	BB	AA	BB	AA	BB	AA	BB	AA	AA	AA	BB	BB	BB	BB	BB	BB	AA	AA	AA	BB	BB
HWGBS1053	8109	5225035	119536766	119545873	A/C	2A	2AS	99.42	AA	AA	AA	AA	AA	AA	AA	BB	AA	BB	AA	AA	AA	BB	BB	AA	BB	BB	AA	BB	BB	AA	BB	AA	BB	AA	-	AA	AA	AA	BB	BB	BB	BB	BB	BB	AA	AA	AA	BB	BB
HWGBS1052	6925	5223027	116092002	116099382	G/A	2A	2AS	99.42	AA	AA	AA	AA	AA	AA	AA	BB	AA	BB	AA	AA	AA	BB	BB	AA	BB	BB	AA	BB	BB	AA	BB	AA	BB	AA	AA	AA	AA	AA	BB	BB	BB	BB	BB	BB	AA	AA	AA	BB	BB
HWGBS1042	2750	5197162	73279689	73289128	T/C	2A	2AS	99.42	AA	AA	AA	AA	AA	AA	AA	BB	AA	BB	AA	-	AA	BB	BB	AA	BB	BB	AA	BB	BB	AA	BB	AA	BB	AA	AA	AA	AA	AA	BB	BB	BB	BB	BB	BB	AA	AA	AA	-	BB
HWGBS1095	1311	5280857	211492729	211503800	G/T	2A	2AS	99.42	AA	AA	AA	AA	AA	AA	AA	BB	AA	BB	AA	AA	AA	BB	BB	AA	BB	BB	AA	BB	BB	AA	BB	AA	BB	AA	AA	AA	AA	AA	BB	BB	BB	BB	BB	BB	AA	AA	AA	BB	BB
HWGBS1104	6396	5303427	248701358	248709773	C/T	2A	2AS	99.42	AA	AA	AA	AA	AA	AA	AA	BB	AA	BB	AA	AA	AA	BB	BB	AA	-	BB	AA	BB	BB	AA	BB	AA	BB	AA	AA	AA	AA	AA	BB	BB	BB	-	-	BB	AA	AA	AA	BB	BB
HWGBS1094	1288	5280857	211492729	211503800	A/G	2A	2AS	99.42	AA	AA	AA	AA	AA	AA	AA	BB	AA	BB	AA	AA	AA	BB	BB	AA	BB	BB	AA	BB	BB	AA	BB	AA	BB	AA	AA	AA	AA	AA	BB	BB	BB	BB	BB	BB	AA	AA	AA	BB	BB
HWGBS1080	2263	5255363	169004538	169007638	C/T	2A	2AS	99.42	AA	AA	AA	AA	AA	AA	AA	BB	AA	BB	AA	AA	AA	BB	BB	AA	BB	BB	-	BB	BB	AA	BB	AA	BB	AA	AA	AA	AA	AA	BB	BB	BB	BB	BB	BB	AA	AA	AA	BB	BB
HWGBS1097	5442	5286822	221378226	221391517	G/A	2A	2AS	99.42	AA	AA	AA	AA	AA	AA	AA	BB	-	BB	AA	AA	AA	BB	BB	AA	BB	BB	AA	BB	BB	AA	BB	AA	BB	AA	AA	AA	AA	AA	BB	BB	BB	BB	BB	BB	AA	AA	AA	BB	BB
HWGBS1041	2733	5197162	73279689	73289128	G/A	2A	2AS	99.42	AA	AA	AA	AA	-	AA	AA	BB	AA	BB	AA	-	AA	BB	BB	AA	BB	BB	AA	BB	BB	AA	BB	AA	BB	AA	AA	AA	AA	AA	BB	BB	BB	BB	BB	BB	AA	AA	AA	-	BB
HWGBS1098	5479	5286822	221378226	221391517	C/G	2A	2AS	99.42	AA	AA	AA	AA	AA	AA	AA	BB	AA	BB	AA	AA	AA	BB	BB	AA	BB	BB	AA	BB	BB	AA	BB	AA	BB	AA	AA	AA	AA	AA	BB	BB	BB	BB	BB	BB	AA	AA	AA	BB	BB
HWGBS1096	1374	5280857	211492729	211503800	T/C	2A	2AS	99.42	AA	AA	AA	AA	AA	AA	AA	BB	AA	BB	AA	AA	AA	BB	BB	AA	BB	BB	AA	BB	BB	AA	BB	AA	BB	AA	AA	AA	AA	AA	BB	BB	BB	BB	BB	BB	AA	AA	AA	BB	BB
HWGBS1099	4165	5295406	235650487	235654672	T/C	2A	2AS	99.42	AA	AA	AA	AA	AA	AA	AA	BB	AA	BB	AA	AA	AA	BB	BB	AA	BB	-	AA	BB	BB	AA	BB	AA	BB	AA	AA	AA	AA	AA	BB	BB	BB	BB	BB	BB	AA	AA	AA	BB	BB
HWGBS1055	1419	5231458	130124040	130126284	A/G	2A	2AS	100.27	BB	AA	AA	AA	AA	AA	AA	BB	AA	BB	AA	AA	AA	BB	BB	AA	BB	BB	AA	BB	BB	AA	BB	AA	BB	AA	BB	AA	AA	AA	BB	BB	BB	BB	BB	BB	AA	AA	AA	BB	BB
HWGBS1092	1387	5274691	200934865	200946361	T/C	2A	2AS	100.83	BB	AA	AA	AA	AA	AA	AA	BB	AA	BB	AA	AA	AA	BB	BB	AA	BB	BB	AA	BB	-	AA	BB	-	BB	AA	-	AA	AA	AA	BB	BB	BB	BB	BB	BB	AA	AA	AA	BB	BB
HWGBS1091	31423	5273836	199513746	199554904	T/G	2A	2AS	102.08	BB	AA	AA	AA	AA	AA	AA	BB	AA	BB	AA	AA	AA	BB	BB	AA	BB	BB	AA	BB	BB	AA	BB	BB	BB	AA	BB	-	AA	-	BB	BB	BB	BB	BB	BB	BB	-	AA	BB	BB
HWGBS1059	11512	5232449	131665089	131680644	G/A	2A	2AS	115.99	AA	AA	AA	AA	AA	AA	AA	BB	AA	BB	AA	AA	AA	BB	BB	AA	AA	BB	BB	BB	AA	AA	BB	BB	BB	AA	AA	BB	AA	BB	BB	-	BB	-	AA	BB	BB	BB	AA	BB	BB
HWGBS1057	8282	5232449	131665089	131680644	T/C	2A	2AS	115.99	AA	AA	AA	AA	AA	AA	AA	BB	AA	BB	AA	AA	AA	BB	BB	AA	AA	BB	BB	BB	AA	AA	BB	BB	BB	AA	AA	BB	AA	BB	BB	AA	BB	-	AA	BB	BB	BB	AA	BB	BB
HWGBS1058	11511	5232449	131665089	131680644	T/C	2A	2AS	115.99	AA	AA	AA	AA	AA	AA	AA	BB	AA	BB	AA	AA	AA	BB	BB	AA	AA	BB	BB	BB	AA	AA	BB	BB	BB	AA	AA	BB	AA	BB	BB	-	BB	-	AA	BB	BB	BB	AA	BB	BB
HWGBS1056	8270	5232449	131665089	131680644	G/C	2A	2AS	115.99	AA	AA	AA	AA	AA	AA	AA	BB	AA	BB	AA	AA	AA	BB	BB	AA	AA	BB	BB	BB	AA	AA	BB	BB	BB	AA	AA	BB	AA	BB	BB	AA	BB	-	AA	BB	BB	BB	AA	BB	BB
HWGBS1064	2815	5238234	141143210	141148369	T/C	2A	2AS	116.81	AA	AA	BB	AA	AA	AA	AA	BB	AA	BB	AA	AA	AA	BB	BB	AA	AA	BB	BB	BB	AA	AA	BB	BB	BB	AA	AA	BB	AA	BB	BB	AA	BB	AA	AA	BB	BB	BB	AA	BB	BB
HWGBS1093	2111	5275740	202744086	202750464	G/A	2A	2AS	117.08	AA	AA	BB	AA	AA	AA	AA	BB	AA	BB	AA	AA	AA	BB	BB	AA	AA	BB	BB	BB	AA	AA	BB	BB	BB	AA	AA	BB	AA	BB	BB	AA	BB	AA	AA	BB	BB	BB	AA	BB	BB
HWGBS1062	862	5237654	140203775	140213865	C/T	2A	2AS	117.35	AA	AA	BB	AA	AA	AA	AA	BB	AA	BB	AA	AA	AA	BB	BB	AA	AA	BB	BB	BB	AA	AA	BB	BB	BB	AA	AA	BB	AA	BB	BB	AA	BB	AA	AA	BB	BB	BB	AA	BB	BB
HWGBS1112	5523	5304694	252038527	252049959	A/G	2A	2AS	117.35	AA	AA	BB	AA	AA	AA	AA	BB	AA	BB	AA	AA	AA	BB	BB	AA	AA	BB	BB	BB	-	AA	BB	BB	BB	AA	-	BB	AA	BB	BB	AA	BB	AA	AA	BB	-	BB	AA	BB	BB
HWGBS1110	1328	5304478	251301495	251305409	A/G	2A	2AS	117.62	AA	AA	BB	AA	AA	AA	AA	BB	AA	BB	AA	AA	AA	BB	BB	AA	AA	BB	BB	BB	AA	AA	BB	BB	BB	AA	-	BB	AA	BB	BB	AA	BB	AA	AA	BB	AA	BB	AA	BB	BB
HWGBS1108	1298	5304478	251301495	251305409	G/T	2A	2AS	117.62	AA	AA	BB	AA	AA	AA	AA	BB	AA	BB	AA	AA	AA	BB	BB	AA	AA	BB	BB	BB	AA	AA	BB	BB	BB	AA	-	BB	AA	BB	BB	AA	BB	AA	AA	BB	AA	BB	AA	BB	BB
HWGBS1109	1310	5304478	251301495	251305409	G/T	2A	2AS	117.62	AA	AA	BB	AA	AA	AA	AA	BB	AA	BB	AA	AA	AA	BB	BB	AA	AA	BB	BB	BB	AA	AA	BB	BB	BB	AA	-	BB	AA	BB	BB	AA	BB	AA	AA	BB	AA	BB	AA	BB	BB
HWGBS1107	1297	5304478	251301495	251305409	A/G	2A	2AS	117.62	AA	AA	BB	AA	AA	AA	AA	BB	AA	BB	AA	AA	AA	BB	BB	AA	AA	BB	BB	BB	AA	AA	BB	BB	BB	AA	-	BB	AA	BB	BB	AA	BB	AA	AA	BB	AA	BB	AA	BB	BB
HWGBS1060	1171	5234045	134330868	134355922	G/A	2A	2AS	118.15	AA	AA	BB	AA	AA	AA	AA	BB	AA	BB	AA	AA	AA	BB	BB	AA	AA	BB	BB	BB	AA	AA	BB	BB	BB	AA	AA	BB	AA	BB	BB	AA	BB	AA	AA	BB	BB	BB	AA	BB	BB
HWGBS1061	1236	5234045	134330868	134355922	G/C	2A	2AS	118.15	AA	AA	BB	AA	AA	AA	AA	BB	AA	BB	AA	AA	AA	BB	BB	AA	AA	BB	BB	BB	AA	AA	BB	BB	BB	AA	AA	BB	AA	BB	BB	AA	BB	AA	AA	BB	BB	BB	AA	BB	BB
HWGBS1089	1161	5268714	191291573	191302286	A/T	2A	2AS	118.42	AA	AA	BB	AA	AA	AA	AA	BB	AA	BB	AA	AA	AA	BB	BB	AA	AA	BB	BB	BB	AA	AA	BB	BB	BB	AA	AA	BB	AA	BB	BB	AA	BB	AA	AA	BB	BB	BB	AA	BB	BB
HWGBS1063	15233	5237958	140696615	140720260	G/C	2A	2AS	118.96	AA	AA	BB	AA	AA	AA	AA	BB	AA	BB	AA	AA	AA	BB	BB	AA	AA	BB	BB	BB	AA	AA	BB	BB	BB	AA	AA	BB	AA	BB	BB	AA	BB	AA	AA	BB	BB	BB	AA	BB	BB
HWGBS1028	3759	5154109	46334552	46348558	T/C	2A	2AS	119.78	AA	AA	AA	AA	AA	AA	AA	BB	AA	BB	AA	AA	AA	BB	-	AA	AA	BB	BB	BB	AA	AA	BB	BB	BB	AA	AA	BB	AA	BB	BB	-	BB	-	AA	-	BB	AA	AA	BB	BB
HWGBS1118	2473	5308446	264537320	264547753	T/C	2A	2AS	120.06	AA	AA	AA	AA	AA	AA	AA	BB	AA	BB	AA	AA	AA	BB	BB	AA	AA	BB	BB	BB	AA	AA	BB	BB	BB	AA	AA	BB	AA	BB	BB	AA	BB	AA	AA	BB	BB	AA	AA	BB	BB
HWGBS1048	829	5206821	89425068	89430705	A/G	2A	2AS	134.05	AA	BB	AA	AA	AA	BB	AA	BB	AA	BB	BB	AA	BB	BB	BB	AA	AA	BB	AA	AA	AA	AA	BB	BB	BB	AA	BB	BB	AA	BB	BB	BB	-	AA	BB	BB	BB	AA	AA	AA	BB
HWGBS1051	5032	5210238	95097600	95104482	A/G	2A	2AS	134.05	AA	BB	AA	AA	AA	BB	AA	BB	-	BB	BB	AA	BB	BB	BB	AA	AA	BB	AA	AA	AA	AA	BB	BB	BB	AA	BB	BB	AA	BB	BB	BB	-	AA	BB	BB	BB	AA	AA	AA	BB
HWGBS1046	784	5206821	89425068	89430705	C/T	2A	2AS	134.32	AA	BB	AA	AA	AA	BB	BB	BB	AA	BB	BB	AA	BB	BB	BB	AA	AA	BB	AA	AA	AA	AA	BB	BB	BB	AA	BB	BB	AA	BB	BB	BB	-	AA	BB	BB	BB	AA	AA	AA	BB
HWGBS1047	791	5206821	89425068	89430705	G/A	2A	2AS	134.32	AA	BB	AA	AA	AA	BB	BB	BB	AA	BB	BB	AA	BB	BB	BB	AA	AA	BB	AA	AA	AA	AA	BB	BB	BB	AA	BB	BB	AA	BB	BB	BB	-	AA	BB	BB	BB	AA	AA	AA	BB
HWGBS1074	3840	5254682	167830077	167835907	G/C	2A	2AS	137.68	AA	BB	AA	AA	AA	BB	BB	AA	AA	BB	BB	AA	BB	BB	BB	AA	AA	BB	AA	AA	BB	AA	BB	BB	BB	AA	BB	BB	AA	BB	BB	BB	BB	AA	BB	BB	BB	AA	AA	AA	BB
HWGBS1067	6932	5242930	148761768	148771491	C/T	2A	2AS	137.68	AA	BB	AA	AA	AA	BB	BB	AA	AA	BB	BB	AA	BB	BB	BB	AA	AA	BB	AA	AA	BB	AA	BB	BB	BB	AA	BB	BB	AA	BB	BB	BB	BB	AA	BB	BB	BB	AA	AA	AA	BB
HWGBS1072	7277	5252923	164914832	164928601	C/T	2A	2AS	137.68	AA	BB	-	AA	AA	BB	BB	AA	AA	BB	BB	AA	BB	BB	BB	AA	AA	BB	AA	AA	BB	AA	BB	BB	BB	AA	BB	BB	AA	BB	BB	BB	BB	AA	BB	BB	BB	AA	AA	-	BB
HWGBS1078	4709	5254682	167830077	167835907	G/A	2A	2AS	137.68	AA	BB	AA	AA	AA	BB	BB	AA	AA	BB	BB	AA	BB	BB	BB	AA	AA	BB	AA	AA	BB	AA	BB	BB	BB	AA	BB	BB	AA	BB	BB	BB	BB	AA	BB	BB	BB	AA	AA	AA	BB
HWGBS1077	4663	5254682	167830077	167835907	C/T	2A	2AS	137.68	AA	BB	AA	AA	AA	BB	BB	AA	AA	BB	BB	AA	BB	BB	BB	AA	AA	BB	AA	AA	BB	AA	BB	BB	BB	AA	BB	BB	AA	BB	BB	BB	BB	AA	BB	BB	BB	AA	AA	AA	BB
HWGBS1079	4747	5254682	167830077	167835907	A/G	2A	2AS	137.68	AA	BB	AA	AA	AA	BB	BB	AA	AA	BB	BB	AA	BB	BB	BB	AA	AA	BB	AA	AA	BB	AA	BB	BB	BB	AA	BB	BB	AA	BB	BB	BB	BB	AA	BB	BB	BB	AA	AA	AA	BB
HWGBS1075	3848	5254682	167830077	167835907	T/G	2A	2AS	137.68	AA	BB	AA	AA	AA	BB	BB	AA	AA	BB	BB	AA	BB	BB	BB	AA	AA	BB	AA	AA	BB	AA	BB	BB	BB	AA	BB	BB	AA	BB	BB	BB	BB	AA	BB	BB	BB	AA	AA	AA	BB
HWGBS1049	371	5209518	93923877	93926150	C/T	2A	2AS	137.68	AA	BB	AA	AA	AA	BB	BB	AA	AA	BB	BB	AA	BB	BB	BB	AA	AA	BB	AA	AA	BB	AA	BB	BB	BB	AA	BB	BB	AA	BB	BB	BB	BB	AA	BB	BB	BB	-	-	AA	BB
HWGBS1026	654	2830904	25121529	25127051	G/T	2A	2AS	137.68	AA	BB	AA	AA	AA	BB	BB	AA	AA	BB	BB	AA	BB	BB	BB	AA	AA	BB	AA	AA	BB	AA	BB	BB	BB	AA	BB	BB	AA	BB	BB	BB	BB	AA	BB	BB	BB	AA	AA	AA	BB
HWGBS1027	938	5035673	44798213	44800151	G/A	2A	2AS	137.68	AA	BB	AA	AA	AA	BB	BB	AA	AA	BB	BB	AA	BB	BB	BB	AA	AA	BB	AA	AA	BB	AA	BB	BB	BB	AA	BB	BB	AA	BB	BB	BB	BB	AA	BB	BB	BB	AA	AA	AA	BB
HWGBS1050	424	5209518	93923877	93926150	C/T	2A	2AS	137.68	AA	BB	AA	AA	AA	BB	BB	AA	AA	BB	BB	AA	BB	BB	BB	AA	AA	BB	AA	AA	BB	AA	BB	BB	BB	AA	BB	BB	AA	BB	BB	BB	BB	AA	BB	BB	BB	-	-	AA	BB
HWGBS1068	8836	5243346	149477436	149489556	G/A	2A	2AS	138.81	AA	BB	AA	AA	AA	BB	BB	AA	AA	BB	BB	AA	BB	BB	BB	AA	AA	BB	AA	AA	BB	AA	BB	BB	BB	AA	BB	BB	AA	BB	BB	-	BB	AA	BB	BB	BB	AA	AA	AA	BB
HWGBS1024	66	2411082	21383157	21383522	G/A	2A	2AS	141.32	AA	BB	AA	AA	BB	BB	BB	AA	AA	BB	BB	AA	BB	BB	BB	AA	AA	BB	AA	AA	BB	AA	BB	BB	BB	AA	BB	BB	AA	BB	BB	BB	BB	AA	BB	BB	BB	AA	AA	AA	AA
HWGBS1025	1210	2458837	21798999	21802254	T/C	2A	2AS	141.59	AA	BB	AA	AA	BB	BB	BB	AA	AA	BB	BB	AA	BB	BB	BB	AA	AA	BB	AA	AA	BB	AA	BB	BB	BB	AA	BB	BB	AA	BB	BB	BB	BB	AA	BB	BB	BB	AA	AA	AA	AA
HWGBS1073	3111	5253688	166203607	166209253	C/G	2A	2AS	141.85	AA	BB	AA	AA	BB	BB	BB	AA	AA	BB	BB	AA	BB	BB	BB	AA	AA	BB	AA	AA	BB	AA	BB	BB	BB	AA	BB	BB	AA	BB	BB	BB	BB	AA	BB	BB	BB	AA	AA	AA	AA
HWGBS1100	1273	5299187	241776284	241782998	T/C	2A	2AS	142.12	AA	BB	AA	AA	BB	BB	BB	AA	AA	BB	BB	AA	BB	BB	BB	AA	AA	BB	AA	AA	-	AA	BB	BB	BB	AA	BB	BB	AA	BB	BB	BB	BB	AA	BB	BB	BB	AA	AA	AA	AA
HWGBS1101	1314	5299187	241776284	241782998	C/T	2A	2AS	142.12	AA	BB	AA	AA	BB	BB	BB	AA	AA	BB	BB	AA	BB	BB	BB	AA	AA	BB	AA	AA	-	AA	BB	BB	BB	AA	BB	BB	AA	BB	BB	BB	BB	AA	BB	BB	BB	AA	AA	AA	AA
HWGBS1102	1353	5299187	241776284	241782998	C/T	2A	2AS	142.12	AA	BB	AA	AA	BB	BB	BB	AA	AA	BB	BB	AA	BB	BB	BB	AA	AA	BB	AA	AA	-	AA	BB	BB	BB	AA	BB	BB	AA	BB	BB	BB	BB	AA	BB	BB	BB	AA	AA	AA	AA
HWGBS1550	1445	7995697	207498889	207517114	A/T	2B	2BL	0	BB	BB	AA	-	BB	-	-	AA	BB	BB	AA	BB	AA	BB	AA	BB	-	BB	-	AA	BB	-	AA	-	BB	BB	BB	BB	AA	AA	-	BB	BB	-	BB	AA	AA	BB	AA	X	AA
HWGBS1790	460	8082931	384414606	384425886	G/C	2B	2BL	10.79	BB	BB	AA	BB	BB	BB	AA	AA	BB	BB	AA	BB	AA	BB	AA	BB	BB	AA	BB	AA	BB	BB	AA	BB	BB	BB	BB	BB	AA	AA	AA	BB	BB	AA	AA	AA	AA	BB	AA	AA	AA
HWGBS1789	450	8082931	384414606	384425886	A/C	2B	2BL	10.79	BB	BB	AA	BB	BB	BB	AA	AA	BB	BB	AA	BB	AA	BB	AA	BB	BB	AA	BB	AA	BB	BB	AA	BB	BB	BB	BB	BB	AA	AA	AA	BB	BB	AA	AA	AA	AA	BB	AA	AA	AA
HWGBS1788	440	8082931	384414606	384425886	G/C	2B	2BL	10.79	BB	BB	AA	BB	BB	BB	AA	AA	BB	BB	AA	BB	AA	BB	AA	BB	BB	AA	BB	AA	BB	BB	AA	BB	BB	BB	BB	BB	AA	AA	AA	BB	BB	AA	AA	AA	AA	BB	AA	AA	AA
HWGBS1714	6841	8059131	336013169	336022668	C/A	2B	2BL	12.73	BB	BB	AA	BB	-	BB	AA	AA	BB	BB	AA	BB	AA	BB	AA	BB	BB	AA	AA	AA	BB	BB	AA	BB	BB	BB	BB	BB	AA	AA	AA	BB	BB	AA	AA	AA	AA	BB	AA	AA	AA
HWGBS1713	6836	8059131	336013169	336022668	T/C	2B	2BL	12.73	BB	BB	AA	BB	-	BB	AA	AA	BB	BB	AA	BB	AA	BB	AA	BB	BB	AA	AA	AA	BB	BB	AA	BB	BB	BB	BB	BB	AA	AA	AA	BB	BB	AA	AA	AA	AA	BB	AA	AA	AA
HWGBS1571	4178	8007670	231882384	231895459	A/G	2B	2BL	13.54	BB	BB	AA	BB	BB	BB	AA	AA	BB	BB	AA	BB	AA	BB	AA	BB	BB	AA	AA	AA	BB	BB	AA	BB	BB	BB	BB	BB	AA	AA	AA	BB	BB	AA	AA	AA	AA	BB	AA	AA	AA
HWGBS1573	8387	8007773	232117020	232130251	T/C	2B	2BL	13.54	BB	BB	AA	BB	BB	BB	AA	AA	BB	BB	AA	BB	AA	BB	AA	BB	BB	AA	AA	AA	BB	BB	AA	BB	BB	BB	BB	BB	AA	AA	AA	BB	BB	AA	AA	AA	AA	BB	AA	AA	AA
HWGBS1570	4104	8007670	231882384	231895459	C/G	2B	2BL	13.54	BB	BB	AA	BB	BB	BB	AA	AA	BB	BB	AA	BB	AA	BB	AA	BB	BB	AA	AA	AA	BB	BB	AA	BB	BB	BB	BB	BB	AA	AA	AA	BB	BB	AA	AA	AA	AA	BB	AA	AA	AA
HWGBS1572	4181	8007670	231882384	231895459	G/C	2B	2BL	13.54	BB	BB	AA	BB	BB	BB	AA	AA	BB	BB	AA	BB	AA	BB	AA	BB	BB	AA	AA	AA	BB	BB	AA	BB	BB	BB	BB	BB	AA	AA	AA	BB	BB	AA	AA	AA	AA	BB	AA	AA	AA
HWGBS1642	861	8029934	276155355	276157683	T/C	2B	2BL	14.07	BB	BB	AA	BB	BB	BB	AA	AA	BB	BB	AA	BB	AA	BB	AA	BB	BB	AA	AA	AA	BB	BB	AA	BB	BB	BB	BB	BB	AA	AA	AA	BB	BB	AA	AA	AA	AA	BB	AA	AA	AA
HWGBS1771	2052	8078949	376185929	376191342	C/T	2B	2BL	14.35	BB	BB	AA	BB	BB	BB	AA	-	BB	BB	AA	BB	AA	BB	AA	BB	BB	AA	AA	AA	BB	BB	AA	BB	BB	BB	BB	BB	AA	AA	AA	BB	BB	AA	AA	AA	AA	BB	AA	AA	AA
HWGBS1773	2091	8078949	376185929	376191342	C/G	2B	2BL	14.35	BB	BB	AA	BB	BB	BB	AA	-	BB	BB	AA	BB	AA	BB	AA	BB	BB	AA	AA	AA	BB	BB	AA	BB	BB	BB	BB	BB	AA	AA	AA	BB	BB	AA	AA	AA	AA	BB	AA	AA	AA
HWGBS1772	2072	8078949	376185929	376191342	C/T	2B	2BL	14.63	BB	BB	AA	BB	BB	-	AA	AA	BB	BB	AA	BB	AA	BB	AA	BB	-	AA	AA	AA	BB	-	AA	BB	BB	BB	BB	BB	AA	AA	AA	BB	BB	AA	AA	AA	AA	BB	AA	AA	AA
HWGBS1722	8559	8061621	340973658	340991052	C/T	2B	2BL	14.91	BB	BB	AA	BB	BB	BB	AA	AA	BB	BB	AA	BB	AA	BB	AA	BB	BB	AA	AA	AA	BB	-	AA	BB	BB	BB	BB	BB	AA	AA	AA	BB	BB	-	AA	AA	AA	BB	AA	AA	AA
HWGBS1779	2530	8081055	380514282	380523482	T/G	2B	2BL	14.91	BB	BB	AA	BB	BB	BB	AA	AA	BB	BB	AA	BB	AA	BB	AA	BB	BB	AA	AA	AA	BB	BB	AA	BB	BB	BB	BB	BB	AA	AA	AA	BB	BB	AA	AA	AA	AA	BB	AA	AA	AA
HWGBS1785	1449	8082158	382912052	382921853	A/G	2B	2BL	14.91	BB	BB	AA	BB	BB	BB	AA	AA	BB	BB	AA	BB	AA	BB	AA	BB	BB	-	AA	AA	BB	BB	AA	BB	BB	BB	BB	BB	AA	AA	AA	BB	BB	AA	AA	AA	AA	BB	AA	AA	AA
HWGBS1419	1335	7938244	92139296	92146798	G/T	2B	2BL	14.91	BB	BB	AA	BB	BB	BB	-	AA	BB	BB	AA	BB	AA	BB	AA	BB	BB	AA	AA	AA	BB	BB	AA	BB	BB	BB	BB	BB	AA	AA	AA	BB	BB	AA	AA	AA	AA	BB	AA	AA	AA
HWGBS1420	1355	7938244	92139296	92146798	T/C	2B	2BL	14.91	BB	BB	AA	BB	BB	BB	-	AA	BB	BB	AA	BB	AA	BB	AA	BB	BB	AA	AA	AA	BB	BB	AA	BB	BB	BB	BB	BB	AA	AA	AA	BB	BB	AA	AA	AA	AA	BB	AA	AA	AA
HWGBS1422	1378	7938244	92139296	92146798	A/C	2B	2BL	14.91	BB	BB	AA	BB	BB	BB	-	AA	BB	BB	AA	BB	AA	BB	AA	BB	BB	AA	AA	AA	BB	BB	AA	BB	BB	BB	BB	BB	AA	AA	AA	BB	BB	AA	AA	AA	AA	BB	AA	AA	AA
HWGBS1423	3904	7938244	92139296	92146798	G/T	2B	2BL	14.91	BB	BB	AA	BB	BB	BB	-	AA	BB	BB	AA	BB	AA	BB	AA	BB	BB	AA	AA	AA	BB	BB	AA	BB	BB	BB	BB	BB	AA	AA	AA	BB	BB	AA	AA	AA	AA	BB	AA	AA	AA
HWGBS1421	1361	7938244	92139296	92146798	C/T	2B	2BL	14.91	BB	BB	AA	BB	BB	BB	-	AA	BB	BB	AA	BB	AA	BB	AA	BB	BB	AA	AA	AA	BB	BB	AA	BB	BB	BB	BB	BB	AA	AA	AA	BB	BB	AA	AA	AA	AA	BB	AA	AA	AA
HWGBS1657	906	8033606	283838638	283839880	G/C	2B	2BL	15.17	BB	BB	AA	BB	BB	BB	AA	AA	BB	BB	AA	BB	AA	BB	AA	BB	BB	AA	AA	AA	BB	BB	AA	BB	BB	BB	BB	BB	AA	AA	AA	BB	BB	AA	AA	AA	AA	BB	AA	AA	AA
HWGBS1784	1434	8082158	382912052	382921853	T/C	2B	2BL	15.17	BB	BB	AA	BB	BB	BB	AA	AA	BB	BB	AA	BB	AA	BB	AA	BB	BB	-	AA	AA	BB	BB	AA	BB	BB	BB	BB	BB	AA	AA	AA	BB	BB	AA	AA	AA	AA	BB	AA	AA	AA
HWGBS1583	16132	8010557	237501816	237526198	C/T	2B	2BL	15.17	BB	BB	AA	BB	BB	BB	AA	AA	BB	BB	AA	BB	AA	BB	AA	BB	BB	AA	AA	AA	BB	BB	AA	BB	BB	BB	BB	BB	AA	AA	AA	BB	BB	AA	AA	AA	AA	BB	AA	AA	AA
HWGBS1792	1886	8083153	384843417	384850399	A/C	2B	2BL	15.17	BB	BB	AA	BB	BB	BB	AA	AA	BB	BB	AA	BB	AA	BB	AA	BB	BB	AA	AA	AA	BB	BB	AA	BB	BB	BB	BB	BB	AA	AA	AA	BB	BB	AA	AA	AA	AA	BB	AA	AA	AA
HWGBS1797	5082	8084644	388898948	388938681	A/G	2B	2BL	15.17	BB	BB	AA	BB	BB	BB	AA	AA	BB	BB	AA	BB	AA	BB	AA	BB	BB	AA	AA	AA	BB	BB	AA	BB	BB	BB	BB	BB	AA	AA	AA	BB	BB	AA	AA	AA	AA	BB	AA	AA	AA
HWGBS1655	897	8033606	283838638	283839880	C/T	2B	2BL	15.17	BB	BB	AA	BB	BB	BB	AA	AA	BB	BB	AA	BB	AA	BB	AA	BB	BB	AA	AA	AA	BB	BB	AA	BB	BB	BB	BB	BB	AA	AA	AA	BB	BB	AA	AA	AA	AA	BB	AA	AA	AA
HWGBS1799	5095	8084644	388898948	388938681	A/T	2B	2BL	15.17	BB	BB	AA	BB	BB	BB	AA	AA	BB	BB	AA	BB	AA	BB	AA	BB	BB	AA	AA	AA	BB	BB	AA	BB	BB	BB	BB	BB	AA	AA	AA	BB	BB	AA	AA	AA	AA	BB	AA	AA	AA
HWGBS1608	2683	8014089	244458400	244462170	A/G	2B	2BL	15.17	BB	BB	AA	BB	BB	-	AA	AA	BB	BB	AA	BB	AA	BB	AA	BB	BB	AA	AA	AA	BB	BB	AA	BB	BB	BB	BB	BB	AA	AA	AA	BB	BB	AA	AA	AA	AA	BB	AA	AA	AA
HWGBS1793	1898	8083153	384843417	384850399	A/G	2B	2BL	15.17	BB	BB	AA	BB	BB	BB	AA	AA	BB	BB	AA	BB	AA	BB	AA	BB	BB	AA	AA	AA	BB	BB	AA	BB	BB	BB	BB	BB	AA	AA	AA	BB	BB	AA	AA	AA	AA	BB	AA	AA	AA
HWGBS1606	2644	8014089	244458400	244462170	C/T	2B	2BL	15.17	BB	BB	AA	BB	BB	BB	AA	AA	BB	BB	AA	BB	AA	BB	AA	BB	BB	AA	AA	AA	BB	BB	AA	BB	BB	BB	BB	BB	AA	AA	AA	BB	BB	AA	AA	AA	AA	BB	AA	AA	AA
HWGBS1607	2671	8014089	244458400	244462170	C/T	2B	2BL	15.17	BB	BB	AA	BB	BB	BB	AA	AA	BB	BB	AA	BB	AA	BB	AA	BB	BB	AA	AA	AA	BB	BB	AA	BB	BB	BB	BB	BB	AA	AA	AA	BB	BB	AA	AA	AA	AA	BB	AA	AA	AA
HWGBS1640	11942	8029929	276123985	276139379	C/G	2B	2BL	15.17	BB	BB	AA	BB	BB	BB	AA	AA	BB	BB	AA	BB	AA	BB	AA	BB	BB	AA	AA	AA	BB	BB	AA	BB	BB	BB	BB	BB	AA	AA	AA	BB	BB	AA	AA	AA	AA	BB	AA	AA	AA
HWGBS1639	11743	8029035	274424698	274438787	C/T	2B	2BL	15.17	BB	BB	AA	BB	BB	BB	AA	AA	BB	BB	AA	BB	AA	BB	AA	BB	BB	AA	AA	AA	BB	BB	AA	BB	BB	BB	BB	BB	AA	AA	AA	BB	BB	AA	AA	AA	AA	BB	AA	AA	AA
HWGBS1641	11957	8029929	276123985	276139379	G/C	2B	2BL	15.17	BB	BB	AA	BB	BB	BB	AA	AA	BB	BB	AA	BB	AA	BB	AA	BB	BB	AA	AA	AA	BB	BB	AA	BB	BB	BB	BB	BB	AA	AA	AA	BB	BB	AA	AA	AA	AA	BB	AA	AA	AA
HWGBS1791	1877	8083153	384843417	384850399	G/C	2B	2BL	15.17	BB	BB	AA	BB	BB	BB	AA	AA	BB	BB	AA	BB	AA	BB	AA	BB	BB	AA	AA	AA	BB	BB	AA	BB	BB	BB	BB	BB	AA	AA	AA	BB	BB	AA	AA	AA	AA	BB	AA	AA	AA
HWGBS1660	5359	8034748	286230761	286241778	T/C	2B	2BL	15.17	BB	BB	AA	BB	BB	BB	AA	AA	BB	BB	AA	BB	AA	BB	AA	BB	BB	AA	AA	AA	BB	BB	AA	BB	BB	BB	BB	BB	AA	AA	AA	BB	BB	AA	AA	AA	AA	BB	AA	AA	AA
HWGBS1798	5083	8084644	388898948	388938681	A/C	2B	2BL	15.17	BB	BB	AA	BB	BB	BB	AA	AA	BB	BB	AA	BB	AA	BB	AA	BB	BB	AA	AA	AA	BB	BB	AA	BB	BB	BB	BB	BB	AA	AA	AA	BB	BB	AA	AA	AA	AA	BB	AA	AA	AA
HWGBS1654	888	8033606	283838638	283839880	G/A	2B	2BL	15.17	BB	BB	AA	BB	BB	BB	AA	AA	BB	BB	AA	BB	AA	BB	AA	BB	BB	AA	AA	AA	BB	BB	AA	BB	BB	BB	BB	BB	AA	AA	AA	BB	BB	AA	AA	AA	AA	BB	AA	AA	AA
HWGBS1395	2227	7706277	69042948	69049675	T/G	2B	2BL	15.17	BB	BB	AA	BB	BB	BB	AA	AA	BB	BB	AA	BB	AA	BB	AA	BB	BB	AA	AA	AA	BB	BB	AA	BB	BB	BB	BB	BB	AA	AA	AA	BB	BB	AA	AA	AA	AA	BB	AA	AA	AA
HWGBS1396	2229	7706277	69042948	69049675	G/T	2B	2BL	15.17	BB	BB	AA	BB	BB	BB	AA	AA	BB	BB	AA	BB	AA	BB	AA	BB	BB	AA	AA	AA	BB	BB	AA	BB	BB	BB	BB	BB	AA	AA	AA	BB	BB	AA	AA	AA	AA	BB	AA	AA	AA
HWGBS1656	904	8033606	283838638	283839880	G/C	2B	2BL	15.17	BB	BB	AA	BB	BB	BB	AA	AA	BB	BB	AA	BB	AA	BB	AA	BB	BB	AA	AA	AA	BB	BB	AA	BB	BB	BB	BB	BB	AA	AA	AA	BB	BB	AA	AA	AA	AA	BB	AA	AA	AA
HWGBS1475	182	7963548	143167002	143172831	T/C	2B	2BL	15.43	BB	BB	AA	BB	BB	BB	AA	AA	BB	BB	AA	BB	AA	BB	AA	BB	BB	AA	-	AA	BB	BB	AA	BB	BB	BB	BB	BB	AA	AA	AA	AA	BB	AA	AA	AA	AA	BB	AA	-	AA
HWGBS1514	3331	7976311	168406232	168416654	A/C	2B	2BL	15.97	BB	BB	AA	BB	BB	BB	AA	AA	BB	BB	AA	BB	AA	BB	AA	BB	BB	AA	AA	AA	BB	BB	AA	BB	BB	BB	BB	BB	AA	AA	AA	AA	BB	AA	AA	AA	AA	BB	AA	AA	AA
HWGBS1513	3296	7976311	168406232	168416654	C/T	2B	2BL	15.97	BB	BB	AA	BB	BB	BB	AA	AA	BB	BB	AA	BB	AA	BB	AA	BB	BB	AA	AA	AA	BB	BB	AA	BB	BB	BB	BB	BB	AA	AA	AA	AA	BB	AA	AA	AA	AA	BB	AA	AA	AA
HWGBS1515	3332	7976311	168406232	168416654	C/G	2B	2BL	15.97	BB	BB	AA	BB	BB	BB	AA	AA	BB	BB	AA	BB	AA	BB	AA	BB	BB	AA	AA	AA	BB	BB	AA	BB	BB	BB	BB	BB	AA	AA	AA	AA	BB	AA	AA	AA	AA	BB	AA	AA	AA
HWGBS1379	361	2485120	22428744	22430189	G/A	2B	2BL	16.77	BB	BB	AA	BB	BB	BB	AA	AA	BB	BB	AA	BB	AA	BB	AA	BB	BB	AA	AA	AA	BB	BB	AA	BB	BB	BB	BB	BB	AA	AA	AA	BB	BB	AA	AA	AA	AA	BB	AA	AA	AA
HWGBS1397	620	7883240	72772910	72774042	T/A	2B	2BL	16.77	BB	BB	AA	BB	BB	BB	AA	AA	BB	BB	AA	BB	AA	BB	AA	BB	BB	AA	AA	AA	BB	BB	AA	BB	BB	BB	BB	BB	AA	AA	AA	BB	BB	AA	AA	AA	AA	BB	AA	AA	AA
HWGBS1750	5953	8072379	362778102	362792394	A/G	2B	2BL	16.77	BB	BB	AA	BB	BB	BB	AA	AA	BB	BB	AA	BB	AA	BB	AA	BB	BB	AA	AA	AA	BB	BB	AA	BB	BB	BB	BB	BB	AA	AA	AA	BB	BB	AA	AA	AA	AA	BB	AA	AA	AA
HWGBS1521	8673	7981262	178487180	178499358	T/C	2B	2BL	16.77	BB	BB	AA	BB	BB	BB	AA	AA	BB	BB	AA	BB	AA	-	AA	BB	BB	AA	AA	AA	BB	BB	AA	BB	BB	BB	BB	BB	AA	AA	AA	BB	BB	AA	AA	AA	AA	BB	AA	AA	AA
HWGBS1751	9329	8072379	362778102	362792394	C/T	2B	2BL	16.77	BB	BB	AA	BB	BB	BB	AA	AA	BB	BB	AA	BB	AA	BB	AA	BB	BB	AA	AA	AA	BB	BB	AA	BB	BB	BB	BB	BB	AA	AA	AA	BB	BB	AA	AA	AA	AA	BB	AA	AA	AA
HWGBS1398	634	7883240	72772910	72774042	G/T	2B	2BL	16.77	BB	BB	AA	BB	BB	BB	AA	AA	BB	BB	AA	BB	AA	BB	AA	BB	BB	AA	AA	AA	BB	BB	AA	BB	BB	BB	BB	BB	AA	AA	AA	BB	BB	AA	AA	AA	AA	BB	AA	AA	AA
HWGBS1380	444	2485120	22428744	22430189	G/C	2B	2BL	16.77	BB	BB	AA	BB	BB	BB	AA	AA	BB	BB	AA	BB	AA	BB	AA	BB	BB	AA	AA	AA	BB	BB	AA	BB	BB	BB	BB	BB	AA	AA	AA	BB	BB	AA	AA	AA	AA	BB	AA	AA	AA
HWGBS1753	9379	8072379	362778102	362792394	G/C	2B	2BL	16.77	BB	BB	AA	BB	BB	BB	AA	AA	BB	BB	AA	BB	AA	BB	AA	BB	BB	AA	AA	AA	BB	BB	AA	BB	BB	BB	BB	BB	AA	AA	AA	BB	BB	AA	AA	AA	AA	BB	AA	AA	AA
HWGBS1445	681	7943073	101762086	101767434	G/A	2B	2BL	16.77	BB	BB	-	BB	BB	BB	AA	AA	BB	BB	-	BB	AA	BB	AA	BB	BB	AA	AA	AA	BB	BB	-	BB	BB	BB	BB	BB	AA	AA	AA	BB	BB	-	AA	-	AA	BB	AA	AA	AA
HWGBS1752	9335	8072379	362778102	362792394	T/C	2B	2BL	16.77	BB	BB	AA	BB	BB	BB	AA	AA	BB	BB	AA	BB	AA	BB	AA	BB	BB	AA	AA	AA	BB	BB	AA	BB	BB	BB	BB	BB	AA	AA	AA	BB	BB	AA	AA	AA	AA	BB	AA	AA	AA
HWGBS1444	618	7943073	101762086	101767434	T/C	2B	2BL	16.77	BB	BB	-	BB	BB	BB	AA	AA	BB	BB	-	BB	AA	BB	AA	BB	BB	AA	AA	AA	BB	BB	-	BB	BB	BB	BB	BB	AA	AA	AA	BB	BB	-	AA	-	AA	BB	AA	AA	AA
HWGBS1627	11288	8023846	264111506	264132092	A/T	2B	2BL	17.47	BB	BB	AA	-	-	-	AA	-	BB	BB	AA	BB	AA	BB	AA	BB	BB	-	-	AA	BB	BB	AA	BB	BB	BB	BB	BB	AA	AA	AA	-	BB	-	AA	AA	AA	BB	AA	AA	AA
HWGBS1628	11290	8023846	264111506	264132092	C/T	2B	2BL	17.47	BB	BB	AA	BB	-	BB	AA	-	BB	BB	AA	BB	AA	BB	AA	BB	BB	-	-	AA	BB	BB	AA	BB	BB	BB	BB	BB	AA	AA	AA	-	BB	-	AA	AA	AA	BB	AA	AA	AA
HWGBS1802	10246	8084644	388898948	388938681	A/G	2B	2BL	20.43	BB	BB	AA	BB	AA	BB	AA	AA	BB	BB	AA	BB	AA	BB	AA	BB	BB	AA	AA	AA	BB	BB	AA	BB	BB	BB	BB	BB	AA	AA	AA	AA	BB	AA	AA	AA	AA	BB	AA	AA	AA
HWGBS1800	10223	8084644	388898948	388938681	G/A	2B	2BL	20.43	BB	BB	AA	BB	AA	BB	AA	AA	BB	BB	AA	BB	AA	BB	AA	BB	BB	AA	AA	AA	BB	BB	AA	BB	BB	BB	BB	BB	AA	AA	AA	AA	BB	AA	AA	AA	AA	BB	AA	AA	AA
HWGBS1801	10245	8084644	388898948	388938681	T/C	2B	2BL	20.43	BB	BB	AA	BB	AA	BB	AA	AA	BB	BB	AA	BB	AA	BB	AA	BB	BB	AA	AA	AA	BB	BB	AA	BB	BB	BB	BB	BB	AA	AA	AA	AA	BB	AA	AA	AA	AA	BB	AA	AA	AA
HWGBS1783	2077	8081744	382024751	382037160	C/G	2B	2BL	21.53	BB	BB	AA	BB	AA	BB	AA	AA	BB	BB	AA	BB	AA	BB	AA	BB	BB	-	AA	AA	BB	BB	AA	BB	BB	BB	BB	BB	AA	AA	AA	AA	BB	AA	AA	AA	AA	BB	AA	AA	AA
HWGBS1781	7813	8081529	381511966	381523633	T/C	2B	2BL	21.53	BB	BB	AA	BB	AA	BB	AA	AA	BB	BB	AA	BB	AA	BB	AA	BB	BB	-	AA	AA	BB	BB	AA	BB	BB	BB	BB	BB	AA	AA	AA	AA	BB	AA	AA	AA	AA	BB	AA	AA	AA
HWGBS1780	7802	8081529	381511966	381523633	A/G	2B	2BL	21.53	BB	BB	AA	BB	AA	BB	AA	AA	BB	BB	AA	BB	AA	BB	AA	BB	BB	-	AA	AA	BB	BB	AA	BB	BB	BB	BB	BB	AA	AA	AA	AA	BB	AA	AA	AA	AA	BB	AA	AA	AA
HWGBS1782	2068	8081744	382024751	382037160	G/T	2B	2BL	21.53	BB	BB	AA	BB	AA	BB	AA	AA	BB	BB	AA	BB	AA	BB	AA	BB	BB	-	AA	AA	BB	BB	AA	BB	BB	BB	BB	BB	AA	AA	AA	AA	BB	AA	AA	AA	AA	BB	AA	AA	AA
HWGBS1523	3984	7982284	180558740	180596345	G/A	2B	2BL	23.44	BB	BB	AA	BB	AA	BB	AA	AA	BB	BB	AA	BB	AA	BB	AA	BB	BB	AA	BB	AA	BB	BB	AA	BB	BB	BB	BB	BB	AA	AA	AA	AA	BB	AA	AA	AA	AA	BB	AA	AA	AA
HWGBS1524	4025	7982284	180558740	180596345	C/T	2B	2BL	23.44	BB	BB	AA	BB	AA	BB	AA	AA	BB	BB	AA	BB	AA	BB	AA	BB	BB	AA	BB	AA	BB	BB	AA	BB	BB	BB	BB	BB	AA	AA	AA	AA	BB	AA	AA	AA	AA	BB	AA	AA	AA
HWGBS1525	4043	7982284	180558740	180596345	A/C	2B	2BL	23.44	BB	BB	AA	BB	AA	BB	AA	AA	BB	BB	AA	BB	AA	BB	AA	BB	BB	AA	BB	AA	BB	BB	AA	BB	BB	BB	BB	BB	AA	AA	AA	AA	BB	AA	AA	AA	AA	BB	AA	AA	AA
HWGBS1526	4052	7982284	180558740	180596345	G/A	2B	2BL	23.44	BB	BB	AA	BB	AA	BB	AA	AA	BB	BB	AA	BB	AA	BB	AA	BB	BB	AA	BB	AA	BB	BB	AA	BB	BB	BB	BB	BB	AA	AA	AA	AA	BB	AA	AA	AA	AA	BB	AA	AA	AA
HWGBS1529	14815	7985951	187933525	187973234	A/G	2B	2BL	23.96	BB	BB	AA	BB	AA	BB	AA	AA	BB	BB	AA	BB	AA	BB	AA	BB	BB	AA	BB	AA	BB	BB	AA	BB	BB	BB	BB	BB	AA	AA	AA	AA	BB	AA	AA	AA	AA	BB	AA	AA	AA
HWGBS1563	7739	8001242	218695049	218706059	A/G	2B	2BL	24.23	BB	BB	AA	BB	AA	BB	AA	AA	BB	BB	AA	BB	AA	BB	AA	BB	BB	AA	BB	AA	BB	BB	AA	BB	BB	BB	BB	BB	AA	AA	-	AA	BB	AA	AA	AA	AA	BB	AA	AA	AA
HWGBS1562	7725	8001242	218695049	218706059	G/A	2B	2BL	24.23	BB	BB	AA	BB	AA	BB	AA	AA	BB	BB	AA	BB	AA	BB	AA	BB	BB	AA	BB	AA	BB	BB	AA	BB	BB	BB	BB	BB	AA	AA	-	AA	BB	AA	AA	AA	AA	BB	AA	AA	AA
HWGBS1838	180	8090891	411656133	411660417	G/A	2B	2BL	25.06	BB	BB	AA	BB	AA	BB	AA	BB	BB	BB	AA	BB	AA	BB	AA	BB	BB	-	BB	AA	BB	BB	AA	BB	BB	BB	BB	BB	AA	AA	AA	AA	BB	AA	AA	AA	AA	BB	AA	AA	AA
HWGBS1837	136	8090891	411656133	411660417	C/G	2B	2BL	25.06	BB	BB	AA	BB	AA	BB	AA	BB	BB	BB	AA	BB	AA	BB	AA	BB	BB	AA	BB	AA	BB	BB	AA	BB	BB	BB	BB	BB	AA	AA	AA	AA	BB	AA	AA	AA	AA	-	AA	AA	AA
HWGBS1839	210	8090891	411656133	411660417	A/C	2B	2BL	25.06	BB	BB	AA	BB	AA	BB	AA	BB	BB	BB	AA	BB	AA	BB	AA	BB	BB	AA	BB	AA	BB	BB	AA	BB	BB	BB	BB	BB	AA	AA	AA	AA	BB	AA	AA	AA	AA	BB	AA	AA	AA
HWGBS1829	1113	8089732	404877652	404881009	G/A	2B	2BL	25.34	BB	BB	AA	BB	-	BB	AA	-	BB	BB	AA	BB	AA	BB	-	BB	BB	-	BB	AA	BB	BB	AA	BB	BB	BB	BB	BB	AA	AA	AA	AA	BB	-	AA	AA	AA	BB	AA	-	AA
HWGBS1830	1136	8089732	404877652	404881009	C/G	2B	2BL	25.34	BB	BB	AA	BB	-	BB	AA	-	BB	BB	AA	BB	AA	BB	-	BB	BB	-	BB	AA	BB	BB	AA	BB	BB	BB	BB	BB	AA	AA	AA	AA	BB	-	AA	AA	AA	BB	AA	-	AA
HWGBS1636	4857	8027088	270457267	270464883	G/C	2B	2BL	25.34	BB	BB	AA	BB	AA	BB	AA	AA	BB	BB	AA	BB	AA	BB	AA	BB	BB	-	BB	AA	BB	BB	AA	BB	BB	BB	BB	BB	-	AA	AA	AA	-	AA	AA	AA	AA	BB	AA	AA	AA
HWGBS1634	1371	8027088	270457267	270464883	G/A	2B	2BL	25.34	BB	BB	AA	BB	AA	BB	AA	AA	BB	BB	AA	BB	AA	BB	AA	BB	BB	-	BB	AA	BB	BB	AA	BB	BB	BB	BB	BB	-	AA	AA	AA	AA	AA	AA	AA	AA	BB	AA	AA	AA
HWGBS1635	4853	8027088	270457267	270464883	G/C	2B	2BL	25.34	BB	BB	AA	BB	AA	BB	AA	AA	BB	BB	AA	BB	AA	BB	AA	BB	BB	-	BB	AA	BB	BB	AA	BB	BB	BB	BB	BB	-	AA	AA	AA	-	AA	AA	AA	AA	BB	AA	AA	AA
HWGBS1821	4555	8087939	399201613	399208652	G/A	2B	2BL	25.91	BB	BB	AA	BB	AA	BB	AA	AA	BB	BB	AA	BB	AA	BB	AA	BB	-	AA	BB	AA	BB	BB	AA	BB	BB	BB	BB	BB	AA	AA	AA	AA	BB	AA	AA	AA	AA	BB	AA	AA	AA
HWGBS1700	6039	8051379	320579060	320585796	G/C	2B	2BL	26.18	BB	BB	AA	BB	AA	BB	AA	AA	BB	BB	AA	BB	AA	BB	AA	BB	BB	AA	BB	AA	BB	BB	AA	BB	BB	BB	BB	BB	AA	AA	AA	AA	BB	AA	AA	AA	AA	BB	AA	AA	AA
HWGBS1803	11590	8084861	389577632	389590064	C/A	2B	2BL	26.18	BB	BB	AA	BB	AA	BB	AA	AA	BB	BB	AA	BB	AA	BB	AA	BB	BB	AA	-	AA	BB	BB	AA	BB	BB	BB	BB	BB	AA	AA	AA	AA	BB	AA	AA	AA	AA	BB	AA	AA	AA
HWGBS1701	6104	8051379	320579060	320585796	G/A	2B	2BL	26.18	BB	BB	AA	BB	AA	BB	AA	AA	BB	BB	AA	BB	AA	BB	AA	BB	BB	AA	BB	AA	BB	BB	AA	BB	BB	BB	BB	BB	AA	-	AA	AA	BB	AA	AA	AA	AA	BB	AA	AA	AA
HWGBS1382	2744	2973712	26807458	26813280	C/T	2B	2BL	26.18	BB	BB	AA	BB	AA	BB	AA	-	BB	BB	AA	BB	AA	BB	AA	BB	BB	AA	BB	AA	BB	BB	AA	BB	BB	BB	BB	BB	AA	AA	AA	AA	BB	AA	AA	AA	AA	BB	AA	AA	AA
HWGBS1805	17919	8084970	389885180	389904019	G/A	2B	2BL	26.18	BB	-	AA	BB	AA	BB	AA	AA	BB	BB	AA	BB	AA	BB	AA	BB	BB	AA	BB	AA	BB	BB	AA	BB	BB	BB	BB	BB	AA	AA	AA	AA	BB	AA	AA	AA	AA	BB	AA	AA	AA
HWGBS1569	2791	8005401	227087104	227101042	C/T	2B	2BL	26.18	BB	BB	AA	BB	AA	BB	AA	AA	BB	BB	AA	BB	AA	BB	AA	BB	BB	AA	BB	AA	BB	BB	AA	BB	BB	BB	BB	BB	AA	AA	AA	AA	BB	AA	AA	AA	AA	BB	AA	AA	AA
HWGBS1588	4463	8011311	238865644	238870620	A/C	2B	2BL	26.44	BB	BB	AA	BB	AA	BB	AA	AA	BB	BB	AA	BB	AA	BB	AA	BB	BB	AA	BB	AA	BB	BB	AA	BB	BB	BB	BB	BB	AA	AA	AA	AA	BB	AA	AA	AA	AA	BB	AA	AA	AA
HWGBS1699	6019	8051379	320579060	320585796	A/G	2B	2BL	26.7	BB	BB	AA	BB	AA	BB	AA	AA	BB	BB	AA	BB	AA	BB	AA	BB	BB	AA	BB	AA	BB	BB	AA	BB	BB	BB	BB	BB	AA	AA	AA	AA	BB	AA	AA	AA	AA	BB	AA	AA	AA
HWGBS1804	17833	8084970	389885180	389904019	T/C	2B	2BL	26.7	BB	BB	AA	BB	AA	BB	AA	AA	BB	BB	AA	BB	AA	BB	AA	BB	BB	AA	BB	AA	BB	BB	AA	BB	BB	BB	BB	BB	AA	AA	AA	AA	BB	AA	AA	AA	AA	BB	AA	AA	AA
HWGBS1648	9399	8030399	277155277	277170796	T/C	2B	2BL	27.5	BB	BB	AA	BB	AA	BB	AA	AA	BB	BB	AA	BB	AA	BB	AA	BB	BB	AA	BB	AA	BB	BB	AA	BB	BB	BB	BB	BB	AA	AA	AA	BB	BB	AA	AA	AA	AA	BB	AA	AA	AA
HWGBS1647	9366	8030399	277155277	277170796	A/G	2B	2BL	27.5	BB	BB	AA	BB	AA	BB	AA	AA	BB	BB	AA	BB	AA	BB	AA	BB	BB	AA	BB	AA	BB	BB	AA	BB	BB	BB	BB	BB	AA	AA	AA	BB	BB	AA	AA	AA	AA	BB	AA	AA	AA
HWGBS1646	9364	8030399	277155277	277170796	A/G	2B	2BL	27.5	BB	BB	AA	BB	AA	BB	AA	AA	BB	BB	AA	BB	AA	BB	AA	BB	BB	AA	BB	AA	BB	BB	AA	BB	BB	BB	BB	BB	AA	AA	AA	BB	BB	AA	AA	AA	AA	BB	AA	AA	AA
HWGBS1757	4525	8075711	369559642	369571935	G/A	2B	2BL	28.03	BB	BB	AA	BB	AA	BB	AA	AA	BB	BB	AA	BB	AA	BB	AA	BB	BB	AA	BB	AA	BB	BB	AA	BB	BB	BB	BB	BB	AA	AA	AA	AA	BB	AA	AA	AA	AA	BB	AA	AA	AA
HWGBS1756	4522	8075711	369559642	369571935	T/C	2B	2BL	28.03	BB	BB	AA	BB	AA	BB	AA	AA	BB	BB	AA	BB	AA	BB	AA	BB	BB	AA	BB	AA	BB	BB	AA	BB	BB	BB	BB	BB	AA	AA	AA	AA	BB	AA	AA	AA	AA	BB	AA	AA	AA
HWGBS1758	4527	8075711	369559642	369571935	T/A	2B	2BL	28.03	BB	BB	AA	BB	AA	BB	AA	AA	BB	BB	AA	BB	AA	BB	AA	BB	BB	AA	BB	AA	BB	BB	AA	BB	BB	BB	BB	BB	AA	AA	AA	AA	BB	AA	AA	AA	AA	BB	AA	AA	AA
HWGBS1795	12515	8084010	386713385	386733203	G/C	2B	2BL	28.03	BB	BB	AA	BB	AA	BB	AA	AA	BB	BB	AA	BB	AA	BB	AA	BB	BB	AA	BB	AA	BB	BB	AA	BB	BB	BB	BB	BB	AA	AA	AA	-	BB	AA	AA	AA	AA	BB	AA	AA	AA
HWGBS1794	12488	8084010	386713385	386733203	C/T	2B	2BL	28.03	BB	BB	AA	BB	AA	BB	AA	AA	BB	BB	AA	BB	AA	BB	AA	BB	BB	AA	BB	AA	BB	BB	AA	BB	BB	BB	BB	BB	AA	AA	AA	AA	BB	AA	AA	AA	AA	BB	AA	AA	AA
HWGBS1760	4531	8075711	369559642	369571935	C/G	2B	2BL	28.03	BB	BB	AA	BB	AA	BB	AA	AA	BB	BB	AA	BB	AA	BB	AA	BB	BB	AA	BB	AA	BB	BB	AA	BB	BB	BB	BB	BB	AA	AA	AA	AA	BB	AA	AA	AA	AA	BB	AA	AA	AA
HWGBS1759	4529	8075711	369559642	369571935	G/C	2B	2BL	28.03	BB	BB	AA	BB	AA	BB	AA	AA	BB	BB	AA	BB	AA	BB	AA	BB	BB	AA	BB	AA	BB	BB	AA	BB	BB	BB	BB	BB	AA	AA	AA	AA	BB	AA	AA	AA	AA	BB	AA	AA	AA
HWGBS1427	2974	7939456	94508505	94516278	A/G	2B	2BL	28.56	BB	BB	AA	BB	AA	BB	AA	AA	BB	BB	AA	BB	AA	BB	AA	BB	BB	AA	BB	AA	BB	BB	AA	BB	BB	BB	BB	BB	AA	AA	AA	AA	BB	AA	AA	AA	AA	BB	AA	AA	AA
HWGBS1426	2947	7939456	94508505	94516278	T/C	2B	2BL	28.56	BB	BB	AA	BB	AA	BB	AA	AA	BB	BB	AA	BB	AA	BB	AA	BB	BB	AA	BB	AA	BB	BB	AA	BB	BB	BB	BB	BB	AA	AA	AA	AA	BB	AA	AA	AA	AA	BB	AA	AA	AA
HWGBS1702	9780	8052784	323561699	323572901	A/G	2B	2BL	28.82	BB	BB	AA	-	AA	BB	AA	AA	BB	BB	AA	BB	AA	BB	AA	BB	BB	AA	BB	AA	BB	BB	AA	BB	BB	BB	BB	BB	AA	AA	AA	AA	BB	AA	AA	AA	AA	BB	AA	AA	AA
HWGBS1592	3035	8011702	239726113	239750372	A/C	2B	2BL	28.82	BB	BB	AA	BB	AA	BB	AA	AA	BB	BB	AA	BB	AA	BB	AA	BB	BB	AA	BB	AA	BB	BB	AA	BB	BB	BB	BB	BB	AA	AA	AA	AA	BB	AA	AA	AA	AA	BB	AA	AA	AA
HWGBS1815	3799	8087519	397769343	397780250	T/G	2B	2BL	29.36	BB	BB	AA	BB	AA	BB	AA	AA	BB	BB	AA	BB	AA	BB	AA	BB	BB	AA	BB	AA	BB	BB	AA	BB	BB	BB	BB	BB	AA	AA	AA	AA	BB	AA	AA	AA	AA	BB	AA	AA	AA
HWGBS1820	2052	8087896	398990059	398999672	C/T	2B	2BL	29.63	BB	BB	AA	BB	AA	BB	AA	AA	BB	BB	AA	BB	AA	BB	AA	BB	BB	AA	BB	AA	BB	BB	AA	BB	BB	BB	BB	BB	AA	AA	AA	AA	BB	AA	AA	AA	AA	BB	AA	AA	AA
HWGBS1818	2032	8087896	398990059	398999672	T/C	2B	2BL	29.63	BB	BB	AA	BB	AA	BB	AA	AA	BB	BB	AA	BB	AA	BB	AA	BB	BB	AA	BB	AA	BB	BB	AA	BB	BB	BB	BB	BB	AA	AA	AA	AA	BB	AA	AA	AA	AA	BB	AA	AA	AA
HWGBS1817	2006	8087896	398990059	398999672	G/A	2B	2BL	29.63	BB	BB	AA	BB	AA	BB	AA	AA	BB	BB	AA	BB	AA	BB	AA	BB	BB	AA	BB	AA	BB	BB	AA	BB	BB	BB	BB	BB	AA	AA	AA	AA	BB	AA	AA	AA	AA	BB	AA	AA	AA
HWGBS1819	2039	8087896	398990059	398999672	T/C	2B	2BL	29.63	BB	BB	AA	BB	AA	BB	AA	AA	BB	BB	AA	BB	AA	BB	AA	BB	BB	AA	BB	AA	BB	BB	AA	BB	BB	BB	BB	BB	AA	AA	AA	AA	BB	AA	AA	AA	AA	BB	AA	AA	AA
HWGBS1737	4783	8069982	357880833	357890170	G/A	2B	2BL	30.43	BB	BB	AA	BB	AA	BB	BB	AA	BB	BB	AA	BB	AA	BB	AA	BB	BB	AA	BB	AA	BB	BB	AA	BB	BB	BB	BB	BB	AA	AA	AA	AA	BB	AA	AA	AA	AA	BB	AA	AA	AA
HWGBS1739	4802	8069982	357880833	357890170	C/G	2B	2BL	30.43	BB	BB	AA	BB	AA	BB	BB	AA	BB	BB	AA	BB	AA	BB	AA	BB	BB	AA	BB	AA	BB	BB	AA	BB	BB	BB	BB	BB	AA	AA	AA	AA	BB	AA	AA	AA	AA	BB	AA	AA	AA
HWGBS1738	4793	8069982	357880833	357890170	A/C	2B	2BL	30.43	BB	BB	AA	BB	AA	BB	BB	AA	BB	BB	AA	BB	AA	BB	AA	BB	BB	AA	BB	AA	BB	BB	AA	BB	BB	BB	BB	BB	AA	AA	AA	AA	BB	AA	AA	AA	AA	BB	AA	AA	AA
HWGBS1736	4774	8069982	357880833	357890170	C/T	2B	2BL	30.43	BB	BB	AA	BB	AA	BB	BB	AA	BB	BB	AA	BB	AA	BB	AA	BB	BB	AA	BB	AA	BB	BB	AA	BB	BB	BB	BB	BB	AA	AA	AA	AA	BB	AA	AA	AA	AA	BB	AA	AA	AA
HWGBS1744	964	8070541	358940197	358941688	A/G	2B	2BL	31.54	BB	BB	AA	BB	AA	BB	BB	AA	BB	BB	AA	BB	AA	BB	AA	BB	BB	AA	BB	AA	BB	BB	AA	BB	BB	BB	BB	BB	AA	AA	AA	AA	BB	AA	AA	AA	AA	BB	AA	AA	AA
HWGBS1813	6426	8087489	397650740	397665342	C/T	2B	2BL	32.08	BB	BB	AA	BB	AA	BB	AA	AA	BB	BB	AA	BB	AA	BB	AA	BB	BB	AA	BB	AA	BB	BB	AA	BB	BB	BB	BB	BB	AA	AA	AA	AA	BB	AA	AA	AA	AA	BB	AA	AA	AA
HWGBS1814	6441	8087489	397650740	397665342	G/A	2B	2BL	32.08	BB	BB	AA	BB	AA	BB	AA	AA	BB	BB	AA	BB	AA	BB	AA	BB	BB	AA	BB	AA	BB	BB	AA	BB	BB	BB	BB	BB	AA	AA	AA	AA	BB	AA	AA	AA	AA	BB	AA	AA	AA
HWGBS1745	5090	8071474	360760403	360765551	C/T	2B	2BL	32.62	BB	BB	AA	BB	AA	BB	AA	AA	BB	BB	AA	BB	AA	BB	AA	BB	BB	AA	BB	AA	BB	BB	AA	BB	BB	BB	BB	BB	AA	AA	AA	AA	BB	AA	AA	AA	AA	BB	AA	AA	AA
HWGBS1787	6514	8082340	383297823	383310450	A/G	2B	2BL	33.15	BB	BB	AA	BB	AA	BB	AA	AA	BB	BB	AA	BB	AA	BB	AA	BB	BB	AA	BB	AA	BB	BB	AA	BB	BB	BB	BB	BB	AA	AA	AA	AA	BB	AA	AA	AA	AA	BB	AA	AA	AA
HWGBS1698	8809	8051372	320559717	320572331	A/G	2B	2BL	33.15	BB	BB	AA	BB	AA	BB	AA	AA	BB	BB	AA	-	AA	BB	AA	BB	BB	AA	BB	AA	BB	BB	AA	BB	BB	BB	BB	BB	AA	AA	AA	AA	BB	AA	AA	AA	AA	BB	AA	AA	AA
HWGBS1734	7240	8067855	353523661	353531694	T/C	2B	2BL	33.15	BB	BB	AA	BB	AA	BB	AA	AA	BB	BB	AA	BB	AA	BB	AA	BB	BB	AA	BB	AA	BB	BB	AA	BB	BB	BB	BB	BB	AA	AA	AA	AA	BB	AA	AA	AA	AA	BB	AA	AA	AA
HWGBS1695	8765	8051372	320559717	320572331	A/G	2B	2BL	33.15	BB	BB	AA	BB	AA	BB	AA	AA	BB	BB	AA	-	AA	BB	AA	BB	BB	AA	BB	AA	BB	BB	AA	BB	BB	BB	BB	BB	AA	AA	AA	AA	BB	AA	AA	AA	AA	BB	AA	AA	AA
HWGBS1694	1286	8050264	318327534	318334682	G/A	2B	2BL	33.15	BB	BB	AA	BB	AA	BB	-	AA	BB	BB	AA	BB	AA	BB	AA	BB	BB	AA	BB	AA	BB	BB	AA	BB	BB	BB	BB	BB	AA	AA	AA	AA	BB	AA	AA	AA	AA	BB	AA	AA	AA
HWGBS1696	8784	8051372	320559717	320572331	C/T	2B	2BL	33.15	BB	BB	AA	BB	AA	BB	AA	AA	BB	BB	AA	-	AA	BB	AA	BB	BB	AA	BB	AA	BB	BB	AA	BB	BB	BB	BB	BB	AA	AA	AA	AA	BB	AA	AA	AA	AA	BB	AA	AA	AA
HWGBS1667	8247	8036475	289785183	289796596	A/G	2B	2BL	33.15	BB	BB	AA	BB	AA	BB	AA	AA	BB	BB	AA	BB	AA	BB	AA	BB	BB	AA	BB	AA	BB	BB	AA	BB	BB	BB	BB	BB	AA	AA	AA	AA	BB	AA	AA	AA	AA	BB	AA	AA	AA
HWGBS1664	8233	8036475	289785183	289796596	T/C	2B	2BL	33.15	BB	BB	AA	BB	AA	BB	AA	AA	BB	BB	AA	BB	AA	BB	AA	BB	BB	AA	BB	AA	BB	BB	AA	BB	BB	BB	BB	BB	AA	AA	AA	AA	BB	AA	AA	AA	AA	BB	AA	AA	AA
HWGBS1665	8236	8036475	289785183	289796596	G/A	2B	2BL	33.15	BB	BB	AA	BB	AA	BB	AA	AA	BB	BB	AA	BB	AA	BB	AA	BB	BB	AA	BB	AA	BB	BB	AA	BB	BB	BB	BB	BB	AA	AA	AA	AA	BB	AA	AA	AA	AA	BB	AA	AA	AA
HWGBS1666	8241	8036475	289785183	289796596	T/G	2B	2BL	33.15	BB	BB	AA	BB	AA	BB	AA	AA	BB	BB	AA	BB	AA	BB	AA	BB	BB	AA	BB	AA	BB	BB	AA	BB	BB	BB	BB	BB	AA	AA	AA	AA	BB	AA	AA	AA	AA	BB	AA	AA	AA
HWGBS1531	2679	7989014	194332535	194352759	C/G	2B	2BL	33.15	BB	BB	AA	BB	AA	BB	AA	AA	BB	BB	AA	BB	AA	BB	AA	BB	BB	AA	BB	AA	BB	BB	AA	BB	BB	BB	BB	BB	AA	AA	AA	AA	BB	AA	AA	AA	AA	BB	AA	AA	AA
HWGBS1384	2641	3409605	30675503	30678481	G/C	2B	2BL	33.15	BB	BB	AA	BB	AA	BB	AA	AA	BB	BB	AA	BB	AA	BB	AA	BB	BB	AA	BB	AA	BB	BB	AA	BB	BB	BB	BB	BB	AA	AA	AA	AA	BB	AA	AA	AA	AA	BB	AA	AA	AA
HWGBS1402	1157	7932097	79527914	79529131	A/G	2B	2BL	33.15	BB	BB	AA	BB	AA	BB	AA	AA	BB	BB	AA	BB	AA	BB	AA	BB	BB	AA	BB	AA	BB	BB	AA	BB	BB	BB	BB	BB	AA	AA	AA	AA	BB	AA	AA	AA	AA	BB	AA	AA	AA
HWGBS1512	2989	7975654	167040654	167045718	G/C	2B	2BL	33.15	BB	BB	AA	BB	AA	BB	AA	AA	BB	BB	AA	BB	AA	BB	AA	BB	BB	AA	BB	AA	BB	BB	AA	BB	BB	BB	BB	BB	AA	AA	AA	AA	BB	AA	AA	AA	AA	BB	AA	AA	AA
HWGBS1400	6138	7909662	77403028	77420108	G/A	2B	2BL	33.15	BB	BB	AA	BB	AA	BB	AA	AA	BB	BB	AA	BB	AA	BB	AA	BB	BB	AA	BB	AA	BB	BB	AA	BB	BB	BB	BB	BB	AA	AA	AA	-	BB	AA	AA	AA	AA	BB	AA	AA	AA
HWGBS1511	2954	7975654	167040654	167045718	G/T	2B	2BL	33.15	BB	BB	AA	BB	AA	BB	AA	AA	BB	BB	AA	BB	AA	BB	AA	BB	BB	AA	BB	AA	BB	BB	AA	BB	BB	BB	BB	BB	AA	AA	AA	AA	BB	AA	AA	AA	AA	BB	AA	AA	AA
HWGBS1535	3085	7989014	194332535	194352759	G/C	2B	2BL	33.15	BB	BB	AA	BB	AA	BB	AA	AA	BB	BB	AA	BB	AA	BB	AA	BB	BB	AA	BB	AA	BB	BB	AA	BB	BB	BB	BB	BB	AA	AA	AA	AA	BB	AA	AA	AA	AA	BB	AA	AA	AA
HWGBS1385	2710	3409605	30675503	30678481	A/G	2B	2BL	33.15	BB	BB	AA	BB	AA	BB	AA	AA	BB	BB	AA	BB	AA	BB	AA	BB	BB	AA	BB	AA	BB	BB	AA	BB	BB	BB	BB	BB	AA	AA	AA	AA	BB	AA	AA	AA	AA	BB	AA	AA	AA
HWGBS1597	5660	8013335	243007215	243015518	T/C	2B	2BL	33.15	BB	BB	AA	BB	AA	BB	AA	AA	BB	BB	AA	BB	AA	BB	AA	BB	BB	-	BB	AA	BB	BB	AA	BB	BB	BB	BB	BB	AA	AA	AA	AA	BB	AA	AA	AA	AA	BB	AA	AA	AA
HWGBS1697	8791	8051372	320559717	320572331	C/T	2B	2BL	33.15	BB	BB	AA	BB	AA	BB	AA	AA	BB	BB	AA	-	AA	BB	AA	BB	BB	AA	BB	AA	BB	BB	AA	BB	BB	BB	BB	BB	AA	AA	AA	AA	BB	AA	AA	AA	AA	BB	AA	AA	AA
HWGBS1517	3931	7976817	169443542	169451507	T/A	2B	2BL	33.15	BB	BB	AA	BB	AA	BB	AA	AA	BB	BB	AA	BB	AA	BB	AA	BB	BB	AA	BB	AA	BB	BB	AA	-	BB	BB	BB	BB	AA	AA	AA	AA	BB	AA	AA	AA	AA	BB	AA	AA	AA
HWGBS1786	6501	8082340	383297823	383310450	T/C	2B	2BL	33.15	BB	BB	AA	BB	AA	BB	AA	AA	BB	BB	AA	BB	AA	BB	AA	BB	BB	AA	BB	AA	BB	BB	AA	BB	BB	BB	BB	BB	AA	AA	AA	AA	BB	AA	AA	AA	AA	BB	AA	AA	AA
HWGBS1595	2014	8011970	240341655	240359032	C/T	2B	2BL	33.15	BB	BB	AA	BB	AA	BB	AA	AA	BB	BB	AA	BB	AA	BB	AA	BB	BB	AA	BB	AA	BB	BB	AA	BB	BB	BB	BB	BB	AA	AA	AA	AA	BB	AA	AA	AA	AA	BB	AA	AA	AA
HWGBS1643	5210	8030396	277138397	277144110	T/C	2B	2BL	33.15	BB	BB	AA	BB	AA	BB	AA	AA	BB	BB	AA	BB	AA	BB	AA	BB	BB	AA	BB	AA	BB	BB	AA	BB	BB	BB	BB	BB	AA	AA	AA	AA	BB	AA	-	AA	AA	BB	AA	AA	-
HWGBS1644	5216	8030396	277138397	277144110	A/G	2B	2BL	33.15	BB	BB	AA	BB	AA	BB	AA	AA	BB	BB	AA	BB	AA	BB	-	BB	BB	AA	BB	AA	BB	BB	AA	BB	BB	BB	BB	BB	AA	AA	AA	AA	BB	AA	-	AA	AA	BB	AA	AA	AA
HWGBS1378	3078	1559659	14063610	14068350	G/A	2B	2BL	33.15	BB	BB	AA	BB	-	BB	AA	AA	BB	BB	AA	BB	AA	BB	-	BB	BB	AA	BB	AA	BB	BB	-	BB	BB	BB	BB	BB	-	AA	AA	AA	BB	-	AA	AA	AA	BB	AA	-	AA
HWGBS1585	289	8010653	237678653	237681621	G/A	2B	2BL	33.15	BB	BB	AA	BB	AA	BB	AA	AA	BB	BB	AA	BB	AA	BB	AA	BB	BB	AA	BB	AA	BB	BB	AA	BB	BB	BB	BB	BB	AA	AA	AA	AA	BB	AA	AA	AA	AA	BB	AA	AA	AA
HWGBS1532	2680	7989014	194332535	194352759	C/T	2B	2BL	33.15	BB	BB	AA	BB	AA	BB	AA	AA	BB	BB	AA	BB	AA	BB	AA	BB	BB	AA	BB	AA	BB	BB	AA	BB	BB	BB	BB	BB	AA	AA	AA	AA	BB	AA	AA	AA	AA	BB	AA	AA	AA
HWGBS1594	1994	8011970	240341655	240359032	C/T	2B	2BL	33.15	BB	BB	AA	BB	AA	BB	AA	AA	BB	BB	AA	BB	AA	BB	AA	BB	BB	AA	BB	AA	BB	BB	AA	BB	BB	BB	BB	BB	AA	AA	AA	-	BB	AA	AA	AA	AA	BB	AA	AA	AA
HWGBS1645	5260	8030396	277138397	277144110	A/G	2B	2BL	33.15	BB	BB	AA	BB	AA	BB	AA	AA	BB	BB	AA	BB	AA	BB	AA	BB	BB	AA	BB	AA	BB	BB	AA	BB	BB	BB	BB	BB	AA	AA	AA	AA	BB	AA	-	AA	AA	BB	AA	AA	AA
HWGBS1599	1792	8013519	243355883	243358746	C/A	2B	2BL	33.15	BB	BB	AA	BB	AA	BB	AA	AA	BB	BB	AA	BB	AA	BB	AA	BB	BB	AA	BB	AA	BB	BB	AA	BB	BB	BB	BB	BB	AA	AA	AA	AA	BB	AA	AA	AA	AA	BB	AA	AA	AA
HWGBS1516	3917	7976817	169443542	169451507	G/C	2B	2BL	33.15	BB	BB	AA	BB	AA	BB	AA	AA	BB	BB	AA	BB	AA	BB	AA	BB	BB	AA	BB	AA	BB	BB	AA	-	BB	BB	BB	BB	AA	AA	AA	AA	BB	AA	AA	AA	AA	BB	AA	AA	AA
HWGBS1403	1207	7932097	79527914	79529131	A/G	2B	2BL	33.15	BB	BB	AA	BB	AA	BB	AA	AA	BB	BB	AA	BB	AA	BB	AA	BB	BB	AA	BB	AA	BB	BB	AA	BB	BB	BB	BB	BB	AA	AA	AA	AA	BB	AA	AA	AA	AA	BB	AA	AA	AA
HWGBS1527	14795	7985951	187933525	187973234	T/C	2B	2BL	33.15	BB	BB	AA	BB	AA	BB	AA	AA	BB	BB	AA	BB	AA	BB	AA	BB	BB	AA	BB	AA	BB	BB	AA	BB	BB	BB	BB	BB	AA	AA	AA	AA	BB	AA	AA	AA	AA	BB	AA	AA	AA
HWGBS1528	14813	7985951	187933525	187973234	C/T	2B	2BL	33.15	BB	BB	AA	BB	AA	BB	AA	AA	BB	BB	AA	BB	AA	BB	AA	BB	BB	AA	BB	AA	BB	BB	AA	BB	BB	BB	BB	BB	AA	AA	AA	AA	BB	AA	AA	AA	AA	BB	AA	AA	AA
HWGBS1735	14335	8068035	353908074	353933039	A/C	2B	2BL	33.15	BB	BB	AA	BB	AA	BB	AA	AA	BB	BB	AA	BB	AA	BB	AA	BB	BB	AA	BB	AA	BB	-	AA	BB	BB	BB	BB	BB	AA	AA	AA	AA	BB	AA	AA	AA	AA	BB	AA	AA	AA
HWGBS1530	2659	7989014	194332535	194352759	G/A	2B	2BL	33.15	BB	BB	AA	BB	AA	BB	AA	AA	BB	BB	AA	BB	AA	BB	AA	BB	BB	AA	BB	AA	BB	BB	AA	BB	BB	BB	BB	BB	AA	AA	AA	AA	BB	AA	AA	AA	AA	BB	AA	AA	AA
HWGBS1534	2710	7989014	194332535	194352759	C/T	2B	2BL	33.15	BB	BB	AA	BB	AA	BB	AA	AA	BB	BB	AA	BB	AA	BB	AA	BB	BB	AA	BB	AA	BB	BB	AA	BB	BB	BB	BB	BB	AA	AA	AA	AA	BB	AA	AA	AA	AA	BB	AA	AA	AA
HWGBS1536	3117	7989014	194332535	194352759	C/T	2B	2BL	33.15	BB	BB	AA	BB	AA	BB	AA	AA	BB	BB	AA	BB	AA	BB	AA	BB	BB	AA	BB	AA	BB	BB	AA	BB	BB	BB	BB	BB	AA	AA	AA	AA	BB	AA	AA	AA	AA	BB	AA	AA	AA
HWGBS1533	2701	7989014	194332535	194352759	A/C	2B	2BL	33.15	BB	BB	AA	BB	AA	BB	AA	AA	BB	BB	AA	BB	AA	BB	AA	BB	BB	AA	BB	AA	BB	BB	AA	BB	BB	BB	BB	BB	AA	AA	AA	AA	BB	AA	AA	AA	AA	BB	AA	AA	AA
HWGBS1593	6724	8011713	239763698	239777293	G/A	2B	2BL	33.15	BB	BB	AA	BB	AA	BB	AA	AA	BB	BB	AA	BB	AA	BB	AA	BB	BB	AA	BB	AA	BB	BB	AA	BB	BB	BB	BB	BB	AA	AA	AA	AA	BB	AA	AA	AA	AA	BB	AA	AA	AA
HWGBS1733	6876	8067855	353523661	353531694	T/C	2B	2BL	33.15	BB	BB	AA	BB	AA	BB	AA	AA	BB	BB	AA	BB	AA	BB	AA	BB	BB	AA	BB	AA	BB	BB	AA	BB	BB	BB	BB	BB	AA	AA	AA	AA	BB	AA	AA	AA	AA	BB	AA	AA	AA
HWGBS1686	6298	8047162	311979615	311993074	G/A	2B	2BL	35.64	BB	BB	AA	BB	AA	BB	AA	-	BB	BB	AA	BB	AA	BB	-	BB	BB	-	BB	AA	BB	BB	AA	BB	BB	BB	BB	BB	AA	-	AA	AA	BB	AA	AA	AA	AA	BB	AA	AA	AA
HWGBS1687	6315	8047162	311979615	311993074	G/C	2B	2BL	35.64	BB	BB	AA	BB	AA	BB	AA	-	BB	BB	AA	BB	AA	BB	-	BB	BB	-	BB	AA	BB	BB	AA	BB	BB	BB	BB	BB	AA	-	AA	AA	BB	AA	AA	AA	AA	BB	AA	AA	AA
HWGBS1688	6336	8047162	311979615	311993074	A/G	2B	2BL	35.64	BB	BB	AA	BB	AA	BB	AA	-	BB	BB	AA	BB	AA	BB	-	BB	BB	-	BB	AA	BB	BB	AA	BB	BB	BB	BB	BB	AA	-	AA	AA	BB	AA	AA	AA	AA	BB	AA	AA	AA
HWGBS1761	9569	8075711	369559642	369571935	C/T	2B	2BL	38.54	BB	BB	AA	-	BB	-	AA	BB	BB	BB	AA	BB	AA	BB	BB	BB	BB	BB	BB	AA	BB	-	AA	-	BB	BB	BB	BB	-	BB	AA	AA	BB	AA	AA	AA	AA	BB	AA	BB	AA
HWGBS1775	404	8079815	377941901	377942871	C/T	2B	2BL	43.75	BB	BB	AA	-	BB	-	BB	BB	BB	BB	AA	BB	-	BB	BB	BB	BB	BB	AA	AA	BB	-	AA	AA	BB	BB	BB	BB	BB	BB	AA	BB	BB	-	AA	AA	AA	BB	AA	BB	AA
HWGBS1579	1284	8009349	235314326	235318924	T/C	2B	2BL	43.75	BB	BB	AA	AA	BB	AA	BB	BB	BB	BB	AA	BB	AA	BB	BB	BB	BB	BB	AA	AA	BB	-	AA	AA	BB	BB	BB	BB	BB	BB	AA	-	BB	AA	AA	AA	AA	BB	AA	BB	AA
HWGBS1774	4276	8079631	377558317	377578588	T/C	2B	2BL	43.75	BB	BB	AA	AA	BB	AA	BB	BB	BB	BB	AA	BB	AA	BB	BB	BB	BB	BB	AA	AA	BB	AA	AA	AA	BB	BB	BB	BB	BB	BB	AA	BB	BB	-	AA	AA	AA	BB	AA	BB	AA
HWGBS1541	7140	7993709	203566234	203574189	G/T	2B	2BL	43.75	BB	BB	AA	AA	BB	AA	-	BB	BB	BB	AA	BB	AA	BB	BB	BB	BB	BB	AA	-	BB	AA	AA	AA	BB	BB	BB	BB	BB	BB	AA	BB	BB	AA	AA	AA	AA	BB	AA	BB	AA
HWGBS1484	4159	7968600	153073889	153089942	C/A	2B	2BL	43.75	BB	BB	AA	AA	BB	AA	AA	BB	BB	BB	AA	BB	AA	BB	BB	BB	-	BB	AA	AA	BB	AA	AA	AA	BB	BB	BB	BB	BB	BB	AA	BB	BB	AA	AA	AA	AA	BB	AA	BB	AA
HWGBS1486	6077	7968888	153631705	153642965	G/A	2B	2BL	43.75	BB	BB	AA	AA	BB	AA	AA	BB	BB	BB	AA	BB	AA	BB	BB	BB	-	BB	AA	AA	BB	AA	AA	AA	BB	BB	BB	BB	BB	BB	AA	BB	BB	AA	AA	AA	AA	BB	AA	BB	AA
HWGBS1485	6044	7968888	153631705	153642965	C/T	2B	2BL	43.75	BB	BB	AA	AA	-	AA	AA	BB	BB	BB	AA	BB	AA	BB	BB	BB	-	BB	AA	AA	BB	AA	AA	AA	BB	BB	BB	BB	BB	BB	AA	BB	BB	AA	AA	AA	AA	BB	AA	BB	AA
HWGBS1542	7162	7993709	203566234	203574189	T/C	2B	2BL	43.75	BB	BB	AA	AA	BB	AA	AA	BB	BB	BB	AA	BB	AA	BB	BB	BB	BB	BB	AA	AA	BB	AA	AA	AA	BB	BB	BB	BB	BB	BB	AA	BB	BB	AA	AA	AA	AA	BB	AA	BB	AA
HWGBS1540	2829	7993709	203566234	203574189	C/T	2B	2BL	43.75	BB	BB	AA	AA	BB	AA	AA	BB	BB	BB	AA	BB	AA	BB	BB	BB	BB	BB	AA	-	BB	AA	AA	AA	BB	BB	BB	BB	BB	BB	AA	BB	BB	AA	AA	AA	AA	BB	AA	BB	AA
HWGBS1482	79	7967453	150799348	150801722	T/C	2B	2BL	43.75	BB	BB	AA	AA	BB	AA	AA	BB	BB	BB	AA	BB	AA	BB	BB	BB	-	BB	AA	AA	BB	AA	AA	AA	BB	BB	BB	BB	BB	BB	AA	BB	BB	AA	AA	AA	AA	BB	AA	BB	AA
HWGBS1495	13115	7970552	156856863	156879124	G/T	2B	2BL	43.75	BB	BB	AA	AA	BB	AA	AA	BB	BB	BB	AA	BB	AA	BB	BB	BB	BB	BB	AA	AA	BB	AA	AA	AA	BB	BB	BB	BB	BB	BB	AA	BB	BB	AA	AA	AA	AA	BB	AA	BB	AA
HWGBS1442	3236	7942407	100416638	100425555	A/G	2B	2BL	43.75	BB	BB	AA	AA	BB	AA	AA	BB	BB	BB	AA	BB	AA	BB	BB	BB	BB	BB	AA	AA	BB	AA	AA	AA	BB	BB	BB	BB	BB	BB	AA	BB	BB	AA	AA	AA	AA	BB	AA	BB	AA
HWGBS1494	13108	7970552	156856863	156879124	T/C	2B	2BL	43.75	BB	BB	AA	AA	BB	AA	AA	BB	BB	BB	AA	BB	AA	BB	BB	BB	BB	BB	AA	AA	BB	AA	AA	AA	BB	BB	BB	BB	BB	BB	AA	BB	BB	AA	AA	AA	AA	BB	AA	BB	AA
HWGBS1519	7369	7977208	170257512	170271623	C/G	2B	2BL	43.75	BB	BB	AA	AA	BB	AA	AA	BB	BB	BB	AA	BB	AA	BB	BB	BB	BB	BB	AA	AA	BB	AA	AA	AA	BB	BB	BB	BB	BB	BB	AA	BB	BB	AA	AA	AA	AA	BB	AA	BB	AA
HWGBS1601	11755	8013648	243593597	243610911	G/C	2B	2BL	43.75	BB	BB	AA	AA	BB	AA	AA	BB	BB	BB	AA	BB	AA	BB	BB	BB	BB	BB	AA	AA	BB	AA	AA	AA	BB	BB	BB	BB	BB	BB	AA	BB	BB	AA	AA	AA	AA	BB	AA	BB	AA
HWGBS1416	9923	7935396	85928707	85945627	A/G	2B	2BL	43.75	BB	BB	AA	AA	BB	AA	AA	BB	BB	BB	AA	BB	AA	BB	BB	BB	BB	BB	AA	AA	BB	AA	AA	AA	BB	BB	BB	BB	BB	BB	AA	BB	BB	AA	AA	AA	AA	BB	AA	BB	AA
HWGBS1669	12993	8038401	293781453	293796218	A/C	2B	2BL	43.75	BB	BB	AA	AA	BB	AA	AA	BB	BB	BB	AA	BB	AA	BB	BB	BB	BB	BB	AA	AA	BB	AA	AA	-	BB	BB	BB	BB	BB	BB	AA	BB	BB	AA	AA	AA	AA	BB	AA	BB	AA
HWGBS1767	13195	8076271	370760376	370779308	C/A	2B	2BL	43.75	BB	BB	AA	AA	-	AA	AA	BB	BB	BB	AA	BB	AA	BB	-	BB	BB	BB	AA	AA	BB	AA	AA	AA	BB	BB	BB	BB	BB	BB	AA	BB	BB	AA	AA	AA	AA	BB	AA	BB	AA
HWGBS1766	13182	8076271	370760376	370779308	A/G	2B	2BL	43.75	BB	BB	AA	AA	BB	AA	AA	BB	BB	BB	AA	BB	AA	BB	BB	BB	BB	BB	AA	AA	BB	AA	AA	AA	BB	BB	BB	BB	BB	BB	AA	BB	BB	AA	AA	AA	AA	BB	AA	BB	AA
HWGBS1600	11713	8013648	243593597	243610911	T/G	2B	2BL	43.75	BB	BB	AA	AA	BB	AA	AA	BB	BB	BB	AA	BB	AA	BB	BB	BB	BB	BB	AA	AA	BB	AA	AA	AA	BB	BB	BB	BB	BB	BB	AA	BB	BB	AA	AA	AA	AA	BB	AA	BB	AA
HWGBS1668	3354	8038401	293781453	293796218	C/G	2B	2BL	43.75	BB	BB	AA	AA	BB	AA	AA	BB	BB	BB	AA	BB	AA	BB	BB	BB	BB	BB	AA	AA	BB	AA	AA	AA	BB	BB	BB	BB	BB	BB	AA	BB	BB	AA	AA	AA	AA	BB	AA	BB	AA
HWGBS1438	4469	7941332	98396889	98406566	G/A	2B	2BL	43.75	BB	BB	AA	AA	BB	AA	AA	BB	BB	BB	AA	BB	AA	BB	BB	BB	BB	BB	AA	AA	BB	AA	AA	AA	BB	BB	BB	BB	BB	BB	AA	BB	BB	AA	AA	AA	AA	BB	AA	BB	AA
HWGBS1547	10835	7994540	205226277	205245730	A/T	2B	2BL	43.75	BB	BB	AA	AA	BB	AA	AA	BB	BB	BB	AA	BB	AA	BB	BB	BB	BB	BB	AA	AA	BB	AA	AA	AA	BB	BB	BB	BB	BB	BB	AA	BB	BB	AA	AA	AA	AA	BB	AA	BB	AA
HWGBS1412	1531	7934352	83862540	83864752	C/T	2B	2BL	43.75	BB	BB	AA	AA	BB	AA	AA	BB	BB	BB	AA	BB	AA	BB	BB	-	BB	BB	AA	AA	BB	AA	AA	AA	BB	BB	BB	BB	BB	BB	AA	BB	BB	AA	AA	AA	AA	BB	AA	BB	AA
HWGBS1555	13455	7998191	212516830	212532859	A/G	2B	2BL	43.75	BB	BB	AA	AA	BB	AA	AA	BB	BB	BB	AA	BB	AA	BB	BB	BB	BB	BB	AA	AA	BB	AA	AA	AA	BB	BB	BB	BB	BB	BB	AA	BB	BB	AA	AA	AA	AA	BB	AA	BB	AA
HWGBS1476	6243	7964347	144734323	144753266	C/T	2B	2BL	43.75	BB	BB	AA	AA	BB	AA	AA	BB	BB	BB	AA	BB	AA	BB	BB	BB	BB	BB	AA	AA	BB	AA	AA	-	BB	BB	BB	BB	BB	BB	AA	BB	BB	-	AA	AA	AA	BB	AA	BB	AA
HWGBS1443	3249	7942407	100416638	100425555	C/A	2B	2BL	43.75	BB	BB	AA	AA	BB	AA	AA	BB	BB	BB	AA	BB	AA	BB	BB	BB	BB	BB	AA	AA	BB	AA	AA	AA	BB	BB	BB	BB	BB	BB	AA	BB	BB	AA	AA	AA	AA	BB	AA	BB	AA
HWGBS1763	2735	8075712	369572000	369578936	A/T	2B	2BL	43.75	BB	BB	AA	AA	BB	AA	AA	BB	BB	BB	AA	BB	AA	BB	BB	BB	BB	BB	AA	AA	BB	-	AA	AA	BB	BB	BB	BB	BB	BB	AA	BB	BB	AA	AA	AA	AA	BB	AA	BB	AA
HWGBS1496	13116	7970552	156856863	156879124	T/C	2B	2BL	43.75	BB	BB	AA	AA	BB	AA	AA	BB	BB	BB	AA	BB	AA	BB	BB	BB	BB	BB	AA	AA	BB	AA	AA	AA	BB	BB	BB	BB	BB	BB	AA	BB	BB	AA	AA	AA	AA	BB	AA	BB	AA
HWGBS1518	7342	7977208	170257512	170271623	T/C	2B	2BL	43.75	BB	BB	AA	AA	BB	AA	AA	BB	BB	BB	AA	BB	AA	BB	BB	BB	BB	BB	AA	AA	BB	AA	AA	AA	BB	BB	BB	BB	BB	BB	AA	BB	BB	AA	AA	AA	AA	BB	AA	BB	AA
HWGBS1424	498	7938442	92563101	92564691	C/T	2B	2BL	44.01	BB	BB	AA	AA	BB	AA	AA	BB	BB	BB	AA	BB	AA	BB	BB	BB	BB	BB	AA	AA	BB	AA	AA	AA	BB	BB	BB	BB	BB	BB	AA	BB	BB	AA	AA	AA	AA	BB	AA	BB	AA
HWGBS1434	1800	7940116	95842463	95855978	T/G	2B	2BL	44.28	BB	BB	AA	AA	BB	AA	AA	BB	BB	BB	AA	BB	AA	BB	BB	BB	AA	BB	AA	AA	BB	AA	AA	AA	BB	BB	BB	BB	BB	BB	AA	BB	BB	AA	AA	AA	AA	BB	AA	BB	AA
HWGBS1436	1879	7940116	95842463	95855978	C/A	2B	2BL	44.28	BB	BB	AA	AA	BB	AA	AA	BB	BB	BB	AA	BB	AA	BB	BB	BB	AA	BB	AA	AA	BB	AA	AA	AA	BB	BB	BB	BB	BB	BB	AA	BB	BB	AA	AA	AA	AA	BB	AA	BB	AA
HWGBS1435	1863	7940116	95842463	95855978	T/C	2B	2BL	44.28	BB	BB	AA	AA	BB	AA	AA	BB	BB	BB	AA	BB	AA	BB	BB	BB	AA	BB	AA	AA	BB	AA	AA	AA	BB	BB	BB	BB	BB	BB	AA	BB	BB	AA	AA	AA	AA	BB	AA	BB	AA
HWGBS1433	1791	7940116	95842463	95855978	T/C	2B	2BL	44.28	BB	BB	AA	AA	BB	AA	AA	BB	BB	BB	AA	BB	AA	BB	BB	BB	AA	BB	AA	AA	BB	AA	AA	AA	BB	BB	BB	BB	BB	BB	AA	BB	BB	AA	AA	AA	AA	BB	AA	BB	AA
HWGBS1508	5342	7973734	163214447	163232276	A/G	2B	2BL	44.54	BB	BB	AA	AA	BB	AA	AA	BB	BB	BB	AA	BB	AA	BB	BB	BB	AA	BB	AA	AA	BB	AA	AA	AA	BB	BB	BB	BB	BB	BB	AA	BB	BB	AA	AA	AA	AA	BB	AA	BB	AA
HWGBS1748	2912	8071856	361611866	361618481	C/A	2B	2BL	44.8	BB	BB	AA	AA	BB	AA	AA	BB	BB	BB	AA	BB	AA	BB	BB	BB	AA	BB	AA	AA	BB	AA	AA	AA	BB	BB	BB	BB	BB	BB	AA	BB	BB	AA	AA	AA	AA	BB	AA	BB	AA
HWGBS1545	1981	7993893	203976776	203983288	T/G	2B	2BL	44.8	BB	BB	AA	AA	BB	AA	AA	BB	BB	BB	AA	BB	AA	BB	BB	BB	AA	BB	AA	AA	BB	AA	AA	AA	BB	BB	BB	BB	BB	BB	AA	BB	BB	AA	AA	AA	AA	BB	AA	BB	AA
HWGBS1544	1979	7993893	203976776	203983288	A/G	2B	2BL	44.8	BB	BB	AA	AA	BB	AA	AA	BB	BB	BB	AA	BB	AA	BB	BB	BB	AA	BB	AA	-	BB	AA	AA	AA	BB	BB	BB	BB	BB	BB	AA	BB	BB	AA	AA	AA	AA	BB	AA	BB	AA
HWGBS1537	376	7990149	196570093	196579292	T/C	2B	2BL	44.8	BB	BB	AA	AA	BB	AA	AA	BB	BB	BB	AA	BB	AA	BB	BB	BB	AA	BB	AA	AA	BB	AA	AA	AA	BB	BB	BB	BB	BB	BB	AA	BB	BB	AA	AA	AA	AA	BB	AA	BB	AA
HWGBS1617	6784	8016317	248752759	248761809	G/A	2B	2BL	44.8	BB	BB	AA	AA	BB	AA	AA	BB	BB	BB	AA	BB	AA	BB	BB	BB	AA	BB	AA	AA	BB	AA	AA	AA	BB	BB	BB	BB	BB	BB	AA	BB	BB	AA	AA	AA	AA	BB	AA	BB	AA
HWGBS1616	6783	8016317	248752759	248761809	T/C	2B	2BL	44.8	BB	BB	AA	AA	BB	AA	AA	BB	BB	BB	AA	BB	AA	BB	BB	BB	AA	BB	AA	AA	BB	AA	AA	AA	BB	BB	BB	BB	BB	BB	AA	BB	BB	AA	AA	AA	AA	BB	AA	BB	AA
HWGBS1614	6743	8016317	248752759	248761809	T/C	2B	2BL	44.8	BB	BB	AA	AA	BB	AA	AA	BB	BB	BB	AA	BB	AA	BB	BB	BB	AA	BB	AA	AA	BB	AA	AA	AA	BB	BB	BB	BB	BB	BB	AA	BB	BB	AA	AA	AA	AA	BB	AA	BB	AA
HWGBS1410	4257	7933632	82450483	82460209	T/C	2B	2BL	44.8	BB	BB	AA	AA	BB	AA	AA	BB	BB	BB	AA	BB	AA	BB	BB	BB	AA	BB	AA	AA	BB	AA	AA	AA	BB	BB	BB	BB	BB	BB	AA	BB	BB	AA	AA	AA	AA	BB	AA	BB	AA
HWGBS1546	1982	7993893	203976776	203983288	C/G	2B	2BL	44.8	BB	BB	AA	AA	BB	AA	AA	BB	BB	BB	AA	BB	AA	BB	BB	BB	AA	BB	AA	AA	BB	AA	AA	AA	BB	BB	BB	BB	BB	BB	AA	BB	BB	AA	AA	AA	AA	BB	AA	BB	AA
HWGBS1615	6744	8016317	248752759	248761809	C/T	2B	2BL	44.8	BB	BB	AA	AA	BB	AA	AA	BB	BB	BB	AA	BB	AA	BB	BB	BB	AA	BB	AA	AA	BB	AA	AA	AA	BB	BB	BB	BB	BB	BB	AA	BB	BB	AA	AA	AA	AA	BB	AA	BB	AA
HWGBS1749	3078	8071856	361611866	361618481	G/T	2B	2BL	45.06	BB	BB	AA	AA	BB	AA	AA	BB	BB	BB	AA	BB	AA	BB	BB	BB	AA	BB	AA	AA	BB	AA	AA	AA	BB	BB	BB	BB	BB	BB	AA	BB	BB	AA	AA	AA	AA	BB	AA	BB	AA
HWGBS1501	3194	7971070	157938969	157945309	T/C	2B	2BL	45.06	-	BB	AA	AA	BB	AA	AA	BB	BB	BB	AA	BB	AA	-	BB	BB	-	BB	AA	AA	-	AA	AA	AA	-	BB	BB	BB	BB	BB	AA	BB	BB	AA	AA	AA	AA	-	AA	BB	AA
HWGBS1812	13312	8087154	396484318	396500601	C/T	2B	2BL	45.06	BB	BB	AA	AA	BB	AA	AA	BB	BB	BB	AA	BB	AA	BB	BB	BB	AA	BB	AA	AA	BB	AA	AA	AA	BB	BB	BB	BB	BB	BB	AA	BB	BB	AA	AA	AA	AA	BB	AA	BB	AA
HWGBS1816	30051	8087555	397899708	397930821	C/T	2B	2BL	45.06	BB	BB	AA	AA	BB	AA	AA	BB	BB	BB	AA	BB	AA	BB	BB	BB	-	BB	AA	AA	BB	AA	AA	AA	BB	BB	BB	BB	BB	BB	AA	BB	BB	AA	AA	AA	AA	BB	AA	BB	AA
HWGBS1637	5474	8027427	271163498	271176791	T/C	2B	2BL	45.06	BB	BB	AA	AA	BB	AA	AA	BB	BB	BB	AA	BB	AA	BB	BB	BB	AA	BB	AA	AA	BB	AA	AA	AA	BB	BB	BB	BB	BB	BB	AA	BB	BB	AA	AA	AA	AA	BB	AA	BB	AA
HWGBS1387	2954	3923838	35317880	35320987	T/C	2B	2BL	45.06	BB	BB	AA	AA	BB	AA	AA	BB	BB	BB	AA	BB	AA	BB	BB	BB	AA	BB	AA	AA	BB	AA	AA	AA	BB	BB	BB	BB	BB	BB	AA	-	BB	AA	AA	AA	AA	BB	AA	BB	AA
HWGBS1638	5478	8027427	271163498	271176791	G/A	2B	2BL	45.06	BB	BB	AA	AA	BB	AA	AA	BB	BB	BB	AA	BB	AA	BB	BB	BB	AA	BB	AA	AA	BB	AA	AA	AA	BB	BB	BB	BB	BB	BB	AA	BB	BB	AA	AA	AA	AA	BB	AA	BB	AA
HWGBS1509	1899	7973968	163688184	163711070	C/T	2B	2BL	45.06	BB	BB	AA	AA	BB	AA	AA	BB	BB	BB	AA	BB	AA	BB	BB	BB	AA	BB	AA	AA	BB	AA	AA	AA	BB	BB	BB	BB	BB	BB	AA	BB	BB	AA	AA	AA	AA	BB	AA	BB	AA
HWGBS1705	7614	8054110	326290972	326299513	G/A	2B	2BL	45.06	BB	BB	AA	AA	BB	AA	AA	BB	BB	BB	AA	BB	AA	BB	BB	BB	AA	BB	AA	AA	BB	AA	AA	AA	BB	BB	BB	BB	BB	BB	AA	BB	BB	AA	AA	AA	AA	BB	AA	BB	AA
HWGBS1490	6114	7969610	154996127	155004122	G/A	2B	2BL	45.33	BB	BB	AA	AA	-	AA	AA	BB	BB	BB	AA	BB	AA	BB	BB	BB	AA	BB	AA	AA	BB	AA	AA	AA	BB	BB	BB	BB	BB	BB	AA	BB	BB	AA	AA	AA	AA	BB	AA	BB	AA
HWGBS1543	1978	7993893	203976776	203983288	G/C	2B	2BL	45.59	BB	BB	AA	AA	BB	AA	AA	BB	BB	BB	AA	BB	AA	BB	BB	BB	AA	BB	AA	AA	BB	AA	AA	AA	BB	BB	BB	BB	BB	BB	AA	BB	BB	AA	AA	AA	AA	BB	AA	BB	AA
HWGBS1557	1455	7999218	214498789	214506641	G/T	2B	2BL	45.85	BB	BB	AA	AA	BB	AA	AA	BB	BB	BB	AA	BB	AA	BB	BB	BB	AA	BB	AA	AA	BB	AA	AA	AA	BB	BB	-	BB	AA	BB	AA	BB	BB	AA	AA	AA	AA	BB	AA	BB	AA
HWGBS1559	1465	7999218	214498789	214506641	G/C	2B	2BL	45.85	BB	BB	AA	AA	BB	AA	AA	BB	BB	BB	AA	BB	AA	BB	BB	BB	AA	BB	AA	AA	BB	AA	AA	AA	BB	BB	-	BB	AA	BB	AA	BB	BB	AA	AA	AA	AA	BB	AA	BB	AA
HWGBS1560	1491	7999218	214498789	214506641	C/T	2B	2BL	45.85	BB	BB	AA	AA	BB	AA	AA	BB	BB	BB	AA	BB	AA	BB	BB	BB	AA	BB	AA	AA	BB	AA	AA	AA	BB	BB	-	BB	AA	BB	AA	BB	BB	AA	AA	AA	AA	BB	AA	BB	AA
HWGBS1558	1463	7999218	214498789	214506641	C/G	2B	2BL	45.85	BB	BB	AA	AA	BB	AA	AA	BB	BB	BB	AA	BB	AA	BB	BB	BB	AA	BB	AA	AA	BB	AA	AA	AA	BB	BB	-	BB	AA	BB	AA	BB	BB	AA	AA	AA	AA	BB	AA	BB	AA
HWGBS1405	12809	7933514	82217699	82231769	C/T	2B	2BL	46.65	BB	BB	AA	AA	BB	AA	AA	BB	BB	BB	AA	BB	AA	BB	BB	BB	AA	BB	AA	AA	BB	BB	AA	BB	BB	BB	BB	BB	AA	BB	AA	BB	BB	AA	AA	AA	AA	BB	AA	BB	AA
HWGBS1769	3892	8076527	371336618	371340735	C/G	2B	2BL	46.65	BB	BB	AA	AA	BB	AA	AA	BB	BB	BB	AA	BB	AA	BB	BB	BB	AA	BB	AA	AA	BB	BB	AA	BB	BB	BB	BB	BB	AA	BB	AA	BB	BB	AA	AA	AA	AA	BB	AA	-	AA
HWGBS1768	3886	8076527	371336618	371340735	C/T	2B	2BL	46.65	BB	BB	AA	AA	BB	AA	AA	BB	BB	BB	AA	BB	AA	BB	BB	BB	AA	BB	AA	AA	BB	BB	AA	BB	BB	BB	BB	BB	AA	BB	AA	BB	BB	AA	AA	AA	AA	BB	AA	-	AA
HWGBS1408	12894	7933514	82217699	82231769	A/G	2B	2BL	46.65	BB	BB	AA	AA	BB	AA	AA	BB	BB	BB	AA	BB	AA	BB	BB	BB	AA	BB	AA	AA	BB	BB	AA	BB	BB	BB	BB	BB	AA	BB	AA	BB	BB	AA	AA	AA	AA	BB	AA	BB	AA
HWGBS1538	1771	7990682	197632941	197635763	T/C	2B	2BL	46.65	BB	BB	AA	AA	BB	AA	AA	BB	BB	BB	AA	BB	AA	BB	BB	BB	AA	BB	AA	AA	BB	BB	AA	BB	BB	BB	BB	BB	AA	BB	AA	BB	BB	AA	AA	AA	AA	BB	AA	BB	AA
HWGBS1406	12873	7933514	82217699	82231769	T/G	2B	2BL	46.65	BB	BB	AA	AA	BB	AA	AA	BB	BB	BB	AA	BB	AA	BB	BB	BB	AA	BB	AA	AA	BB	BB	AA	BB	BB	BB	BB	BB	AA	BB	AA	BB	BB	AA	AA	AA	AA	BB	AA	BB	AA
HWGBS1407	12879	7933514	82217699	82231769	G/C	2B	2BL	46.65	BB	BB	AA	AA	BB	AA	AA	BB	BB	BB	AA	BB	AA	BB	BB	BB	AA	BB	AA	AA	BB	BB	AA	BB	BB	BB	BB	BB	AA	BB	AA	BB	BB	AA	AA	AA	AA	BB	AA	BB	AA
HWGBS1404	13641	7932617	80436995	80454814	C/T	2B	2BL	46.91	BB	BB	AA	AA	BB	AA	AA	BB	BB	BB	AA	BB	AA	BB	BB	BB	AA	BB	BB	AA	BB	BB	AA	BB	BB	BB	BB	BB	AA	BB	AA	BB	BB	AA	AA	AA	AA	BB	AA	BB	AA
HWGBS1611	10289	8014212	244650937	244669925	C/G	2B	2BL	47.18	BB	BB	AA	AA	BB	AA	AA	-	BB	BB	AA	BB	AA	BB	BB	BB	AA	BB	BB	AA	BB	BB	AA	BB	BB	BB	BB	BB	AA	BB	AA	AA	BB	AA	AA	AA	AA	BB	AA	BB	AA
HWGBS1610	10255	8014212	244650937	244669925	A/G	2B	2BL	47.18	BB	BB	AA	AA	BB	AA	AA	-	BB	BB	AA	BB	AA	BB	BB	BB	AA	BB	BB	AA	BB	BB	AA	BB	BB	BB	BB	BB	AA	BB	AA	AA	BB	AA	AA	AA	AA	BB	AA	BB	AA
HWGBS1575	3322	8008009	232575096	232582432	C/T	2B	2BL	47.99	BB	BB	AA	AA	BB	AA	AA	BB	BB	BB	AA	BB	AA	BB	BB	BB	AA	BB	AA	AA	BB	BB	AA	AA	BB	BB	BB	BB	AA	BB	AA	AA	BB	AA	AA	AA	AA	BB	AA	BB	AA
HWGBS1574	3252	8008009	232575096	232582432	G/A	2B	2BL	47.99	BB	BB	AA	AA	BB	AA	AA	BB	BB	BB	AA	BB	AA	BB	BB	BB	AA	BB	AA	AA	BB	BB	AA	AA	BB	BB	BB	BB	AA	BB	AA	AA	BB	AA	AA	AA	AA	BB	AA	BB	AA
HWGBS1566	2274	8005059	226288050	226292911	T/C	2B	2BL	49.12	BB	BB	AA	AA	BB	AA	AA	BB	BB	BB	AA	BB	AA	BB	BB	BB	AA	-	AA	AA	BB	BB	AA	AA	BB	BB	BB	BB	AA	BB	AA	AA	-	AA	AA	AA	AA	BB	AA	BB	AA
HWGBS1568	2309	8005059	226288050	226292911	G/A	2B	2BL	49.12	BB	BB	AA	-	BB	AA	AA	BB	BB	BB	AA	BB	AA	BB	BB	BB	AA	AA	-	AA	BB	BB	AA	AA	BB	BB	BB	BB	AA	BB	AA	AA	-	AA	AA	AA	AA	BB	AA	BB	AA
HWGBS1567	2301	8005059	226288050	226292911	G/A	2B	2BL	49.12	BB	BB	AA	AA	BB	AA	AA	BB	BB	BB	AA	BB	AA	BB	BB	BB	AA	-	AA	AA	BB	BB	AA	AA	BB	BB	BB	BB	AA	BB	AA	AA	-	AA	AA	AA	AA	BB	AA	BB	AA
HWGBS1581	9060	8010332	237009814	237024591	T/C	2B	2BL	50.53	BB	BB	AA	AA	BB	AA	BB	BB	BB	BB	AA	BB	AA	BB	BB	BB	BB	BB	AA	AA	BB	BB	AA	AA	BB	BB	BB	BB	BB	BB	AA	AA	BB	AA	AA	AA	AA	BB	AA	BB	AA
HWGBS1584	2893	8010625	237638088	237641107	G/A	2B	2BL	50.53	BB	BB	AA	AA	BB	AA	BB	BB	BB	BB	AA	BB	AA	BB	BB	BB	BB	BB	AA	AA	BB	-	AA	AA	BB	BB	BB	BB	BB	BB	AA	AA	BB	AA	AA	AA	AA	BB	AA	BB	AA
HWGBS1706	5930	8054908	327798928	327810422	C/T	2B	2BL	51.34	BB	BB	AA	AA	BB	AA	BB	BB	BB	BB	AA	BB	AA	BB	BB	BB	AA	BB	AA	AA	BB	AA	AA	AA	BB	BB	BB	BB	BB	BB	AA	BB	BB	AA	AA	AA	AA	BB	AA	BB	AA
HWGBS1778	1757	8080017	378326719	378330183	C/T	2B	2BL	51.62	BB	BB	AA	AA	BB	AA	BB	BB	BB	BB	AA	BB	AA	BB	BB	BB	AA	BB	AA	AA	BB	AA	AA	AA	BB	BB	BB	BB	BB	BB	AA	BB	BB	AA	AA	AA	AA	BB	AA	BB	AA
HWGBS1777	1667	8080017	378326719	378330183	C/T	2B	2BL	51.62	BB	BB	AA	AA	BB	AA	BB	BB	BB	BB	AA	BB	AA	BB	BB	BB	AA	BB	AA	AA	BB	AA	AA	AA	BB	BB	BB	BB	BB	BB	AA	BB	BB	AA	AA	AA	AA	BB	AA	BB	AA
HWGBS1755	1548	8073940	365994231	365998846	T/A	2B	2BL	52.46	BB	BB	AA	AA	BB	AA	BB	BB	BB	BB	AA	BB	AA	BB	BB	BB	AA	BB	AA	AA	BB	AA	AA	AA	BB	BB	BB	BB	BB	BB	AA	BB	BB	AA	AA	AA	AA	BB	AA	BB	AA
HWGBS1754	1541	8073940	365994231	365998846	C/T	2B	2BL	52.46	BB	BB	AA	AA	BB	AA	BB	BB	BB	BB	AA	BB	AA	BB	BB	BB	-	BB	AA	AA	BB	AA	AA	AA	BB	BB	BB	BB	BB	BB	AA	BB	BB	AA	AA	AA	AA	BB	AA	BB	AA
HWGBS1718	2895	8060173	338054299	338059591	C/T	2B	2BL	52.46	BB	BB	AA	AA	-	AA	BB	BB	BB	BB	AA	BB	AA	BB	BB	BB	BB	BB	AA	AA	BB	AA	AA	AA	-	BB	BB	BB	BB	BB	AA	BB	BB	AA	AA	AA	AA	BB	AA	BB	AA
HWGBS1717	2871	8060173	338054299	338059591	G/T	2B	2BL	52.46	BB	BB	AA	AA	-	AA	BB	BB	BB	BB	AA	BB	AA	BB	BB	BB	BB	BB	AA	AA	BB	AA	AA	AA	-	BB	BB	BB	BB	BB	AA	BB	BB	AA	AA	AA	AA	BB	AA	BB	AA
HWGBS1417	7917	7936983	89399534	89410623	G/A	2B	2BL	52.73	BB	BB	AA	AA	BB	AA	BB	BB	BB	BB	AA	BB	AA	BB	BB	BB	BB	BB	AA	AA	BB	AA	AA	AA	BB	BB	BB	BB	BB	BB	AA	BB	BB	AA	AA	AA	AA	BB	AA	BB	AA
HWGBS1418	1809	7937976	91584335	91588595	G/C	2B	2BL	53	BB	BB	AA	AA	BB	AA	BB	BB	BB	BB	AA	BB	AA	BB	BB	BB	BB	BB	AA	AA	BB	AA	AA	AA	BB	BB	BB	BB	BB	BB	AA	BB	BB	AA	AA	AA	AA	BB	AA	BB	AA
HWGBS1703	2437	8053228	324438676	324442378	C/T	2B	2BL	53.53	BB	BB	AA	AA	BB	AA	BB	BB	BB	BB	AA	BB	AA	BB	BB	BB	BB	BB	AA	AA	BB	AA	AA	AA	BB	BB	BB	BB	BB	BB	AA	BB	BB	AA	AA	AA	AA	BB	AA	BB	AA
HWGBS1732	32036	8067128	352002282	352041097	G/A	2B	2BL	56.81	-	BB	AA	AA	BB	AA	BB	AA	BB	BB	AA	BB	AA	BB	BB	BB	BB	BB	AA	AA	BB	AA	AA	AA	BB	BB	BB	BB	BB	BB	AA	AA	BB	AA	AA	AA	AA	BB	AA	BB	AA
HWGBS1731	32002	8067128	352002282	352041097	G/A	2B	2BL	56.81	BB	BB	AA	AA	BB	AA	BB	AA	BB	BB	AA	BB	AA	BB	BB	BB	BB	BB	AA	AA	BB	AA	AA	AA	BB	BB	BB	BB	BB	BB	AA	AA	BB	AA	AA	AA	AA	BB	AA	BB	AA
HWGBS1662	1128	8035075	286982660	286988666	A/C	2B	2BL	57.08	BB	BB	AA	AA	BB	AA	BB	AA	BB	BB	AA	BB	AA	BB	BB	BB	BB	BB	AA	AA	BB	AA	AA	AA	BB	BB	BB	BB	BB	BB	AA	AA	BB	AA	AA	AA	AA	BB	AA	BB	AA
HWGBS1681	3268	8043159	303474689	303483101	G/A	2B	2BL	57.08	BB	BB	AA	AA	BB	AA	BB	AA	BB	BB	AA	BB	AA	BB	BB	BB	BB	-	AA	AA	BB	AA	AA	-	BB	BB	BB	BB	BB	BB	AA	AA	BB	AA	AA	AA	AA	BB	AA	BB	-
HWGBS1680	113	8043159	303474689	303483101	A/G	2B	2BL	57.08	BB	BB	AA	AA	BB	AA	BB	AA	BB	BB	AA	BB	AA	BB	BB	BB	BB	-	AA	AA	BB	AA	AA	-	BB	BB	BB	BB	BB	BB	AA	AA	BB	AA	AA	AA	AA	BB	AA	BB	-
HWGBS1712	4727	8058980	335724575	335733221	C/T	2B	2BL	61.99	BB	BB	AA	AA	AA	AA	BB	BB	BB	-	AA	BB	AA	BB	BB	BB	BB	BB	AA	AA	BB	AA	AA	AA	BB	-	BB	BB	BB	BB	AA	AA	-	AA	BB	AA	AA	-	AA	BB	AA
HWGBS1729	2479	8066424	350597962	350614111	T/G	2B	2BL	64.7	BB	BB	AA	AA	AA	AA	BB	BB	BB	BB	AA	BB	AA	BB	BB	BB	BB	BB	AA	AA	-	AA	AA	AA	AA	BB	BB	BB	BB	-	AA	AA	-	-	AA	AA	AA	BB	AA	BB	AA
HWGBS1824	5832	8088418	400735214	400746412	G/A	2B	2BL	64.7	BB	BB	AA	AA	AA	AA	BB	BB	BB	BB	AA	BB	AA	BB	BB	BB	BB	BB	-	AA	BB	AA	AA	AA	-	BB	BB	BB	BB	BB	AA	AA	BB	AA	AA	AA	AA	BB	AA	BB	AA
HWGBS1730	549	8066568	350910130	350911387	T/C	2B	2BL	64.7	BB	BB	AA	AA	AA	AA	BB	BB	BB	BB	AA	BB	AA	BB	BB	BB	BB	BB	AA	AA	-	AA	AA	AA	AA	BB	BB	BB	BB	-	AA	AA	-	AA	AA	AA	AA	BB	AA	BB	AA
HWGBS1598	3406	8013498	243322825	243331082	C/T	2B	2BL	64.7	BB	BB	AA	AA	AA	AA	BB	BB	BB	BB	AA	BB	AA	BB	BB	BB	BB	BB	AA	AA	BB	AA	AA	AA	AA	BB	BB	BB	BB	BB	AA	AA	BB	AA	AA	AA	AA	BB	AA	BB	AA
HWGBS1609	859	8014185	244605835	244608187	C/A	2B	2BL	64.7	BB	BB	AA	AA	AA	AA	BB	BB	BB	BB	AA	BB	AA	BB	BB	BB	BB	BB	-	AA	BB	AA	AA	AA	AA	BB	BB	BB	BB	BB	AA	AA	BB	AA	AA	AA	AA	BB	AA	BB	AA
HWGBS1822	6031	8087946	399235357	399246892	G/C	2B	2BL	64.7	BB	BB	AA	AA	-	AA	BB	BB	BB	BB	AA	BB	AA	BB	BB	BB	BB	BB	AA	AA	BB	AA	AA	AA	-	BB	BB	BB	BB	BB	AA	AA	BB	AA	AA	AA	AA	BB	AA	BB	AA
HWGBS1676	271	8040263	297668518	297704114	G/A	2B	2BL	65.25	BB	BB	AA	AA	AA	AA	BB	BB	BB	BB	AA	BB	AA	-	BB	BB	BB	BB	AA	AA	BB	AA	AA	AA	AA	BB	BB	BB	BB	-	AA	AA	BB	AA	AA	AA	AA	BB	AA	BB	AA
HWGBS1677	10903	8040263	297668518	297704114	C/T	2B	2BL	65.25	BB	BB	AA	AA	AA	AA	BB	BB	BB	BB	-	BB	AA	-	BB	BB	BB	BB	AA	AA	BB	AA	AA	AA	AA	BB	BB	BB	BB	-	AA	AA	BB	AA	AA	AA	AA	BB	AA	BB	AA
HWGBS1386	878	3626022	32639109	32640548	C/G	2B	2BL	65.25	BB	BB	AA	AA	AA	AA	BB	BB	BB	BB	AA	BB	AA	BB	BB	-	BB	BB	AA	AA	BB	AA	AA	AA	AA	BB	BB	BB	BB	BB	AA	AA	BB	AA	AA	AA	AA	BB	AA	BB	AA
HWGBS1439	4765	7941860	99338611	99351686	T/G	2B	2BL	66.33	BB	BB	AA	AA	BB	AA	BB	BB	BB	BB	AA	BB	AA	BB	BB	BB	BB	BB	AA	AA	BB	AA	AA	AA	AA	BB	BB	BB	BB	BB	AA	AA	BB	BB	AA	AA	AA	BB	AA	BB	AA
HWGBS1383	146	3012437	27134272	27134710	T/C	2B	2BL	67.45	BB	BB	AA	AA	-	AA	BB	BB	BB	BB	AA	BB	AA	BB	BB	BB	BB	BB	AA	AA	BB	-	AA	AA	AA	BB	BB	BB	BB	BB	AA	AA	BB	-	AA	AA	AA	BB	AA	BB	AA
HWGBS1625	1890	8022762	261945765	261952372	A/T	2B	2BL	67.45	BB	BB	AA	-	BB	AA	-	BB	BB	BB	AA	BB	AA	-	BB	BB	BB	BB	AA	AA	BB	AA	AA	AA	AA	BB	BB	BB	-	BB	AA	AA	BB	BB	AA	AA	AA	BB	AA	BB	AA
HWGBS1622	803	8022471	261353025	261353956	A/G	2B	2BL	67.74	BB	BB	AA	-	BB	AA	BB	BB	BB	BB	AA	BB	AA	-	BB	BB	BB	BB	AA	AA	BB	AA	AA	AA	AA	BB	BB	BB	BB	BB	AA	AA	BB	BB	AA	AA	AA	BB	AA	BB	AA
HWGBS1624	1797	8022762	261945765	261952372	A/G	2B	2BL	67.74	BB	BB	AA	-	BB	AA	-	BB	BB	BB	AA	BB	AA	-	BB	BB	BB	BB	AA	AA	BB	AA	AA	AA	AA	BB	BB	BB	BB	BB	AA	AA	BB	BB	AA	AA	AA	BB	AA	BB	AA
HWGBS1623	815	8022471	261353025	261353956	A/G	2B	2BL	67.74	BB	BB	AA	-	BB	AA	BB	BB	BB	BB	AA	BB	AA	-	BB	BB	BB	BB	AA	AA	BB	AA	AA	AA	AA	BB	BB	BB	BB	BB	AA	AA	BB	BB	AA	AA	AA	BB	AA	BB	AA
HWGBS1596	101	8012957	242215152	242226634	G/C	2B	2BL	68.02	BB	BB	AA	AA	BB	AA	BB	BB	BB	BB	AA	BB	AA	BB	BB	BB	BB	BB	AA	AA	BB	AA	AA	AA	AA	BB	BB	BB	BB	BB	AA	AA	BB	BB	AA	AA	AA	BB	AA	BB	AA
HWGBS1725	8295	8063019	343855827	343866949	A/G	2B	2BL	68.29	BB	BB	AA	AA	BB	AA	BB	BB	BB	BB	AA	BB	AA	BB	BB	BB	BB	BB	AA	AA	BB	AA	AA	AA	AA	BB	BB	BB	BB	BB	AA	AA	BB	-	AA	AA	AA	BB	AA	BB	AA
HWGBS1720	5135	8060647	339091211	339104454	C/G	2B	2BL	68.29	BB	BB	AA	AA	BB	AA	BB	BB	BB	BB	AA	BB	AA	BB	BB	BB	BB	BB	AA	AA	BB	AA	AA	AA	AA	BB	BB	BB	BB	BB	AA	AA	BB	BB	AA	AA	AA	BB	AA	BB	AA
HWGBS1721	5753	8060647	339091211	339104454	C/A	2B	2BL	68.29	BB	BB	AA	AA	BB	AA	BB	BB	BB	BB	AA	BB	AA	BB	BB	BB	BB	BB	AA	AA	BB	AA	AA	AA	AA	BB	BB	BB	BB	BB	AA	AA	BB	BB	AA	AA	AA	BB	AA	BB	AA
HWGBS1719	5108	8060647	339091211	339104454	C/T	2B	2BL	68.29	BB	BB	AA	AA	BB	AA	BB	BB	BB	BB	AA	BB	AA	BB	BB	BB	BB	BB	AA	AA	BB	AA	AA	AA	AA	BB	BB	BB	BB	BB	AA	AA	BB	BB	AA	AA	AA	BB	AA	BB	AA
HWGBS1716	4340	8060114	337938217	337945791	C/A	2B	2BL	68.81	BB	BB	AA	AA	AA	AA	BB	BB	BB	BB	AA	BB	AA	BB	BB	BB	BB	BB	AA	AA	BB	AA	AA	AA	AA	BB	BB	BB	BB	BB	AA	AA	BB	AA	AA	AA	AA	BB	AA	BB	AA
HWGBS1715	4318	8060114	337938217	337945791	T/C	2B	2BL	68.81	BB	BB	AA	AA	AA	AA	BB	BB	BB	BB	AA	BB	AA	BB	BB	BB	BB	BB	AA	AA	BB	AA	AA	AA	AA	BB	BB	BB	BB	BB	AA	AA	BB	AA	AA	AA	AA	BB	AA	BB	AA
HWGBS1683	2688	8044068	305430774	305440163	C/T	2B	2BL	69.07	BB	BB	AA	AA	AA	AA	BB	BB	BB	BB	AA	BB	AA	BB	BB	BB	BB	BB	AA	AA	BB	AA	AA	AA	AA	BB	BB	BB	BB	BB	AA	AA	BB	AA	AA	AA	AA	BB	AA	BB	AA
HWGBS1409	248	7933551	82286233	82289864	G/A	2B	2BL	69.07	BB	BB	AA	AA	AA	AA	BB	BB	BB	BB	AA	BB	AA	BB	BB	BB	BB	BB	AA	AA	BB	AA	AA	AA	AA	BB	BB	BB	BB	BB	AA	AA	BB	AA	AA	AA	AA	BB	AA	BB	AA
HWGBS1661	12711	8034967	286778351	286802712	T/C	2B	2BL	69.07	BB	BB	AA	AA	AA	AA	BB	BB	BB	BB	AA	BB	AA	BB	BB	BB	BB	BB	AA	AA	BB	AA	AA	AA	AA	BB	BB	BB	BB	BB	AA	AA	BB	AA	AA	AA	AA	BB	AA	BB	AA
HWGBS1827	9180	8089413	403809289	403828685	A/T	2B	2BL	69.07	BB	BB	AA	AA	AA	AA	BB	BB	BB	BB	AA	BB	AA	BB	BB	BB	BB	BB	AA	AA	BB	AA	AA	AA	AA	BB	BB	BB	BB	BB	AA	AA	BB	AA	AA	AA	AA	BB	AA	BB	AA
HWGBS1828	2902	8089679	404652817	404658371	A/G	2B	2BL	69.07	BB	BB	AA	AA	AA	AA	BB	BB	BB	BB	AA	BB	AA	BB	BB	BB	BB	BB	AA	AA	BB	AA	AA	AA	AA	BB	BB	BB	BB	BB	AA	AA	BB	AA	AA	AA	AA	BB	AA	BB	AA
HWGBS1684	2941	8044068	305430774	305440163	C/A	2B	2BL	69.07	BB	BB	AA	AA	AA	AA	BB	BB	BB	BB	AA	BB	AA	BB	BB	BB	BB	BB	AA	AA	BB	AA	AA	AA	AA	BB	BB	BB	BB	BB	AA	AA	BB	AA	AA	AA	AA	BB	AA	BB	AA
HWGBS1580	2536	8009895	236279249	236282445	G/A	2B	2BL	69.07	BB	BB	AA	AA	AA	AA	BB	BB	BB	BB	AA	BB	AA	BB	BB	BB	BB	BB	AA	AA	BB	AA	AA	AA	AA	BB	BB	BB	BB	BB	AA	AA	BB	AA	AA	AA	AA	BB	AA	BB	AA
HWGBS1619	784	8017384	251002038	251006878	G/A	2B	2BL	69.07	BB	BB	AA	AA	AA	AA	BB	BB	BB	BB	AA	BB	AA	BB	BB	BB	BB	BB	AA	AA	BB	AA	AA	AA	AA	BB	BB	BB	BB	BB	AA	AA	BB	AA	AA	AA	AA	BB	AA	BB	AA
HWGBS1682	1719	8044068	305430774	305440163	C/T	2B	2BL	69.07	BB	BB	AA	AA	AA	AA	BB	BB	BB	BB	AA	BB	AA	BB	BB	BB	BB	BB	AA	AA	BB	AA	AA	AA	AA	BB	BB	BB	BB	BB	AA	AA	BB	AA	AA	AA	AA	BB	AA	BB	AA
HWGBS1618	5779	8017099	250362292	250370904	T/C	2B	2BL	69.07	BB	BB	AA	AA	AA	AA	BB	BB	BB	BB	AA	BB	AA	BB	BB	BB	BB	BB	AA	AA	BB	AA	AA	AA	AA	BB	BB	BB	BB	BB	AA	AA	BB	AA	AA	AA	AA	BB	AA	BB	AA
HWGBS1450	11470	7946306	108075193	108092964	C/T	2B	2BL	69.07	BB	BB	AA	AA	AA	AA	BB	BB	BB	BB	AA	BB	AA	BB	BB	BB	BB	BB	AA	AA	BB	AA	AA	AA	AA	BB	BB	BB	BB	BB	AA	AA	BB	AA	AA	AA	AA	BB	AA	BB	AA
HWGBS1437	832	7940484	96558731	96559967	G/A	2B	2BL	69.34	BB	BB	AA	AA	AA	AA	BB	BB	BB	BB	AA	BB	AA	BB	BB	BB	BB	BB	AA	AA	BB	AA	AA	AA	-	BB	BB	BB	BB	BB	AA	-	BB	BB	AA	AA	AA	BB	AA	BB	AA
HWGBS1565	3634	8002224	220590790	220595475	A/G	2B	2BL	69.63	BB	BB	AA	AA	AA	-	BB	BB	BB	BB	AA	BB	AA	BB	BB	BB	BB	BB	AA	AA	BB	AA	AA	AA	AA	BB	BB	BB	-	BB	AA	AA	BB	BB	AA	AA	AA	BB	AA	X	AA
HWGBS1564	3630	8002224	220590790	220595475	G/T	2B	2BL	69.63	BB	BB	AA	AA	AA	-	BB	BB	BB	BB	AA	BB	AA	BB	BB	BB	BB	BB	AA	AA	BB	AA	AA	AA	AA	BB	BB	BB	-	BB	AA	AA	BB	BB	AA	AA	AA	BB	AA	X	AA
HWGBS1502	13078	7971786	159417151	159431414	A/G	2B	2BL	72.11	BB	BB	AA	-	BB	AA	AA	BB	BB	BB	AA	BB	AA	BB	BB	BB	BB	BB	AA	AA	BB	AA	AA	AA	-	BB	BB	BB	BB	BB	-	-	BB	BB	AA	AA	AA	BB	AA	BB	AA
HWGBS1503	13099	7971786	159417151	159431414	G/A	2B	2BL	72.11	BB	BB	AA	-	BB	AA	AA	BB	BB	BB	AA	BB	AA	BB	BB	BB	BB	BB	AA	AA	BB	AA	AA	AA	-	BB	BB	BB	BB	BB	-	-	BB	BB	AA	AA	AA	BB	AA	BB	AA
HWGBS1504	13171	7971786	159417151	159431414	A/G	2B	2BL	72.11	BB	BB	AA	-	BB	AA	AA	BB	BB	BB	AA	BB	AA	BB	BB	BB	BB	BB	AA	AA	BB	AA	AA	AA	-	BB	BB	BB	BB	BB	-	-	BB	BB	AA	AA	AA	BB	AA	BB	AA
HWGBS1626	1895	8022762	261945765	261952372	C/T	2B	2BL	73.91	BB	BB	AA	-	BB	AA	-	BB	BB	BB	AA	BB	AA	-	BB	BB	BB	BB	AA	AA	BB	AA	AA	AA	AA	BB	BB	BB	BB	BB	AA	AA	BB	BB	AA	AA	AA	BB	AA	BB	AA
HWGBS1591	6218	8011644	239609226	239616579	G/A	2B	2BL	73.91	BB	BB	AA	AA	BB	AA	BB	BB	BB	BB	AA	BB	AA	BB	BB	BB	BB	BB	AA	AA	BB	AA	AA	AA	AA	BB	BB	BB	BB	BB	AA	AA	BB	BB	AA	AA	AA	BB	AA	BB	AA
HWGBS1381	162	2805588	25298411	25298664	A/G	2B	2BL	73.91	BB	BB	AA	AA	BB	AA	BB	BB	BB	BB	AA	BB	AA	BB	BB	BB	BB	BB	AA	AA	BB	-	AA	AA	AA	BB	BB	BB	BB	BB	AA	AA	BB	BB	AA	AA	AA	BB	AA	BB	AA
HWGBS1415	4710	7934358	83871590	83876511	C/G	2B	2BL	73.91	BB	BB	AA	AA	BB	AA	BB	BB	BB	BB	AA	BB	AA	BB	BB	BB	BB	BB	AA	AA	BB	AA	AA	AA	AA	BB	BB	BB	BB	BB	AA	AA	BB	BB	AA	AA	AA	BB	AA	BB	AA
HWGBS1391	1682	6183697	55341892	55344553	G/A	2B	2BL	73.91	BB	BB	AA	AA	BB	AA	BB	BB	BB	BB	AA	BB	AA	BB	BB	BB	BB	BB	AA	AA	BB	AA	AA	AA	AA	BB	BB	BB	BB	BB	AA	AA	BB	BB	AA	AA	AA	BB	AA	BB	AA
HWGBS1413	4661	7934358	83871590	83876511	T/C	2B	2BL	73.91	BB	BB	AA	AA	BB	AA	BB	BB	BB	BB	AA	BB	AA	BB	BB	BB	BB	BB	AA	AA	BB	AA	AA	AA	AA	BB	BB	BB	BB	BB	AA	AA	BB	BB	AA	AA	AA	BB	AA	BB	AA
HWGBS1449	4701	7946007	107487965	107495679	G/A	2B	2BL	73.91	BB	BB	AA	AA	BB	AA	BB	BB	BB	BB	AA	BB	AA	BB	BB	BB	BB	BB	AA	AA	BB	AA	AA	AA	AA	BB	BB	BB	BB	BB	AA	AA	BB	BB	AA	AA	AA	BB	AA	BB	AA
HWGBS1428	9287	7939476	94541608	94551403	T/A	2B	2BL	73.91	BB	BB	AA	AA	BB	AA	BB	BB	BB	BB	AA	BB	AA	BB	BB	BB	BB	BB	AA	AA	BB	AA	AA	AA	AA	BB	BB	BB	BB	BB	AA	AA	BB	BB	AA	AA	AA	BB	AA	BB	AA
HWGBS1414	4688	7934358	83871590	83876511	T/C	2B	2BL	73.91	BB	BB	AA	AA	BB	AA	BB	BB	BB	BB	AA	BB	AA	BB	BB	BB	BB	BB	AA	AA	BB	AA	AA	AA	AA	BB	BB	BB	BB	BB	AA	AA	BB	BB	AA	AA	AA	BB	AA	BB	AA
HWGBS1411	14102	7934165	83507333	83531365	T/C	2B	2BL	74.17	BB	BB	AA	AA	BB	AA	BB	BB	BB	BB	AA	BB	AA	BB	BB	BB	BB	BB	AA	AA	BB	AA	AA	AA	AA	BB	BB	BB	BB	BB	AA	AA	BB	BB	AA	AA	AA	BB	AA	BB	AA
HWGBS1447	6255	7943322	102255711	102268393	G/A	2B	2BL	74.7	BB	BB	AA	AA	BB	AA	BB	BB	BB	BB	AA	BB	AA	BB	BB	BB	BB	BB	AA	AA	BB	AA	AA	AA	AA	BB	BB	BB	BB	BB	AA	AA	BB	BB	AA	AA	AA	BB	AA	BB	AA
HWGBS1446	6217	7943322	102255711	102268393	C/T	2B	2BL	74.7	BB	BB	AA	AA	BB	AA	BB	BB	BB	BB	AA	BB	AA	BB	BB	BB	BB	BB	AA	AA	BB	AA	AA	AA	AA	BB	BB	BB	BB	BB	AA	AA	BB	BB	AA	AA	AA	BB	AA	BB	AA
HWGBS1468	1013	7955770	127737511	127739139	T/C	2B	2BL	74.97	BB	BB	AA	AA	BB	AA	BB	BB	BB	BB	AA	BB	AA	BB	BB	BB	BB	BB	AA	AA	BB	-	AA	AA	AA	BB	BB	BB	BB	BB	AA	AA	BB	BB	AA	AA	AA	BB	AA	BB	AA
HWGBS1487	4906	7969398	154600296	154613578	C/T	2B	2BL	75.24	BB	BB	AA	AA	BB	AA	BB	BB	BB	BB	AA	BB	AA	BB	BB	BB	BB	BB	AA	AA	BB	AA	AA	AA	AA	BB	BB	BB	BB	BB	AA	AA	BB	BB	AA	AA	AA	BB	AA	BB	AA
HWGBS1689	1961	8048192	314143838	314149174	A/T	2B	2BL	75.24	BB	BB	AA	AA	BB	AA	-	BB	BB	BB	AA	BB	AA	BB	BB	BB	BB	BB	AA	AA	BB	AA	AA	AA	AA	BB	BB	BB	BB	BB	AA	AA	BB	BB	AA	AA	AA	BB	AA	BB	AA
HWGBS1466	10435	7955688	127551937	127571865	G/A	2B	2BL	75.24	BB	BB	AA	AA	BB	AA	BB	BB	BB	BB	AA	BB	AA	BB	BB	BB	BB	BB	AA	AA	BB	AA	AA	AA	AA	BB	BB	BB	BB	BB	AA	AA	BB	BB	AA	AA	AA	BB	AA	BB	AA
HWGBS1776	5234	8079933	378193794	378200927	G/C	2B	2BL	75.24	BB	BB	AA	AA	BB	AA	BB	BB	BB	BB	AA	BB	AA	BB	BB	BB	BB	BB	AA	AA	BB	AA	AA	AA	AA	BB	BB	BB	BB	BB	AA	AA	BB	BB	AA	AA	AA	BB	AA	BB	AA
HWGBS1690	2003	8048192	314143838	314149174	G/A	2B	2BL	75.24	BB	BB	AA	AA	BB	AA	BB	BB	BB	BB	AA	BB	AA	BB	BB	BB	BB	BB	AA	AA	BB	AA	AA	AA	AA	BB	BB	BB	BB	BB	AA	AA	BB	BB	AA	AA	AA	BB	AA	BB	AA
HWGBS1693	985	8048683	315093373	315096525	G/A	2B	2BL	75.24	BB	BB	AA	AA	BB	AA	BB	BB	BB	BB	AA	BB	AA	BB	BB	BB	BB	BB	AA	AA	BB	AA	AA	AA	AA	BB	BB	BB	BB	BB	AA	AA	BB	BB	-	AA	AA	BB	AA	BB	AA
HWGBS1465	10395	7955688	127551937	127571865	C/G	2B	2BL	75.24	BB	BB	AA	AA	BB	AA	BB	BB	BB	BB	AA	BB	AA	BB	BB	BB	BB	BB	AA	AA	BB	AA	AA	AA	AA	BB	BB	BB	BB	BB	AA	AA	BB	BB	AA	AA	AA	BB	AA	BB	AA
HWGBS1388	104	3940764	35480175	35480432	G/C	2B	2BL	75.24	BB	BB	AA	AA	BB	AA	BB	BB	BB	BB	AA	BB	AA	BB	BB	BB	BB	BB	AA	AA	BB	AA	AA	AA	AA	BB	BB	BB	BB	BB	AA	AA	BB	BB	AA	AA	AA	BB	AA	BB	AA
HWGBS1692	967	8048683	315093373	315096525	T/C	2B	2BL	75.24	BB	BB	AA	AA	BB	AA	BB	BB	BB	BB	AA	BB	AA	BB	BB	BB	BB	BB	AA	AA	BB	AA	AA	AA	AA	BB	BB	BB	BB	BB	AA	AA	BB	BB	AA	AA	AA	BB	AA	BB	AA
HWGBS1489	8629	7969398	154600296	154613578	G/T	2B	2BL	75.24	BB	BB	AA	AA	BB	AA	BB	BB	BB	BB	AA	BB	AA	BB	BB	BB	BB	BB	AA	AA	BB	AA	AA	AA	AA	BB	BB	BB	BB	BB	AA	AA	BB	BB	AA	AA	AA	BB	AA	BB	AA
HWGBS1488	4911	7969398	154600296	154613578	T/C	2B	2BL	75.24	BB	BB	AA	AA	BB	AA	BB	BB	BB	BB	AA	BB	AA	BB	BB	BB	BB	BB	AA	AA	BB	AA	AA	AA	AA	BB	BB	BB	BB	BB	AA	AA	BB	BB	AA	AA	AA	BB	AA	BB	AA
HWGBS1825	6375	8089157	403027174	403035143	C/T	2B	2BL	76.3	BB	BB	AA	AA	-	AA	BB	BB	BB	BB	AA	BB	AA	BB	BB	BB	BB	BB	AA	AA	BB	AA	AA	AA	AA	BB	BB	BB	BB	BB	AA	AA	BB	AA	AA	AA	AA	BB	AA	BB	AA
HWGBS1770	7635	8077583	373474954	373484576	G/A	2B	2BL	77.15	BB	BB	AA	AA	BB	AA	BB	BB	BB	BB	AA	BB	AA	BB	BB	BB	BB	BB	AA	AA	BB	-	AA	AA	AA	BB	BB	BB	BB	BB	AA	-	BB	AA	AA	AA	AA	BB	AA	BB	AA
HWGBS1587	5321	8010673	237715891	237722832	G/A	2B	2BL	77.43	BB	BB	AA	AA	BB	AA	BB	BB	BB	BB	AA	BB	AA	BB	BB	BB	BB	BB	AA	AA	BB	AA	AA	AA	AA	BB	BB	BB	BB	BB	AA	AA	BB	-	AA	AA	AA	BB	AA	BB	AA
HWGBS1631	2431	8025195	266822918	266825793	C/T	2B	2BL	77.72	BB	BB	AA	AA	BB	AA	BB	BB	BB	BB	AA	BB	AA	-	BB	BB	BB	BB	AA	AA	BB	AA	AA	-	AA	BB	BB	BB	BB	AA	AA	-	BB	BB	AA	AA	AA	BB	AA	BB	AA
HWGBS1630	2409	8025195	266822918	266825793	A/G	2B	2BL	77.72	BB	BB	AA	AA	BB	AA	BB	BB	BB	BB	AA	BB	AA	-	BB	BB	BB	BB	AA	AA	BB	AA	AA	-	AA	BB	BB	BB	BB	AA	AA	-	BB	BB	AA	AA	AA	BB	AA	BB	AA
HWGBS1632	2453	8025195	266822918	266825793	G/A	2B	2BL	77.72	BB	BB	AA	AA	BB	AA	BB	BB	BB	BB	AA	BB	AA	-	BB	BB	BB	BB	AA	AA	BB	AA	AA	-	AA	BB	BB	BB	BB	AA	AA	-	BB	BB	AA	AA	AA	BB	AA	BB	AA
HWGBS1448	15415	7943685	102949725	102967507	G/T	2B	2BL	78.01	BB	BB	AA	AA	BB	AA	BB	BB	BB	BB	AA	BB	AA	BB	BB	BB	BB	BB	AA	AA	BB	AA	AA	AA	-	BB	BB	BB	BB	BB	AA	AA	BB	BB	AA	AA	AA	BB	AA	BB	AA
HWGBS1454	2303	7951828	119583569	119594795	T/C	2B	2BL	78.01	BB	BB	AA	AA	BB	AA	BB	BB	BB	BB	AA	BB	AA	BB	BB	BB	BB	BB	AA	AA	BB	AA	AA	AA	AA	BB	BB	BB	BB	BB	AA	AA	BB	BB	AA	AA	AA	BB	AA	BB	AA
HWGBS1834	10010	8089953	405759618	405791590	T/G	2B	2BL	78.27	BB	BB	AA	AA	BB	AA	BB	BB	BB	BB	AA	BB	AA	BB	BB	BB	BB	BB	AA	AA	BB	AA	AA	AA	AA	BB	BB	BB	BB	BB	AA	AA	BB	-	AA	AA	AA	BB	AA	BB	AA
HWGBS1836	16717	8089953	405759618	405791590	T/C	2B	2BL	78.27	BB	BB	AA	AA	BB	AA	BB	BB	BB	BB	AA	BB	AA	BB	BB	BB	BB	BB	AA	AA	BB	AA	AA	AA	AA	BB	BB	BB	BB	BB	AA	AA	BB	BB	-	AA	AA	BB	AA	BB	AA
HWGBS1835	10024	8089953	405759618	405791590	A/G	2B	2BL	78.27	BB	BB	AA	AA	BB	AA	BB	BB	BB	BB	AA	BB	AA	BB	BB	BB	BB	BB	AA	AA	BB	AA	AA	AA	AA	BB	BB	BB	BB	BB	AA	AA	BB	-	AA	AA	AA	BB	AA	BB	AA
HWGBS1582	2789	8010465	237301293	237314270	T/C	2B	2BL	78.53	BB	BB	AA	AA	BB	AA	BB	BB	BB	BB	AA	BB	AA	BB	BB	BB	BB	BB	AA	AA	BB	AA	AA	AA	AA	BB	BB	BB	BB	BB	AA	AA	BB	AA	AA	AA	AA	BB	AA	BB	AA
HWGBS1652	6315	8033452	283549137	283560251	G/A	2B	2BL	78.53	BB	BB	AA	AA	BB	AA	BB	BB	BB	BB	AA	BB	AA	BB	BB	BB	BB	BB	-	AA	BB	AA	AA	AA	AA	BB	BB	BB	BB	BB	AA	AA	BB	AA	AA	AA	AA	BB	AA	BB	-
HWGBS1833	10009	8089953	405759618	405791590	C/T	2B	2BL	78.53	BB	BB	AA	AA	BB	AA	BB	BB	BB	BB	AA	BB	AA	BB	BB	BB	BB	BB	AA	AA	BB	AA	AA	AA	AA	BB	BB	BB	BB	BB	AA	AA	BB	AA	AA	AA	AA	BB	AA	BB	AA
HWGBS1586	4711	8010673	237715891	237722832	T/C	2B	2BL	78.53	BB	BB	AA	AA	BB	AA	BB	BB	BB	BB	AA	BB	AA	BB	BB	BB	BB	BB	AA	AA	BB	AA	AA	AA	AA	BB	BB	BB	BB	BB	AA	AA	BB	-	AA	AA	AA	BB	AA	BB	AA
HWGBS1742	1778	8070209	358309866	358313722	C/T	2B	2BL	78.53	BB	BB	AA	AA	BB	AA	BB	BB	BB	BB	AA	BB	AA	BB	BB	BB	BB	BB	AA	AA	BB	AA	AA	AA	AA	BB	BB	BB	BB	BB	AA	AA	BB	BB	AA	AA	AA	BB	AA	BB	AA
HWGBS1743	3306	8070210	358313787	358318628	G/T	2B	2BL	78.53	BB	BB	AA	AA	BB	AA	BB	BB	BB	BB	AA	BB	AA	BB	BB	BB	BB	BB	AA	AA	BB	AA	AA	AA	AA	BB	BB	BB	BB	BB	AA	AA	BB	BB	AA	AA	AA	BB	AA	BB	AA
HWGBS1481	8043	7967169	150238275	150246638	A/G	2B	2BL	78.53	BB	BB	AA	AA	BB	AA	BB	BB	BB	BB	AA	BB	AA	BB	BB	BB	BB	BB	AA	AA	BB	AA	AA	AA	AA	BB	BB	BB	BB	BB	AA	AA	BB	BB	AA	AA	AA	BB	AA	BB	AA
HWGBS1589	6573	8011459	239212616	239220692	A/C	2B	2BL	78.53	BB	BB	AA	AA	BB	AA	BB	BB	BB	BB	AA	BB	AA	BB	BB	BB	BB	BB	AA	AA	BB	AA	AA	AA	AA	BB	BB	BB	BB	BB	AA	AA	BB	-	AA	AA	AA	BB	AA	BB	AA
HWGBS1765	7210	8076084	370395532	370404493	G/C	2B	2BL	78.53	BB	BB	AA	AA	BB	AA	BB	BB	BB	BB	AA	BB	AA	BB	BB	BB	BB	BB	AA	AA	BB	-	AA	AA	AA	BB	BB	BB	BB	BB	AA	AA	BB	BB	AA	AA	AA	BB	AA	BB	AA
HWGBS1764	2418	8075956	370101734	370111749	A/G	2B	2BL	78.53	BB	BB	AA	AA	BB	AA	BB	BB	BB	BB	AA	BB	AA	BB	BB	BB	BB	BB	AA	AA	BB	AA	AA	AA	AA	BB	BB	BB	BB	BB	AA	AA	BB	BB	AA	AA	AA	BB	AA	BB	AA
HWGBS1441	12007	7942088	99800800	99815518	T/G	2B	2BL	78.8	BB	BB	AA	AA	BB	AA	BB	BB	BB	BB	AA	BB	AA	BB	BB	BB	BB	BB	BB	AA	BB	AA	AA	AA	AA	BB	BB	BB	BB	BB	AA	AA	BB	BB	AA	AA	AA	BB	AA	BB	AA
HWGBS1440	12252	7941881	99402685	99416244	T/G	2B	2BL	78.8	BB	BB	AA	AA	BB	AA	BB	BB	BB	BB	AA	BB	AA	BB	BB	BB	BB	BB	BB	AA	BB	AA	AA	AA	AA	BB	BB	BB	BB	BB	AA	AA	BB	BB	AA	AA	AA	BB	AA	BB	AA
HWGBS1653	6380	8033452	283549137	283560251	C/T	2B	2BL	78.8	BB	BB	AA	AA	BB	AA	BB	BB	BB	BB	AA	BB	AA	BB	BB	BB	BB	BB	-	AA	BB	AA	AA	AA	AA	BB	BB	BB	BB	BB	AA	AA	BB	-	AA	AA	AA	BB	AA	BB	AA
HWGBS1808	3682	8086331	393981370	393986270	C/A	2B	2BL	79.36	BB	BB	AA	AA	BB	AA	BB	BB	BB	BB	AA	BB	AA	BB	BB	BB	BB	BB	AA	AA	BB	AA	AA	AA	BB	BB	BB	BB	BB	BB	AA	AA	BB	BB	AA	AA	AA	BB	AA	BB	AA
HWGBS1461	1374	7952780	121603767	121612919	G/A	2B	2BL	79.93	BB	BB	AA	AA	BB	AA	BB	BB	BB	BB	AA	BB	AA	BB	BB	BB	BB	BB	-	AA	BB	AA	AA	AA	BB	BB	BB	BB	BB	BB	AA	AA	BB	BB	AA	AA	AA	BB	AA	BB	AA
HWGBS1460	1368	7952780	121603767	121612919	T/G	2B	2BL	79.93	BB	BB	AA	AA	BB	AA	BB	BB	BB	BB	AA	BB	AA	BB	BB	BB	BB	BB	-	AA	BB	AA	AA	AA	BB	BB	BB	BB	BB	BB	AA	AA	BB	BB	AA	AA	AA	BB	AA	BB	AA
HWGBS1458	9257	7952080	120111799	120130650	T/C	2B	2BL	87.22	BB	BB	AA	AA	AA	AA	BB	BB	BB	BB	AA	BB	AA	BB	AA	BB	AA	BB	BB	AA	BB	AA	AA	AA	BB	BB	BB	BB	BB	BB	AA	AA	BB	BB	-	AA	AA	AA	AA	BB	AA
HWGBS1457	9256	7952080	120111799	120130650	C/T	2B	2BL	87.22	BB	BB	AA	AA	AA	AA	BB	BB	BB	BB	AA	BB	AA	BB	AA	BB	AA	BB	BB	AA	BB	AA	AA	-	BB	BB	BB	BB	BB	BB	AA	AA	BB	BB	-	AA	AA	AA	AA	BB	AA
HWGBS1456	5296	7952080	120111799	120130650	G/T	2B	2BL	87.22	BB	BB	AA	AA	AA	AA	BB	BB	BB	BB	AA	BB	AA	BB	AA	BB	AA	BB	-	AA	BB	AA	AA	-	BB	BB	BB	BB	BB	BB	AA	AA	BB	BB	-	AA	AA	AA	AA	-	AA
HWGBS1863	80	3526280	38359044	38359436	A/G	2D	2DS	0	BB	AA	BB	AA	BB	AA	BB	AA	AA	AA	AA	AA	BB	AA	AA	AA	BB	BB	BB	AA	AA	AA	BB	BB	AA	AA	BB	AA	AA	AA	AA	AA	BB	BB	AA	AA	BB	AA	AA	BB	BB
HWGBS1862	79	3526280	38359044	38359436	C/A	2D	2DS	0	BB	AA	BB	AA	BB	AA	BB	AA	AA	AA	AA	AA	BB	AA	AA	AA	BB	BB	BB	AA	AA	AA	BB	BB	AA	AA	BB	AA	AA	AA	AA	AA	BB	BB	AA	AA	BB	AA	AA	BB	BB
HWGBS1861	78	3526280	38359044	38359436	G/C	2D	2DS	0	BB	AA	BB	AA	BB	AA	BB	AA	AA	AA	AA	AA	BB	AA	AA	AA	BB	BB	BB	AA	AA	AA	BB	BB	AA	AA	BB	AA	AA	AA	AA	AA	BB	BB	AA	AA	BB	AA	AA	BB	BB
HWGBS1918	330	5336443	94378110	94381936	C/T	2D	2DS	4.99	BB	AA	BB	AA	BB	AA	BB	AA	AA	AA	AA	BB	BB	AA	AA	AA	AA	BB	BB	AA	BB	AA	BB	BB	AA	AA	BB	AA	AA	AA	AA	AA	BB	BB	AA	AA	BB	AA	AA	BB	BB
HWGBS1871	252	4970672	54191078	54191410	T/C	2D	2DS	5.77	-	AA	BB	AA	BB	AA	BB	AA	AA	AA	AA	BB	BB	AA	AA	AA	AA	BB	BB	AA	BB	AA	BB	BB	AA	AA	BB	AA	AA	AA	AA	AA	BB	BB	AA	AA	BB	AA	AA	BB	BB
HWGBS1870	241	4970672	54191078	54191410	C/A	2D	2DS	5.77	BB	AA	BB	AA	BB	AA	BB	AA	AA	AA	AA	BB	BB	AA	AA	AA	AA	BB	BB	AA	BB	AA	BB	BB	AA	AA	BB	AA	AA	AA	AA	AA	BB	BB	AA	AA	BB	AA	AA	BB	BB
HWGBS1954	1228	5358912	128410042	128412154	A/T	2D	2DS	5.77	BB	AA	BB	AA	BB	AA	BB	AA	AA	AA	AA	BB	BB	AA	AA	AA	AA	BB	BB	AA	BB	AA	BB	BB	AA	AA	BB	AA	AA	AA	AA	AA	BB	BB	AA	AA	BB	AA	AA	BB	BB
HWGBS1894	2657	5323082	74290973	74299483	T/C	2D	2DS	5.77	BB	AA	BB	AA	BB	AA	BB	AA	AA	AA	AA	BB	BB	AA	AA	AA	AA	BB	BB	AA	BB	AA	BB	BB	AA	AA	BB	AA	AA	AA	AA	AA	BB	BB	AA	AA	BB	AA	AA	BB	BB
HWGBS1981	4654	5377401	156228817	156237543	G/A	2D	2DS	6.3	BB	AA	BB	AA	BB	AA	BB	AA	AA	AA	AA	BB	BB	AA	AA	-	AA	BB	BB	AA	BB	AA	BB	BB	-	AA	BB	AA	AA	AA	AA	AA	BB	BB	AA	AA	BB	AA	AA	BB	BB
HWGBS1987	4625	5381838	162733438	162740774	G/T	2D	2DS	6.3	BB	AA	BB	AA	BB	AA	BB	AA	AA	AA	AA	BB	BB	AA	AA	AA	AA	BB	BB	AA	BB	AA	BB	BB	AA	AA	BB	AA	AA	AA	AA	AA	BB	BB	AA	-	BB	AA	AA	BB	BB
HWGBS1980	4641	5377401	156228817	156237543	T/G	2D	2DS	6.3	BB	AA	BB	AA	BB	AA	BB	AA	AA	AA	AA	BB	BB	AA	AA	-	AA	BB	BB	AA	BB	AA	BB	BB	-	AA	BB	AA	AA	AA	AA	AA	BB	BB	AA	AA	BB	AA	AA	BB	BB
HWGBS1979	4635	5377401	156228817	156237543	C/T	2D	2DS	6.3	BB	AA	BB	AA	BB	AA	BB	AA	AA	AA	AA	BB	BB	AA	AA	-	AA	BB	BB	AA	BB	AA	BB	BB	-	AA	BB	AA	AA	AA	AA	AA	BB	BB	AA	AA	BB	AA	AA	BB	BB
HWGBS1897	2756	5324330	76144458	76161202	A/C	2D	2DS	9.96	BB	AA	BB	BB	BB	BB	BB	AA	AA	AA	AA	BB	BB	AA	AA	AA	AA	BB	BB	AA	BB	AA	BB	BB	AA	AA	BB	AA	-	AA	AA	AA	BB	BB	AA	AA	BB	AA	AA	BB	BB
HWGBS1896	2685	5324330	76144458	76161202	A/G	2D	2DS	11.33	BB	AA	AA	BB	BB	BB	BB	AA	AA	AA	AA	BB	BB	AA	AA	AA	AA	BB	BB	AA	BB	AA	AA	BB	AA	AA	BB	AA	AA	AA	AA	AA	BB	BB	AA	AA	BB	AA	AA	BB	BB
HWGBS1895	2100	5323734	75237904	75245341	A/G	2D	2DS	11.86	BB	AA	AA	BB	BB	BB	BB	AA	AA	AA	AA	BB	BB	AA	AA	AA	AA	BB	BB	AA	BB	AA	AA	-	AA	AA	BB	AA	AA	AA	AA	AA	BB	BB	AA	AA	BB	AA	AA	BB	BB
HWGBS1950	11069	5358861	128315130	128337653	T/C	2D	2DS	12.41	BB	AA	AA	BB	BB	BB	BB	AA	AA	AA	AA	BB	BB	AA	AA	AA	AA	BB	BB	AA	BB	BB	AA	BB	AA	AA	BB	AA	AA	AA	AA	AA	BB	BB	AA	AA	BB	AA	AA	BB	BB
HWGBS1944	1542	5354297	121369543	121396330	A/G	2D	2DS	12.41	BB	AA	AA	BB	BB	BB	BB	AA	AA	AA	AA	BB	BB	AA	AA	AA	AA	BB	-	AA	BB	BB	AA	BB	AA	AA	BB	AA	AA	AA	AA	AA	BB	BB	AA	AA	BB	AA	AA	BB	BB
HWGBS1941	2067	5352454	118510421	118516364	G/A	2D	2DS	12.66	BB	AA	AA	BB	BB	BB	BB	AA	AA	AA	AA	BB	BB	AA	AA	AA	AA	BB	-	AA	BB	BB	AA	BB	AA	AA	BB	AA	AA	AA	AA	AA	BB	BB	AA	AA	BB	AA	AA	BB	BB
HWGBS1952	11071	5358861	128315130	128337653	G/C	2D	2DS	12.92	BB	AA	AA	BB	BB	BB	BB	AA	AA	AA	AA	BB	BB	AA	AA	AA	AA	BB	BB	AA	BB	BB	AA	BB	AA	AA	BB	AA	AA	AA	AA	AA	BB	BB	AA	AA	BB	AA	AA	BB	BB
HWGBS1953	11072	5358861	128315130	128337653	G/C	2D	2DS	12.92	BB	AA	AA	BB	BB	BB	BB	AA	AA	AA	AA	BB	BB	AA	AA	AA	AA	BB	BB	AA	BB	BB	AA	BB	AA	AA	BB	AA	AA	AA	AA	AA	BB	BB	AA	AA	BB	AA	AA	BB	BB
HWGBS1951	11070	5358861	128315130	128337653	C/A	2D	2DS	12.92	BB	AA	AA	BB	BB	BB	BB	AA	AA	AA	AA	-	BB	AA	AA	AA	AA	BB	BB	AA	BB	BB	AA	BB	AA	AA	BB	AA	AA	AA	AA	AA	BB	BB	AA	AA	BB	AA	AA	BB	BB
HWGBS1848	391	200350	2201814	2202230	A/C	2D	2DS	12.92	BB	AA	AA	BB	BB	BB	BB	AA	AA	AA	AA	BB	BB	AA	AA	AA	AA	BB	BB	AA	BB	BB	AA	BB	AA	AA	BB	AA	AA	AA	AA	AA	BB	BB	AA	AA	BB	AA	AA	BB	BB
HWGBS1930	3479	5344973	107422116	107427578	T/A	2D	2DS	13.19	BB	AA	AA	BB	BB	BB	BB	AA	AA	AA	AA	BB	BB	AA	AA	AA	AA	BB	BB	AA	BB	AA	AA	BB	AA	AA	BB	AA	AA	AA	AA	AA	BB	BB	AA	AA	BB	AA	AA	BB	BB
HWGBS1983	362	5379668	159572061	159573617	C/T	2D	2DS	13.19	BB	AA	AA	BB	BB	BB	BB	AA	AA	AA	AA	BB	BB	AA	AA	AA	AA	BB	BB	AA	BB	AA	AA	BB	AA	AA	BB	AA	AA	AA	AA	AA	BB	BB	AA	AA	BB	AA	AA	BB	BB
HWGBS1911	1679	5332056	87607470	87609212	T/C	2D	2DS	13.19	BB	AA	AA	BB	BB	BB	BB	AA	AA	AA	AA	BB	BB	AA	AA	AA	AA	BB	BB	AA	BB	AA	AA	BB	AA	AA	-	AA	AA	AA	AA	AA	BB	BB	AA	AA	BB	AA	AA	BB	BB
HWGBS1909	4673	5330846	85786181	85803412	T/G	2D	2DS	13.19	BB	AA	AA	BB	BB	BB	BB	AA	AA	AA	AA	BB	BB	AA	AA	AA	AA	BB	BB	AA	BB	AA	AA	BB	AA	AA	BB	AA	AA	AA	AA	AA	BB	BB	AA	AA	BB	AA	AA	BB	BB
HWGBS1891	3182	5321897	72445350	72449601	G/A	2D	2DS	13.19	BB	AA	AA	BB	BB	BB	BB	AA	AA	AA	AA	BB	BB	AA	AA	AA	AA	BB	BB	AA	BB	AA	AA	-	AA	AA	BB	AA	AA	AA	AA	AA	BB	BB	AA	AA	BB	AA	AA	BB	BB
HWGBS1920	1669	5336770	94891674	94895822	C/T	2D	2DS	13.19	BB	AA	AA	BB	BB	BB	BB	AA	AA	AA	AA	BB	BB	AA	AA	AA	AA	BB	BB	AA	BB	AA	AA	BB	AA	AA	BB	AA	AA	AA	AA	AA	BB	BB	AA	AA	BB	AA	AA	BB	BB
HWGBS1956	3659	5359246	128953424	128958195	T/C	2D	2DS	13.44	BB	AA	AA	BB	BB	BB	BB	AA	AA	AA	AA	BB	BB	AA	AA	AA	AA	BB	BB	AA	BB	AA	AA	BB	AA	AA	BB	AA	AA	AA	AA	AA	BB	BB	AA	AA	BB	AA	AA	BB	BB
HWGBS1955	3631	5359246	128953424	128958195	C/T	2D	2DS	13.44	BB	AA	AA	BB	BB	BB	BB	AA	AA	AA	AA	BB	BB	AA	AA	AA	AA	BB	BB	AA	BB	AA	AA	BB	-	AA	BB	AA	AA	AA	AA	AA	BB	BB	AA	AA	BB	AA	AA	BB	BB
HWGBS1984	415	5379668	159572061	159573617	A/G	2D	2DS	13.44	BB	AA	AA	BB	BB	BB	BB	AA	AA	AA	AA	BB	BB	AA	AA	AA	AA	BB	BB	AA	BB	AA	AA	BB	AA	AA	BB	AA	AA	AA	AA	AA	BB	BB	AA	AA	BB	AA	AA	BB	BB
HWGBS1908	4670	5330846	85786181	85803412	C/G	2D	2DS	13.44	BB	AA	AA	BB	BB	BB	BB	AA	AA	AA	AA	BB	BB	AA	AA	AA	AA	BB	BB	AA	BB	AA	AA	BB	AA	AA	BB	AA	AA	AA	AA	AA	BB	BB	AA	AA	BB	AA	AA	BB	BB
HWGBS1865	81	3555539	38662116	38662615	T/A	2D	2DS	13.72	BB	AA	AA	BB	-	-	BB	AA	AA	AA	AA	BB	-	AA	AA	AA	AA	BB	BB	AA	BB	AA	AA	BB	AA	AA	-	AA	AA	AA	AA	AA	-	BB	AA	AA	BB	AA	AA	BB	BB
HWGBS1925	4773	5340282	100254503	100264084	A/C	2D	2DS	13.72	BB	AA	AA	BB	BB	BB	BB	AA	AA	AA	AA	BB	BB	AA	AA	AA	AA	BB	BB	AA	BB	AA	AA	BB	AA	AA	BB	AA	AA	AA	AA	AA	BB	BB	AA	AA	BB	AA	AA	BB	BB
HWGBS1935	7745	5347584	111446551	111457802	A/G	2D	2DS	13.72	BB	AA	AA	BB	BB	BB	BB	AA	AA	AA	AA	BB	BB	AA	AA	AA	AA	BB	BB	AA	BB	AA	AA	BB	-	AA	BB	AA	AA	AA	AA	AA	BB	BB	AA	-	BB	AA	AA	BB	BB
HWGBS1934	7719	5347584	111446551	111457802	G/A	2D	2DS	13.72	BB	AA	AA	BB	BB	BB	BB	AA	AA	AA	AA	BB	BB	AA	AA	AA	AA	BB	BB	AA	BB	AA	AA	BB	-	AA	BB	AA	AA	AA	AA	AA	BB	BB	AA	-	BB	AA	AA	BB	BB
HWGBS1912	2010	5332795	88741790	88746665	A/G	2D	2DS	16.81	BB	AA	AA	BB	BB	BB	BB	AA	AA	AA	AA	BB	BB	AA	AA	AA	AA	BB	BB	AA	BB	BB	AA	BB	AA	AA	BB	AA	BB	BB	AA	AA	BB	BB	AA	AA	BB	AA	AA	BB	BB
HWGBS1913	2056	5332795	88741790	88746665	C/T	2D	2DS	16.81	BB	AA	AA	BB	BB	BB	BB	AA	AA	AA	AA	BB	BB	AA	AA	AA	AA	BB	BB	AA	BB	BB	AA	BB	AA	AA	BB	AA	BB	BB	AA	AA	BB	BB	AA	AA	BB	AA	AA	BB	BB
HWGBS1962	5457	5362384	133582876	133591932	G/A	2D	2DS	17.34	BB	AA	AA	BB	BB	BB	BB	AA	BB	AA	AA	BB	BB	AA	AA	AA	AA	BB	BB	AA	BB	BB	AA	-	AA	AA	BB	AA	BB	BB	-	AA	BB	BB	AA	AA	BB	AA	AA	BB	BB
HWGBS1963	5492	5362384	133582876	133591932	T/C	2D	2DS	17.34	BB	AA	AA	BB	BB	BB	BB	AA	BB	AA	AA	BB	BB	AA	AA	AA	AA	BB	BB	AA	BB	BB	AA	-	AA	AA	BB	AA	BB	BB	-	AA	BB	BB	AA	AA	BB	AA	AA	BB	BB
HWGBS1958	3552	5361625	132394574	132398356	C/A	2D	2DS	17.34	BB	AA	AA	BB	BB	BB	BB	AA	BB	AA	AA	BB	BB	AA	AA	AA	AA	BB	BB	AA	BB	BB	AA	BB	AA	AA	-	AA	BB	BB	AA	AA	BB	BB	AA	AA	BB	AA	AA	BB	BB
HWGBS1964	2876	5362771	134192466	134197488	C/T	2D	2DS	17.34	BB	AA	AA	BB	BB	BB	BB	AA	BB	AA	AA	BB	BB	AA	AA	AA	AA	BB	BB	AA	BB	BB	AA	-	AA	AA	BB	AA	BB	BB	-	AA	BB	BB	AA	AA	BB	AA	AA	BB	BB
HWGBS1961	4781	5362384	133582876	133591932	A/G	2D	2DS	17.34	BB	AA	AA	BB	BB	BB	BB	AA	BB	AA	AA	BB	BB	AA	AA	AA	AA	BB	BB	AA	BB	BB	AA	BB	AA	AA	BB	AA	BB	BB	-	AA	BB	BB	AA	AA	BB	AA	AA	BB	BB
HWGBS1965	2893	5362771	134192466	134197488	A/G	2D	2DS	17.34	BB	AA	AA	BB	BB	BB	BB	AA	BB	AA	AA	BB	BB	AA	AA	AA	AA	BB	BB	AA	BB	BB	AA	-	AA	AA	BB	AA	BB	BB	-	AA	BB	BB	AA	AA	BB	AA	AA	BB	BB
HWGBS1960	4776	5362384	133582876	133591932	C/T	2D	2DS	17.34	BB	AA	AA	BB	BB	BB	BB	AA	BB	AA	AA	BB	BB	-	AA	AA	AA	BB	BB	AA	BB	BB	AA	BB	AA	AA	BB	AA	BB	BB	-	AA	BB	BB	AA	AA	BB	AA	AA	BB	BB
HWGBS1976	763	5373089	149728917	149730941	A/G	2D	2DS	17.59	BB	AA	AA	BB	BB	BB	BB	AA	BB	AA	AA	BB	BB	AA	AA	AA	AA	BB	BB	AA	BB	BB	AA	BB	AA	AA	BB	AA	BB	BB	AA	AA	BB	BB	AA	AA	BB	AA	AA	BB	BB
HWGBS1901	798	5324565	76457085	76460844	T/A	2D	2DS	17.59	BB	AA	AA	BB	BB	BB	BB	AA	BB	AA	AA	BB	BB	AA	AA	AA	AA	BB	BB	AA	BB	BB	AA	BB	AA	AA	BB	AA	BB	BB	AA	AA	BB	BB	AA	AA	BB	AA	AA	BB	BB
HWGBS1899	794	5324565	76457085	76460844	T/A	2D	2DS	17.59	BB	AA	AA	BB	BB	BB	BB	AA	BB	AA	AA	BB	BB	AA	AA	AA	AA	BB	BB	AA	BB	BB	AA	BB	AA	AA	BB	AA	BB	BB	AA	AA	BB	BB	AA	AA	BB	AA	AA	BB	BB
HWGBS1982	9046	5377928	157052398	157061673	T/C	2D	2DS	17.59	BB	AA	AA	BB	BB	BB	BB	AA	BB	AA	AA	BB	BB	AA	-	AA	AA	BB	BB	AA	BB	BB	AA	BB	AA	AA	BB	AA	BB	BB	AA	AA	BB	BB	AA	AA	BB	AA	AA	BB	BB
HWGBS1942	17769	5353404	120100492	120124050	A/C	2D	2DS	17.59	BB	AA	AA	BB	BB	BB	BB	AA	BB	AA	AA	BB	BB	AA	AA	AA	AA	BB	BB	AA	BB	BB	AA	BB	AA	AA	BB	AA	BB	BB	AA	AA	BB	BB	AA	AA	BB	AA	AA	BB	BB
HWGBS1974	3084	5372744	149243168	149246481	T/C	2D	2DS	17.59	BB	AA	AA	BB	BB	BB	BB	AA	BB	AA	AA	BB	BB	AA	AA	AA	AA	BB	BB	AA	BB	BB	AA	BB	AA	AA	BB	AA	BB	BB	AA	AA	BB	BB	AA	AA	BB	AA	AA	BB	BB
HWGBS1898	793	5324565	76457085	76460844	G/T	2D	2DS	17.59	BB	AA	AA	BB	BB	BB	BB	AA	BB	AA	AA	BB	BB	AA	AA	AA	AA	BB	BB	AA	BB	BB	AA	BB	AA	AA	BB	AA	BB	BB	AA	AA	BB	BB	AA	AA	BB	AA	AA	BB	BB
HWGBS1900	795	5324565	76457085	76460844	C/T	2D	2DS	17.59	BB	AA	AA	BB	BB	BB	BB	AA	BB	AA	AA	BB	BB	AA	AA	AA	AA	BB	BB	AA	BB	BB	AA	BB	AA	AA	BB	AA	BB	BB	AA	AA	BB	BB	AA	AA	BB	AA	AA	BB	BB
HWGBS1975	758	5373089	149728917	149730941	G/A	2D	2DS	17.59	BB	AA	AA	BB	BB	BB	BB	AA	BB	AA	AA	BB	BB	AA	AA	AA	AA	BB	BB	AA	BB	BB	AA	BB	AA	AA	BB	AA	BB	BB	AA	AA	BB	BB	AA	AA	BB	AA	AA	BB	BB
HWGBS1990	5610	5386510	169768343	169774957	A/T	2D	2DS	17.85	BB	AA	AA	BB	BB	BB	BB	AA	BB	AA	AA	BB	BB	AA	AA	AA	AA	BB	BB	AA	BB	BB	AA	BB	AA	AA	BB	AA	BB	BB	AA	AA	BB	BB	AA	AA	BB	AA	AA	BB	BB
HWGBS1991	5617	5386510	169768343	169774957	T/A	2D	2DS	17.85	BB	AA	AA	BB	BB	BB	BB	AA	BB	AA	AA	BB	BB	AA	AA	AA	AA	BB	BB	AA	BB	BB	AA	BB	AA	AA	BB	AA	BB	BB	AA	AA	BB	BB	AA	AA	BB	AA	AA	BB	BB
HWGBS1992	5645	5386510	169768343	169774957	G/A	2D	2DS	17.85	BB	AA	AA	BB	BB	BB	BB	AA	BB	AA	AA	BB	BB	AA	AA	AA	AA	BB	BB	AA	BB	BB	AA	BB	AA	AA	BB	AA	BB	BB	AA	AA	BB	BB	AA	AA	BB	AA	AA	BB	BB
HWGBS1993	5647	5386510	169768343	169774957	G/C	2D	2DS	17.85	BB	AA	AA	BB	BB	BB	BB	AA	BB	AA	AA	BB	BB	AA	AA	AA	AA	BB	BB	AA	BB	BB	AA	BB	AA	AA	BB	AA	BB	BB	AA	AA	BB	BB	AA	AA	BB	AA	AA	BB	BB
HWGBS1903	1394	5329100	83150409	83152819	A/G	2D	2DS	17.85	BB	AA	AA	BB	BB	BB	BB	AA	BB	AA	AA	BB	BB	AA	AA	AA	AA	BB	BB	AA	BB	BB	AA	BB	AA	AA	BB	AA	BB	BB	AA	AA	BB	BB	AA	AA	BB	AA	AA	BB	BB
HWGBS1977	2255	5377037	155642611	155650558	T/C	2D	2DS	17.85	BB	AA	AA	BB	BB	BB	BB	AA	BB	AA	AA	BB	BB	AA	AA	AA	AA	BB	BB	AA	BB	BB	AA	BB	AA	AA	BB	AA	BB	BB	AA	AA	BB	BB	AA	AA	BB	AA	AA	BB	BB
HWGBS1978	2287	5377037	155642611	155650558	A/G	2D	2DS	17.85	BB	AA	AA	BB	BB	BB	BB	AA	BB	AA	AA	BB	BB	AA	AA	AA	AA	BB	BB	AA	BB	BB	AA	BB	AA	AA	BB	AA	BB	BB	AA	AA	BB	BB	AA	AA	BB	AA	AA	BB	BB
HWGBS1856	40	2126091	23194059	23194312	G/C	2D	2DS	18.11	BB	AA	AA	BB	BB	BB	BB	AA	BB	AA	AA	BB	BB	AA	AA	AA	AA	BB	BB	AA	BB	BB	AA	BB	AA	AA	BB	AA	BB	BB	AA	AA	BB	BB	AA	AA	BB	AA	AA	BB	BB
HWGBS1857	57	2126091	23194059	23194312	C/T	2D	2DS	18.11	BB	AA	AA	BB	BB	BB	BB	AA	BB	AA	AA	BB	BB	AA	AA	AA	AA	BB	BB	AA	BB	BB	AA	BB	AA	AA	BB	AA	BB	BB	AA	AA	BB	BB	AA	AA	BB	AA	AA	BB	BB
HWGBS1854	22	2126091	23194059	23194312	G/A	2D	2DS	18.11	BB	AA	AA	BB	BB	BB	BB	AA	BB	AA	AA	BB	BB	AA	AA	AA	AA	BB	BB	AA	BB	BB	AA	BB	AA	AA	BB	AA	BB	BB	AA	AA	BB	BB	AA	AA	BB	AA	AA	BB	BB
HWGBS1855	33	2126091	23194059	23194312	C/T	2D	2DS	18.11	BB	AA	AA	BB	BB	BB	BB	AA	BB	AA	AA	BB	BB	AA	AA	AA	AA	BB	BB	AA	BB	BB	AA	BB	AA	AA	BB	AA	BB	BB	AA	AA	BB	BB	AA	AA	BB	AA	AA	BB	BB
HWGBS1881	8344	5319467	68765391	68775327	T/G	2D	2DS	18.63	BB	AA	AA	BB	BB	BB	BB	AA	BB	AA	AA	BB	BB	AA	AA	AA	AA	BB	BB	AA	BB	BB	AA	BB	AA	AA	BB	AA	BB	BB	AA	AA	BB	BB	AA	AA	BB	AA	AA	BB	BB
HWGBS1882	8345	5319467	68765391	68775327	T/G	2D	2DS	18.63	BB	-	AA	BB	BB	BB	BB	AA	BB	AA	AA	BB	BB	AA	AA	AA	AA	BB	BB	AA	BB	BB	AA	BB	AA	AA	BB	AA	BB	BB	AA	AA	BB	BB	AA	AA	BB	AA	AA	BB	BB
HWGBS1884	8395	5319467	68765391	68775327	G/A	2D	2DS	18.63	BB	-	AA	BB	BB	BB	BB	AA	BB	AA	AA	BB	BB	AA	AA	AA	AA	BB	BB	AA	BB	BB	AA	BB	AA	AA	BB	AA	BB	BB	AA	AA	BB	BB	AA	AA	BB	AA	AA	BB	BB
HWGBS1883	8378	5319467	68765391	68775327	A/G	2D	2DS	18.63	BB	-	AA	BB	BB	BB	BB	AA	BB	AA	AA	BB	BB	AA	AA	AA	AA	BB	BB	AA	BB	BB	AA	BB	AA	AA	BB	AA	BB	BB	AA	AA	BB	BB	AA	AA	BB	AA	AA	BB	BB
HWGBS1880	8342	5319467	68765391	68775327	C/T	2D	2DS	18.63	BB	AA	AA	BB	BB	BB	BB	AA	BB	AA	AA	BB	BB	AA	AA	AA	AA	BB	BB	AA	BB	BB	AA	BB	AA	AA	BB	AA	BB	BB	AA	AA	BB	BB	AA	AA	BB	AA	AA	BB	BB
HWGBS1879	13259	5318158	66691081	66710198	G/A	2D	2DS	19.15	BB	AA	AA	BB	BB	BB	BB	AA	BB	AA	AA	BB	BB	AA	AA	AA	AA	BB	-	AA	BB	BB	AA	BB	AA	AA	BB	AA	BB	BB	AA	AA	BB	BB	AA	AA	BB	AA	AA	BB	BB
HWGBS1902	1373	5329100	83150409	83152819	C/T	2D	2DS	19.41	BB	AA	AA	BB	BB	BB	BB	AA	BB	AA	AA	BB	BB	AA	AA	AA	AA	BB	BB	AA	BB	BB	AA	BB	AA	AA	BB	AA	BB	BB	AA	AA	BB	BB	AA	AA	BB	AA	AA	BB	BB
HWGBS1850	169	1166935	12754667	12755029	T/C	2D	2DS	19.41	BB	AA	AA	BB	BB	BB	BB	AA	BB	AA	AA	BB	BB	AA	AA	AA	AA	BB	BB	AA	-	BB	AA	BB	AA	AA	BB	AA	BB	BB	AA	AA	BB	BB	AA	AA	BB	AA	AA	BB	BB
HWGBS1875	616	5294921	58828878	58829779	A/T	2D	2DS	19.41	BB	AA	AA	BB	BB	-	BB	AA	BB	AA	AA	BB	BB	AA	AA	AA	AA	BB	BB	AA	BB	-	AA	BB	AA	AA	BB	AA	BB	-	AA	AA	BB	BB	AA	AA	BB	AA	AA	BB	BB
HWGBS1949	3019	5358396	127603905	127614559	C/G	2D	2DS	19.41	BB	AA	AA	BB	BB	BB	BB	AA	BB	AA	AA	BB	BB	AA	AA	AA	AA	BB	BB	AA	BB	BB	AA	BB	AA	AA	BB	AA	BB	-	AA	AA	BB	BB	AA	AA	BB	AA	AA	BB	BB
HWGBS1874	603	5294921	58828878	58829779	C/G	2D	2DS	19.41	BB	AA	AA	BB	BB	-	BB	AA	BB	AA	AA	BB	BB	AA	AA	AA	AA	BB	BB	AA	BB	-	AA	BB	AA	AA	BB	AA	BB	-	AA	AA	BB	BB	AA	AA	BB	AA	AA	BB	BB
HWGBS1869	40	4758197	51841240	51841441	A/G	2D	2DS	19.41	BB	AA	AA	BB	BB	BB	BB	AA	BB	AA	AA	BB	BB	AA	AA	AA	AA	BB	BB	AA	BB	BB	AA	BB	AA	AA	BB	AA	BB	BB	AA	AA	BB	BB	AA	AA	BB	AA	AA	BB	BB
HWGBS1873	600	5294921	58828878	58829779	C/T	2D	2DS	19.41	BB	AA	AA	BB	BB	-	BB	AA	BB	AA	AA	BB	BB	AA	AA	AA	AA	BB	BB	AA	BB	-	AA	BB	AA	AA	BB	AA	BB	-	AA	AA	BB	BB	AA	AA	BB	AA	AA	BB	BB
HWGBS1940	1456	5351730	117458670	117460312	G/A	2D	2DS	19.67	BB	AA	AA	BB	BB	BB	BB	AA	BB	AA	AA	BB	BB	AA	AA	AA	AA	BB	BB	AA	BB	BB	AA	-	AA	AA	BB	AA	BB	BB	AA	AA	BB	BB	AA	AA	BB	AA	AA	BB	BB
HWGBS1939	1418	5351730	117458670	117460312	G/T	2D	2DS	19.67	BB	AA	AA	BB	BB	BB	BB	AA	BB	AA	AA	BB	BB	AA	AA	AA	AA	BB	BB	AA	BB	BB	AA	-	AA	AA	BB	AA	BB	BB	AA	AA	BB	BB	AA	AA	BB	AA	AA	BB	BB
HWGBS1926	4333	5340651	100873392	100882349	G/C	2D	2DS	20.2	BB	-	AA	BB	BB	BB	BB	AA	BB	AA	AA	BB	BB	AA	AA	-	AA	BB	BB	AA	BB	BB	AA	BB	AA	AA	BB	AA	-	BB	AA	AA	BB	BB	AA	AA	BB	AA	AA	BB	BB
HWGBS1927	4350	5340651	100873392	100882349	C/G	2D	2DS	20.2	BB	-	AA	BB	BB	BB	BB	AA	BB	AA	AA	BB	BB	AA	AA	-	AA	BB	BB	AA	BB	BB	AA	BB	AA	AA	BB	AA	-	BB	AA	AA	BB	BB	AA	AA	BB	AA	AA	BB	BB
HWGBS1928	4360	5340651	100873392	100882349	T/A	2D	2DS	20.2	BB	-	AA	BB	BB	BB	BB	AA	BB	AA	AA	BB	BB	AA	AA	-	AA	BB	BB	AA	BB	BB	AA	BB	AA	AA	BB	AA	-	BB	AA	AA	BB	BB	AA	AA	BB	AA	AA	BB	BB
HWGBS1929	127	5343822	105735567	105736039	T/A	2D	2DS	25.95	BB	AA	BB	BB	BB	BB	BB	AA	BB	AA	AA	BB	BB	BB	AA	AA	BB	BB	BB	AA	BB	BB	AA	BB	AA	AA	BB	AA	AA	BB	BB	AA	BB	BB	-	AA	BB	AA	AA	BB	BB
HWGBS1851	246	1397750	15215184	15215701	T/A	2D	2DS	32.08	BB	BB	BB	BB	BB	AA	BB	AA	BB	AA	AA	BB	BB	BB	AA	BB	BB	BB	AA	AA	BB	BB	AA	BB	AA	AA	BB	BB	BB	BB	BB	AA	BB	BB	AA	BB	BB	AA	AA	BB	BB
HWGBS1853	152	1827151	19905570	19905894	C/T	2D	2DS	35.82	BB	AA	BB	BB	BB	AA	BB	AA	BB	AA	AA	BB	BB	BB	BB	BB	BB	BB	AA	AA	BB	BB	AA	BB	AA	AA	BB	BB	BB	BB	BB	AA	BB	BB	AA	BB	BB	AA	AA	BB	BB
HWGBS1966	349	5363769	135676671	135685638	C/T	2D	2DS	35.82	BB	AA	BB	BB	BB	AA	BB	AA	BB	AA	AA	-	BB	BB	BB	BB	BB	BB	AA	AA	BB	BB	AA	BB	AA	AA	BB	BB	BB	BB	BB	AA	BB	BB	AA	BB	BB	AA	AA	BB	BB
HWGBS1970	2125	5365680	138492329	138502148	A/G	2D	2DS	35.82	BB	AA	BB	BB	BB	AA	BB	AA	BB	AA	AA	-	BB	BB	BB	BB	BB	BB	AA	AA	BB	BB	AA	BB	AA	AA	BB	BB	BB	BB	BB	AA	BB	BB	AA	BB	BB	AA	AA	BB	BB
HWGBS1971	2589	5366117	139163530	139173592	G/T	2D	2DS	35.82	BB	AA	BB	BB	BB	AA	BB	AA	BB	AA	AA	BB	BB	BB	BB	BB	BB	BB	AA	AA	BB	BB	AA	BB	AA	AA	BB	BB	BB	BB	BB	AA	BB	BB	AA	BB	BB	AA	AA	BB	BB
HWGBS1969	2101	5365680	138492329	138502148	T/C	2D	2DS	35.82	BB	AA	BB	BB	BB	AA	BB	AA	BB	AA	AA	-	BB	BB	BB	BB	BB	BB	AA	AA	BB	BB	AA	BB	AA	AA	BB	BB	BB	BB	BB	AA	BB	BB	AA	BB	BB	AA	AA	BB	BB
HWGBS1986	6826	5380017	160096271	160118363	C/T	2D	2DS	36.08	BB	AA	BB	BB	BB	AA	BB	AA	BB	AA	AA	BB	BB	BB	BB	BB	BB	BB	AA	AA	BB	BB	AA	-	AA	AA	BB	BB	BB	BB	BB	AA	BB	BB	AA	BB	BB	AA	AA	BB	BB
HWGBS1985	6715	5380017	160096271	160118363	A/C	2D	2DS	36.08	BB	AA	BB	BB	BB	AA	BB	AA	BB	AA	AA	BB	BB	BB	BB	BB	BB	BB	AA	AA	BB	BB	AA	-	AA	AA	BB	BB	BB	BB	BB	AA	BB	BB	AA	BB	BB	AA	AA	BB	BB
HWGBS1923	2806	5338665	97746540	97753747	G/A	2D	2DS	46.68	BB	BB	BB	BB	BB	AA	BB	AA	BB	AA	AA	BB	BB	AA	BB	BB	BB	BB	AA	AA	BB	BB	AA	BB	BB	AA	BB	BB	BB	BB	AA	AA	BB	BB	AA	BB	BB	AA	AA	BB	AA
HWGBS1910	192	5331485	86745194	86750733	T/C	2D	2DS	46.68	BB	BB	BB	BB	BB	AA	BB	AA	BB	AA	AA	BB	BB	AA	BB	BB	BB	BB	AA	AA	BB	BB	AA	BB	BB	AA	BB	BB	BB	BB	AA	AA	BB	BB	AA	BB	BB	AA	AA	BB	AA
HWGBS1885	501	5319476	68788312	68798495	T/C	2D	2DS	46.68	BB	BB	BB	BB	BB	AA	BB	AA	-	AA	AA	BB	BB	AA	BB	BB	BB	BB	AA	AA	BB	BB	AA	BB	BB	AA	BB	BB	BB	BB	AA	AA	BB	BB	AA	BB	BB	AA	AA	BB	AA
HWGBS1972	3399	5370343	145643846	145652555	A/C	2D	2DS	46.93	BB	BB	BB	BB	BB	AA	BB	AA	BB	AA	AA	BB	BB	AA	BB	BB	BB	BB	AA	AA	BB	BB	AA	BB	BB	AA	BB	BB	BB	BB	AA	AA	BB	BB	AA	BB	BB	AA	AA	BB	AA
HWGBS1973	3502	5370343	145643846	145652555	A/G	2D	2DS	46.93	BB	BB	BB	BB	BB	AA	BB	AA	BB	AA	AA	BB	BB	AA	BB	BB	BB	BB	AA	AA	BB	BB	AA	BB	BB	AA	BB	BB	BB	BB	AA	AA	BB	BB	AA	BB	BB	AA	AA	BB	AA
HWGBS1947	8241	5356044	124000519	124009597	C/T	2D	2DS	47.18	BB	BB	BB	BB	BB	AA	BB	AA	BB	AA	AA	BB	BB	AA	BB	BB	BB	BB	AA	AA	BB	BB	AA	BB	BB	AA	BB	BB	BB	BB	AA	AA	BB	BB	AA	BB	BB	AA	AA	BB	AA
HWGBS1915	1003	5333195	89388085	89392842	A/G	2D	2DS	47.69	BB	BB	BB	BB	BB	AA	BB	AA	BB	AA	AA	BB	BB	AA	BB	BB	BB	BB	AA	AA	BB	BB	AA	BB	BB	AA	BB	BB	BB	BB	AA	AA	BB	BB	BB	BB	BB	AA	AA	BB	AA
HWGBS1914	983	5333195	89388085	89392842	C/A	2D	2DS	47.69	BB	BB	BB	BB	BB	AA	BB	AA	BB	AA	AA	BB	BB	AA	BB	BB	BB	BB	AA	AA	BB	BB	AA	BB	BB	AA	BB	BB	BB	BB	AA	AA	BB	BB	BB	BB	BB	AA	AA	BB	AA
HWGBS1892	12158	5322197	72875005	72901304	G/A	2D	2DS	47.95	BB	BB	BB	BB	BB	AA	BB	AA	-	AA	AA	BB	BB	AA	BB	BB	BB	BB	AA	AA	BB	BB	AA	BB	BB	AA	BB	BB	BB	BB	AA	AA	BB	BB	BB	BB	BB	AA	AA	BB	AA
HWGBS1893	12193	5322197	72875005	72901304	C/T	2D	2DS	47.95	BB	BB	BB	BB	BB	AA	BB	AA	-	AA	AA	BB	BB	AA	BB	BB	BB	BB	AA	AA	BB	BB	AA	BB	BB	AA	BB	BB	BB	BB	AA	AA	BB	BB	BB	BB	BB	AA	AA	BB	AA
HWGBS1887	5545	5320360	70189279	70207146	G/T	2D	2DS	49.02	BB	BB	BB	BB	BB	AA	BB	BB	-	AA	AA	BB	BB	AA	BB	BB	BB	BB	AA	AA	BB	BB	AA	BB	BB	AA	BB	BB	AA	BB	AA	AA	BB	BB	BB	BB	BB	AA	AA	BB	AA
HWGBS1886	5536	5320360	70189279	70207146	A/G	2D	2DS	49.02	BB	BB	BB	BB	BB	AA	BB	BB	-	AA	AA	BB	BB	AA	BB	BB	BB	BB	AA	AA	BB	BB	AA	BB	BB	AA	BB	BB	AA	BB	AA	AA	BB	BB	BB	BB	BB	AA	AA	BB	AA
HWGBS1948	908	5357124	125694786	125697026	C/G	2D	2DS	50.09	BB	BB	BB	AA	BB	AA	BB	BB	BB	AA	AA	BB	BB	AA	BB	BB	BB	BB	AA	AA	BB	BB	AA	BB	BB	AA	BB	BB	AA	BB	AA	AA	BB	BB	BB	BB	BB	AA	AA	BB	BB
HWGBS1933	1690	5346806	110217821	110224482	A/G	2D	2DS	50.09	BB	BB	BB	AA	BB	AA	BB	BB	BB	AA	AA	BB	BB	AA	BB	BB	BB	BB	-	AA	-	BB	AA	BB	BB	AA	BB	BB	AA	BB	AA	AA	BB	BB	BB	BB	BB	AA	AA	BB	BB
HWGBS1932	1600	5346806	110217821	110224482	T/C	2D	2DS	50.09	BB	BB	BB	AA	BB	AA	BB	BB	BB	AA	AA	BB	BB	AA	BB	BB	BB	BB	-	AA	-	BB	AA	BB	BB	AA	BB	BB	AA	BB	AA	AA	BB	BB	BB	BB	BB	AA	AA	BB	BB
HWGBS1931	375	5344993	107454342	107466139	A/G	2D	2DS	51.17	BB	BB	BB	AA	BB	AA	BB	BB	BB	AA	AA	BB	BB	AA	BB	BB	BB	BB	BB	AA	-	BB	AA	BB	BB	AA	BB	BB	AA	BB	AA	AA	BB	BB	BB	BB	BB	AA	AA	BB	BB
HWGBS1938	7744	5348990	113576927	113586443	T/C	2D	2DS	61.31	BB	AA	BB	AA	BB	BB	BB	BB	BB	AA	AA	BB	BB	AA	BB	BB	BB	BB	-	AA	AA	BB	AA	BB	BB	AA	BB	BB	AA	BB	AA	AA	BB	BB	BB	BB	AA	AA	AA	BB	BB
HWGBS1937	7730	5348990	113576927	113586443	T/C	2D	2DS	61.31	BB	AA	BB	AA	BB	BB	BB	BB	BB	AA	AA	BB	BB	AA	BB	BB	BB	BB	-	AA	AA	BB	AA	BB	BB	AA	BB	BB	AA	BB	AA	AA	BB	BB	BB	BB	AA	AA	AA	BB	BB
HWGBS1936	7725	5348990	113576927	113586443	A/G	2D	2DS	61.31	BB	AA	BB	AA	BB	BB	BB	BB	BB	AA	AA	BB	BB	AA	BB	BB	BB	BB	-	AA	AA	BB	AA	BB	BB	AA	BB	BB	AA	BB	AA	AA	BB	BB	BB	BB	AA	AA	AA	BB	BB
HWGBS1877	3532	5318022	66522677	66528931	A/G	2D	2DS	62.91	BB	AA	BB	AA	BB	BB	BB	BB	BB	AA	AA	BB	BB	AA	BB	BB	BB	BB	AA	AA	AA	BB	AA	BB	BB	AA	BB	BB	AA	BB	AA	AA	BB	BB	BB	BB	AA	AA	AA	BB	BB
HWGBS1859	56	2754824	29962157	29962376	A/G	2D	2DS	62.91	BB	AA	BB	AA	BB	BB	BB	BB	BB	AA	AA	BB	BB	AA	BB	BB	BB	BB	AA	AA	AA	BB	AA	BB	BB	AA	BB	BB	AA	BB	AA	AA	BB	BB	BB	BB	AA	AA	AA	BB	BB
HWGBS1866	102	3787726	41231116	41231351	C/T	2D	2DS	62.91	BB	AA	BB	AA	BB	BB	BB	BB	BB	AA	AA	BB	BB	AA	BB	BB	BB	BB	AA	AA	AA	BB	AA	BB	BB	AA	BB	BB	AA	BB	AA	AA	BB	BB	BB	BB	AA	AA	AA	BB	BB
HWGBS1889	523	5321242	71468333	71469741	A/G	2D	2DS	62.91	BB	AA	BB	AA	BB	BB	BB	-	BB	AA	AA	BB	BB	AA	BB	BB	BB	BB	AA	AA	AA	-	AA	BB	BB	AA	BB	BB	AA	BB	AA	AA	BB	BB	BB	BB	AA	AA	AA	BB	-
HWGBS1890	530	5321242	71468333	71469741	T/G	2D	2DS	62.91	BB	AA	BB	AA	BB	BB	BB	-	BB	AA	AA	BB	BB	AA	BB	BB	BB	BB	AA	AA	AA	BB	AA	BB	BB	AA	BB	BB	AA	BB	AA	AA	BB	BB	BB	BB	AA	AA	AA	BB	-
HWGBS2000	4323	5391008	181693589	181703275	C/T	2D	2DS	62.91	BB	AA	BB	AA	BB	BB	BB	BB	BB	AA	AA	BB	BB	AA	BB	BB	BB	BB	AA	AA	AA	BB	AA	BB	BB	AA	BB	BB	AA	BB	AA	AA	BB	BB	BB	BB	AA	AA	AA	BB	BB
HWGBS1878	3734	5318022	66522677	66528931	G/C	2D	2DS	62.91	BB	AA	BB	AA	BB	BB	BB	BB	BB	AA	AA	BB	BB	AA	BB	BB	BB	BB	AA	AA	AA	BB	AA	BB	BB	AA	BB	BB	AA	BB	AA	AA	BB	BB	BB	BB	AA	AA	AA	BB	BB
HWGBS1946	3017	5355205	122759650	122764555	C/G	2D	2DS	62.91	BB	AA	BB	AA	BB	BB	BB	BB	-	AA	AA	BB	BB	AA	BB	BB	BB	BB	AA	AA	AA	BB	AA	BB	BB	AA	BB	BB	AA	BB	AA	AA	BB	BB	BB	BB	AA	AA	AA	BB	BB
HWGBS1945	3014	5355205	122759650	122764555	C/G	2D	2DS	62.91	BB	AA	BB	AA	BB	BB	BB	BB	-	AA	AA	BB	BB	AA	BB	BB	BB	BB	AA	AA	AA	BB	AA	BB	BB	AA	BB	BB	AA	BB	AA	AA	BB	BB	BB	BB	AA	AA	AA	BB	BB
HWGBS1860	63	2754824	29962157	29962376	G/A	2D	2DS	62.91	BB	AA	BB	AA	BB	BB	BB	BB	BB	AA	AA	BB	BB	AA	BB	BB	BB	BB	AA	AA	AA	BB	AA	BB	BB	AA	BB	BB	AA	BB	AA	AA	BB	BB	BB	BB	AA	AA	AA	BB	BB
HWGBS1994	8012	5389137	175283719	175293180	T/G	2D	2DS	63.17	BB	AA	BB	AA	BB	BB	BB	BB	BB	AA	AA	BB	BB	AA	BB	BB	BB	BB	AA	AA	AA	BB	AA	BB	BB	AA	BB	BB	AA	BB	AA	AA	BB	BB	BB	BB	AA	-	-	BB	BB
HWGBS2032	1518	3305679	49919926	49926916	C/T	3A	3AS	0	AA	AA	AA	AA	AA	AA	-	AA	BB	BB	BB	BB	BB	AA	AA	-	AA	AA	BB	BB	BB	AA	AA	BB	BB	BB	AA	AA	BB	AA	AA	BB	AA	AA	AA	AA	AA	BB	-	AA	BB
HWGBS2072	1356	3419303	173490663	173492625	G/A	3A	3AS	1.39	AA	AA	AA	AA	AA	AA	AA	AA	BB	BB	AA	AA	BB	AA	AA	AA	AA	AA	BB	BB	BB	AA	AA	BB	BB	BB	AA	AA	BB	AA	AA	BB	AA	AA	AA	AA	AA	BB	AA	AA	BB
HWGBS2075	2052	3426879	182364291	182367146	A/G	3A	3AS	1.39	AA	AA	AA	AA	AA	AA	AA	AA	BB	BB	AA	AA	BB	AA	AA	AA	AA	AA	BB	BB	BB	AA	AA	BB	BB	BB	AA	AA	BB	AA	AA	BB	AA	AA	AA	AA	AA	BB	AA	AA	BB
HWGBS2071	1337	3419303	173490663	173492625	T/C	3A	3AS	1.39	AA	AA	AA	AA	AA	AA	AA	AA	BB	BB	AA	AA	BB	AA	AA	AA	AA	AA	BB	BB	BB	AA	AA	BB	BB	BB	AA	AA	BB	AA	AA	BB	AA	AA	AA	AA	AA	BB	AA	AA	BB
HWGBS2073	2009	3426879	182364291	182367146	A/T	3A	3AS	1.39	AA	AA	AA	AA	AA	AA	AA	AA	BB	BB	AA	AA	BB	AA	AA	AA	AA	AA	BB	BB	BB	AA	AA	BB	BB	BB	AA	AA	BB	AA	AA	BB	AA	AA	AA	AA	AA	BB	AA	AA	BB
HWGBS2074	2016	3426879	182364291	182367146	T/C	3A	3AS	1.39	AA	AA	AA	AA	AA	AA	AA	AA	BB	BB	AA	AA	BB	AA	AA	AA	AA	AA	BB	BB	BB	AA	AA	BB	BB	BB	AA	AA	BB	AA	AA	BB	AA	AA	AA	AA	AA	BB	AA	AA	BB
HWGBS2052	1771	3352227	93868707	93870627	A/T	3A	3AS	2.77	AA	AA	AA	AA	AA	AA	AA	AA	BB	BB	AA	AA	BB	AA	AA	AA	AA	AA	BB	BB	BB	AA	AA	BB	BB	BB	AA	AA	BB	AA	AA	BB	AA	AA	AA	AA	AA	BB	BB	AA	BB
HWGBS2055	115	3356138	98647739	98649313	C/T	3A	3AS	18.91	AA	BB	AA	BB	BB	AA	AA	AA	AA	BB	BB	AA	AA	AA	AA	BB	AA	AA	AA	BB	AA	BB	BB	BB	AA	BB	AA	AA	BB	AA	AA	BB	AA	AA	AA	AA	AA	-	BB	AA	AA
HWGBS2015	504	1582463	19498790	19500427	G/A	3A	3AS	19.73	AA	BB	AA	BB	BB	AA	AA	AA	AA	BB	BB	AA	AA	AA	AA	BB	AA	AA	AA	BB	AA	BB	BB	-	AA	AA	AA	AA	AA	AA	AA	AA	AA	AA	AA	AA	AA	BB	BB	AA	AA
HWGBS2013	64	1582463	19498790	19500427	A/G	3A	3AS	19.99	AA	BB	AA	BB	BB	AA	AA	AA	AA	BB	BB	AA	AA	AA	AA	BB	AA	AA	AA	BB	AA	BB	BB	-	AA	AA	AA	AA	AA	AA	AA	AA	AA	AA	AA	AA	AA	BB	BB	AA	AA
HWGBS2014	151	1582463	19498790	19500427	A/T	3A	3AS	19.99	AA	BB	AA	BB	BB	AA	AA	AA	AA	BB	BB	AA	AA	AA	AA	BB	AA	AA	AA	BB	AA	BB	BB	BB	AA	AA	AA	AA	AA	AA	AA	AA	AA	AA	AA	AA	AA	BB	BB	AA	AA
HWGBS2082	1048	3444703	209450511	209454666	G/C	3A	3AS	19.99	AA	-	AA	BB	-	AA	AA	AA	AA	BB	BB	AA	AA	AA	AA	-	AA	AA	AA	BB	AA	BB	BB	BB	AA	AA	AA	AA	AA	AA	AA	AA	AA	AA	AA	AA	AA	-	-	AA	AA
HWGBS2018	64	1856577	22823122	22823562	C/T	3A	3AS	19.99	AA	BB	AA	BB	BB	AA	AA	AA	AA	BB	BB	AA	AA	AA	AA	BB	AA	AA	AA	BB	AA	BB	BB	BB	AA	AA	AA	AA	AA	AA	AA	AA	AA	AA	AA	AA	AA	BB	BB	AA	AA
HWGBS2080	5100	3443933	207599896	207609140	C/T	3A	3AS	19.99	AA	BB	AA	BB	BB	AA	AA	AA	AA	BB	BB	AA	AA	AA	AA	BB	AA	AA	AA	BB	AA	BB	-	BB	AA	AA	AA	AA	AA	AA	AA	AA	AA	AA	AA	AA	AA	BB	BB	AA	AA
HWGBS2031	417	3301841	48813629	48814213	C/T	3A	3AS	20.26	AA	BB	AA	BB	BB	AA	AA	AA	AA	BB	BB	AA	AA	AA	AA	BB	AA	AA	AA	BB	AA	BB	BB	BB	AA	AA	AA	AA	AA	AA	AA	AA	AA	AA	AA	AA	AA	BB	BB	AA	AA
HWGBS2060	843	3367749	112130184	112133172	A/G	3A	3AS	20.26	AA	BB	AA	BB	BB	AA	AA	AA	AA	BB	BB	AA	AA	AA	AA	BB	AA	AA	AA	BB	AA	BB	BB	BB	AA	AA	AA	AA	AA	AA	AA	AA	AA	AA	AA	AA	AA	BB	BB	AA	AA
HWGBS2030	410	3301841	48813629	48814213	C/T	3A	3AS	20.26	AA	BB	AA	BB	BB	AA	AA	AA	AA	BB	BB	AA	AA	AA	AA	BB	AA	AA	AA	BB	AA	BB	BB	BB	AA	AA	AA	AA	AA	AA	AA	AA	AA	AA	AA	AA	AA	BB	BB	AA	AA
HWGBS2027	490	3299455	48092691	48095728	A/G	3A	3AS	20.52	AA	BB	AA	BB	BB	AA	AA	AA	AA	BB	BB	AA	AA	AA	AA	BB	AA	AA	AA	BB	AA	BB	BB	BB	AA	AA	AA	AA	AA	AA	AA	AA	AA	AA	AA	AA	AA	BB	BB	AA	AA
HWGBS2028	372	3301137	48588177	48591114	G/A	3A	3AS	21.32	AA	BB	AA	BB	BB	AA	AA	AA	AA	BB	BB	AA	AA	AA	AA	-	AA	AA	AA	AA	AA	BB	BB	BB	AA	AA	AA	AA	AA	AA	AA	AA	AA	AA	AA	AA	AA	BB	BB	AA	AA
HWGBS2029	373	3301137	48588177	48591114	A/G	3A	3AS	21.32	AA	BB	AA	BB	BB	AA	AA	AA	AA	BB	BB	AA	AA	AA	AA	-	AA	AA	AA	AA	AA	BB	BB	BB	AA	AA	AA	AA	AA	AA	AA	AA	AA	AA	AA	AA	AA	BB	BB	AA	AA
HWGBS2037	1104	3323289	59501769	59503525	C/T	3A	3AS	22.13	AA	BB	AA	BB	BB	AA	AA	AA	AA	BB	BB	AA	AA	AA	AA	BB	AA	AA	AA	AA	AA	BB	BB	BB	AA	AA	AA	AA	AA	AA	AA	-	AA	AA	AA	AA	AA	BB	BB	AA	AA
HWGBS2038	1140	3323289	59501769	59503525	T/C	3A	3AS	22.13	AA	BB	AA	BB	BB	AA	AA	AA	AA	BB	BB	AA	AA	AA	AA	BB	AA	AA	AA	AA	AA	BB	BB	BB	AA	AA	AA	AA	AA	AA	AA	-	AA	AA	AA	AA	AA	BB	BB	AA	AA
HWGBS2039	1211	3323289	59501769	59503525	C/T	3A	3AS	22.67	AA	BB	AA	BB	BB	AA	AA	AA	AA	BB	BB	AA	AA	AA	AA	BB	AA	AA	AA	AA	AA	BB	BB	BB	AA	AA	AA	AA	AA	AA	AA	-	BB	AA	AA	AA	AA	BB	BB	AA	AA
HWGBS2041	904	3324635	61162280	61166714	G/A	3A	3AS	22.67	AA	BB	AA	BB	BB	AA	AA	AA	AA	BB	BB	AA	AA	AA	AA	BB	AA	AA	AA	AA	AA	BB	BB	BB	AA	AA	AA	AA	AA	AA	AA	-	BB	AA	AA	AA	AA	BB	BB	AA	AA
HWGBS2040	868	3324635	61162280	61166714	C/A	3A	3AS	22.67	AA	BB	AA	BB	BB	AA	AA	AA	AA	BB	BB	AA	AA	AA	AA	BB	AA	AA	AA	AA	AA	BB	BB	BB	AA	AA	AA	AA	-	AA	AA	-	BB	AA	AA	AA	AA	BB	BB	AA	AA
HWGBS2066	1498	3407427	159160230	159162437	A/G	3A	3AS	38.63	AA	BB	AA	BB	BB	AA	AA	AA	AA	BB	BB	AA	AA	BB	AA	BB	BB	AA	BB	AA	AA	AA	BB	AA	BB	AA	AA	AA	AA	AA	AA	AA	BB	AA	AA	BB	AA	BB	AA	AA	AA
HWGBS2067	1984	3407427	159160230	159162437	C/A	3A	3AS	38.63	AA	BB	AA	BB	BB	AA	AA	AA	AA	BB	BB	AA	AA	BB	AA	BB	BB	AA	BB	AA	AA	AA	BB	AA	BB	AA	AA	AA	AA	AA	AA	AA	BB	AA	AA	BB	AA	BB	AA	AA	AA
HWGBS2065	671	3405320	156495610	156500191	G/C	3A	3AS	38.63	AA	BB	AA	BB	BB	AA	AA	AA	AA	BB	BB	AA	AA	BB	AA	BB	BB	AA	BB	AA	AA	AA	-	AA	BB	AA	AA	AA	AA	AA	AA	AA	BB	AA	AA	BB	AA	BB	AA	AA	AA
HWGBS2036	906	3321181	56965922	56966949	G/A	3A	3AS	50.1	AA	BB	BB	AA	BB	-	BB	AA	AA	AA	AA	AA	AA	BB	BB	BB	BB	AA	BB	BB	AA	BB	AA	AA	BB	BB	AA	BB	-	AA	AA	AA	AA	AA	BB	BB	AA	BB	AA	-	-
HWGBS2034	1182	3320224	55749740	55751144	T/C	3A	3AS	51.54	AA	BB	BB	BB	BB	AA	BB	AA	AA	AA	AA	AA	AA	AA	BB	BB	BB	AA	BB	BB	AA	BB	AA	AA	BB	BB	AA	BB	BB	AA	AA	AA	AA	AA	BB	BB	AA	BB	AA	AA	AA
HWGBS2035	1188	3320224	55749740	55751144	G/A	3A	3AS	51.54	AA	BB	BB	BB	BB	AA	BB	AA	AA	AA	AA	AA	AA	AA	BB	BB	BB	AA	BB	BB	AA	BB	AA	AA	BB	BB	AA	BB	BB	AA	AA	AA	AA	AA	BB	BB	AA	BB	AA	AA	AA
HWGBS2033	544	3317272	52193713	52196690	A/T	3A	3AS	52.37	AA	BB	BB	BB	BB	AA	BB	AA	AA	AA	AA	AA	AA	AA	BB	BB	BB	AA	BB	BB	AA	BB	AA	AA	BB	BB	AA	BB	AA	AA	AA	AA	AA	AA	BB	BB	AA	BB	AA	AA	AA
HWGBS2068	4449	3408443	160486594	160492893	C/T	3A	3AS	53.19	AA	BB	-	BB	BB	AA	BB	AA	AA	AA	AA	AA	AA	AA	-	BB	BB	AA	BB	BB	AA	BB	AA	AA	BB	AA	AA	BB	AA	AA	AA	AA	AA	AA	BB	BB	AA	BB	AA	AA	AA
HWGBS2022	1233	2524331	31014838	31016158	G/A	3A	3AS	53.19	AA	BB	-	BB	BB	AA	BB	AA	AA	AA	AA	AA	AA	AA	-	BB	BB	AA	BB	BB	AA	BB	AA	AA	BB	AA	AA	BB	AA	AA	AA	AA	AA	AA	BB	BB	AA	BB	AA	AA	AA
HWGBS2021	2136	2425321	29797714	29801502	T/A	3A	3AS	53.76	AA	BB	AA	BB	BB	AA	BB	AA	AA	AA	AA	AA	AA	AA	-	BB	BB	AA	BB	BB	AA	BB	AA	AA	BB	AA	AA	BB	AA	AA	AA	AA	AA	AA	BB	BB	AA	BB	AA	AA	AA
HWGBS2008	166	681721	8421759	8422320	G/A	3A	3AS	54.32	AA	BB	-	BB	BB	AA	BB	AA	AA	AA	AA	AA	AA	AA	BB	BB	BB	AA	BB	BB	AA	BB	AA	AA	BB	AA	AA	BB	AA	AA	AA	AA	AA	AA	BB	BB	AA	BB	AA	AA	AA
HWGBS2010	202	681721	8421759	8422320	A/G	3A	3AS	54.32	AA	BB	-	BB	BB	AA	BB	AA	AA	AA	AA	AA	AA	AA	BB	BB	BB	AA	BB	BB	AA	BB	AA	AA	BB	AA	AA	BB	AA	AA	AA	AA	AA	AA	BB	BB	AA	BB	AA	AA	AA
HWGBS2009	175	681721	8421759	8422320	A/G	3A	3AS	54.32	AA	BB	-	BB	BB	AA	BB	AA	AA	AA	AA	AA	AA	AA	BB	BB	BB	AA	BB	BB	AA	BB	AA	AA	BB	AA	AA	BB	AA	AA	AA	AA	AA	AA	BB	BB	AA	BB	AA	AA	AA
HWGBS2051	3009	3338648	77888534	77891733	G/C	3A	3AS	56.71	AA	BB	AA	BB	BB	AA	BB	AA	AA	AA	AA	AA	AA	AA	BB	-	BB	AA	-	BB	AA	BB	AA	AA	BB	AA	AA	BB	AA	AA	AA	AA	AA	AA	BB	BB	AA	BB	AA	AA	AA
HWGBS2050	3007	3338648	77888534	77891733	C/A	3A	3AS	56.71	AA	BB	AA	BB	BB	AA	BB	AA	AA	AA	AA	AA	AA	AA	BB	-	BB	AA	-	BB	AA	BB	AA	AA	BB	AA	AA	BB	AA	AA	AA	AA	AA	AA	BB	BB	AA	BB	AA	AA	AA
HWGBS2049	3006	3338648	77888534	77891733	T/C	3A	3AS	56.71	AA	BB	AA	BB	BB	AA	BB	AA	AA	AA	AA	AA	AA	AA	BB	-	BB	AA	-	BB	AA	BB	AA	AA	BB	AA	AA	BB	AA	AA	AA	AA	AA	AA	BB	BB	AA	BB	AA	AA	AA
HWGBS2048	3002	3338648	77888534	77891733	A/T	3A	3AS	56.71	AA	BB	AA	BB	BB	AA	BB	AA	AA	AA	AA	AA	AA	AA	BB	-	BB	AA	-	BB	AA	BB	AA	AA	BB	AA	AA	BB	AA	AA	AA	AA	AA	AA	BB	BB	AA	BB	AA	AA	AA
HWGBS2007	1451	515867	6337553	6342163	G/C	3A	3AS	58.79	AA	BB	-	BB	BB	AA	BB	AA	AA	AA	AA	AA	AA	AA	BB	BB	BB	AA	BB	BB	AA	BB	AA	AA	BB	BB	AA	BB	AA	AA	AA	AA	AA	AA	BB	BB	AA	BB	AA	AA	AA
HWGBS2011	469	1120530	13727983	13728978	A/T	3A	3AS	58.79	AA	BB	AA	BB	BB	AA	BB	AA	AA	AA	AA	AA	AA	AA	BB	BB	BB	AA	BB	BB	AA	BB	AA	AA	BB	BB	AA	BB	AA	AA	AA	AA	AA	AA	BB	-	AA	BB	AA	AA	AA
HWGBS2043	453	3326841	63819726	63825197	A/G	3A	3AS	58.79	AA	BB	-	BB	BB	AA	BB	AA	AA	AA	AA	AA	AA	AA	BB	BB	BB	AA	BB	BB	AA	BB	AA	AA	BB	BB	AA	BB	AA	AA	AA	AA	AA	AA	BB	BB	AA	BB	-	AA	AA
HWGBS2017	1115	1794679	22039332	22040749	C/T	3A	3AS	58.79	AA	BB	-	BB	BB	AA	-	AA	AA	AA	AA	AA	AA	AA	BB	BB	BB	AA	BB	BB	AA	BB	AA	AA	BB	BB	AA	BB	AA	AA	AA	AA	AA	AA	BB	BB	AA	BB	AA	AA	AA
HWGBS2057	2617	3361063	104255224	104259611	G/A	3A	3AS	59.06	AA	BB	-	BB	BB	AA	BB	AA	AA	AA	AA	AA	AA	AA	BB	BB	BB	AA	BB	BB	AA	BB	AA	AA	BB	BB	AA	BB	BB	AA	AA	AA	AA	AA	BB	BB	AA	BB	AA	AA	AA
HWGBS2044	813	3327529	64613640	64614815	G/C	3A	3AS	59.06	AA	BB	-	BB	BB	AA	BB	AA	AA	AA	AA	AA	AA	AA	BB	BB	BB	AA	BB	BB	AA	BB	AA	AA	BB	BB	AA	BB	BB	AA	AA	AA	AA	AA	BB	BB	AA	BB	-	AA	AA
HWGBS2042	1070	3326560	63469424	63470996	T/C	3A	3AS	59.06	AA	BB	BB	BB	BB	AA	BB	AA	AA	AA	AA	AA	AA	AA	BB	BB	BB	AA	BB	BB	AA	BB	AA	AA	BB	BB	AA	BB	BB	AA	AA	AA	AA	AA	BB	BB	AA	BB	-	AA	AA
HWGBS2058	2706	3361063	104255224	104259611	T/G	3A	3AS	59.06	AA	BB	-	BB	BB	AA	BB	AA	AA	AA	AA	AA	AA	AA	BB	BB	BB	AA	BB	BB	AA	BB	AA	AA	BB	BB	AA	BB	BB	AA	AA	AA	AA	AA	BB	BB	AA	BB	AA	AA	AA
HWGBS2016	152	1614356	19877591	19877830	T/C	3A	3AS	59.33	AA	BB	-	BB	BB	AA	-	AA	AA	AA	AA	AA	AA	AA	BB	BB	BB	AA	BB	BB	AA	BB	AA	AA	BB	BB	AA	BB	BB	AA	AA	AA	AA	AA	BB	BB	AA	BB	AA	AA	AA
HWGBS2059	898	3365607	109571924	109576809	C/T	3A	3AS	61.02	AA	BB	AA	BB	BB	AA	BB	AA	AA	AA	AA	AA	AA	AA	BB	BB	BB	AA	BB	BB	AA	BB	AA	AA	BB	BB	AA	BB	BB	BB	AA	AA	AA	AA	BB	BB	AA	BB	AA	AA	AA
HWGBS2126	2148	4244982	52418385	52421381	A/G	3A	3AL	62.98	AA	BB	AA	BB	BB	AA	BB	AA	AA	AA	AA	AA	AA	BB	BB	BB	BB	AA	BB	AA	AA	BB	AA	AA	BB	BB	-	BB	AA	BB	AA	AA	AA	AA	BB	BB	AA	BB	AA	AA	AA
HWGBS2085	3936	442479	4920687	4924978	G/A	3A	3AL	62.98	AA	BB	AA	BB	BB	AA	BB	AA	AA	AA	AA	AA	AA	BB	BB	BB	BB	AA	BB	AA	AA	BB	AA	AA	BB	BB	AA	BB	AA	BB	AA	AA	AA	AA	BB	BB	AA	BB	AA	AA	AA
HWGBS2127	2640	4244982	52418385	52421381	G/C	3A	3AL	62.98	AA	BB	AA	BB	BB	AA	BB	AA	AA	AA	AA	AA	AA	BB	BB	BB	BB	AA	BB	AA	AA	BB	AA	AA	BB	BB	-	BB	AA	BB	AA	AA	AA	AA	BB	BB	AA	BB	AA	AA	AA
HWGBS2128	242	4249472	53650651	53651206	T/C	3A	3AL	62.98	AA	BB	AA	BB	BB	AA	BB	AA	AA	AA	AA	AA	AA	BB	BB	BB	BB	AA	BB	AA	AA	BB	AA	AA	BB	BB	-	BB	AA	BB	AA	AA	AA	AA	BB	BB	AA	BB	AA	AA	AA
HWGBS2125	463	4242829	51799161	51799952	G/A	3A	3AL	63.79	AA	BB	AA	BB	BB	AA	BB	AA	AA	AA	AA	AA	AA	BB	BB	BB	BB	AA	BB	AA	AA	BB	AA	AA	BB	BB	-	BB	AA	BB	AA	AA	AA	AA	BB	BB	AA	BB	AA	AA	AA
HWGBS2145	746	4305924	83336360	83337714	A/C	3A	3AL	64.61	AA	BB	AA	AA	BB	AA	BB	AA	AA	AA	AA	AA	AA	BB	BB	BB	BB	AA	BB	AA	AA	BB	AA	AA	BB	BB	AA	BB	AA	BB	AA	AA	AA	AA	BB	BB	AA	BB	AA	AA	AA
HWGBS2094	210	1833878	20469618	20470409	G/A	3A	3AL	64.61	AA	BB	AA	AA	BB	AA	BB	AA	AA	AA	AA	AA	AA	BB	BB	BB	BB	AA	BB	AA	AA	BB	AA	AA	BB	BB	AA	BB	AA	BB	AA	AA	AA	AA	-	BB	AA	BB	AA	AA	AA
HWGBS2146	781	4305924	83336360	83337714	T/C	3A	3AL	64.61	AA	BB	AA	AA	BB	AA	BB	AA	AA	AA	AA	AA	AA	BB	BB	BB	BB	AA	BB	AA	AA	BB	AA	AA	BB	BB	AA	BB	AA	BB	AA	AA	AA	AA	BB	BB	AA	BB	AA	AA	AA
HWGBS2150	4128	4309293	87219891	87224136	T/G	3A	3AL	64.87	AA	BB	AA	AA	BB	AA	BB	AA	AA	AA	AA	AA	AA	BB	BB	BB	BB	AA	BB	AA	AA	BB	AA	AA	BB	BB	AA	BB	AA	BB	AA	AA	AA	AA	BB	BB	AA	BB	AA	AA	AA
HWGBS2152	656	4318615	97668988	97674108	G/A	3A	3AL	65.66	AA	BB	AA	AA	BB	AA	BB	AA	AA	AA	AA	AA	AA	BB	BB	BB	BB	AA	BB	AA	AA	BB	AA	AA	BB	BB	AA	BB	AA	BB	AA	AA	BB	AA	BB	BB	AA	BB	AA	AA	AA
HWGBS2151	2384	4318548	97574952	97585737	G/A	3A	3AL	66.18	AA	BB	AA	AA	BB	AA	BB	AA	AA	AA	AA	AA	AA	BB	BB	BB	BB	AA	BB	AA	AA	BB	AA	AA	BB	BB	AA	BB	AA	BB	AA	AA	BB	AA	BB	BB	AA	BB	AA	AA	AA
HWGBS2218	209	4419811	210659362	210659704	C/T	3A	3AL	66.71	AA	BB	AA	BB	BB	AA	BB	AA	AA	AA	AA	AA	AA	BB	BB	BB	BB	AA	BB	AA	AA	BB	AA	AA	BB	BB	AA	BB	AA	BB	AA	AA	BB	AA	BB	BB	AA	BB	AA	AA	AA
HWGBS2217	197	4419811	210659362	210659704	A/T	3A	3AL	66.71	AA	BB	AA	BB	BB	AA	BB	AA	AA	AA	AA	AA	AA	BB	BB	BB	BB	AA	BB	AA	AA	BB	AA	AA	BB	BB	AA	BB	AA	BB	AA	AA	BB	AA	BB	BB	AA	BB	AA	AA	AA
HWGBS2210	419	4411976	201794405	201794967	C/T	3A	3AL	66.71	AA	BB	AA	BB	BB	AA	BB	AA	AA	AA	AA	AA	AA	BB	BB	BB	BB	AA	BB	AA	AA	BB	AA	AA	BB	BB	AA	BB	AA	BB	AA	AA	BB	AA	-	BB	AA	BB	AA	AA	AA
HWGBS2208	316	4408848	198296535	198297000	C/A	3A	3AL	66.71	AA	BB	AA	BB	BB	AA	BB	AA	AA	AA	AA	AA	AA	BB	BB	BB	BB	AA	BB	AA	AA	BB	AA	AA	BB	BB	AA	BB	AA	BB	AA	AA	BB	AA	-	BB	AA	BB	AA	AA	AA
HWGBS2207	305	4408848	198296535	198297000	C/T	3A	3AL	66.71	AA	BB	AA	BB	BB	AA	BB	AA	AA	AA	AA	AA	AA	BB	BB	BB	BB	AA	BB	AA	AA	BB	AA	AA	BB	BB	AA	BB	AA	BB	AA	AA	BB	AA	-	BB	AA	BB	AA	AA	AA
HWGBS2132	188	4265491	58319887	58320410	T/A	3A	3AL	66.97	AA	BB	AA	BB	BB	AA	BB	AA	AA	AA	AA	AA	AA	BB	BB	BB	BB	AA	BB	AA	AA	BB	AA	AA	BB	BB	AA	BB	AA	BB	AA	AA	BB	AA	BB	BB	AA	BB	AA	AA	AA
HWGBS2104	173	3647104	40753978	40754390	A/G	3A	3AL	67.24	AA	BB	AA	BB	BB	AA	BB	AA	AA	AA	AA	AA	AA	BB	BB	BB	BB	AA	BB	AA	AA	BB	AA	AA	BB	BB	AA	BB	AA	BB	AA	-	BB	AA	BB	BB	AA	BB	AA	AA	AA
HWGBS2105	187	3647104	40753978	40754390	T/C	3A	3AL	67.24	AA	BB	AA	BB	BB	AA	BB	AA	AA	AA	AA	AA	AA	BB	BB	BB	BB	AA	BB	AA	AA	BB	AA	AA	BB	BB	AA	BB	AA	BB	AA	-	BB	AA	BB	BB	AA	BB	AA	AA	AA
HWGBS2135	462	4265491	58319887	58320410	G/A	3A	3AL	67.51	AA	BB	AA	BB	BB	AA	BB	AA	AA	AA	AA	AA	AA	BB	BB	BB	BB	AA	BB	AA	AA	BB	AA	AA	BB	BB	AA	BB	AA	BB	AA	AA	BB	AA	BB	BB	AA	BB	AA	AA	AA
HWGBS2123	267	4241746	51429499	51431362	C/T	3A	3AL	67.51	AA	BB	AA	BB	BB	AA	BB	AA	AA	AA	AA	AA	AA	BB	BB	BB	BB	AA	BB	AA	AA	BB	AA	-	BB	BB	AA	BB	AA	BB	AA	AA	BB	AA	BB	BB	AA	BB	AA	AA	AA
HWGBS2131	2137	4263874	57805393	57813845	G/C	3A	3AL	67.51	AA	BB	AA	BB	BB	AA	BB	AA	AA	AA	AA	AA	AA	BB	BB	BB	BB	AA	BB	AA	AA	BB	AA	AA	BB	BB	AA	BB	AA	BB	AA	AA	BB	AA	BB	BB	AA	BB	AA	AA	AA
HWGBS2226	6006	4432052	224135272	224144904	A/G	3A	3AL	67.51	AA	BB	AA	BB	BB	AA	BB	AA	AA	AA	AA	AA	AA	BB	BB	BB	BB	AA	BB	AA	AA	BB	AA	AA	BB	BB	AA	BB	AA	BB	AA	AA	BB	AA	BB	BB	AA	BB	AA	AA	AA
HWGBS2134	254	4265491	58319887	58320410	A/C	3A	3AL	67.51	AA	BB	AA	BB	BB	AA	BB	AA	AA	AA	AA	AA	AA	BB	BB	BB	BB	AA	BB	AA	AA	BB	AA	AA	BB	BB	-	BB	AA	BB	AA	AA	BB	AA	BB	BB	AA	BB	AA	AA	AA
HWGBS2084	759	114716	1284824	1285790	A/C	3A	3AL	67.51	AA	BB	AA	BB	BB	AA	BB	AA	AA	AA	AA	AA	AA	BB	BB	BB	BB	AA	BB	AA	AA	BB	AA	AA	BB	BB	AA	BB	AA	BB	AA	AA	BB	AA	BB	BB	AA	BB	AA	AA	AA
HWGBS2225	3218	4428043	219827012	219833155	G/A	3A	3AL	67.51	AA	BB	AA	BB	BB	AA	BB	AA	AA	AA	AA	AA	AA	BB	BB	BB	BB	AA	BB	AA	AA	BB	AA	AA	BB	BB	AA	BB	AA	BB	AA	AA	BB	AA	BB	BB	AA	BB	AA	AA	AA
HWGBS2133	252	4265491	58319887	58320410	G/A	3A	3AL	67.51	AA	BB	AA	BB	BB	AA	BB	AA	AA	AA	AA	AA	AA	BB	BB	BB	BB	AA	BB	AA	AA	BB	AA	AA	BB	BB	-	BB	AA	-	AA	AA	BB	AA	BB	BB	AA	BB	AA	AA	AA
HWGBS2137	418	4267058	58753774	58754708	C/T	3A	3AL	67.51	AA	BB	AA	BB	BB	AA	BB	AA	AA	AA	AA	AA	AA	BB	BB	BB	BB	AA	BB	AA	AA	BB	AA	AA	BB	BB	AA	BB	AA	BB	AA	AA	BB	AA	BB	BB	AA	BB	AA	AA	AA
HWGBS2186	1500	4363826	148082233	148090331	G/A	3A	3AL	68.9	AA	BB	AA	BB	BB	AA	BB	AA	AA	AA	AA	BB	AA	BB	BB	BB	BB	AA	BB	AA	AA	BB	AA	AA	BB	BB	AA	BB	AA	BB	-	AA	BB	AA	BB	BB	AA	BB	AA	AA	AA
HWGBS2189	1248	4364436	148757906	148759850	C/T	3A	3AL	69.45	AA	BB	AA	AA	BB	AA	BB	AA	AA	AA	AA	BB	AA	BB	BB	BB	BB	AA	BB	AA	AA	BB	AA	AA	BB	BB	AA	BB	AA	BB	-	AA	BB	AA	BB	BB	AA	BB	-	AA	AA
HWGBS2188	1241	4364436	148757906	148759850	G/A	3A	3AL	69.45	AA	BB	AA	AA	BB	AA	BB	AA	AA	AA	AA	BB	AA	BB	BB	BB	BB	AA	BB	AA	AA	BB	AA	AA	BB	BB	AA	BB	AA	BB	-	AA	BB	AA	BB	BB	AA	BB	AA	AA	AA
HWGBS2187	1240	4364436	148757906	148759850	G/A	3A	3AL	69.45	AA	BB	AA	AA	BB	AA	BB	AA	AA	AA	AA	BB	AA	BB	BB	BB	BB	AA	BB	AA	AA	BB	AA	AA	BB	BB	AA	BB	AA	BB	-	AA	BB	AA	BB	BB	AA	BB	-	AA	AA
HWGBS2174	751	4345703	127875895	127876821	A/G	3A	3AL	74.37	BB	BB	AA	AA	BB	AA	BB	AA	BB	AA	AA	BB	AA	BB	BB	BB	BB	BB	BB	AA	AA	BB	BB	AA	BB	-	AA	BB	AA	BB	AA	AA	BB	AA	AA	BB	BB	BB	AA	AA	AA
HWGBS2173	749	4345703	127875895	127876821	A/G	3A	3AL	74.37	BB	BB	AA	AA	BB	AA	BB	AA	BB	AA	AA	-	AA	BB	BB	BB	BB	BB	BB	AA	AA	BB	BB	AA	BB	-	AA	BB	AA	BB	AA	AA	BB	AA	AA	BB	BB	BB	AA	AA	AA
HWGBS2175	755	4345703	127875895	127876821	A/G	3A	3AL	74.37	BB	BB	AA	AA	BB	AA	BB	AA	BB	AA	AA	-	AA	BB	BB	BB	BB	BB	BB	AA	AA	BB	BB	AA	BB	-	AA	BB	AA	BB	AA	AA	BB	AA	AA	BB	BB	BB	AA	AA	AA
HWGBS2176	2723	4349369	131890368	131893679	C/T	3A	3AL	74.64	BB	BB	AA	AA	BB	AA	BB	AA	BB	AA	AA	BB	AA	BB	BB	BB	BB	BB	BB	AA	AA	BB	BB	AA	BB	-	AA	BB	AA	BB	AA	AA	BB	AA	AA	BB	BB	BB	AA	AA	AA
HWGBS2159	974	4327500	107464627	107466659	T/G	3A	3AL	77.27	-	BB	AA	BB	BB	AA	BB	AA	AA	AA	AA	AA	AA	BB	BB	BB	BB	BB	BB	AA	-	BB	AA	AA	BB	BB	AA	BB	AA	BB	AA	AA	BB	AA	BB	BB	-	BB	AA	AA	AA
HWGBS2205	1176	4402839	191676070	191681743	T/C	3A	3AL	78.12	AA	BB	AA	BB	BB	AA	BB	AA	AA	AA	AA	AA	AA	BB	BB	BB	BB	AA	BB	AA	AA	BB	AA	AA	BB	BB	AA	BB	AA	BB	AA	AA	BB	AA	AA	BB	BB	BB	AA	AA	AA
HWGBS2091	313	1516110	16831165	16831590	C/T	3A	3AL	78.4	AA	BB	AA	BB	BB	AA	BB	AA	AA	AA	AA	AA	AA	BB	BB	BB	BB	AA	BB	AA	AA	BB	AA	AA	BB	BB	AA	BB	AA	BB	AA	AA	BB	AA	AA	BB	BB	BB	AA	AA	AA
HWGBS2214	2997	4415872	206130882	206135731	T/G	3A	3AL	78.4	AA	BB	AA	BB	BB	AA	BB	AA	AA	AA	AA	AA	AA	BB	BB	BB	BB	AA	BB	AA	AA	BB	AA	AA	BB	BB	AA	BB	AA	BB	AA	AA	BB	AA	AA	BB	BB	BB	AA	AA	AA
HWGBS2251	13684	4451963	254842310	254857869	G/A	3A	3AL	78.67	AA	BB	AA	BB	BB	AA	BB	AA	AA	AA	AA	AA	AA	BB	BB	BB	BB	AA	BB	AA	AA	BB	AA	AA	BB	BB	AA	BB	AA	BB	AA	AA	BB	AA	AA	BB	BB	BB	AA	AA	AA
HWGBS2136	48	4266233	58540904	58541679	C/G	3A	3AL	78.67	AA	BB	AA	BB	BB	AA	BB	AA	AA	AA	AA	AA	AA	BB	BB	BB	BB	AA	BB	AA	AA	BB	AA	AA	BB	BB	AA	BB	AA	BB	AA	AA	BB	AA	AA	BB	BB	BB	AA	AA	AA
HWGBS2201	1071	4401079	189736620	189739301	C/T	3A	3AL	79.21	AA	BB	AA	BB	BB	AA	BB	AA	AA	AA	AA	AA	AA	BB	BB	BB	BB	AA	BB	AA	AA	BB	AA	AA	BB	BB	AA	BB	AA	BB	AA	AA	BB	AA	BB	BB	BB	BB	AA	AA	AA
HWGBS2204	2288	4402500	191286675	191294628	T/G	3A	3AL	79.48	AA	BB	AA	BB	BB	AA	BB	AA	AA	AA	AA	AA	AA	BB	BB	BB	BB	AA	BB	AA	AA	BB	AA	AA	BB	BB	AA	BB	AA	BB	AA	AA	BB	AA	BB	BB	AA	BB	AA	AA	AA
HWGBS2203	2256	4402500	191286675	191294628	C/T	3A	3AL	79.48	AA	BB	AA	BB	BB	AA	BB	AA	AA	AA	AA	AA	AA	BB	BB	BB	BB	AA	BB	AA	AA	BB	AA	AA	BB	BB	AA	BB	AA	BB	AA	AA	BB	AA	BB	BB	AA	BB	AA	AA	AA
HWGBS2202	2082	4401909	190607374	190611817	A/G	3A	3AL	79.48	AA	BB	AA	BB	BB	AA	BB	AA	AA	AA	AA	AA	AA	BB	BB	BB	BB	AA	BB	AA	AA	BB	AA	AA	BB	BB	AA	BB	AA	BB	AA	AA	BB	AA	BB	BB	AA	BB	AA	AA	AA
HWGBS2138	4455	4286098	61301003	61306200	T/A	3A	3AL	80.01	AA	BB	AA	BB	BB	AA	BB	AA	AA	AA	AA	AA	AA	BB	BB	BB	BB	AA	BB	AA	AA	BB	AA	AA	BB	BB	AA	BB	AA	BB	AA	AA	BB	AA	BB	BB	AA	BB	AA	AA	AA
HWGBS2256	1547	4453697	259337771	259341305	C/A	3A	3AL	80.27	AA	BB	AA	BB	BB	AA	BB	AA	AA	AA	AA	AA	AA	BB	BB	BB	BB	AA	BB	AA	AA	BB	AA	AA	BB	BB	AA	BB	AA	BB	AA	AA	BB	AA	BB	BB	AA	BB	AA	AA	AA
HWGBS2255	416	4453192	257944804	257958637	T/C	3A	3AL	80.27	AA	BB	AA	BB	BB	AA	BB	AA	AA	AA	AA	AA	AA	BB	BB	BB	BB	AA	BB	AA	AA	BB	AA	AA	BB	BB	AA	BB	AA	BB	AA	AA	BB	AA	BB	BB	AA	BB	AA	AA	AA
HWGBS2257	1577	4453697	259337771	259341305	T/C	3A	3AL	80.27	AA	BB	AA	BB	BB	AA	BB	AA	AA	AA	AA	AA	AA	BB	BB	BB	BB	AA	BB	AA	AA	BB	AA	AA	BB	BB	AA	BB	AA	BB	AA	AA	BB	AA	BB	BB	AA	BB	AA	AA	AA
HWGBS2254	2792	4452670	256631641	256634624	G/A	3A	3AL	81.07	AA	BB	AA	AA	BB	AA	BB	AA	AA	AA	AA	AA	AA	BB	BB	BB	BB	AA	BB	AA	AA	BB	AA	AA	BB	BB	AA	BB	AA	BB	AA	AA	BB	AA	BB	BB	AA	BB	AA	AA	AA
HWGBS2213	384	4415787	206042352	206042782	C/A	3A	3AL	81.87	AA	BB	AA	AA	BB	AA	BB	AA	AA	AA	AA	AA	AA	BB	BB	BB	BB	AA	BB	AA	AA	BB	AA	AA	BB	BB	AA	BB	AA	BB	AA	AA	BB	AA	BB	BB	AA	BB	AA	AA	AA
HWGBS2246	1276	4450637	251446165	251451744	G/A	3A	3AL	82.13	AA	BB	AA	AA	BB	AA	BB	AA	AA	AA	AA	AA	AA	BB	BB	BB	BB	AA	BB	AA	AA	BB	AA	AA	BB	BB	AA	BB	AA	BB	AA	AA	BB	AA	BB	BB	AA	BB	AA	AA	AA
HWGBS2147	1599	4308037	85823689	85827753	A/C	3A	3AL	82.13	AA	BB	AA	AA	BB	AA	BB	AA	AA	AA	AA	AA	AA	BB	BB	BB	BB	AA	BB	AA	AA	BB	AA	AA	BB	BB	AA	BB	AA	BB	AA	AA	BB	AA	BB	BB	AA	BB	AA	AA	AA
HWGBS2148	1628	4308037	85823689	85827753	T/A	3A	3AL	82.13	AA	BB	AA	AA	BB	AA	BB	AA	AA	AA	AA	AA	AA	BB	BB	BB	BB	AA	BB	AA	AA	BB	AA	AA	BB	BB	AA	BB	AA	BB	AA	AA	BB	AA	BB	BB	AA	BB	AA	AA	AA
HWGBS2149	1632	4308037	85823689	85827753	G/T	3A	3AL	82.13	AA	BB	AA	AA	BB	AA	BB	AA	AA	AA	AA	AA	AA	BB	BB	BB	BB	AA	BB	AA	AA	BB	AA	AA	BB	BB	AA	BB	AA	BB	AA	AA	BB	AA	BB	BB	AA	BB	AA	AA	AA
HWGBS2093	258	1796589	20034832	20035454	G/A	3A	3AL	82.13	AA	BB	AA	AA	BB	AA	BB	AA	AA	AA	AA	AA	AA	BB	BB	BB	BB	AA	BB	AA	AA	BB	AA	AA	BB	BB	AA	BB	AA	-	AA	AA	BB	AA	-	BB	AA	BB	AA	AA	AA
HWGBS2092	253	1796589	20034832	20035454	G/A	3A	3AL	82.13	AA	BB	AA	AA	BB	AA	BB	AA	AA	AA	AA	AA	AA	BB	BB	BB	BB	AA	BB	AA	AA	BB	AA	AA	BB	BB	AA	BB	AA	-	AA	AA	BB	AA	-	BB	AA	BB	AA	AA	AA
HWGBS2245	7368	4450379	250763518	250772489	C/G	3A	3AL	82.13	AA	BB	AA	AA	BB	AA	BB	AA	AA	AA	AA	AA	AA	BB	BB	BB	BB	AA	BB	AA	AA	BB	AA	AA	BB	BB	AA	BB	AA	BB	AA	AA	BB	AA	BB	BB	AA	BB	AA	AA	AA
HWGBS2165	273	4332551	113124314	113126294	A/G	3A	3AL	82.95	AA	BB	AA	BB	BB	AA	BB	AA	AA	AA	AA	X	AA	BB	BB	BB	BB	X	BB	AA	AA	BB	AA	-	BB	BB	AA	BB	AA	BB	AA	AA	BB	AA	BB	BB	AA	BB	AA	AA	AA
HWGBS2223	2663	4426510	218147939	218152391	T/C	3A	3AL	84.05	AA	BB	AA	BB	BB	AA	BB	AA	AA	AA	AA	AA	AA	BB	BB	BB	BB	AA	BB	AA	AA	BB	AA	AA	BB	BB	AA	BB	AA	BB	AA	AA	BB	AA	BB	BB	AA	BB	AA	AA	AA
HWGBS2130	85	4263658	57738793	57740131	C/G	3A	3AL	84.05	AA	BB	AA	BB	BB	AA	BB	AA	AA	AA	AA	AA	AA	BB	BB	BB	BB	AA	BB	AA	AA	BB	AA	AA	BB	BB	AA	BB	AA	BB	AA	AA	BB	AA	BB	BB	AA	BB	AA	AA	AA
HWGBS2215	3857	4416920	207292236	207304330	G/A	3A	3AL	84.32	AA	BB	AA	BB	BB	AA	BB	AA	AA	AA	AA	AA	AA	BB	BB	BB	BB	AA	BB	AA	AA	BB	AA	AA	BB	BB	AA	BB	AA	BB	AA	AA	BB	AA	BB	BB	AA	BB	AA	AA	AA
HWGBS2259	2564	4456144	265870944	265882901	A/T	3A	3AL	84.32	AA	BB	AA	BB	BB	AA	BB	AA	AA	AA	AA	AA	AA	BB	BB	BB	BB	AA	BB	AA	AA	BB	AA	-	BB	BB	AA	BB	AA	BB	AA	AA	BB	AA	-	BB	AA	BB	AA	AA	AA
HWGBS2237	1705	4448449	245757295	245763931	C/A	3A	3AL	89.05	AA	BB	AA	BB	BB	AA	BB	AA	AA	AA	AA	AA	AA	BB	BB	BB	BB	AA	BB	AA	AA	BB	AA	BB	BB	BB	AA	BB	AA	BB	AA	AA	AA	AA	BB	BB	BB	BB	AA	AA	AA
HWGBS2238	1733	4448449	245757295	245763931	T/G	3A	3AL	89.05	AA	BB	AA	BB	BB	AA	BB	AA	AA	AA	AA	AA	AA	BB	BB	BB	BB	AA	BB	AA	AA	BB	AA	BB	BB	BB	AA	BB	AA	BB	AA	AA	AA	AA	BB	BB	BB	BB	AA	AA	AA
HWGBS2088	380	471273	5259590	5260343	C/A	3A	3AL	90.45	AA	BB	AA	BB	BB	AA	BB	AA	AA	AA	AA	AA	AA	BB	BB	BB	BB	AA	BB	AA	BB	BB	AA	BB	BB	BB	AA	BB	AA	BB	AA	AA	AA	AA	AA	BB	BB	BB	AA	AA	AA
HWGBS2231	3301	4446075	239908211	239913394	C/T	3A	3AL	90.45	AA	BB	AA	BB	BB	AA	BB	AA	AA	AA	AA	AA	AA	BB	BB	BB	BB	AA	BB	AA	BB	BB	AA	BB	BB	BB	AA	BB	AA	BB	AA	AA	AA	AA	AA	BB	BB	BB	AA	AA	AA
HWGBS2230	2399	4445204	238931417	238934121	T/C	3A	3AL	90.45	AA	BB	AA	BB	BB	AA	BB	AA	AA	AA	AA	AA	AA	BB	BB	BB	BB	AA	BB	AA	BB	BB	AA	BB	BB	BB	AA	BB	AA	BB	AA	AA	AA	AA	AA	BB	BB	BB	AA	AA	AA
HWGBS2086	271	471273	5259590	5260343	G/A	3A	3AL	90.45	AA	BB	AA	BB	BB	AA	BB	AA	AA	AA	AA	AA	AA	BB	BB	BB	BB	AA	BB	AA	BB	BB	AA	BB	BB	BB	AA	BB	AA	BB	AA	AA	AA	AA	AA	BB	BB	BB	AA	AA	AA
HWGBS2087	285	471273	5259590	5260343	T/A	3A	3AL	90.45	AA	BB	AA	BB	BB	AA	BB	AA	AA	AA	AA	AA	AA	BB	BB	BB	BB	AA	BB	AA	BB	BB	AA	BB	BB	BB	AA	BB	AA	BB	AA	AA	AA	AA	AA	BB	BB	BB	AA	AA	AA
HWGBS2221	3565	4423469	214695888	214699532	C/T	3A	3AL	117.91	AA	AA	AA	AA	BB	AA	BB	AA	AA	AA	AA	BB	AA	BB	BB	BB	BB	AA	BB	AA	BB	BB	AA	BB	BB	BB	AA	AA	AA	AA	AA	AA	-	AA	BB	BB	BB	BB	AA	AA	AA
HWGBS2220	3555	4423469	214695888	214699532	C/T	3A	3AL	117.91	AA	AA	AA	AA	BB	AA	BB	AA	AA	AA	AA	BB	AA	BB	BB	BB	BB	AA	BB	AA	BB	BB	AA	BB	BB	BB	AA	AA	AA	AA	AA	AA	-	AA	BB	BB	BB	BB	AA	AA	AA
HWGBS2216	1787	4419555	210373808	210379103	G/T	3A	3AL	117.91	AA	AA	AA	AA	BB	AA	BB	AA	AA	AA	AA	BB	AA	BB	BB	BB	BB	AA	BB	AA	BB	BB	AA	BB	BB	BB	AA	AA	AA	AA	AA	AA	-	AA	BB	BB	BB	BB	AA	AA	AA
HWGBS2211	2766	4412447	202312635	202317768	A/G	3A	3AL	118.47	AA	AA	AA	AA	BB	AA	BB	AA	AA	AA	AA	BB	AA	BB	BB	BB	BB	AA	BB	AA	-	BB	AA	BB	BB	BB	AA	AA	AA	AA	AA	AA	AA	AA	BB	BB	BB	BB	AA	AA	AA
HWGBS2192	2109	4380241	166432160	166437637	G/T	3A	3AL	118.74	AA	AA	AA	AA	BB	AA	BB	BB	AA	AA	AA	BB	AA	BB	BB	BB	BB	AA	BB	AA	BB	BB	AA	BB	BB	BB	AA	AA	AA	AA	AA	AA	AA	AA	BB	BB	BB	BB	AA	AA	AA
HWGBS2115	718	4230204	48095419	48096337	C/G	3A	3AL	119	AA	AA	AA	AA	BB	AA	BB	BB	AA	AA	AA	BB	AA	AA	BB	BB	BB	AA	BB	AA	BB	BB	AA	BB	BB	BB	AA	AA	AA	AA	AA	AA	AA	AA	BB	BB	BB	BB	AA	AA	AA
HWGBS2234	731	4446361	240597951	240603318	C/T	3A	3AL	119	AA	AA	AA	AA	BB	AA	BB	BB	AA	AA	AA	BB	AA	AA	BB	BB	BB	AA	BB	AA	BB	BB	AA	BB	BB	BB	AA	AA	AA	AA	AA	AA	AA	AA	BB	BB	BB	BB	AA	AA	AA
HWGBS2116	750	4230204	48095419	48096337	G/A	3A	3AL	119	AA	AA	AA	AA	BB	AA	BB	BB	AA	AA	AA	BB	AA	AA	BB	BB	BB	AA	BB	AA	BB	BB	AA	BB	BB	BB	AA	AA	AA	AA	AA	AA	AA	AA	BB	BB	BB	BB	AA	AA	AA
HWGBS2248	274	4451232	252992774	252994105	G/T	3A	3AL	119	AA	AA	AA	AA	BB	AA	BB	BB	AA	AA	AA	BB	AA	AA	BB	BB	BB	AA	BB	AA	BB	BB	AA	BB	BB	BB	AA	AA	AA	AA	AA	AA	AA	AA	BB	BB	BB	BB	AA	AA	AA
HWGBS2142	1171	4301211	78142678	78149994	C/A	3A	3AL	119	AA	AA	AA	AA	BB	AA	BB	BB	AA	AA	AA	BB	AA	AA	BB	BB	BB	AA	BB	AA	BB	BB	AA	BB	BB	BB	AA	AA	AA	AA	AA	AA	AA	AA	BB	BB	BB	BB	AA	AA	AA
HWGBS2144	2453	4304222	81459558	81463163	T/C	3A	3AL	119	AA	AA	AA	AA	BB	AA	BB	BB	AA	AA	AA	BB	AA	AA	BB	BB	BB	AA	BB	AA	BB	BB	AA	BB	BB	BB	AA	AA	AA	AA	-	AA	AA	AA	BB	BB	BB	BB	AA	AA	AA
HWGBS2195	241	4386825	173736356	173741012	A/G	3A	3AL	122.15	AA	AA	AA	AA	BB	AA	BB	BB	AA	AA	AA	BB	AA	BB	BB	BB	BB	AA	BB	AA	BB	BB	AA	BB	BB	BB	AA	AA	AA	AA	AA	AA	AA	BB	BB	BB	BB	BB	AA	BB	BB
HWGBS2097	2613	2199138	24557413	24560546	C/T	3A	3AL	122.15	AA	AA	AA	AA	BB	AA	BB	BB	AA	AA	AA	BB	AA	BB	BB	BB	BB	AA	BB	AA	BB	BB	AA	BB	BB	BB	AA	AA	AA	AA	AA	AA	AA	BB	BB	BB	BB	BB	AA	BB	BB
HWGBS2197	6414	4390709	178069385	178076894	C/T	3A	3AL	122.43	AA	AA	AA	AA	BB	AA	BB	BB	AA	AA	AA	BB	AA	BB	BB	BB	BB	AA	BB	AA	BB	BB	AA	BB	BB	BB	AA	AA	AA	AA	AA	AA	AA	BB	BB	BB	BB	BB	AA	BB	BB
HWGBS2113	2587	4227480	47333260	47335918	T/C	3A	3AL	122.43	AA	AA	AA	AA	BB	AA	BB	BB	AA	AA	AA	BB	AA	BB	BB	BB	BB	AA	BB	AA	-	BB	AA	BB	BB	BB	AA	AA	AA	-	AA	AA	AA	BB	BB	BB	BB	BB	AA	BB	BB
HWGBS2114	2609	4227480	47333260	47335918	T/A	3A	3AL	122.43	AA	AA	AA	AA	BB	AA	BB	BB	AA	AA	AA	BB	AA	BB	BB	BB	BB	AA	BB	AA	-	BB	AA	BB	BB	BB	AA	AA	AA	AA	AA	AA	AA	BB	BB	BB	BB	BB	AA	BB	BB
HWGBS2242	961	4449191	247697975	247705567	A/C	3A	3AL	122.7	AA	AA	AA	AA	BB	AA	BB	BB	AA	AA	AA	BB	AA	BB	BB	BB	BB	AA	BB	AA	BB	BB	AA	BB	BB	BB	AA	AA	AA	AA	AA	AA	AA	BB	BB	BB	BB	BB	AA	BB	BB
HWGBS2118	1632	4233881	49215678	49217518	A/T	3A	3AL	125.79	AA	AA	AA	AA	BB	AA	BB	BB	AA	AA	AA	BB	AA	BB	BB	BB	BB	AA	BB	AA	BB	BB	AA	BB	BB	BB	AA	AA	AA	AA	AA	AA	AA	AA	BB	BB	BB	BB	AA	AA	AA
HWGBS2227	2746	4434460	226787891	226792623	C/A	3A	3AL	126.06	AA	AA	AA	AA	BB	AA	BB	BB	AA	AA	AA	BB	AA	BB	BB	BB	BB	AA	BB	AA	-	BB	AA	BB	BB	BB	AA	AA	AA	AA	AA	-	-	AA	BB	BB	BB	BB	AA	AA	AA
HWGBS2194	2979	4380705	166936744	166939921	C/T	3A	3AL	126.34	AA	AA	AA	AA	BB	AA	BB	BB	AA	AA	AA	BB	AA	BB	BB	BB	BB	-	BB	AA	BB	BB	AA	BB	BB	BB	AA	AA	AA	AA	AA	AA	AA	AA	BB	BB	BB	BB	AA	AA	AA
HWGBS2180	738	4354006	137160403	137162058	A/G	3A	3AL	126.34	AA	AA	AA	AA	BB	AA	BB	BB	AA	AA	AA	BB	AA	BB	BB	BB	-	AA	BB	AA	BB	BB	AA	BB	BB	BB	AA	AA	AA	AA	AA	AA	AA	AA	BB	BB	BB	BB	AA	AA	AA
HWGBS2193	2145	4380241	166432160	166437637	G/T	3A	3AL	126.34	AA	AA	AA	AA	BB	AA	BB	BB	AA	AA	AA	BB	AA	BB	BB	BB	BB	AA	BB	AA	BB	BB	AA	BB	BB	BB	AA	AA	AA	AA	AA	AA	AA	AA	BB	BB	BB	BB	AA	AA	AA
HWGBS2191	97	4377316	163094250	163095671	C/T	3A	3AL	126.34	AA	-	AA	AA	BB	AA	BB	-	AA	AA	AA	BB	AA	BB	BB	BB	BB	AA	BB	AA	BB	BB	AA	BB	BB	BB	AA	AA	AA	-	-	AA	AA	AA	BB	BB	BB	BB	AA	AA	AA
HWGBS2260	279	4456364	266603237	266606704	G/A	3A	3AL	126.62	AA	AA	AA	AA	BB	AA	BB	BB	AA	AA	AA	BB	AA	BB	BB	BB	BB	AA	BB	AA	BB	BB	AA	BB	BB	BB	AA	AA	AA	BB	AA	AA	AA	AA	BB	BB	BB	BB	AA	AA	AA
HWGBS2200	3118	4397775	186099735	186104332	G/T	3A	3AL	138.31	AA	BB	BB	AA	-	AA	-	AA	AA	AA	AA	BB	AA	AA	BB	BB	BB	AA	BB	AA	BB	BB	AA	BB	BB	AA	AA	AA	AA	BB	AA	AA	AA	AA	BB	AA	BB	BB	AA	AA	AA
HWGBS2158	2217	4325203	104974943	104978948	T/C	3A	3AL	139.43	AA	BB	BB	AA	AA	AA	AA	AA	AA	AA	AA	BB	AA	AA	BB	BB	BB	AA	BB	AA	BB	BB	AA	BB	BB	AA	AA	AA	AA	BB	AA	-	AA	AA	BB	AA	BB	BB	AA	AA	AA
HWGBS2241	266	4449173	247658231	247662161	G/A	3A	3AL	139.7	AA	BB	BB	AA	AA	AA	AA	AA	AA	AA	AA	BB	AA	AA	BB	BB	BB	AA	BB	AA	BB	BB	AA	BB	BB	AA	AA	AA	AA	BB	AA	AA	AA	AA	BB	AA	BB	BB	AA	AA	AA
HWGBS2240	1044	4448859	246844403	246849274	T/C	3A	3AL	139.97	AA	BB	BB	AA	AA	AA	AA	AA	AA	AA	AA	BB	AA	AA	BB	BB	BB	AA	BB	AA	BB	BB	AA	BB	BB	AA	AA	AA	AA	BB	AA	AA	AA	AA	BB	AA	BB	BB	AA	AA	AA
HWGBS2181	5450	4354750	138012360	138018228	C/T	3A	3AL	140.52	AA	BB	BB	AA	AA	AA	AA	AA	AA	AA	AA	BB	AA	AA	BB	BB	BB	AA	BB	AA	BB	BB	AA	BB	BB	AA	AA	AA	AA	BB	AA	AA	-	AA	BB	AA	BB	BB	AA	AA	AA
HWGBS2089	718	556102	6189147	6190312	A/G	3A	3AL	141.1	AA	BB	BB	AA	AA	-	-	AA	AA	AA	AA	-	AA	AA	BB	BB	BB	AA	BB	AA	BB	BB	AA	BB	BB	-	AA	AA	AA	BB	AA	AA	-	AA	BB	AA	BB	BB	AA	AA	-
HWGBS2095	3902	2163289	24136446	24141811	G/A	3A	3AL	142.37	AA	BB	BB	AA	AA	AA	AA	AA	AA	AA	AA	-	AA	AA	BB	BB	BB	AA	BB	-	BB	BB	AA	BB	BB	AA	AA	AA	AA	BB	AA	-	AA	AA	BB	AA	BB	BB	AA	AA	AA
HWGBS2098	418	2283257	25446907	25447391	T/C	3A	3AL	142.65	AA	BB	BB	AA	AA	AA	AA	AA	AA	AA	AA	BB	AA	AA	BB	BB	BB	AA	BB	-	BB	BB	AA	BB	BB	AA	AA	AA	AA	BB	AA	-	-	AA	BB	AA	BB	BB	AA	AA	AA
HWGBS2120	4230	4235610	49715072	49719554	T/C	3A	3AL	142.96	AA	BB	-	AA	AA	AA	AA	AA	AA	AA	AA	BB	AA	AA	BB	BB	BB	AA	BB	AA	-	BB	AA	BB	BB	AA	AA	AA	AA	BB	AA	AA	AA	AA	BB	AA	BB	BB	AA	AA	AA
HWGBS2119	4182	4235610	49715072	49719554	C/G	3A	3AL	142.96	AA	BB	BB	AA	AA	AA	AA	AA	AA	AA	AA	BB	AA	AA	BB	BB	BB	AA	BB	AA	-	BB	AA	BB	BB	AA	AA	AA	AA	BB	AA	AA	AA	-	BB	AA	BB	BB	AA	AA	AA
HWGBS2103	198	3479479	38878276	38879000	A/G	3A	3AL	142.96	AA	BB	BB	AA	AA	AA	-	AA	AA	AA	-	BB	AA	AA	BB	BB	BB	AA	BB	AA	BB	BB	AA	BB	BB	AA	AA	AA	AA	BB	AA	-	AA	AA	BB	AA	BB	-	AA	AA	AA
HWGBS2198	1880	4391714	179201269	179203660	T/C	3A	3AL	142.96	AA	BB	-	AA	AA	AA	AA	AA	AA	AA	AA	BB	AA	AA	BB	BB	BB	AA	BB	AA	BB	BB	AA	BB	BB	AA	AA	AA	AA	BB	AA	AA	AA	AA	BB	AA	BB	BB	AA	AA	AA
HWGBS2206	1216	4407268	196507189	196510327	T/C	3A	3AL	145.31	AA	BB	BB	AA	AA	AA	-	AA	AA	AA	AA	BB	AA	AA	BB	BB	BB	AA	BB	AA	BB	BB	AA	BB	BB	AA	AA	AA	AA	-	AA	AA	AA	AA	BB	-	BB	BB	AA	AA	AA
HWGBS2171	121	4341275	122849072	122849739	C/A	3A	3AL	152.5	AA	BB	BB	BB	AA	BB	AA	AA	AA	-	BB	BB	AA	AA	BB	BB	BB	AA	BB	AA	-	-	AA	BB	BB	-	-	AA	AA	BB	-	-	AA	-	BB	AA	BB	BB	-	BB	AA
HWGBS2168	508	4337637	118924132	118928531	A/G	3A	3AL	156.41	AA	AA	BB	BB	AA	BB	AA	AA	AA	BB	BB	BB	AA	AA	BB	BB	BB	AA	BB	AA	AA	AA	AA	BB	BB	-	BB	AA	AA	BB	AA	AA	AA	-	BB	AA	BB	BB	AA	BB	AA
HWGBS2167	507	4337637	118924132	118928531	C/T	3A	3AL	156.41	AA	AA	BB	BB	AA	BB	AA	AA	AA	BB	BB	BB	AA	AA	BB	BB	BB	AA	BB	AA	AA	AA	AA	BB	BB	-	BB	AA	AA	BB	AA	AA	AA	-	BB	AA	BB	BB	AA	BB	AA
HWGBS2153	3126	4324058	103667395	103674136	C/T	3A	3AL	157.78	AA	AA	BB	BB	AA	AA	AA	AA	AA	BB	BB	BB	AA	AA	BB	BB	AA	AA	BB	AA	AA	AA	AA	BB	BB	AA	BB	AA	AA	BB	AA	AA	AA	AA	BB	AA	BB	BB	AA	AA	AA
HWGBS2156	3218	4324058	103667395	103674136	A/G	3A	3AL	157.78	AA	AA	BB	BB	AA	AA	AA	AA	AA	BB	BB	BB	AA	AA	BB	BB	AA	AA	BB	AA	AA	AA	AA	BB	BB	AA	BB	AA	AA	BB	AA	AA	AA	AA	BB	AA	BB	BB	AA	AA	AA
HWGBS2124	1349	4242286	51607039	51611240	A/T	3A	3AL	157.78	AA	AA	BB	BB	AA	AA	AA	AA	AA	BB	BB	BB	AA	AA	BB	BB	AA	AA	BB	AA	AA	AA	AA	BB	BB	AA	BB	AA	AA	BB	AA	AA	AA	AA	BB	AA	BB	BB	AA	AA	AA
HWGBS2155	3205	4324058	103667395	103674136	G/A	3A	3AL	157.78	AA	AA	BB	BB	AA	AA	AA	AA	AA	BB	BB	BB	AA	AA	BB	BB	AA	AA	BB	AA	AA	AA	AA	BB	BB	AA	BB	AA	AA	BB	AA	AA	AA	AA	BB	AA	BB	BB	AA	AA	AA
HWGBS2170	3239	4340952	122483730	122487514	A/T	3A	3AL	157.78	AA	AA	BB	BB	AA	AA	AA	AA	AA	BB	BB	BB	AA	AA	BB	BB	AA	AA	BB	AA	AA	AA	AA	BB	BB	-	BB	AA	AA	BB	AA	AA	AA	-	BB	AA	BB	BB	AA	AA	AA
HWGBS2154	3195	4324058	103667395	103674136	A/G	3A	3AL	157.78	AA	AA	BB	BB	AA	AA	AA	AA	AA	BB	BB	BB	AA	AA	BB	BB	AA	AA	BB	AA	AA	AA	AA	BB	BB	AA	BB	AA	AA	BB	AA	AA	AA	AA	BB	AA	BB	BB	AA	AA	AA
HWGBS2169	3901	4337637	118924132	118928531	C/T	3A	3AL	158.59	AA	AA	BB	BB	AA	BB	AA	AA	AA	BB	BB	BB	AA	AA	BB	BB	BB	AA	BB	AA	AA	AA	AA	BB	BB	-	BB	AA	AA	BB	AA	AA	AA	AA	BB	AA	BB	BB	AA	AA	AA
HWGBS2162	2603	4330001	110253020	110256897	T/C	3A	3AL	158.59	AA	AA	BB	BB	AA	BB	AA	AA	AA	BB	BB	BB	AA	AA	BB	BB	BB	AA	BB	AA	AA	AA	AA	BB	BB	AA	BB	AA	AA	BB	AA	-	AA	AA	BB	AA	BB	BB	AA	AA	AA
HWGBS2244	4986	4449538	248610946	248624267	T/C	3A	3AL	160.84	AA	AA	BB	BB	AA	BB	AA	AA	AA	BB	BB	BB	AA	AA	BB	BB	BB	AA	BB	AA	AA	BB	AA	BB	BB	AA	BB	AA	AA	BB	AA	AA	AA	BB	BB	AA	BB	BB	AA	BB	AA
HWGBS2232	1593	4446180	240168497	240174792	C/T	3A	3AL	161.94	AA	AA	BB	BB	AA	BB	AA	AA	AA	BB	BB	BB	AA	AA	BB	BB	BB	AA	BB	AA	AA	BB	AA	BB	BB	AA	BB	AA	AA	BB	AA	AA	AA	BB	BB	AA	BB	BB	BB	BB	AA
HWGBS2172	2985	4345477	127586914	127590154	T/A	3A	3AL	161.94	AA	AA	BB	BB	AA	BB	AA	AA	AA	BB	BB	BB	AA	AA	BB	BB	BB	AA	BB	AA	AA	BB	AA	BB	BB	-	-	AA	AA	BB	AA	AA	AA	BB	BB	AA	-	BB	BB	BB	AA
HWGBS2229	5998	4441231	234500075	234508686	G/C	3A	3AL	161.94	AA	AA	BB	BB	AA	BB	AA	AA	AA	BB	BB	BB	AA	AA	BB	BB	BB	AA	BB	AA	AA	BB	AA	BB	BB	AA	-	AA	AA	BB	AA	AA	AA	BB	BB	AA	BB	BB	BB	BB	AA
HWGBS2233	3469	4446209	240249465	240253084	G/A	3A	3AL	161.94	AA	AA	BB	BB	AA	BB	AA	AA	AA	BB	BB	BB	AA	AA	BB	-	-	AA	BB	AA	AA	BB	AA	BB	BB	AA	BB	AA	AA	BB	AA	AA	AA	BB	BB	AA	BB	BB	BB	BB	AA
HWGBS2110	400	3924790	43842284	43844643	G/C	3A	3AL	164.85	AA	AA	BB	BB	AA	BB	AA	AA	AA	BB	-	BB	AA	-	BB	BB	BB	AA	BB	AA	AA	BB	AA	BB	BB	AA	BB	AA	AA	BB	AA	AA	BB	-	-	AA	BB	BB	-	BB	AA
HWGBS2108	136	3906542	43639866	43640116	T/C	3A	3AL	166.05	AA	AA	BB	BB	AA	BB	AA	AA	AA	BB	BB	BB	AA	BB	BB	BB	BB	AA	BB	AA	AA	BB	AA	BB	BB	AA	-	AA	AA	BB	AA	AA	BB	BB	BB	AA	BB	BB	BB	BB	AA
HWGBS2236	18256	4447916	244403467	244426348	G/A	3A	3AL	166.05	AA	AA	BB	BB	AA	BB	AA	AA	AA	BB	BB	BB	AA	BB	BB	BB	BB	AA	BB	AA	AA	BB	AA	BB	BB	AA	BB	AA	AA	BB	AA	AA	BB	BB	BB	AA	BB	BB	BB	BB	AA
HWGBS2235	18216	4447916	244403467	244426348	G/A	3A	3AL	166.05	AA	AA	BB	BB	AA	BB	AA	AA	AA	BB	BB	BB	AA	BB	BB	BB	BB	AA	BB	AA	AA	BB	AA	BB	BB	AA	BB	AA	AA	BB	AA	AA	BB	BB	BB	AA	BB	BB	BB	BB	AA
HWGBS2109	155	3906542	43639866	43640116	A/C	3A	3AL	166.05	AA	AA	BB	BB	AA	BB	AA	AA	AA	BB	BB	BB	AA	BB	BB	BB	BB	AA	BB	AA	AA	BB	AA	BB	BB	AA	-	AA	AA	BB	AA	AA	BB	BB	BB	AA	BB	BB	BB	BB	AA
HWGBS2252	1149	4452141	255291379	255294726	C/T	3A	3AL	166.34	AA	AA	BB	-	AA	BB	AA	AA	AA	BB	BB	BB	AA	BB	BB	BB	BB	AA	BB	AA	AA	BB	AA	BB	BB	AA	BB	AA	AA	BB	AA	AA	-	BB	BB	AA	BB	BB	-	BB	AA
HWGBS2268	1020	5031966	30627144	30630027	A/G	3B	3B	0	BB	BB	BB	AA	BB	BB	BB	BB	BB	AA	AA	-	BB	AA	-	AA	AA	AA	AA	AA	BB	AA	AA	AA	BB	AA	BB	BB	BB	AA	AA	BB	BB	BB	AA	BB	BB	BB	BB	BB	AA
HWGBS2281	941	10337183	63634823	63639110	G/A	3B	3B	0.85	BB	BB	BB	AA	BB	BB	BB	BB	BB	AA	AA	AA	BB	AA	BB	AA	AA	AA	AA	AA	AA	AA	AA	AA	BB	AA	BB	BB	AA	AA	AA	BB	BB	BB	AA	BB	BB	BB	BB	BB	AA
HWGBS2489	13996	10641235	427685969	427701850	C/T	3B	3B	0.85	BB	BB	BB	AA	BB	BB	BB	BB	BB	AA	AA	AA	BB	AA	BB	AA	AA	AA	AA	AA	AA	AA	AA	AA	BB	AA	BB	BB	AA	AA	AA	BB	BB	BB	AA	BB	BB	BB	BB	BB	AA
HWGBS2342	5555	10463430	169223345	169229558	A/G	3B	3B	0.85	BB	BB	BB	AA	BB	BB	BB	BB	-	AA	AA	AA	BB	AA	BB	AA	AA	AA	AA	AA	AA	AA	AA	AA	BB	AA	BB	BB	AA	AA	AA	BB	BB	BB	AA	BB	BB	BB	BB	BB	AA
HWGBS2432	4648	10565035	317315600	317329692	C/G	3B	3B	4.9	BB	AA	BB	AA	BB	BB	BB	BB	BB	AA	AA	AA	BB	AA	BB	AA	AA	AA	AA	AA	AA	AA	AA	AA	BB	BB	BB	BB	BB	AA	AA	BB	BB	BB	BB	BB	BB	BB	BB	BB	BB
HWGBS2431	2882	10565035	317315600	317329692	T/C	3B	3B	4.9	BB	AA	BB	AA	BB	BB	BB	BB	BB	AA	AA	AA	BB	AA	BB	AA	AA	AA	AA	AA	AA	AA	AA	AA	BB	BB	BB	BB	BB	AA	AA	BB	BB	BB	BB	BB	BB	BB	BB	BB	BB
HWGBS2429	2366	10565035	317315600	317329692	C/T	3B	3B	4.9	BB	AA	BB	AA	BB	BB	BB	BB	BB	AA	AA	AA	BB	AA	BB	AA	AA	AA	AA	AA	AA	AA	AA	AA	BB	BB	BB	BB	BB	AA	AA	BB	BB	BB	BB	BB	BB	BB	BB	BB	BB
HWGBS2427	2265	10565035	317315600	317329692	C/G	3B	3B	4.9	BB	AA	BB	AA	BB	BB	BB	BB	BB	AA	AA	AA	BB	AA	BB	AA	AA	AA	AA	AA	AA	AA	AA	AA	BB	BB	BB	BB	BB	AA	AA	BB	BB	BB	BB	BB	BB	BB	BB	BB	BB
HWGBS2428	2307	10565035	317315600	317329692	T/G	3B	3B	4.9	BB	AA	BB	AA	BB	BB	BB	BB	BB	AA	AA	AA	BB	AA	BB	AA	AA	AA	AA	AA	AA	AA	AA	AA	BB	BB	BB	BB	BB	AA	AA	BB	BB	BB	BB	BB	BB	BB	BB	BB	BB
HWGBS2430	2818	10565035	317315600	317329692	T/A	3B	3B	5.17	BB	AA	BB	AA	BB	BB	BB	BB	BB	AA	AA	AA	BB	AA	BB	AA	AA	AA	AA	AA	AA	AA	AA	AA	BB	BB	BB	BB	BB	AA	AA	BB	BB	BB	BB	BB	BB	BB	BB	BB	BB
HWGBS2567	1824	10733716	562722696	562729675	T/C	3B	3B	5.97	BB	AA	BB	AA	BB	BB	BB	BB	BB	AA	AA	AA	BB	AA	BB	AA	AA	AA	AA	AA	AA	AA	AA	AA	BB	BB	BB	BB	AA	AA	AA	BB	BB	BB	BB	BB	BB	BB	BB	BB	BB
HWGBS2566	972	10733436	562342581	562343637	T/G	3B	3B	5.97	BB	AA	BB	AA	BB	BB	BB	BB	BB	AA	AA	AA	BB	AA	BB	AA	AA	AA	AA	AA	AA	AA	AA	AA	BB	BB	BB	BB	AA	AA	AA	BB	BB	BB	BB	BB	BB	BB	BB	BB	BB
HWGBS2451	290	10591448	355450680	355455058	T/C	3B	3B	6.54	BB	AA	BB	AA	BB	-	BB	BB	BB	AA	AA	AA	BB	AA	BB	AA	AA	AA	AA	AA	AA	AA	AA	AA	BB	BB	BB	BB	AA	AA	AA	BB	BB	BB	BB	AA	BB	BB	BB	BB	BB
HWGBS2564	16592	10730347	557847380	557867366	G/C	3B	3B	6.54	BB	AA	BB	AA	BB	BB	BB	BB	BB	AA	AA	-	BB	AA	BB	AA	AA	AA	AA	AA	AA	AA	AA	AA	BB	BB	BB	BB	AA	AA	AA	BB	BB	BB	BB	AA	BB	BB	BB	BB	BB
HWGBS2576	4610	10738302	569607541	569613546	C/G	3B	3B	8.69	BB	AA	BB	AA	BB	BB	BB	BB	BB	AA	X	BB	BB	AA	BB	BB	AA	BB	-	AA	-	AA	AA	-	-	BB	BB	BB	AA	AA	BB	BB	BB	BB	BB	-	BB	BB	BB	BB	BB
HWGBS2575	1139	10738220	569515629	569518344	G/A	3B	3B	9.32	-	AA	BB	AA	BB	BB	BB	BB	BB	AA	-	-	BB	AA	BB	BB	AA	BB	AA	AA	-	AA	AA	-	-	BB	BB	BB	AA	AA	BB	BB	BB	BB	BB	-	BB	BB	-	BB	BB
HWGBS2415	52	10547921	292281651	292283693	C/T	3B	3B	9.96	BB	AA	BB	AA	BB	BB	BB	BB	BB	AA	AA	AA	BB	AA	BB	BB	AA	BB	AA	AA	AA	BB	AA	BB	BB	BB	BB	BB	AA	AA	BB	BB	BB	BB	BB	AA	BB	BB	BB	BB	BB
HWGBS2544	2853	10713165	533161177	533165156	G/A	3B	3B	9.96	BB	AA	BB	AA	BB	BB	BB	BB	BB	AA	AA	AA	BB	AA	-	BB	AA	BB	AA	AA	AA	BB	AA	BB	BB	BB	BB	BB	AA	AA	BB	BB	BB	BB	BB	AA	BB	BB	BB	BB	BB
HWGBS2613	352	10762825	615840873	615843646	C/T	3B	3B	10.52	BB	AA	BB	AA	BB	BB	BB	BB	BB	AA	AA	-	BB	AA	-	BB	AA	BB	AA	AA	AA	BB	AA	AA	BB	BB	BB	BB	AA	AA	BB	BB	-	BB	BB	AA	BB	BB	BB	BB	BB
HWGBS2628	717	10765455	624044526	624046146	T/A	3B	3B	11.07	BB	AA	BB	AA	BB	BB	BB	BB	BB	AA	AA	AA	BB	AA	BB	BB	AA	BB	AA	AA	AA	AA	AA	AA	BB	BB	BB	BB	AA	AA	BB	BB	BB	BB	BB	AA	BB	BB	BB	BB	BB
HWGBS2627	510	10765455	624044526	624046146	C/A	3B	3B	11.07	BB	AA	BB	AA	BB	BB	BB	BB	BB	AA	AA	AA	BB	AA	BB	BB	AA	BB	AA	AA	AA	AA	AA	AA	BB	BB	BB	BB	AA	AA	BB	BB	BB	BB	BB	AA	BB	BB	BB	BB	BB
HWGBS2453	13004	10592494	357089357	357103388	C/G	3B	3B	11.07	BB	AA	BB	AA	BB	-	BB	BB	BB	AA	AA	AA	BB	AA	-	BB	AA	BB	AA	AA	AA	AA	AA	AA	BB	BB	BB	BB	AA	AA	BB	BB	BB	BB	BB	AA	BB	BB	BB	BB	BB
HWGBS2510	6798	10661801	457567543	457575722	A/C	3B	3B	11.07	BB	AA	BB	AA	BB	BB	-	BB	BB	AA	AA	AA	BB	AA	BB	BB	AA	BB	AA	AA	AA	AA	AA	AA	BB	BB	BB	BB	AA	AA	BB	BB	BB	BB	BB	AA	BB	BB	BB	BB	BB
HWGBS2625	7441	10764996	622653591	622662446	G/T	3B	3B	11.07	BB	AA	BB	AA	BB	BB	BB	BB	BB	AA	AA	AA	BB	AA	BB	BB	AA	BB	AA	AA	AA	AA	AA	AA	BB	BB	BB	BB	AA	AA	BB	BB	BB	BB	BB	AA	BB	BB	BB	BB	BB
HWGBS2509	6780	10661801	457567543	457575722	A/G	3B	3B	11.07	BB	AA	BB	AA	BB	BB	-	BB	BB	AA	AA	AA	BB	AA	BB	BB	AA	BB	AA	AA	AA	AA	AA	AA	BB	BB	BB	BB	AA	AA	BB	BB	BB	BB	BB	AA	BB	BB	BB	BB	BB
HWGBS2626	441	10765455	624044526	624046146	G/A	3B	3B	11.07	BB	AA	BB	AA	BB	BB	BB	BB	BB	AA	AA	AA	BB	AA	BB	BB	AA	BB	AA	AA	AA	AA	AA	AA	BB	BB	BB	BB	AA	AA	BB	BB	BB	BB	BB	AA	BB	-	BB	BB	BB
HWGBS2617	8968	10763098	616772740	616787802	C/A	3B	3B	11.07	BB	AA	BB	AA	BB	BB	BB	BB	BB	AA	AA	-	BB	AA	BB	BB	AA	BB	AA	AA	AA	-	AA	AA	BB	BB	BB	BB	AA	AA	BB	BB	-	BB	BB	AA	BB	BB	BB	BB	BB
HWGBS2616	8702	10763098	616772740	616787802	A/G	3B	3B	11.07	BB	AA	BB	AA	BB	BB	BB	BB	BB	AA	AA	-	BB	AA	BB	BB	AA	BB	AA	AA	AA	BB	AA	AA	BB	BB	BB	BB	AA	AA	BB	BB	-	BB	BB	AA	BB	BB	BB	BB	BB
HWGBS2615	8679	10763098	616772740	616787802	T/G	3B	3B	11.07	BB	AA	BB	AA	BB	BB	BB	BB	BB	AA	AA	-	BB	AA	BB	BB	AA	BB	AA	AA	AA	-	AA	AA	BB	BB	BB	BB	AA	AA	BB	BB	-	BB	BB	AA	BB	BB	BB	BB	BB
HWGBS2452	12989	10592494	357089357	357103388	C/T	3B	3B	11.07	BB	AA	BB	AA	BB	-	BB	BB	BB	AA	AA	AA	BB	AA	-	BB	AA	BB	AA	AA	AA	AA	AA	AA	BB	BB	BB	BB	AA	AA	BB	BB	BB	BB	BB	AA	BB	BB	BB	BB	BB
HWGBS2636	14046	10767253	629618977	629637765	T/C	3B	3B	47.45	AA	AA	AA	AA	BB	BB	BB	BB	AA	BB	BB	BB	AA	BB	BB	BB	AA	AA	BB	AA	BB	BB	AA	BB	AA	AA	-	AA	AA	BB	AA	AA	BB	AA	AA	BB	AA	AA	BB	AA	AA
HWGBS2638	14052	10767253	629618977	629637765	T/C	3B	3B	47.45	AA	AA	AA	AA	BB	BB	BB	BB	AA	BB	BB	BB	AA	BB	BB	BB	AA	AA	BB	AA	BB	BB	AA	BB	AA	AA	-	AA	AA	BB	AA	AA	BB	AA	AA	BB	AA	AA	BB	AA	AA
HWGBS2637	14049	10767253	629618977	629637765	C/T	3B	3B	47.45	AA	AA	AA	AA	BB	BB	BB	BB	AA	BB	BB	BB	AA	BB	BB	BB	AA	AA	BB	AA	BB	BB	AA	BB	AA	AA	-	AA	AA	BB	AA	AA	BB	AA	AA	BB	AA	AA	BB	AA	AA
HWGBS2577	7016	10740118	572143269	572163906	T/C	3B	3B	47.99	AA	AA	AA	AA	BB	BB	BB	BB	AA	BB	BB	BB	AA	BB	BB	BB	AA	AA	BB	AA	BB	BB	AA	BB	AA	AA	AA	AA	AA	BB	AA	AA	BB	AA	AA	BB	AA	AA	BB	AA	AA
HWGBS2578	7020	10740118	572143269	572163906	C/G	3B	3B	47.99	AA	AA	AA	AA	BB	BB	BB	BB	AA	BB	BB	BB	AA	BB	BB	BB	AA	AA	BB	AA	BB	BB	AA	BB	AA	AA	AA	AA	AA	BB	AA	AA	BB	AA	AA	BB	AA	AA	BB	AA	AA
HWGBS2579	10783	10740118	572143269	572163906	A/T	3B	3B	47.99	AA	AA	AA	AA	BB	BB	BB	BB	AA	BB	BB	BB	AA	BB	BB	BB	AA	AA	BB	AA	BB	BB	AA	BB	AA	AA	AA	AA	AA	BB	AA	AA	BB	AA	AA	BB	AA	AA	BB	AA	AA
HWGBS2346	606	10467303	174886024	174907087	T/C	3B	3B	47.99	AA	AA	AA	AA	BB	BB	BB	BB	AA	BB	BB	BB	AA	BB	BB	BB	-	AA	BB	AA	BB	BB	AA	BB	AA	AA	AA	AA	AA	BB	AA	AA	BB	AA	AA	BB	AA	AA	BB	AA	AA
HWGBS2523	89	10682714	488323365	488324051	T/C	3B	3B	47.99	AA	AA	AA	AA	BB	BB	BB	BB	AA	BB	BB	BB	AA	BB	-	BB	AA	AA	BB	AA	BB	BB	AA	BB	AA	AA	AA	AA	AA	BB	AA	-	BB	AA	AA	BB	AA	AA	BB	AA	AA
HWGBS2522	87	10682714	488323365	488324051	T/C	3B	3B	47.99	AA	AA	AA	AA	BB	BB	BB	BB	AA	BB	BB	BB	AA	BB	BB	BB	AA	AA	BB	AA	BB	BB	AA	BB	AA	AA	AA	AA	AA	BB	AA	-	BB	AA	AA	BB	AA	AA	BB	AA	AA
HWGBS2369	2756	10490276	208482981	208487751	T/A	3B	3B	47.99	AA	AA	AA	AA	BB	BB	BB	BB	AA	BB	BB	BB	AA	BB	BB	BB	AA	AA	BB	AA	BB	BB	AA	BB	AA	AA	AA	AA	AA	BB	AA	AA	BB	AA	AA	BB	AA	AA	BB	AA	AA
HWGBS2515	1385	10669897	469333373	469336983	C/T	3B	3B	49.45	AA	AA	AA	AA	BB	BB	BB	BB	AA	BB	BB	BB	AA	BB	BB	BB	AA	AA	BB	AA	BB	BB	-	BB	AA	AA	AA	BB	AA	BB	AA	AA	BB	AA	AA	BB	AA	BB	BB	-	AA
HWGBS2514	133	10668795	467697278	467699141	A/G	3B	3B	49.45	AA	AA	AA	AA	BB	BB	BB	BB	-	BB	BB	BB	AA	BB	BB	BB	AA	AA	BB	AA	BB	BB	-	BB	AA	AA	AA	BB	AA	BB	AA	AA	BB	AA	AA	BB	AA	BB	BB	-	AA
HWGBS2472	1946	10611466	384716796	384721750	T/C	3B	3B	50.47	-	BB	AA	-	BB	BB	BB	BB	AA	BB	BB	BB	AA	BB	BB	BB	AA	AA	-	AA	BB	BB	AA	BB	AA	AA	-	-	AA	BB	-	-	BB	AA	AA	BB	AA	-	BB	AA	-
HWGBS2471	696	10611466	384716796	384721750	A/G	3B	3B	50.47	-	BB	AA	-	BB	BB	BB	BB	AA	BB	BB	BB	AA	BB	BB	BB	AA	AA	-	AA	BB	BB	AA	BB	AA	AA	-	-	AA	BB	-	-	BB	AA	AA	BB	AA	-	BB	AA	-
HWGBS2414	1649	10544795	287953456	287957094	G/A	3B	3B	54.35	AA	BB	AA	BB	BB	BB	BB	BB	AA	BB	BB	BB	AA	BB	BB	BB	-	AA	AA	AA	BB	BB	AA	BB	AA	AA	BB	-	AA	BB	-	-	BB	-	AA	BB	-	BB	BB	BB	AA
HWGBS2413	1622	10544795	287953456	287957094	G/A	3B	3B	54.35	AA	BB	AA	BB	BB	BB	BB	BB	AA	BB	BB	BB	AA	BB	BB	BB	-	AA	AA	AA	BB	BB	AA	BB	AA	AA	BB	-	AA	BB	-	-	BB	-	AA	BB	-	BB	BB	BB	AA
HWGBS2412	732	10544795	287953456	287957094	G/T	3B	3B	54.65	AA	BB	AA	BB	BB	BB	BB	BB	AA	BB	BB	BB	AA	-	BB	BB	AA	AA	AA	AA	BB	BB	AA	BB	AA	AA	BB	-	AA	BB	-	AA	BB	-	AA	BB	-	BB	BB	BB	AA
HWGBS2500	1682	10651311	442270491	442282121	A/G	3B	3B	61.4	AA	BB	AA	BB	BB	BB	BB	BB	-	BB	BB	-	AA	BB	BB	BB	AA	AA	AA	AA	BB	BB	AA	BB	BB	AA	AA	AA	AA	-	AA	AA	BB	AA	AA	BB	AA	BB	BB	AA	AA
HWGBS2502	7416	10651311	442270491	442282121	C/T	3B	3B	61.4	AA	BB	AA	BB	BB	BB	BB	BB	BB	BB	BB	BB	AA	BB	BB	BB	AA	AA	AA	AA	BB	BB	AA	BB	BB	AA	AA	AA	AA	BB	AA	AA	BB	AA	AA	BB	AA	BB	BB	AA	AA
HWGBS2501	7415	10651311	442270491	442282121	G/A	3B	3B	61.4	AA	BB	AA	BB	BB	BB	BB	BB	BB	BB	BB	-	AA	BB	BB	BB	AA	AA	AA	AA	BB	BB	AA	BB	BB	AA	AA	AA	AA	-	AA	AA	BB	AA	AA	BB	AA	BB	BB	AA	AA
HWGBS2503	7536	10651311	442270491	442282121	G/A	3B	3B	61.4	AA	BB	AA	BB	BB	BB	BB	BB	-	BB	BB	AA	AA	BB	BB	BB	AA	AA	AA	AA	BB	BB	AA	BB	BB	AA	AA	AA	AA	BB	AA	AA	BB	AA	AA	BB	AA	BB	-	AA	AA
HWGBS2591	5040	10756505	595971538	595978690	C/G	3B	3B	61.67	AA	BB	AA	BB	BB	BB	BB	BB	BB	BB	BB	AA	AA	BB	BB	BB	AA	AA	AA	-	BB	BB	AA	BB	BB	AA	AA	AA	AA	BB	AA	AA	BB	AA	AA	BB	AA	BB	BB	AA	AA
HWGBS2528	6597	10691462	501288961	501315279	T/C	3B	3B	62.21	AA	BB	AA	BB	BB	BB	BB	BB	BB	BB	BB	AA	AA	BB	BB	BB	AA	AA	AA	AA	BB	BB	AA	BB	BB	AA	AA	AA	AA	BB	AA	AA	BB	AA	AA	BB	AA	BB	BB	AA	AA
HWGBS2529	15452	10691462	501288961	501315279	T/G	3B	3B	62.21	AA	BB	AA	BB	BB	BB	BB	BB	BB	BB	BB	AA	AA	BB	BB	BB	AA	AA	AA	AA	BB	BB	AA	BB	BB	AA	AA	AA	AA	BB	AA	AA	BB	AA	AA	BB	AA	BB	BB	AA	AA
HWGBS2530	23498	10691462	501288961	501315279	C/A	3B	3B	62.21	AA	BB	AA	BB	BB	BB	BB	BB	BB	BB	BB	AA	AA	BB	BB	BB	AA	AA	AA	AA	BB	BB	AA	BB	BB	AA	AA	AA	AA	BB	AA	AA	BB	AA	AA	BB	AA	BB	BB	AA	AA
HWGBS2462	4973	10598877	366533841	366546490	C/A	3B	3B	62.75	AA	BB	AA	BB	BB	BB	BB	BB	BB	BB	BB	AA	AA	BB	BB	BB	AA	AA	AA	AA	BB	BB	AA	BB	BB	AA	AA	AA	AA	BB	AA	AA	BB	AA	AA	BB	AA	-	BB	AA	AA
HWGBS2461	4965	10598877	366533841	366546490	T/C	3B	3B	62.75	AA	BB	AA	BB	BB	BB	BB	BB	BB	BB	BB	AA	AA	BB	BB	BB	AA	AA	AA	AA	BB	-	AA	BB	BB	AA	AA	AA	AA	BB	AA	AA	BB	AA	AA	BB	AA	-	BB	AA	AA
HWGBS2460	3541	10598877	366533841	366546490	G/C	3B	3B	63.02	AA	BB	AA	BB	BB	BB	BB	BB	BB	BB	BB	AA	AA	BB	BB	-	AA	AA	AA	AA	BB	-	AA	BB	BB	AA	AA	AA	AA	BB	AA	AA	BB	AA	AA	BB	AA	AA	BB	AA	AA
HWGBS2459	3503	10598877	366533841	366546490	C/T	3B	3B	63.02	AA	BB	AA	BB	BB	BB	BB	BB	BB	BB	BB	AA	AA	BB	BB	BB	AA	AA	AA	AA	BB	BB	AA	BB	BB	AA	AA	AA	AA	BB	AA	AA	BB	AA	AA	BB	AA	AA	BB	AA	AA
HWGBS2531	23510	10691462	501288961	501315279	C/T	3B	3B	63.56	AA	BB	AA	BB	BB	BB	BB	BB	BB	BB	BB	AA	AA	BB	BB	BB	AA	AA	AA	AA	BB	BB	AA	BB	BB	AA	AA	AA	AA	BB	AA	AA	BB	AA	AA	BB	AA	-	BB	AA	AA
HWGBS2556	9343	10723590	548088512	548104210	C/G	3B	3B	64.93	AA	BB	AA	BB	BB	BB	BB	BB	BB	BB	BB	AA	AA	BB	BB	BB	AA	AA	AA	AA	BB	BB	AA	BB	BB	AA	AA	AA	AA	BB	AA	AA	BB	AA	AA	BB	AA	AA	BB	AA	AA
HWGBS2570	105	10737119	567930497	567933373	G/C	3B	3B	64.93	AA	BB	-	BB	BB	BB	BB	BB	BB	BB	BB	AA	AA	BB	BB	BB	-	AA	AA	AA	BB	BB	AA	BB	BB	AA	AA	AA	AA	BB	AA	AA	BB	AA	AA	BB	AA	AA	BB	AA	AA
HWGBS2571	136	10737119	567930497	567933373	A/G	3B	3B	64.93	AA	BB	-	BB	BB	BB	BB	BB	BB	BB	BB	AA	AA	BB	BB	BB	-	AA	AA	AA	BB	BB	AA	BB	BB	AA	AA	AA	AA	BB	AA	AA	BB	AA	AA	BB	AA	AA	BB	AA	AA
HWGBS2574	194	10737119	567930497	567933373	A/G	3B	3B	64.93	AA	BB	AA	BB	BB	BB	BB	BB	BB	BB	BB	AA	AA	BB	BB	BB	AA	AA	AA	AA	BB	BB	AA	BB	BB	AA	AA	AA	AA	BB	AA	AA	BB	AA	AA	BB	AA	AA	BB	AA	AA
HWGBS2569	89	10737119	567930497	567933373	C/T	3B	3B	64.93	AA	BB	-	BB	BB	BB	BB	BB	BB	BB	BB	AA	AA	BB	BB	BB	-	AA	AA	AA	BB	BB	AA	BB	BB	AA	AA	AA	AA	BB	AA	AA	BB	AA	AA	BB	AA	AA	BB	AA	AA
HWGBS2558	9354	10723590	548088512	548104210	G/A	3B	3B	64.93	AA	BB	AA	BB	BB	BB	BB	BB	BB	BB	BB	AA	AA	BB	BB	BB	AA	AA	AA	AA	BB	BB	AA	BB	BB	AA	AA	AA	AA	BB	AA	AA	BB	AA	AA	BB	AA	AA	BB	AA	AA
HWGBS2573	188	10737119	567930497	567933373	C/T	3B	3B	64.93	AA	BB	AA	BB	BB	BB	BB	BB	BB	BB	BB	AA	AA	BB	BB	BB	AA	AA	AA	AA	BB	BB	AA	BB	BB	AA	AA	AA	AA	BB	AA	AA	BB	AA	AA	BB	AA	AA	BB	AA	AA
HWGBS2557	9349	10723590	548088512	548104210	A/G	3B	3B	64.93	AA	BB	AA	BB	BB	BB	BB	BB	BB	BB	BB	AA	AA	BB	BB	BB	AA	AA	AA	AA	BB	BB	AA	BB	BB	AA	AA	AA	AA	BB	AA	AA	BB	AA	AA	BB	AA	AA	BB	AA	AA
HWGBS2572	180	10737119	567930497	567933373	T/C	3B	3B	64.93	AA	BB	AA	BB	BB	BB	BB	BB	BB	BB	BB	AA	AA	BB	BB	BB	AA	AA	AA	AA	BB	BB	AA	BB	BB	AA	AA	AA	AA	BB	AA	AA	BB	AA	AA	BB	AA	AA	BB	AA	AA
HWGBS2629	12167	10766166	626106968	626119171	T/C	3B	3B	67.12	AA	BB	AA	BB	BB	BB	BB	BB	AA	BB	BB	AA	AA	BB	BB	BB	AA	AA	AA	AA	BB	BB	AA	BB	AA	AA	AA	AA	AA	BB	AA	AA	BB	AA	AA	BB	AA	AA	BB	AA	AA
HWGBS2622	4325	10763447	617860906	617866097	T/C	3B	3B	67.41	AA	BB	AA	-	BB	BB	BB	BB	AA	BB	-	BB	AA	BB	BB	BB	AA	AA	AA	AA	-	BB	AA	BB	AA	AA	-	AA	AA	BB	AA	AA	BB	AA	AA	BB	AA	AA	BB	AA	-
HWGBS2623	4329	10763447	617860906	617866097	G/T	3B	3B	67.41	AA	BB	AA	-	BB	BB	BB	BB	AA	BB	-	BB	AA	BB	BB	BB	AA	AA	AA	AA	-	BB	AA	BB	AA	AA	-	AA	AA	BB	AA	AA	BB	AA	AA	BB	AA	AA	BB	AA	-
HWGBS2621	4306	10763447	617860906	617866097	A/G	3B	3B	67.41	AA	BB	AA	-	BB	BB	BB	BB	AA	BB	-	BB	AA	BB	BB	BB	AA	AA	AA	AA	-	BB	AA	BB	AA	AA	-	AA	AA	BB	AA	AA	BB	AA	AA	BB	AA	AA	BB	AA	-
HWGBS2620	4296	10763447	617860906	617866097	G/A	3B	3B	67.41	AA	BB	AA	-	BB	BB	BB	BB	AA	BB	-	BB	AA	BB	BB	BB	AA	AA	AA	AA	-	BB	AA	BB	AA	AA	-	AA	AA	BB	AA	AA	BB	AA	AA	BB	AA	AA	BB	AA	-
HWGBS2605	1978	10759596	605883653	605889648	G/C	3B	3B	68.6	-	BB	AA	AA	BB	BB	BB	BB	AA	BB	BB	BB	AA	BB	BB	BB	AA	AA	AA	BB	BB	BB	AA	BB	AA	AA	AA	-	AA	BB	AA	AA	BB	AA	AA	BB	AA	AA	BB	AA	BB
HWGBS2603	1719	10759596	605883653	605889648	C/A	3B	3B	68.6	-	BB	AA	AA	BB	BB	BB	BB	AA	BB	BB	BB	AA	BB	BB	BB	AA	AA	AA	BB	BB	BB	AA	BB	AA	AA	AA	BB	AA	BB	AA	AA	BB	AA	AA	BB	AA	AA	BB	AA	BB
HWGBS2604	1721	10759596	605883653	605889648	A/G	3B	3B	68.6	AA	BB	AA	AA	BB	BB	BB	BB	AA	BB	BB	BB	AA	BB	BB	BB	AA	AA	AA	BB	BB	BB	AA	BB	AA	AA	AA	BB	AA	BB	AA	AA	BB	AA	AA	BB	AA	AA	BB	AA	BB
HWGBS2602	1699	10759596	605883653	605889648	G/T	3B	3B	68.6	AA	BB	AA	AA	BB	BB	BB	BB	AA	BB	BB	BB	AA	BB	BB	BB	AA	AA	AA	BB	BB	BB	AA	BB	AA	AA	AA	BB	AA	BB	AA	AA	BB	AA	AA	BB	AA	AA	BB	AA	BB
HWGBS2518	5515	10676437	479185803	479195799	G/T	3B	3B	69.97	AA	BB	AA	AA	BB	BB	BB	BB	AA	BB	BB	BB	AA	BB	BB	BB	AA	AA	AA	AA	BB	BB	AA	BB	AA	AA	AA	AA	AA	BB	AA	AA	BB	AA	AA	BB	AA	AA	BB	AA	AA
HWGBS2644	10883	10774988	661322328	661333290	T/C	3B	3B	69.97	AA	BB	AA	AA	BB	-	BB	BB	AA	BB	BB	BB	AA	BB	BB	-	AA	AA	-	AA	BB	BB	-	BB	AA	AA	AA	AA	AA	BB	AA	AA	BB	AA	AA	BB	AA	AA	BB	AA	AA
HWGBS2519	5543	10676437	479185803	479195799	T/C	3B	3B	69.97	AA	BB	AA	AA	BB	BB	BB	BB	AA	BB	BB	BB	AA	BB	BB	BB	AA	AA	AA	AA	BB	BB	AA	BB	AA	AA	AA	AA	AA	BB	AA	AA	BB	AA	AA	BB	AA	AA	BB	AA	AA
HWGBS2526	5037	10690349	499669847	499676298	T/C	3B	3B	70.27	AA	BB	AA	AA	BB	BB	BB	BB	AA	-	-	-	AA	BB	BB	BB	AA	AA	AA	AA	BB	BB	AA	-	AA	AA	AA	-	AA	-	AA	AA	-	AA	AA	BB	AA	AA	BB	AA	AA
HWGBS2635	3156	10766666	627883364	627888171	G/A	3B	3B	70.89	AA	BB	AA	AA	BB	BB	BB	BB	AA	BB	BB	BB	AA	BB	BB	BB	AA	AA	AA	AA	BB	BB	AA	BB	AA	AA	AA	AA	AA	BB	AA	AA	BB	AA	AA	BB	AA	AA	BB	AA	AA
HWGBS2588	4696	10753846	591767524	591775330	T/C	3B	3B	70.89	AA	BB	AA	AA	BB	BB	BB	BB	AA	BB	BB	BB	AA	BB	BB	BB	AA	AA	AA	AA	BB	BB	AA	-	AA	-	AA	AA	AA	BB	AA	AA	BB	AA	AA	BB	AA	AA	BB	AA	AA
HWGBS2320	2141	10439121	133941709	133947533	T/C	3B	3B	70.89	AA	BB	AA	AA	BB	BB	BB	-	AA	BB	BB	BB	AA	BB	BB	BB	AA	AA	AA	AA	BB	BB	AA	BB	AA	AA	AA	AA	AA	BB	AA	AA	BB	AA	AA	BB	AA	AA	BB	-	AA
HWGBS2321	3827	10439121	133941709	133947533	T/C	3B	3B	70.89	AA	BB	AA	AA	BB	BB	BB	BB	AA	BB	BB	BB	AA	BB	BB	BB	AA	AA	AA	AA	BB	BB	AA	BB	AA	AA	AA	AA	AA	BB	AA	AA	BB	AA	AA	BB	AA	AA	BB	-	AA
HWGBS2319	1402	10439121	133941709	133947533	G/C	3B	3B	70.89	AA	BB	AA	AA	BB	BB	BB	BB	AA	BB	BB	BB	AA	BB	BB	BB	AA	AA	AA	AA	BB	BB	AA	BB	AA	AA	AA	AA	AA	BB	AA	AA	BB	AA	AA	BB	AA	AA	BB	AA	AA
HWGBS2296	1349	10403281	82611285	82613344	A/G	3B	3B	96.79	AA	BB	BB	AA	AA	BB	BB	BB	AA	BB	BB	BB	AA	BB	AA	BB	AA	AA	AA	AA	BB	BB	AA	BB	AA	AA	BB	AA	AA	BB	AA	AA	-	BB	AA	AA	AA	AA	BB	BB	BB
HWGBS2317	2108	10434395	127350578	127364075	A/G	3B	3B	97.06	AA	BB	BB	AA	AA	BB	BB	BB	AA	BB	BB	BB	AA	BB	AA	BB	AA	AA	AA	AA	BB	BB	AA	BB	AA	AA	BB	AA	AA	BB	AA	BB	-	BB	AA	AA	AA	AA	BB	BB	BB
HWGBS2318	11213	10434395	127350578	127364075	G/A	3B	3B	97.06	AA	BB	BB	AA	AA	BB	BB	BB	AA	BB	BB	BB	AA	BB	AA	BB	AA	AA	AA	AA	BB	BB	AA	BB	AA	AA	BB	AA	AA	BB	AA	BB	-	BB	AA	AA	AA	AA	BB	BB	BB
HWGBS2299	2749	10414915	99895698	99898950	C/T	3B	3B	99.94	AA	BB	AA	-	-	BB	AA	BB	AA	-	-	BB	-	BB	AA	BB	AA	AA	AA	AA	-	BB	AA	BB	AA	BB	BB	-	AA	BB	AA	BB	BB	BB	AA	AA	AA	-	BB	BB	BB
HWGBS2438	6619	10571206	326225643	326234057	A/G	3B	3B	103.64	AA	BB	AA	-	AA	-	AA	BB	AA	BB	AA	BB	AA	BB	AA	BB	AA	AA	AA	AA	BB	AA	AA	AA	AA	BB	BB	AA	BB	BB	AA	BB	BB	BB	AA	AA	AA	AA	BB	BB	BB
HWGBS2437	6604	10571206	326225643	326234057	G/A	3B	3B	103.64	AA	BB	AA	-	AA	-	AA	BB	AA	BB	AA	BB	AA	BB	AA	BB	AA	AA	AA	AA	BB	AA	AA	AA	AA	BB	BB	AA	BB	BB	AA	BB	BB	BB	AA	AA	AA	AA	BB	BB	BB
HWGBS2323	3952	10445576	143333536	143346649	A/G	3B	3B	104.5	AA	BB	AA	BB	AA	BB	AA	BB	AA	BB	AA	BB	AA	BB	AA	BB	AA	AA	BB	AA	BB	AA	AA	AA	AA	BB	BB	AA	BB	BB	AA	BB	BB	BB	AA	AA	AA	AA	BB	BB	-
HWGBS2517	6319	10671723	472188753	472200563	A/G	3B	3B	106	AA	BB	-	BB	AA	BB	-	BB	AA	BB	AA	BB	AA	-	AA	BB	AA	AA	BB	AA	BB	-	AA	AA	AA	BB	BB	AA	BB	BB	AA	BB	-	BB	AA	BB	AA	-	BB	BB	BB
HWGBS2516	4710	10671723	472188753	472200563	C/A	3B	3B	106	AA	BB	AA	BB	AA	BB	AA	BB	AA	BB	AA	BB	AA	-	AA	BB	AA	AA	BB	AA	BB	-	AA	-	AA	BB	BB	AA	BB	BB	AA	BB	-	BB	AA	BB	AA	-	BB	BB	BB
HWGBS2477	20696	10617965	393925325	393946348	C/T	3B	3B	107.5	AA	BB	AA	-	AA	BB	AA	BB	AA	BB	-	BB	AA	BB	AA	BB	AA	AA	BB	AA	BB	AA	AA	AA	AA	BB	BB	BB	BB	BB	AA	BB	-	BB	AA	BB	AA	AA	BB	BB	BB
HWGBS2490	1871	10644673	432509529	432514659	C/T	3B	3B	119.22	AA	AA	AA	AA	AA	BB	AA	BB	AA	AA	-	BB	BB	AA	BB	BB	AA	AA	BB	AA	BB	AA	AA	AA	AA	AA	AA	AA	AA	AA	AA	BB	AA	BB	AA	BB	AA	AA	BB	BB	BB
HWGBS2492	1910	10644673	432509529	432514659	A/T	3B	3B	119.22	AA	AA	AA	AA	AA	BB	AA	BB	AA	AA	-	BB	BB	AA	BB	BB	AA	AA	BB	AA	BB	AA	AA	AA	AA	AA	AA	AA	AA	AA	AA	BB	AA	BB	AA	BB	AA	AA	BB	BB	BB
HWGBS2493	1916	10644673	432509529	432514659	A/G	3B	3B	119.22	AA	AA	AA	AA	AA	BB	AA	BB	AA	AA	-	BB	BB	AA	BB	BB	AA	AA	BB	AA	BB	AA	AA	AA	AA	AA	AA	AA	AA	AA	AA	BB	AA	BB	AA	BB	AA	AA	BB	BB	BB
HWGBS2491	1888	10644673	432509529	432514659	G/A	3B	3B	119.22	AA	AA	AA	AA	AA	BB	AA	BB	AA	AA	-	BB	BB	AA	BB	BB	AA	AA	BB	AA	BB	AA	AA	AA	AA	AA	AA	AA	AA	AA	AA	BB	AA	BB	AA	BB	AA	AA	BB	BB	BB
HWGBS2302	1344	10416710	102408187	102409627	G/A	3B	3B	124.04	AA	-	BB	AA	AA	BB	AA	BB	AA	AA	AA	BB	BB	AA	AA	BB	AA	AA	AA	AA	BB	AA	AA	AA	AA	AA	BB	BB	AA	-	AA	BB	BB	BB	AA	-	AA	BB	BB	BB	BB
HWGBS2301	5941	10415653	100996198	101002805	G/T	3B	3B	124.04	AA	-	-	AA	AA	BB	AA	BB	AA	AA	AA	BB	BB	AA	AA	BB	AA	AA	AA	AA	BB	AA	AA	AA	AA	AA	BB	BB	AA	-	AA	BB	BB	BB	AA	-	AA	BB	BB	BB	BB
HWGBS2482	691	10621479	399068921	399071862	G/A	3B	3B	124.32	AA	AA	-	-	AA	BB	AA	BB	AA	AA	AA	BB	BB	AA	AA	BB	AA	AA	BB	AA	BB	AA	AA	AA	AA	AA	BB	BB	AA	BB	AA	BB	BB	BB	AA	BB	AA	BB	BB	BB	BB
HWGBS2469	323	10611391	384602755	384606320	G/A	3B	3B	124.58	AA	AA	-	-	AA	BB	AA	BB	AA	AA	AA	BB	BB	AA	AA	BB	AA	AA	BB	AA	BB	AA	AA	AA	AA	AA	BB	BB	AA	BB	AA	BB	AA	BB	AA	BB	AA	BB	BB	BB	BB
HWGBS2288	2283	10393943	69197846	69202276	G/A	3B	3B	124.58	AA	AA	AA	-	AA	BB	AA	BB	AA	AA	AA	BB	BB	AA	AA	BB	AA	AA	BB	AA	BB	AA	AA	AA	AA	AA	BB	BB	AA	BB	AA	BB	AA	BB	AA	BB	AA	BB	BB	BB	BB
HWGBS2277	529	9703986	59336410	59337448	C/T	3B	3B	125.76	AA	AA	AA	BB	AA	BB	AA	BB	AA	AA	AA	BB	BB	AA	AA	BB	AA	AA	-	AA	-	AA	AA	AA	AA	AA	BB	BB	AA	BB	AA	BB	-	BB	AA	BB	AA	BB	BB	BB	BB
HWGBS2278	543	9703986	59336410	59337448	G/A	3B	3B	125.76	AA	AA	AA	BB	AA	BB	AA	BB	AA	AA	AA	BB	BB	AA	AA	BB	AA	AA	-	AA	-	AA	AA	AA	AA	AA	BB	BB	AA	BB	AA	BB	-	BB	AA	BB	AA	BB	BB	BB	BB
HWGBS2385	3233	10513372	242019710	242027538	T/A	3B	3B	126.67	AA	AA	AA	-	AA	BB	AA	BB	AA	AA	AA	BB	-	AA	AA	BB	AA	AA	BB	AA	BB	AA	AA	AA	AA	AA	BB	-	AA	BB	AA	BB	AA	BB	AA	BB	AA	BB	BB	BB	BB
HWGBS2418	1046	10552166	298554373	298556928	C/T	3B	3B	126.67	AA	-	AA	BB	AA	BB	AA	BB	AA	AA	AA	BB	AA	AA	AA	BB	AA	AA	BB	AA	BB	AA	AA	AA	AA	AA	BB	BB	AA	BB	AA	BB	-	BB	AA	BB	AA	BB	BB	BB	BB
HWGBS2419	1067	10552166	298554373	298556928	G/A	3B	3B	126.67	AA	-	AA	BB	AA	BB	AA	BB	AA	AA	AA	BB	AA	AA	AA	BB	AA	AA	BB	AA	BB	AA	AA	AA	AA	AA	BB	BB	AA	BB	AA	BB	-	BB	AA	BB	AA	BB	BB	BB	BB
HWGBS2420	879	10553849	301010942	301013232	A/G	3B	3B	126.67	AA	AA	-	BB	AA	BB	AA	BB	AA	AA	AA	BB	AA	AA	AA	BB	AA	AA	BB	AA	BB	AA	AA	AA	AA	AA	BB	BB	AA	BB	AA	BB	-	BB	AA	BB	AA	BB	BB	BB	BB
HWGBS2484	5249	10627757	408174791	408181103	A/G	3B	3B	126.96	AA	AA	BB	-	AA	BB	AA	BB	AA	AA	AA	BB	AA	AA	AA	BB	AA	AA	BB	AA	BB	AA	AA	AA	AA	AA	BB	BB	AA	-	AA	-	BB	BB	AA	BB	AA	BB	BB	BB	BB
HWGBS2341	947	10463122	168802634	168804424	A/C	3B	3B	127.51	AA	AA	BB	BB	AA	BB	AA	BB	AA	AA	AA	BB	BB	AA	AA	BB	AA	AA	BB	AA	BB	AA	AA	AA	AA	AA	BB	-	AA	-	AA	BB	-	BB	AA	BB	AA	BB	BB	BB	BB
HWGBS2343	859	10463845	169868311	169869731	C/T	3B	3B	127.51	AA	AA	BB	BB	AA	BB	AA	BB	AA	AA	AA	BB	BB	AA	AA	BB	AA	AA	BB	AA	BB	AA	AA	AA	AA	AA	BB	-	AA	-	AA	BB	-	BB	AA	BB	AA	BB	BB	BB	BB
HWGBS2267	1321	3332921	20147375	20149233	G/A	3B	3B	127.79	AA	AA	BB	BB	AA	BB	-	BB	AA	AA	AA	BB	BB	AA	AA	BB	AA	-	BB	-	BB	AA	AA	AA	AA	-	BB	BB	AA	BB	AA	-	BB	BB	AA	BB	AA	BB	BB	BB	BB
HWGBS2481	689	10621479	399068921	399071862	C/T	3B	3B	127.79	AA	AA	-	-	AA	BB	AA	BB	AA	AA	AA	BB	BB	AA	AA	BB	AA	AA	BB	AA	BB	AA	AA	AA	AA	AA	BB	BB	AA	BB	AA	BB	BB	BB	AA	BB	AA	BB	BB	BB	BB
HWGBS2479	3718	10621145	398584764	398590369	G/T	3B	3B	127.79	AA	AA	AA	-	AA	BB	AA	BB	AA	AA	AA	BB	BB	AA	AA	BB	AA	AA	BB	AA	BB	AA	AA	AA	AA	AA	BB	BB	AA	BB	AA	BB	BB	BB	AA	BB	AA	BB	BB	BB	BB
HWGBS2353	1289	10474722	185513228	185514990	A/G	3B	3B	128.05	AA	AA	AA	AA	AA	BB	AA	BB	AA	AA	AA	BB	BB	AA	AA	BB	AA	AA	BB	AA	BB	AA	AA	AA	AA	AA	BB	BB	AA	BB	AA	AA	BB	BB	AA	BB	AA	BB	BB	BB	BB
HWGBS2356	1207	10476027	187470152	187472077	C/T	3B	3B	128.05	AA	AA	AA	-	AA	BB	AA	BB	AA	AA	AA	BB	BB	AA	AA	BB	AA	AA	BB	AA	BB	AA	AA	AA	AA	AA	BB	BB	AA	BB	AA	AA	-	BB	AA	BB	AA	BB	BB	BB	BB
HWGBS2457	6657	10596880	363597323	363605443	G/A	3B	3B	128.33	AA	AA	-	AA	AA	BB	BB	BB	AA	AA	AA	BB	BB	AA	AA	BB	AA	AA	BB	AA	BB	AA	AA	AA	AA	AA	BB	BB	AA	BB	AA	AA	AA	BB	AA	BB	AA	BB	-	BB	BB
HWGBS2456	6656	10596880	363597323	363605443	T/C	3B	3B	128.33	AA	AA	-	AA	AA	BB	BB	BB	AA	AA	AA	BB	BB	AA	AA	BB	AA	AA	BB	AA	BB	AA	AA	AA	AA	AA	BB	BB	AA	BB	AA	AA	AA	BB	AA	BB	AA	BB	-	BB	BB
HWGBS2283	135	10342327	64173540	64173931	G/A	3B	3B	128.33	AA	AA	-	-	AA	BB	BB	BB	AA	AA	AA	BB	-	AA	AA	BB	AA	AA	BB	AA	BB	AA	AA	AA	AA	AA	BB	-	AA	-	AA	AA	AA	BB	AA	BB	AA	BB	BB	BB	BB
HWGBS2397	2503	10528848	264599149	264609447	A/G	3B	3B	130.58	AA	AA	AA	BB	AA	BB	BB	BB	AA	AA	AA	BB	-	AA	X	-	AA	AA	BB	AA	BB	AA	AA	AA	AA	AA	BB	-	AA	AA	AA	BB	-	BB	AA	BB	AA	BB	BB	BB	BB
HWGBS2395	559	10526062	260472709	260473816	T/G	3B	3B	132.1	AA	-	AA	BB	AA	BB	BB	BB	AA	AA	AA	BB	AA	AA	AA	AA	AA	AA	BB	AA	BB	AA	AA	AA	AA	AA	BB	AA	AA	AA	AA	AA	BB	BB	AA	BB	AA	BB	BB	BB	BB
HWGBS2396	571	10526062	260472709	260473816	C/T	3B	3B	132.1	AA	-	AA	BB	AA	BB	BB	BB	AA	AA	AA	BB	AA	AA	AA	AA	AA	AA	BB	AA	BB	AA	AA	AA	AA	AA	BB	AA	AA	AA	AA	AA	BB	BB	AA	BB	AA	BB	BB	BB	BB
HWGBS2286	737	10366525	66773400	66780735	T/C	3B	3B	133.23	AA	AA	AA	BB	AA	BB	BB	BB	AA	AA	AA	BB	AA	AA	AA	BB	AA	AA	BB	AA	BB	AA	AA	AA	AA	AA	BB	AA	AA	AA	AA	AA	AA	BB	AA	BB	AA	BB	BB	BB	BB
HWGBS2339	1719	10459137	163113690	163115757	G/A	3B	3B	134.36	AA	BB	-	BB	AA	BB	-	BB	AA	AA	AA	BB	AA	AA	AA	BB	AA	AA	BB	AA	BB	AA	AA	AA	AA	BB	BB	-	AA	BB	AA	-	-	BB	AA	BB	AA	BB	BB	BB	BB
HWGBS2337	1697	10459137	163113690	163115757	A/G	3B	3B	134.36	AA	BB	-	BB	AA	BB	-	BB	AA	AA	AA	BB	AA	AA	AA	BB	AA	AA	BB	AA	BB	AA	AA	AA	AA	BB	BB	-	AA	BB	AA	BB	-	BB	AA	BB	AA	BB	BB	BB	BB
HWGBS2338	1699	10459137	163113690	163115757	G/T	3B	3B	134.36	AA	BB	-	BB	AA	BB	-	BB	AA	AA	AA	BB	AA	AA	AA	BB	AA	AA	BB	AA	BB	AA	AA	AA	AA	BB	BB	-	AA	BB	AA	BB	-	BB	AA	BB	AA	BB	BB	BB	BB
HWGBS2376	4328	10508879	235683715	235688744	G/A	3B	3B	135.2	AA	BB	-	BB	AA	BB	BB	BB	AA	AA	AA	BB	AA	AA	AA	BB	AA	BB	BB	AA	BB	AA	AA	AA	AA	BB	BB	AA	AA	-	AA	BB	AA	BB	AA	BB	AA	BB	BB	BB	BB
HWGBS2379	4424	10510350	237818549	237827359	A/G	3B	3B	135.2	AA	BB	AA	BB	AA	BB	BB	BB	AA	AA	AA	BB	AA	AA	AA	BB	AA	BB	BB	AA	BB	AA	AA	AA	AA	BB	BB	AA	AA	AA	AA	BB	AA	BB	AA	BB	AA	BB	BB	BB	BB
HWGBS2377	873	10509779	236950988	236954826	A/T	3B	3B	135.2	AA	BB	-	BB	AA	BB	BB	BB	AA	AA	AA	BB	AA	AA	AA	BB	AA	BB	BB	AA	BB	AA	AA	AA	AA	BB	BB	AA	AA	AA	AA	BB	AA	BB	AA	BB	AA	BB	BB	BB	BB
HWGBS2378	879	10509779	236950988	236954826	G/A	3B	3B	135.2	AA	BB	-	BB	AA	BB	BB	BB	AA	AA	AA	BB	AA	AA	AA	BB	AA	BB	BB	AA	BB	AA	AA	AA	AA	BB	BB	AA	AA	AA	AA	BB	AA	BB	AA	BB	AA	BB	BB	BB	BB
HWGBS2532	8591	10692034	502168413	502178375	G/A	3B	3B	136.07	AA	-	AA	-	AA	BB	BB	BB	AA	AA	AA	BB	AA	AA	AA	BB	AA	AA	BB	AA	BB	AA	AA	AA	AA	BB	BB	AA	AA	AA	AA	AA	-	BB	AA	BB	AA	-	BB	BB	BB
HWGBS2533	535	10693433	504148370	504149874	C/T	3B	3B	136.07	AA	BB	AA	BB	AA	BB	BB	BB	AA	AA	AA	BB	AA	AA	AA	BB	AA	AA	BB	AA	BB	AA	AA	AA	AA	BB	BB	AA	AA	AA	AA	AA	-	BB	AA	BB	AA	BB	BB	BB	BB
HWGBS2594	369	10757270	598572262	598573345	C/T	3B	3B	136.93	AA	-	AA	BB	AA	BB	AA	BB	AA	-	AA	BB	AA	AA	AA	BB	AA	-	-	AA	BB	AA	AA	AA	AA	BB	BB	-	AA	AA	AA	AA	-	BB	AA	BB	AA	BB	BB	BB	BB
HWGBS2593	349	10757270	598572262	598573345	T/C	3B	3B	136.93	AA	-	AA	BB	AA	BB	AA	BB	AA	-	AA	BB	AA	AA	AA	BB	AA	-	-	AA	BB	AA	AA	AA	AA	BB	BB	-	AA	AA	AA	AA	-	BB	AA	BB	AA	BB	BB	BB	BB
HWGBS2554	449	10722364	546315605	546316263	A/G	3B	3B	137.52	AA	BB	AA	BB	AA	BB	AA	BB	AA	AA	AA	BB	AA	AA	AA	BB	AA	AA	BB	AA	BB	AA	AA	AA	AA	BB	BB	AA	AA	AA	AA	-	-	BB	AA	BB	AA	BB	BB	BB	BB
HWGBS2555	455	10722364	546315605	546316263	G/A	3B	3B	137.52	AA	BB	AA	BB	AA	BB	AA	BB	AA	AA	AA	BB	AA	AA	AA	BB	AA	AA	BB	AA	BB	AA	AA	AA	AA	BB	BB	AA	AA	AA	AA	-	-	BB	AA	BB	AA	BB	BB	BB	BB
HWGBS2552	3722	10721716	545390604	545394624	G/A	3B	3B	138.96	AA	BB	AA	BB	AA	BB	BB	BB	AA	AA	AA	BB	AA	AA	AA	BB	AA	BB	BB	AA	BB	AA	AA	AA	AA	BB	BB	AA	AA	AA	AA	AA	BB	BB	AA	BB	AA	BB	BB	BB	BB
HWGBS2553	3735	10721716	545390604	545394624	G/A	3B	3B	138.96	AA	BB	AA	BB	AA	BB	BB	BB	AA	AA	AA	BB	AA	AA	AA	BB	AA	BB	BB	AA	BB	AA	AA	AA	AA	BB	BB	AA	AA	AA	AA	AA	BB	BB	AA	BB	AA	BB	BB	BB	BB
HWGBS2551	3709	10721716	545390604	545394624	C/A	3B	3B	138.96	AA	BB	AA	BB	AA	BB	BB	BB	AA	AA	AA	BB	AA	AA	AA	BB	AA	BB	BB	AA	BB	AA	AA	AA	AA	BB	BB	AA	AA	AA	AA	AA	BB	BB	AA	BB	AA	BB	BB	BB	BB
HWGBS2410	1182	10542144	284204193	284207176	C/T	3B	3B	140.1	AA	BB	AA	BB	AA	BB	AA	BB	-	AA	AA	BB	AA	AA	AA	BB	AA	BB	BB	AA	BB	AA	BB	AA	AA	BB	BB	AA	AA	AA	AA	-	BB	BB	-	BB	AA	BB	BB	BB	BB
HWGBS2545	1000	10716214	537498739	537505362	G/T	3B	3B	140.66	AA	BB	AA	BB	AA	BB	BB	BB	AA	AA	AA	BB	BB	AA	AA	BB	AA	BB	BB	AA	BB	AA	BB	AA	AA	BB	BB	-	AA	AA	AA	AA	BB	BB	AA	BB	AA	BB	BB	BB	BB
HWGBS2547	789	10716382	537741397	537749146	C/T	3B	3B	141.78	AA	BB	AA	BB	AA	BB	BB	BB	AA	AA	AA	BB	BB	AA	AA	BB	AA	BB	BB	AA	BB	AA	-	AA	AA	BB	BB	-	AA	AA	AA	AA	BB	BB	AA	BB	AA	BB	BB	BB	BB
HWGBS2546	775	10716382	537741397	537749146	G/A	3B	3B	141.78	AA	BB	AA	BB	AA	BB	BB	BB	AA	AA	AA	BB	BB	AA	AA	BB	AA	BB	BB	AA	BB	AA	-	AA	AA	BB	BB	-	AA	AA	AA	AA	BB	BB	AA	BB	AA	BB	BB	BB	BB
HWGBS2559	714	10723814	548421845	548425595	G/A	3B	3B	142.07	AA	BB	-	BB	AA	BB	-	BB	AA	AA	AA	BB	-	AA	AA	BB	AA	BB	BB	AA	BB	AA	AA	AA	AA	BB	BB	AA	AA	AA	AA	AA	-	BB	AA	-	AA	BB	BB	BB	BB
HWGBS2455	2252	10593248	358261246	358270863	C/T	3B	3B	142.37	AA	BB	AA	BB	AA	BB	BB	BB	AA	AA	AA	BB	AA	AA	AA	BB	AA	BB	BB	AA	BB	AA	AA	AA	AA	BB	BB	AA	AA	AA	AA	AA	AA	BB	AA	BB	AA	BB	BB	BB	BB
HWGBS2454	2225	10593248	358261246	358270863	A/G	3B	3B	142.37	AA	BB	AA	BB	AA	BB	BB	BB	AA	AA	AA	BB	AA	AA	AA	BB	AA	BB	BB	AA	BB	AA	AA	AA	AA	BB	BB	AA	AA	AA	AA	AA	AA	BB	AA	BB	AA	BB	BB	BB	BB
HWGBS2370	284	10492822	211991000	211991914	G/A	3B	3B	143.2	AA	BB	AA	BB	AA	BB	BB	BB	AA	AA	AA	BB	AA	AA	AA	BB	AA	BB	BB	AA	BB	AA	AA	AA	AA	BB	BB	AA	AA	AA	AA	AA	AA	BB	AA	BB	AA	BB	BB	BB	BB
HWGBS2316	5336	10431754	123686838	123692374	C/G	3B	3B	143.77	AA	BB	AA	BB	AA	BB	-	BB	AA	AA	AA	BB	BB	AA	AA	BB	AA	BB	BB	AA	BB	AA	AA	AA	AA	BB	BB	AA	AA	AA	AA	AA	AA	BB	AA	-	AA	BB	BB	BB	BB
HWGBS2311	2639	10427204	117264953	117269158	C/T	3B	3B	144.04	AA	BB	AA	BB	AA	BB	BB	BB	AA	AA	AA	BB	BB	AA	AA	BB	AA	-	BB	AA	BB	AA	AA	AA	AA	BB	BB	AA	AA	AA	AA	AA	AA	BB	AA	BB	AA	BB	BB	BB	BB
HWGBS2505	10085	10652683	444303740	444327383	C/T	3B	3B	144.87	AA	BB	-	BB	AA	BB	BB	BB	AA	AA	AA	BB	AA	-	AA	BB	AA	AA	BB	AA	BB	AA	AA	AA	AA	BB	BB	AA	AA	AA	AA	AA	BB	BB	AA	BB	AA	BB	BB	BB	BB
HWGBS2504	10052	10652683	444303740	444327383	A/G	3B	3B	144.87	AA	BB	-	BB	AA	BB	BB	BB	AA	AA	AA	BB	AA	-	AA	BB	AA	AA	BB	AA	BB	AA	AA	AA	AA	BB	BB	AA	AA	AA	AA	AA	BB	BB	AA	BB	AA	BB	BB	BB	BB
HWGBS2409	690	10542093	284145281	284149392	A/G	3B	3B	146.61	AA	BB	AA	BB	AA	BB	-	BB	-	AA	AA	BB	-	AA	AA	BB	AA	AA	BB	AA	BB	AA	-	AA	AA	BB	BB	AA	AA	AA	AA	-	BB	BB	-	BB	AA	BB	BB	BB	BB
HWGBS2408	664	10542093	284145281	284149392	A/G	3B	3B	146.61	AA	BB	AA	BB	AA	BB	-	BB	-	AA	AA	BB	BB	AA	AA	BB	AA	AA	BB	AA	BB	AA	-	AA	AA	BB	BB	AA	AA	AA	AA	-	BB	BB	-	BB	AA	BB	BB	BB	BB
HWGBS2632	5335	10766439	627068771	627075771	A/T	3B	3B	148.03	AA	BB	AA	BB	AA	BB	BB	BB	AA	AA	AA	BB	BB	AA	AA	BB	AA	BB	BB	AA	BB	AA	AA	AA	AA	BB	BB	BB	-	AA	AA	AA	-	BB	AA	BB	AA	BB	BB	BB	BB
HWGBS2631	5328	10766439	627068771	627075771	G/A	3B	3B	148.03	AA	BB	AA	BB	AA	BB	BB	BB	AA	AA	AA	BB	BB	AA	AA	BB	AA	BB	BB	AA	BB	AA	AA	AA	AA	BB	BB	BB	-	AA	AA	AA	-	BB	AA	BB	AA	BB	BB	BB	BB
HWGBS2630	5327	10766439	627068771	627075771	A/G	3B	3B	148.03	AA	BB	AA	-	AA	BB	BB	BB	AA	AA	AA	BB	BB	AA	AA	BB	AA	BB	BB	AA	BB	AA	AA	AA	AA	BB	BB	BB	-	AA	AA	AA	-	BB	AA	BB	AA	BB	BB	BB	BB
HWGBS2633	5351	10766439	627068771	627075771	C/T	3B	3B	148.03	AA	BB	AA	BB	AA	BB	BB	BB	AA	AA	AA	BB	BB	AA	AA	BB	AA	BB	BB	AA	BB	AA	AA	AA	AA	BB	BB	BB	-	AA	AA	AA	-	BB	AA	BB	AA	BB	BB	BB	BB
HWGBS2634	5378	10766439	627068771	627075771	A/C	3B	3B	148.03	AA	BB	AA	BB	AA	BB	BB	BB	AA	AA	AA	BB	BB	AA	AA	BB	AA	BB	BB	AA	BB	AA	AA	AA	AA	BB	BB	BB	-	AA	AA	AA	-	BB	AA	BB	AA	BB	BB	BB	BB
HWGBS2548	14349	10717923	539947701	539963739	T/C	3B	3B	149.73	AA	BB	-	BB	AA	BB	BB	BB	AA	AA	AA	BB	BB	AA	AA	BB	AA	AA	BB	AA	BB	AA	AA	AA	AA	-	BB	BB	AA	-	AA	AA	BB	BB	AA	BB	AA	BB	BB	BB	BB
HWGBS2387	3201	10515018	244450401	244454961	A/G	3B	3B	150.28	AA	BB	-	BB	AA	BB	BB	BB	AA	AA	AA	BB	BB	AA	AA	BB	AA	AA	BB	AA	BB	AA	AA	AA	AA	BB	BB	AA	AA	BB	AA	AA	BB	BB	AA	BB	AA	BB	BB	BB	BB
HWGBS2386	3184	10515018	244450401	244454961	G/C	3B	3B	150.28	AA	BB	-	BB	AA	BB	BB	BB	AA	AA	AA	BB	BB	AA	AA	BB	AA	AA	BB	AA	BB	AA	AA	AA	AA	BB	BB	AA	AA	BB	AA	AA	BB	BB	AA	BB	AA	BB	BB	BB	BB
HWGBS2549	2710	10720501	543672800	543677272	G/A	3B	3B	150.28	AA	BB	AA	BB	AA	BB	BB	BB	AA	AA	AA	BB	BB	AA	AA	BB	AA	AA	BB	AA	BB	AA	AA	AA	AA	-	BB	AA	AA	BB	AA	AA	BB	BB	AA	BB	AA	BB	BB	BB	BB
HWGBS2308	1437	10423277	111695549	111698367	G/C	3B	3B	150.54	AA	BB	-	BB	AA	BB	BB	BB	AA	AA	AA	BB	BB	AA	AA	BB	AA	AA	BB	AA	BB	AA	AA	AA	AA	-	BB	AA	AA	BB	AA	AA	BB	BB	AA	BB	AA	BB	BB	BB	BB
HWGBS2561	187	10726584	552385186	552385945	C/T	3B	3B	151.08	AA	AA	-	BB	AA	BB	BB	BB	AA	AA	AA	BB	BB	AA	AA	BB	AA	AA	BB	AA	BB	AA	AA	AA	AA	AA	BB	AA	AA	BB	AA	AA	AA	BB	AA	BB	AA	BB	BB	BB	BB
HWGBS2562	212	10726584	552385186	552385945	C/T	3B	3B	151.08	AA	AA	-	BB	AA	BB	BB	BB	AA	AA	AA	BB	BB	AA	AA	BB	AA	AA	BB	AA	BB	AA	AA	AA	AA	AA	BB	-	AA	BB	AA	AA	-	BB	AA	BB	AA	BB	BB	BB	BB
HWGBS2583	577	10749159	585030656	585038877	T/C	3B	3B	151.4	AA	AA	AA	BB	AA	BB	-	BB	AA	AA	AA	BB	BB	AA	AA	BB	AA	AA	BB	-	-	AA	AA	AA	AA	AA	-	-	AA	BB	AA	AA	-	BB	AA	BB	AA	BB	-	BB	BB
HWGBS2581	1945	10742156	574965505	574967842	A/G	3B	3B	152.11	AA	BB	-	BB	AA	BB	-	-	AA	AA	AA	-	BB	AA	AA	BB	AA	AA	BB	AA	BB	AA	AA	AA	AA	-	BB	BB	AA	BB	AA	AA	-	BB	AA	-	AA	BB	-	BB	BB
HWGBS2335	11366	10457003	159986968	160005954	C/T	3B	3B	153.41	AA	-	AA	BB	AA	BB	-	BB	AA	AA	AA	BB	BB	AA	AA	BB	AA	AA	BB	AA	BB	AA	AA	AA	AA	AA	BB	AA	AA	AA	AA	AA	AA	BB	AA	BB	AA	BB	BB	BB	BB
HWGBS2334	11349	10457003	159986968	160005954	A/G	3B	3B	153.41	AA	-	AA	BB	AA	BB	AA	BB	AA	AA	AA	BB	BB	AA	AA	BB	AA	AA	BB	AA	BB	AA	AA	AA	AA	AA	BB	AA	AA	AA	AA	AA	AA	BB	AA	BB	AA	BB	BB	BB	BB
HWGBS2333	1374	10455952	158432998	158436119	T/G	3B	3B	153.68	AA	-	AA	BB	AA	BB	AA	BB	AA	AA	AA	BB	BB	AA	AA	BB	AA	AA	BB	AA	BB	AA	AA	AA	AA	AA	BB	AA	AA	AA	AA	AA	BB	BB	AA	BB	AA	BB	BB	BB	BB
HWGBS2312	235	10428024	118468595	118469685	A/G	3B	3B	154.56	AA	-	AA	BB	AA	BB	-	BB	AA	AA	AA	BB	BB	AA	AA	BB	AA	-	BB	AA	BB	AA	AA	AA	AA	-	BB	AA	AA	AA	AA	AA	-	BB	AA	BB	AA	BB	BB	BB	BB
HWGBS2398	2419	10532369	269666573	269671197	C/T	3B	3B	159.44	AA	BB	AA	-	AA	BB	BB	BB	AA	-	AA	AA	BB	AA	BB	BB	AA	BB	BB	BB	BB	AA	-	AA	AA	AA	AA	AA	AA	AA	AA	AA	BB	BB	AA	BB	AA	BB	BB	BB	AA
HWGBS2399	2453	10532369	269666573	269671197	C/T	3B	3B	159.44	AA	BB	AA	-	AA	BB	BB	BB	AA	-	AA	AA	BB	AA	BB	BB	AA	BB	BB	BB	BB	AA	-	AA	AA	AA	AA	AA	AA	AA	AA	AA	BB	BB	AA	BB	AA	BB	BB	BB	AA
HWGBS2401	2003	10533250	271086834	271098099	T/C	3B	3B	165.72	AA	BB	AA	AA	AA	BB	-	BB	-	-	AA	AA	BB	AA	BB	BB	AA	-	BB	BB	-	AA	BB	AA	AA	-	AA	AA	AA	AA	AA	AA	BB	BB	AA	BB	AA	BB	BB	BB	-
HWGBS2400	2000	10533250	271086834	271098099	G/T	3B	3B	165.72	AA	BB	AA	AA	AA	BB	-	BB	-	-	AA	AA	BB	AA	BB	BB	AA	-	BB	BB	-	AA	BB	AA	AA	-	AA	AA	AA	AA	AA	AA	BB	BB	AA	BB	AA	BB	BB	BB	-
HWGBS2403	2049	10533250	271086834	271098099	C/T	3B	3B	165.72	AA	BB	AA	AA	AA	BB	-	BB	-	-	AA	AA	BB	AA	BB	BB	AA	-	BB	BB	-	AA	BB	AA	AA	-	AA	AA	AA	AA	AA	AA	BB	BB	AA	BB	AA	BB	BB	BB	-
HWGBS2402	2009	10533250	271086834	271098099	T/C	3B	3B	165.72	-	BB	AA	-	AA	BB	BB	BB	-	BB	AA	AA	BB	AA	BB	BB	AA	BB	BB	BB	-	AA	BB	AA	AA	-	-	AA	AA	AA	AA	AA	BB	BB	AA	BB	-	BB	BB	BB	BB
HWGBS2421	1236	10554032	301273572	301284436	G/A	3B	3B	171.02	BB	BB	AA	-	AA	BB	BB	BB	BB	-	AA	-	BB	AA	BB	BB	AA	BB	BB	BB	AA	AA	BB	AA	AA	BB	-	AA	AA	AA	AA	AA	BB	BB	AA	AA	AA	BB	BB	-	BB
HWGBS2422	1238	10554032	301273572	301284436	C/T	3B	3B	171.02	BB	BB	AA	-	AA	BB	BB	BB	BB	-	AA	-	BB	AA	BB	BB	AA	BB	BB	BB	AA	AA	BB	AA	AA	BB	-	AA	AA	AA	AA	AA	BB	BB	AA	AA	AA	BB	BB	-	BB
HWGBS2280	160	10336569	63574812	63579561	T/C	3B	3B	183.2	BB	BB	AA	AA	AA	BB	AA	AA	BB	BB	AA	AA	BB	AA	BB	BB	AA	BB	AA	BB	AA	AA	BB	AA	AA	AA	AA	AA	AA	AA	AA	AA	BB	BB	AA	AA	AA	BB	BB	BB	BB
HWGBS2440	2568	10572119	327629764	327634841	A/G	3B	3B	183.2	BB	BB	AA	AA	AA	BB	AA	AA	BB	BB	AA	AA	BB	AA	BB	BB	AA	BB	AA	BB	AA	AA	BB	AA	AA	AA	AA	AA	AA	AA	AA	AA	BB	BB	AA	AA	AA	BB	BB	BB	BB
HWGBS2439	2513	10572119	327629764	327634841	G/A	3B	3B	183.2	BB	BB	AA	AA	AA	BB	AA	AA	BB	BB	AA	AA	BB	AA	BB	BB	AA	BB	AA	BB	AA	AA	BB	AA	AA	AA	AA	AA	AA	AA	AA	AA	BB	BB	AA	AA	AA	BB	BB	BB	BB
HWGBS2495	12094	10646742	435592277	435606790	G/A	3B	3B	183.48	BB	BB	AA	AA	AA	BB	AA	AA	BB	BB	AA	-	BB	AA	BB	BB	AA	BB	AA	BB	BB	-	BB	-	AA	AA	AA	AA	AA	AA	AA	AA	BB	BB	AA	AA	AA	BB	BB	BB	BB
HWGBS2305	5329	10418950	105435957	105443104	G/A	3B	3B	184.65	BB	BB	AA	AA	AA	BB	AA	AA	BB	BB	AA	AA	BB	AA	BB	BB	AA	BB	AA	BB	BB	AA	BB	AA	AA	AA	AA	AA	AA	AA	AA	AA	BB	BB	AA	AA	AA	-	BB	BB	BB
HWGBS2306	5373	10418950	105435957	105443104	T/C	3B	3B	184.65	BB	BB	AA	AA	AA	BB	AA	AA	BB	BB	AA	AA	BB	AA	BB	BB	AA	BB	AA	BB	BB	AA	BB	AA	AA	AA	AA	AA	AA	AA	AA	AA	BB	BB	AA	AA	AA	-	BB	BB	BB
HWGBS2304	5327	10418950	105435957	105443104	G/C	3B	3B	184.65	BB	BB	AA	AA	AA	BB	AA	AA	BB	BB	AA	AA	BB	AA	BB	BB	AA	BB	AA	BB	BB	AA	BB	AA	AA	AA	AA	AA	AA	AA	AA	AA	BB	BB	AA	AA	AA	-	BB	BB	BB
HWGBS2303	5319	10418950	105435957	105443104	G/A	3B	3B	184.65	BB	BB	AA	AA	AA	BB	AA	AA	BB	BB	AA	AA	BB	AA	BB	BB	AA	BB	AA	BB	BB	AA	BB	AA	AA	AA	AA	AA	AA	AA	AA	AA	BB	BB	AA	AA	AA	-	BB	BB	BB
HWGBS2389	9374	10516520	246684377	246693818	G/C	3B	3B	186.13	BB	BB	AA	AA	AA	BB	AA	AA	BB	AA	AA	AA	BB	AA	BB	BB	AA	BB	AA	BB	AA	AA	BB	AA	AA	AA	-	-	AA	-	AA	AA	BB	BB	AA	AA	AA	-	BB	BB	BB
HWGBS2388	9353	10516520	246684377	246693818	C/T	3B	3B	186.13	BB	BB	AA	AA	AA	BB	AA	AA	BB	AA	AA	AA	BB	AA	BB	BB	AA	BB	AA	BB	AA	AA	BB	AA	AA	AA	-	-	AA	-	AA	AA	BB	BB	AA	AA	AA	-	BB	BB	BB
HWGBS2480	6436	10621246	398752341	398759847	G/A	3B	3B	189.4	BB	BB	AA	AA	AA	BB	-	BB	BB	BB	-	AA	BB	AA	AA	BB	AA	BB	AA	BB	BB	AA	BB	AA	AA	AA	AA	AA	AA	AA	AA	AA	BB	BB	AA	AA	AA	BB	BB	-	BB
HWGBS2348	375	10467643	175416553	175420082	A/G	3B	3B	189.4	BB	BB	AA	AA	AA	BB	AA	BB	BB	BB	AA	AA	BB	AA	AA	BB	AA	BB	AA	BB	BB	AA	BB	AA	AA	AA	AA	AA	AA	AA	AA	AA	BB	BB	AA	AA	AA	BB	BB	BB	BB
HWGBS2349	507	10467643	175416553	175420082	C/T	3B	3B	189.4	BB	BB	AA	AA	AA	BB	AA	BB	BB	BB	AA	AA	BB	AA	AA	BB	AA	BB	AA	BB	BB	AA	BB	AA	AA	AA	AA	AA	AA	AA	AA	AA	BB	BB	AA	AA	AA	BB	BB	BB	BB
HWGBS2524	6032	10683632	489784082	489792292	G/C	3B	3B	190.76	BB	BB	AA	AA	AA	BB	AA	BB	BB	BB	AA	AA	BB	AA	AA	BB	AA	BB	AA	-	BB	AA	BB	AA	AA	AA	AA	AA	AA	AA	AA	AA	BB	BB	AA	AA	AA	BB	BB	BB	BB
HWGBS2435	2240	10565915	318610301	318614779	G/A	3B	3B	190.76	BB	BB	AA	AA	AA	BB	AA	BB	BB	BB	AA	AA	BB	AA	AA	BB	AA	BB	AA	BB	BB	AA	BB	AA	AA	AA	AA	AA	AA	AA	AA	AA	BB	BB	AA	AA	AA	BB	BB	BB	BB
HWGBS2364	4342	10488245	205379540	205385701	G/A	3B	3B	191.86	BB	BB	AA	AA	AA	BB	AA	BB	-	BB	AA	AA	AA	AA	AA	BB	AA	BB	AA	BB	BB	AA	BB	AA	AA	AA	AA	AA	AA	AA	AA	AA	BB	BB	AA	AA	AA	BB	BB	BB	BB
HWGBS2363	848	10488245	205379540	205385701	A/G	3B	3B	191.86	BB	BB	AA	AA	AA	BB	AA	BB	-	BB	AA	AA	AA	AA	AA	BB	AA	BB	AA	BB	BB	AA	BB	AA	AA	AA	AA	AA	AA	AA	AA	AA	BB	BB	AA	AA	AA	BB	BB	BB	BB
HWGBS2362	829	10488245	205379540	205385701	C/A	3B	3B	191.86	BB	BB	AA	AA	AA	BB	AA	BB	-	BB	AA	AA	AA	AA	AA	BB	AA	BB	AA	BB	BB	AA	BB	AA	AA	AA	AA	AA	AA	AA	AA	AA	BB	BB	AA	AA	AA	BB	BB	BB	BB
HWGBS2365	4349	10488245	205379540	205385701	A/G	3B	3B	191.86	BB	BB	AA	AA	AA	BB	AA	BB	-	BB	AA	AA	AA	AA	AA	BB	AA	BB	AA	BB	BB	AA	BB	AA	AA	AA	AA	AA	AA	AA	AA	AA	BB	BB	AA	AA	AA	BB	BB	BB	BB
HWGBS2610	2063	10761982	613181040	613183316	G/T	3B	3B	195.76	BB	BB	AA	AA	AA	BB	AA	BB	BB	BB	AA	BB	AA	AA	AA	BB	AA	AA	AA	AA	BB	AA	AA	AA	AA	AA	AA	AA	AA	AA	AA	AA	BB	BB	AA	AA	AA	BB	BB	BB	BB
HWGBS2609	2046	10761982	613181040	613183316	C/A	3B	3B	195.76	BB	BB	AA	AA	AA	BB	AA	BB	BB	BB	AA	BB	AA	AA	AA	BB	AA	AA	AA	AA	BB	AA	AA	AA	AA	AA	AA	AA	AA	AA	AA	AA	BB	BB	AA	AA	AA	BB	BB	BB	BB
HWGBS2487	4411	10637687	422569108	422580188	G/T	3B	3B	196.32	BB	BB	AA	AA	BB	BB	AA	BB	BB	BB	AA	BB	AA	AA	AA	BB	AA	AA	AA	AA	BB	AA	AA	AA	AA	AA	AA	AA	AA	AA	AA	AA	BB	BB	AA	AA	AA	BB	BB	BB	BB
HWGBS2486	1125	10637687	422569108	422580188	A/G	3B	3B	196.32	BB	BB	AA	AA	BB	BB	AA	BB	BB	BB	AA	BB	AA	AA	AA	BB	AA	AA	AA	AA	BB	AA	AA	AA	AA	AA	AA	AA	AA	AA	AA	AA	BB	BB	AA	AA	AA	BB	BB	BB	BB
HWGBS2587	4795	10753250	590901965	590907839	T/C	3B	3B	196.63	BB	BB	AA	AA	BB	BB	-	BB	BB	BB	AA	BB	AA	AA	AA	BB	AA	-	AA	AA	BB	AA	AA	-	AA	AA	AA	-	AA	AA	AA	-	-	BB	AA	-	AA	-	BB	BB	BB
HWGBS2586	4753	10753250	590901965	590907839	C/T	3B	3B	196.63	BB	BB	AA	AA	BB	BB	-	BB	BB	BB	AA	BB	AA	AA	AA	BB	AA	-	AA	AA	BB	AA	AA	-	AA	AA	AA	-	AA	AA	AA	-	-	BB	AA	-	AA	-	BB	BB	BB
HWGBS2366	3927	10488365	205555301	205561154	T/A	3B	3B	204.86	BB	BB	AA	AA	AA	BB	BB	AA	BB	AA	AA	AA	AA	AA	AA	BB	AA	AA	AA	AA	BB	AA	AA	AA	AA	AA	AA	AA	AA	AA	AA	BB	BB	BB	AA	AA	AA	BB	BB	BB	BB
HWGBS2368	4207	10488365	205555301	205561154	A/G	3B	3B	204.86	BB	BB	AA	AA	AA	BB	BB	AA	BB	AA	AA	AA	AA	AA	AA	BB	AA	AA	AA	AA	BB	AA	AA	AA	AA	AA	AA	AA	AA	AA	AA	BB	BB	BB	AA	AA	AA	BB	BB	BB	BB
HWGBS2499	5715	10650537	441195151	441203721	G/A	3B	3B	204.86	BB	BB	AA	AA	AA	BB	BB	AA	BB	AA	AA	AA	AA	AA	AA	BB	AA	AA	AA	AA	BB	AA	AA	AA	AA	AA	AA	AA	AA	AA	AA	BB	BB	BB	AA	AA	AA	BB	BB	BB	BB
HWGBS2271	6131	6822653	41699892	41707104	T/C	3B	3B	204.86	BB	BB	AA	AA	AA	BB	BB	AA	BB	AA	AA	AA	AA	AA	AA	BB	AA	AA	AA	AA	BB	AA	AA	AA	AA	AA	AA	AA	AA	AA	AA	BB	BB	BB	AA	AA	AA	BB	BB	BB	BB
HWGBS2270	6065	6822653	41699892	41707104	A/T	3B	3B	204.86	BB	BB	AA	AA	AA	BB	BB	AA	BB	AA	AA	AA	AA	AA	AA	BB	AA	AA	AA	AA	BB	AA	AA	AA	AA	AA	AA	AA	AA	AA	AA	BB	BB	BB	AA	AA	AA	BB	BB	BB	BB
HWGBS2367	3959	10488365	205555301	205561154	C/T	3B	3B	204.86	BB	BB	AA	AA	AA	BB	BB	AA	BB	AA	AA	AA	AA	AA	AA	BB	AA	AA	AA	AA	BB	AA	AA	AA	AA	AA	AA	AA	AA	AA	AA	BB	BB	BB	AA	AA	AA	BB	BB	BB	BB
HWGBS2269	2006	6822653	41699892	41707104	G/T	3B	3B	204.86	BB	BB	AA	AA	AA	BB	BB	AA	BB	AA	AA	AA	AA	AA	AA	BB	AA	AA	AA	AA	BB	AA	AA	AA	AA	AA	AA	AA	AA	AA	AA	BB	BB	BB	AA	AA	AA	BB	BB	BB	BB
HWGBS2261	611	295464	1793759	1795764	C/T	3B	3B	204.86	BB	BB	AA	AA	AA	BB	BB	AA	BB	-	AA	AA	AA	AA	AA	BB	AA	AA	AA	-	BB	-	AA	-	AA	AA	-	AA	AA	-	AA	-	BB	BB	AA	AA	AA	BB	BB	BB	BB
HWGBS2496	1642	10647758	437074598	437078201	T/C	3B	3B	208.76	BB	BB	AA	AA	AA	BB	BB	AA	BB	AA	AA	AA	AA	AA	AA	BB	AA	AA	AA	AA	BB	AA	AA	AA	AA	AA	AA	BB	AA	AA	AA	BB	AA	BB	AA	AA	AA	BB	BB	BB	BB
HWGBS2359	10582	10479329	192345887	192357255	G/T	3B	3B	208.76	BB	BB	AA	AA	AA	BB	BB	AA	BB	AA	AA	AA	AA	AA	AA	BB	AA	AA	AA	AA	BB	AA	AA	AA	AA	AA	AA	BB	AA	AA	AA	BB	AA	BB	AA	AA	AA	BB	BB	BB	BB
HWGBS2497	1653	10647758	437074598	437078201	T/C	3B	3B	208.76	BB	BB	AA	AA	AA	BB	BB	AA	BB	AA	AA	AA	AA	AA	AA	BB	AA	AA	AA	AA	BB	AA	AA	AA	AA	AA	AA	BB	AA	AA	AA	BB	AA	BB	AA	AA	AA	BB	BB	BB	BB
HWGBS2357	10561	10479329	192345887	192357255	C/T	3B	3B	208.76	BB	BB	AA	AA	AA	BB	BB	AA	BB	AA	AA	AA	AA	AA	AA	BB	AA	AA	AA	AA	BB	AA	AA	AA	AA	AA	AA	BB	AA	AA	AA	BB	AA	BB	AA	AA	AA	BB	BB	BB	BB
HWGBS2358	10579	10479329	192345887	192357255	C/T	3B	3B	208.76	BB	BB	AA	AA	AA	BB	BB	AA	BB	AA	AA	AA	AA	AA	AA	BB	AA	AA	AA	AA	BB	AA	AA	AA	AA	AA	AA	BB	AA	AA	AA	BB	AA	BB	AA	AA	AA	BB	BB	BB	BB
HWGBS2618	5931	10763338	617497639	617503811	G/A	3B	3B	209.03	BB	BB	AA	AA	AA	BB	BB	AA	BB	AA	AA	AA	AA	AA	AA	BB	AA	AA	AA	AA	BB	AA	AA	AA	AA	AA	AA	BB	AA	AA	AA	-	AA	BB	AA	AA	AA	BB	BB	BB	BB
HWGBS2619	5960	10763338	617497639	617503811	T/C	3B	3B	209.03	BB	BB	AA	AA	AA	BB	BB	AA	BB	AA	AA	AA	AA	AA	AA	BB	AA	AA	AA	-	BB	AA	AA	AA	AA	AA	AA	BB	AA	AA	AA	-	AA	BB	AA	AA	AA	BB	BB	BB	BB
HWGBS2683	2673	2603992	164957053	164965131	T/C	3D	3DS	0	AA	AA	AA	AA	AA	BB	BB	AA	AA	BB	AA	AA	BB	AA	BB	BB	BB	BB	AA	BB	AA	BB	BB	AA	BB	BB	AA	BB	BB	BB	BB	AA	BB	BB	BB	AA	BB	BB	BB	BB	BB
HWGBS2682	4757	2603868	164510526	164518454	G/A	3D	3DS	0	AA	AA	AA	AA	AA	BB	BB	AA	AA	BB	AA	AA	BB	AA	BB	BB	BB	BB	AA	BB	AA	BB	BB	AA	BB	BB	AA	BB	BB	BB	BB	AA	BB	BB	BB	AA	BB	BB	BB	BB	BB
HWGBS2681	4748	2603868	164510526	164518454	T/G	3D	3DS	0	AA	AA	AA	AA	AA	BB	BB	AA	AA	BB	AA	AA	BB	AA	BB	BB	BB	BB	AA	BB	AA	BB	BB	AA	BB	BB	AA	BB	BB	BB	BB	AA	BB	BB	BB	AA	BB	BB	BB	BB	BB
HWGBS2666	1048	2585478	136784666	136786476	A/T	3D	3DS	0	AA	AA	AA	AA	AA	BB	BB	AA	AA	BB	AA	AA	BB	AA	BB	BB	BB	BB	AA	BB	AA	BB	BB	AA	BB	BB	AA	BB	BB	BB	BB	AA	BB	BB	BB	AA	BB	BB	BB	BB	BB
HWGBS2667	1052	2585478	136784666	136786476	C/A	3D	3DS	0	AA	AA	AA	AA	AA	BB	BB	AA	AA	BB	AA	AA	BB	AA	BB	BB	BB	BB	AA	BB	AA	BB	BB	AA	BB	BB	AA	BB	BB	BB	BB	AA	BB	BB	BB	AA	BB	BB	BB	BB	BB
HWGBS2680	4741	2603868	164510526	164518454	T/C	3D	3DS	0	AA	AA	AA	AA	AA	BB	BB	AA	AA	BB	AA	AA	BB	AA	BB	BB	BB	BB	AA	BB	AA	BB	BB	AA	BB	BB	AA	BB	BB	BB	BB	AA	BB	BB	BB	AA	BB	BB	BB	BB	BB
HWGBS2679	4721	2603868	164510526	164518454	T/A	3D	3DS	0	AA	AA	AA	AA	AA	BB	BB	AA	AA	BB	AA	AA	BB	AA	BB	BB	BB	BB	AA	BB	AA	BB	BB	AA	BB	BB	AA	BB	BB	BB	BB	AA	BB	BB	BB	AA	BB	BB	BB	BB	BB
HWGBS2659	449	2554376	113377052	113377894	G/A	3D	3DS	0.26	AA	AA	AA	AA	AA	BB	BB	AA	AA	BB	AA	AA	BB	AA	BB	BB	BB	BB	AA	BB	AA	BB	BB	AA	BB	BB	AA	BB	BB	BB	BB	AA	BB	BB	BB	AA	BB	BB	BB	BB	BB
HWGBS2660	451	2554376	113377052	113377894	G/A	3D	3DS	0.26	AA	AA	AA	AA	AA	BB	BB	AA	AA	BB	AA	AA	BB	AA	BB	BB	BB	BB	AA	BB	AA	BB	BB	AA	BB	BB	AA	BB	BB	BB	BB	AA	BB	BB	BB	AA	BB	BB	BB	BB	BB
HWGBS2661	1320	2554950	113800076	113801720	A/G	3D	3DS	1.14	-	AA	AA	AA	AA	BB	BB	AA	-	BB	AA	-	BB	AA	BB	BB	BB	BB	AA	BB	AA	BB	BB	AA	BB	BB	AA	BB	BB	BB	BB	AA	BB	BB	BB	-	BB	BB	BB	BB	BB
HWGBS2671	533	2596625	149568937	149571499	C/T	3D	3DS	1.72	AA	AA	AA	AA	AA	BB	BB	AA	AA	BB	AA	AA	BB	AA	BB	BB	BB	BB	AA	BB	AA	BB	BB	AA	BB	BB	AA	BB	BB	BB	BB	AA	BB	BB	BB	BB	BB	BB	BB	BB	BB
HWGBS2676	1871	2603492	163217236	163221359	T/A	3D	3DS	1.72	AA	AA	AA	AA	AA	BB	BB	AA	AA	BB	AA	AA	BB	AA	BB	BB	BB	BB	AA	BB	AA	BB	BB	AA	BB	BB	AA	BB	BB	BB	BB	AA	BB	BB	BB	BB	BB	BB	BB	BB	BB
HWGBS2672	2059	2600167	156056578	156060481	T/G	3D	3DS	1.72	AA	AA	AA	AA	AA	BB	BB	AA	AA	BB	AA	AA	BB	AA	BB	BB	BB	BB	AA	BB	AA	BB	BB	AA	BB	BB	AA	BB	BB	BB	BB	AA	BB	BB	BB	BB	BB	BB	BB	BB	BB
HWGBS2668	2700	2593569	143910189	143913573	C/G	3D	3DS	1.72	AA	AA	AA	AA	AA	BB	BB	AA	AA	BB	AA	AA	BB	AA	BB	BB	BB	BB	AA	BB	AA	BB	BB	AA	BB	BB	AA	BB	BB	BB	BB	AA	BB	BB	BB	BB	BB	BB	BB	BB	BB
HWGBS2669	2716	2593569	143910189	143913573	T/C	3D	3DS	1.72	AA	AA	AA	AA	AA	BB	BB	AA	AA	BB	AA	AA	BB	AA	BB	BB	BB	BB	AA	BB	AA	BB	BB	AA	BB	BB	AA	BB	BB	BB	BB	AA	BB	BB	BB	BB	BB	BB	BB	BB	BB
HWGBS2670	515	2596625	149568937	149571499	G/A	3D	3DS	1.72	AA	AA	AA	AA	AA	BB	BB	AA	AA	BB	AA	AA	BB	AA	BB	BB	BB	BB	AA	BB	AA	BB	BB	AA	BB	BB	AA	BB	BB	BB	BB	AA	BB	BB	BB	BB	BB	BB	BB	BB	BB
HWGBS2674	1521	2601626	158761304	158762989	C/T	3D	3DS	1.72	AA	AA	AA	AA	AA	BB	BB	AA	AA	BB	AA	AA	BB	AA	BB	BB	BB	BB	AA	BB	AA	BB	BB	AA	BB	BB	AA	BB	BB	BB	BB	AA	BB	BB	BB	BB	BB	BB	BB	BB	BB
HWGBS2673	2085	2600167	156056578	156060481	A/G	3D	3DS	1.72	AA	AA	AA	AA	AA	BB	BB	AA	AA	BB	AA	AA	BB	AA	BB	BB	BB	BB	AA	BB	AA	BB	BB	AA	BB	BB	AA	BB	BB	BB	BB	AA	BB	BB	BB	BB	BB	BB	BB	BB	BB
HWGBS2677	1879	2603492	163217236	163221359	C/T	3D	3DS	1.72	AA	AA	AA	AA	AA	BB	BB	AA	AA	BB	AA	AA	BB	AA	BB	BB	BB	BB	AA	BB	AA	BB	BB	AA	BB	BB	AA	BB	BB	BB	BB	AA	BB	BB	BB	BB	BB	BB	BB	BB	BB
HWGBS2678	1897	2603492	163217236	163221359	G/C	3D	3DS	1.72	AA	AA	AA	AA	AA	BB	BB	AA	AA	BB	AA	AA	BB	AA	BB	BB	BB	BB	AA	BB	AA	BB	BB	AA	BB	BB	AA	BB	BB	BB	BB	AA	BB	BB	BB	BB	BB	BB	BB	BB	BB
HWGBS2675	1855	2603492	163217236	163221359	G/A	3D	3DS	1.72	AA	AA	AA	AA	AA	BB	BB	AA	AA	BB	AA	AA	BB	AA	BB	BB	BB	BB	AA	BB	AA	BB	BB	AA	BB	BB	AA	BB	BB	BB	BB	AA	-	BB	BB	BB	BB	-	BB	BB	BB
HWGBS2855	6439	7081096	137561706	137569460	G/A	4A	4AL	0	AA	BB	-	AA	-	AA	AA	AA	BB	BB	BB	BB	AA	AA	AA	AA	BB	BB	BB	BB	BB	BB	AA	BB	AA	BB	AA	BB	BB	BB	AA	BB	AA	-	AA	BB	BB	BB	-	-	BB
HWGBS2854	6420	7081096	137561706	137569460	C/T	4A	4AL	0	AA	BB	AA	AA	-	AA	AA	AA	BB	BB	BB	BB	AA	AA	AA	AA	BB	BB	BB	BB	BB	BB	AA	BB	AA	BB	AA	BB	BB	BB	AA	BB	AA	-	AA	BB	BB	BB	-	-	BB
HWGBS2766	962	946711	11366966	11368154	A/G	4A	4AL	0.88	AA	BB	AA	AA	BB	AA	AA	AA	BB	BB	BB	BB	AA	AA	AA	AA	BB	BB	BB	BB	BB	BB	AA	BB	AA	BB	AA	BB	BB	BB	AA	-	AA	AA	AA	BB	AA	AA	AA	AA	BB
HWGBS2765	959	946711	11366966	11368154	C/G	4A	4AL	0.88	AA	BB	AA	AA	BB	AA	AA	AA	BB	BB	BB	BB	AA	AA	AA	AA	BB	BB	BB	BB	BB	BB	AA	BB	AA	BB	AA	BB	BB	BB	AA	-	AA	AA	AA	BB	AA	AA	AA	AA	BB
HWGBS2806	3156	7019828	86626220	86636071	G/A	4A	4AL	0.88	AA	BB	AA	AA	BB	AA	AA	AA	BB	BB	BB	BB	AA	AA	AA	AA	BB	BB	BB	BB	BB	BB	AA	BB	AA	BB	AA	BB	BB	BB	AA	BB	AA	AA	AA	BB	AA	AA	AA	AA	BB
HWGBS2949	2473	7120745	229813694	229830494	T/A	4A	4AL	0.88	AA	BB	AA	AA	BB	AA	AA	AA	BB	BB	BB	BB	AA	AA	AA	AA	BB	BB	BB	BB	BB	BB	AA	BB	AA	BB	AA	BB	BB	BB	AA	BB	AA	AA	AA	BB	AA	AA	AA	AA	BB
HWGBS2798	885	7017502	86231722	86239581	A/G	4A	4AL	0.88	AA	BB	AA	AA	BB	AA	AA	AA	BB	BB	BB	BB	AA	AA	AA	AA	BB	BB	BB	BB	BB	BB	AA	BB	AA	BB	AA	BB	BB	BB	AA	BB	AA	AA	AA	BB	AA	AA	AA	AA	BB
HWGBS3057	1929	7170232	347191669	347201198	G/A	4A	4AL	0.88	AA	BB	AA	AA	BB	AA	AA	AA	BB	BB	BB	BB	AA	AA	AA	AA	-	BB	BB	BB	BB	BB	AA	BB	AA	BB	AA	BB	BB	BB	AA	BB	AA	AA	AA	BB	AA	AA	AA	AA	BB
HWGBS2889	4897	7096934	174851073	174859459	T/C	4A	4AL	0.88	AA	BB	AA	AA	BB	AA	AA	AA	BB	BB	BB	BB	AA	AA	AA	AA	BB	BB	BB	BB	BB	BB	AA	BB	AA	BB	AA	BB	BB	BB	AA	BB	AA	AA	AA	BB	AA	AA	AA	AA	BB
HWGBS2891	6318	7097137	175372026	175386050	G/C	4A	4AL	0.88	AA	BB	AA	AA	BB	AA	AA	AA	BB	BB	BB	BB	AA	AA	AA	AA	BB	BB	BB	BB	BB	BB	AA	BB	AA	BB	-	BB	BB	BB	AA	BB	AA	AA	AA	BB	AA	AA	AA	AA	BB
HWGBS2890	6296	7097137	175372026	175386050	A/G	4A	4AL	0.88	AA	BB	AA	AA	BB	AA	AA	AA	BB	BB	BB	BB	AA	AA	AA	AA	BB	BB	BB	BB	BB	BB	AA	BB	AA	BB	-	BB	BB	BB	AA	BB	AA	AA	AA	BB	AA	AA	AA	AA	BB
HWGBS2808	3308	7020240	86705044	86716713	T/C	4A	4AL	0.88	AA	BB	AA	AA	BB	AA	AA	AA	BB	BB	BB	BB	AA	AA	AA	AA	BB	BB	BB	BB	BB	BB	AA	BB	AA	BB	AA	BB	BB	BB	AA	BB	AA	AA	AA	BB	AA	AA	AA	AA	BB
HWGBS2948	2449	7120745	229813694	229830494	A/C	4A	4AL	0.88	AA	BB	AA	AA	BB	AA	AA	AA	BB	BB	BB	BB	AA	AA	AA	AA	BB	BB	BB	BB	BB	BB	AA	BB	AA	BB	AA	BB	BB	BB	AA	BB	AA	AA	AA	BB	AA	AA	AA	AA	BB
HWGBS2807	3263	7020240	86705044	86716713	C/T	4A	4AL	0.88	AA	BB	AA	AA	BB	AA	AA	AA	BB	BB	BB	BB	AA	AA	AA	AA	BB	BB	BB	BB	BB	BB	AA	BB	AA	BB	AA	BB	BB	BB	AA	BB	AA	AA	AA	-	AA	AA	AA	AA	BB
HWGBS3051	167	7169230	343711571	343712717	G/T	4A	4AL	0.88	AA	BB	AA	AA	BB	AA	AA	AA	BB	BB	BB	BB	AA	AA	AA	AA	BB	BB	BB	BB	BB	BB	AA	BB	AA	BB	AA	BB	BB	BB	AA	BB	AA	AA	-	BB	AA	AA	AA	AA	BB
HWGBS3009	16252	7151691	302278010	302305010	C/G	4A	4AL	0.88	AA	BB	AA	AA	BB	AA	AA	AA	BB	BB	BB	BB	AA	AA	AA	AA	BB	BB	BB	BB	BB	BB	AA	BB	AA	BB	AA	BB	BB	BB	AA	BB	AA	AA	AA	BB	AA	AA	AA	AA	BB
HWGBS3052	170	7169230	343711571	343712717	G/C	4A	4AL	0.88	AA	BB	AA	AA	BB	AA	AA	AA	BB	BB	BB	BB	AA	AA	AA	AA	BB	BB	BB	BB	BB	BB	AA	BB	AA	BB	AA	BB	BB	BB	AA	BB	AA	AA	-	BB	AA	AA	AA	AA	BB
HWGBS2951	2153	7121598	231724685	231729774	C/T	4A	4AL	0.88	AA	BB	AA	AA	BB	AA	AA	AA	BB	BB	BB	BB	AA	AA	AA	AA	BB	BB	BB	BB	BB	BB	AA	BB	AA	BB	AA	BB	BB	BB	-	BB	AA	AA	AA	BB	AA	AA	AA	AA	BB
HWGBS2950	2120	7121598	231724685	231729774	C/T	4A	4AL	0.88	AA	BB	AA	AA	BB	AA	AA	AA	BB	BB	BB	BB	AA	AA	AA	AA	BB	BB	BB	BB	BB	BB	AA	BB	AA	BB	AA	BB	BB	BB	-	BB	AA	AA	AA	BB	AA	AA	AA	AA	BB
HWGBS2797	7687	7017118	86145643	86155179	A/G	4A	4AL	0.88	AA	BB	AA	AA	BB	AA	AA	AA	BB	BB	BB	BB	AA	AA	AA	AA	BB	BB	BB	BB	BB	BB	AA	BB	AA	BB	AA	BB	BB	BB	AA	BB	AA	AA	AA	BB	AA	AA	AA	AA	BB
HWGBS2828	6491	7069540	110924788	110943347	C/G	4A	4AL	1.68	AA	BB	AA	AA	BB	AA	AA	AA	BB	BB	BB	BB	X	AA	-	AA	BB	BB	BB	BB	BB	BB	AA	BB	AA	BB	AA	BB	BB	BB	AA	BB	AA	AA	AA	BB	AA	AA	AA	AA	BB
HWGBS2829	6503	7069540	110924788	110943347	C/T	4A	4AL	1.68	AA	BB	AA	AA	BB	AA	AA	AA	BB	BB	BB	BB	X	AA	-	AA	BB	BB	BB	BB	BB	BB	AA	BB	AA	BB	AA	BB	BB	BB	AA	BB	AA	AA	AA	BB	AA	AA	AA	AA	BB
HWGBS2791	539	6667846	81039249	81040664	T/C	4A	4AL	3.07	AA	BB	AA	AA	BB	AA	AA	AA	BB	BB	BB	BB	AA	AA	AA	AA	BB	BB	BB	BB	BB	BB	AA	BB	AA	BB	AA	BB	BB	BB	AA	BB	AA	AA	AA	BB	AA	AA	AA	AA	BB
HWGBS2792	572	6667846	81039249	81040664	C/A	4A	4AL	3.07	AA	BB	AA	AA	BB	AA	AA	AA	BB	BB	BB	BB	AA	AA	AA	AA	BB	BB	BB	BB	BB	BB	AA	BB	AA	BB	AA	BB	BB	BB	AA	BB	AA	AA	AA	BB	AA	AA	AA	AA	BB
HWGBS2805	4571	7017848	86286910	86292480	A/G	4A	4AL	3.89	AA	BB	AA	AA	BB	AA	AA	AA	BB	BB	BB	BB	AA	AA	AA	AA	BB	BB	BB	BB	BB	BB	AA	BB	AA	BB	AA	BB	BB	BB	AA	BB	AA	AA	AA	BB	AA	AA	AA	AA	BB
HWGBS2804	4568	7017848	86286910	86292480	C/T	4A	4AL	3.89	AA	BB	AA	AA	BB	AA	AA	AA	BB	BB	BB	BB	AA	AA	AA	AA	BB	BB	BB	BB	BB	BB	AA	BB	AA	BB	AA	BB	BB	BB	AA	BB	AA	AA	AA	BB	AA	AA	AA	AA	BB
HWGBS2802	4564	7017848	86286910	86292480	A/G	4A	4AL	3.89	AA	BB	AA	AA	BB	AA	AA	AA	BB	BB	BB	BB	AA	AA	AA	AA	BB	BB	BB	BB	BB	BB	AA	BB	AA	BB	AA	BB	BB	BB	AA	BB	AA	AA	AA	BB	AA	AA	AA	AA	BB
HWGBS2803	4567	7017848	86286910	86292480	T/C	4A	4AL	3.89	AA	BB	AA	AA	BB	AA	AA	AA	BB	BB	BB	BB	AA	AA	AA	AA	BB	BB	BB	BB	BB	BB	AA	BB	AA	BB	AA	BB	BB	BB	AA	BB	AA	AA	AA	BB	AA	AA	AA	AA	BB
HWGBS2848	3232	7079682	134288508	134293455	C/T	4A	4AL	5.56	AA	BB	AA	AA	BB	AA	AA	AA	BB	BB	BB	BB	AA	AA	AA	AA	BB	BB	BB	BB	BB	BB	AA	BB	AA	BB	AA	BB	BB	BB	AA	BB	AA	AA	AA	BB	AA	BB	AA	AA	BB
HWGBS2847	3229	7079682	134288508	134293455	G/A	4A	4AL	5.56	AA	BB	AA	AA	BB	AA	AA	AA	BB	BB	BB	BB	AA	AA	AA	AA	BB	BB	BB	BB	BB	BB	AA	BB	AA	BB	AA	BB	BB	BB	AA	BB	AA	AA	AA	BB	AA	BB	AA	AA	BB
HWGBS2850	3254	7079682	134288508	134293455	G/A	4A	4AL	5.56	AA	BB	AA	AA	BB	AA	AA	AA	BB	BB	BB	BB	AA	AA	AA	AA	BB	BB	BB	BB	BB	BB	AA	BB	AA	BB	AA	BB	BB	BB	AA	BB	AA	AA	AA	BB	AA	BB	AA	AA	BB
HWGBS2849	3252	7079682	134288508	134293455	A/G	4A	4AL	5.56	AA	BB	AA	AA	BB	AA	AA	AA	BB	BB	BB	BB	AA	AA	AA	AA	BB	BB	BB	BB	BB	BB	AA	BB	AA	BB	AA	BB	BB	BB	AA	BB	AA	AA	AA	BB	AA	BB	AA	AA	BB
HWGBS2776	89	3093088	37498361	37498607	G/A	4A	4AL	5.83	AA	BB	AA	AA	BB	AA	AA	AA	BB	BB	BB	BB	AA	AA	AA	AA	BB	BB	BB	BB	BB	BB	AA	BB	AA	BB	AA	BB	BB	BB	AA	BB	AA	AA	AA	BB	AA	BB	AA	AA	BB
HWGBS3091	2772	7175161	364270925	364277969	A/G	4A	4AL	5.83	AA	BB	AA	AA	BB	AA	AA	AA	BB	BB	BB	BB	AA	AA	AA	AA	BB	BB	BB	BB	BB	BB	AA	BB	AA	BB	AA	BB	BB	BB	AA	BB	AA	AA	AA	BB	AA	BB	AA	AA	BB
HWGBS2796	217	6994374	85014182	85015806	G/T	4A	4AL	6.09	AA	BB	AA	AA	BB	AA	AA	AA	BB	BB	BB	BB	AA	AA	AA	AA	BB	BB	BB	BB	BB	BB	AA	BB	AA	BB	AA	BB	BB	BB	AA	BB	AA	AA	AA	BB	AA	BB	AA	AA	BB
HWGBS2795	216	6994374	85014182	85015806	G/A	4A	4AL	6.09	AA	BB	AA	AA	BB	AA	AA	AA	BB	BB	BB	BB	AA	AA	AA	AA	BB	BB	BB	BB	BB	BB	AA	BB	AA	BB	AA	BB	BB	BB	AA	BB	AA	AA	AA	BB	AA	BB	AA	AA	BB
HWGBS3030	2245	7159840	321832446	321837115	C/A	4A	4AL	6.36	AA	BB	AA	AA	BB	AA	AA	AA	BB	BB	BB	BB	AA	AA	AA	AA	BB	BB	BB	BB	BB	BB	AA	BB	AA	BB	AA	BB	BB	BB	AA	BB	AA	AA	AA	BB	AA	BB	AA	AA	BB
HWGBS2820	1890	7062439	94314766	94319761	G/A	4A	4AL	6.36	AA	BB	AA	AA	BB	AA	AA	AA	BB	BB	BB	BB	AA	AA	AA	AA	BB	BB	BB	BB	BB	BB	AA	BB	AA	BB	AA	BB	BB	BB	AA	BB	AA	AA	AA	BB	AA	BB	AA	AA	BB
HWGBS3019	6906	7156572	313848802	313864125	A/G	4A	4AL	6.36	AA	BB	AA	AA	BB	AA	AA	AA	BB	BB	BB	BB	AA	AA	AA	AA	BB	BB	BB	BB	BB	BB	AA	BB	AA	BB	AA	BB	BB	BB	AA	BB	AA	AA	AA	BB	AA	BB	AA	AA	BB
HWGBS2773	848	2675922	32465017	32467911	A/G	4A	4AL	6.36	AA	BB	AA	AA	BB	AA	AA	AA	BB	BB	BB	BB	AA	AA	AA	AA	BB	BB	BB	BB	BB	BB	AA	BB	AA	BB	AA	BB	BB	BB	AA	BB	AA	AA	AA	BB	AA	BB	AA	AA	BB
HWGBS2794	171	6994374	85014182	85015806	A/T	4A	4AL	6.36	AA	BB	AA	AA	BB	AA	AA	AA	BB	BB	BB	BB	AA	AA	AA	AA	BB	BB	BB	BB	BB	BB	AA	BB	AA	BB	AA	BB	BB	BB	AA	BB	AA	AA	AA	BB	AA	BB	AA	AA	BB
HWGBS3092	2789	7175161	364270925	364277969	A/G	4A	4AL	6.36	AA	BB	AA	AA	BB	AA	AA	AA	BB	BB	BB	BB	AA	AA	AA	AA	BB	BB	BB	BB	BB	BB	AA	BB	AA	BB	AA	BB	BB	BB	AA	BB	AA	AA	AA	BB	AA	BB	AA	AA	BB
HWGBS3031	14834	7159908	322033303	322059538	C/A	4A	4AL	6.36	AA	BB	AA	AA	BB	AA	AA	AA	BB	BB	BB	BB	AA	AA	AA	AA	BB	BB	BB	BB	BB	BB	AA	BB	AA	BB	AA	BB	BB	BB	AA	BB	AA	AA	AA	BB	AA	BB	AA	AA	BB
HWGBS2813	4768	7036382	89415513	89422694	T/G	4A	4AL	6.63	AA	BB	AA	AA	BB	AA	AA	AA	BB	BB	BB	BB	BB	AA	AA	AA	BB	BB	BB	BB	BB	BB	AA	BB	AA	BB	AA	BB	BB	BB	AA	BB	AA	AA	AA	BB	AA	BB	AA	AA	BB
HWGBS2901	1748	7101226	184855076	184862404	C/T	4A	4AL	7.18	AA	BB	AA	AA	BB	AA	AA	AA	BB	BB	BB	BB	BB	AA	AA	AA	BB	BB	BB	BB	BB	BB	AA	BB	AA	BB	-	BB	BB	BB	AA	BB	AA	AA	AA	BB	AA	BB	AA	AA	BB
HWGBS2903	8513	7102094	186765039	186775392	A/T	4A	4AL	7.45	AA	BB	AA	AA	BB	AA	AA	AA	BB	BB	BB	BB	BB	AA	AA	AA	BB	BB	BB	BB	BB	BB	AA	BB	AA	BB	AA	BB	BB	BB	AA	BB	AA	AA	AA	BB	AA	BB	AA	AA	BB
HWGBS2830	4339	7069834	111618385	111625056	C/A	4A	4AL	9.14	AA	BB	AA	AA	BB	AA	AA	AA	BB	BB	BB	BB	BB	AA	AA	AA	BB	BB	BB	BB	BB	BB	AA	-	AA	BB	AA	BB	BB	BB	AA	BB	AA	AA	AA	BB	BB	BB	AA	AA	-
HWGBS2831	4354	7069834	111618385	111625056	A/G	4A	4AL	9.14	AA	BB	AA	AA	BB	AA	AA	AA	BB	BB	BB	BB	BB	AA	AA	AA	BB	BB	BB	BB	BB	BB	AA	-	AA	BB	AA	BB	BB	BB	AA	BB	AA	AA	AA	BB	BB	BB	AA	AA	-
HWGBS2978	8411	7136559	267173104	267187270	G/A	4A	4AL	9.69	AA	BB	AA	AA	BB	AA	AA	AA	BB	BB	BB	BB	BB	AA	AA	AA	BB	BB	BB	BB	BB	BB	AA	BB	AA	BB	AA	BB	BB	BB	AA	BB	AA	AA	AA	BB	BB	BB	AA	AA	BB
HWGBS2900	14603	7101195	184772913	184796459	G/A	4A	4AL	9.69	AA	BB	AA	AA	BB	AA	AA	AA	BB	BB	BB	BB	BB	AA	AA	AA	BB	BB	BB	BB	BB	BB	AA	BB	AA	BB	AA	BB	BB	BB	AA	BB	AA	AA	AA	BB	BB	BB	AA	AA	BB
HWGBS3023	4342	7157937	317124894	317135065	C/T	4A	4AL	9.69	AA	BB	AA	AA	BB	AA	AA	AA	BB	BB	BB	BB	BB	AA	AA	AA	BB	BB	BB	BB	BB	BB	AA	BB	AA	BB	AA	BB	BB	BB	AA	BB	AA	AA	AA	BB	BB	BB	AA	AA	BB
HWGBS2915	10232	7107986	200410155	200423757	C/T	4A	4AL	9.69	AA	BB	AA	AA	BB	AA	AA	AA	BB	BB	BB	BB	BB	AA	AA	AA	BB	BB	BB	BB	BB	BB	AA	BB	AA	BB	AA	BB	BB	BB	AA	BB	AA	AA	AA	BB	BB	BB	AA	AA	BB
HWGBS3024	4383	7157937	317124894	317135065	G/C	4A	4AL	9.69	AA	BB	AA	AA	BB	AA	AA	AA	BB	BB	BB	BB	BB	AA	AA	AA	BB	BB	BB	BB	BB	BB	AA	BB	AA	BB	AA	BB	BB	BB	AA	BB	AA	AA	AA	BB	BB	BB	AA	AA	BB
HWGBS2977	3575	7136559	267173104	267187270	G/A	4A	4AL	9.69	AA	BB	AA	AA	BB	AA	AA	AA	BB	BB	BB	BB	BB	AA	AA	AA	BB	BB	BB	BB	BB	BB	AA	BB	AA	BB	AA	BB	BB	BB	AA	BB	AA	AA	AA	BB	BB	BB	AA	AA	BB
HWGBS3029	1873	7159341	320601496	320603872	C/T	4A	4AL	9.69	AA	BB	AA	AA	BB	AA	AA	AA	BB	BB	BB	BB	BB	AA	AA	AA	BB	BB	BB	BB	BB	BB	AA	BB	AA	BB	AA	BB	BB	BB	AA	BB	AA	AA	AA	BB	BB	BB	AA	AA	BB
HWGBS2922	1572	7111348	208353491	208360057	A/G	4A	4AL	9.69	AA	BB	AA	AA	BB	AA	AA	AA	BB	BB	BB	BB	BB	AA	AA	AA	BB	BB	BB	BB	BB	BB	AA	-	AA	BB	AA	BB	BB	BB	AA	BB	AA	AA	AA	BB	BB	BB	AA	AA	BB
HWGBS2815	2739	7040836	90204219	90211546	G/A	4A	4AL	9.69	AA	BB	AA	AA	BB	AA	AA	AA	BB	BB	BB	BB	BB	AA	AA	AA	BB	BB	BB	BB	BB	BB	AA	BB	AA	BB	AA	BB	BB	BB	AA	BB	AA	AA	AA	BB	BB	BB	AA	AA	BB
HWGBS2809	6123	7023024	87167093	87176922	T/A	4A	4AL	9.69	AA	BB	AA	AA	BB	AA	AA	AA	BB	BB	BB	BB	BB	AA	AA	AA	BB	BB	BB	BB	BB	BB	AA	BB	AA	BB	AA	BB	BB	BB	AA	BB	AA	AA	AA	BB	BB	BB	AA	AA	BB
HWGBS3089	3281	7175104	363929812	363943530	A/G	4A	4AL	9.69	AA	BB	AA	AA	BB	AA	AA	AA	-	-	BB	BB	BB	AA	AA	AA	BB	BB	-	BB	BB	BB	AA	BB	AA	-	AA	BB	BB	BB	AA	BB	AA	AA	AA	BB	BB	BB	AA	AA	BB
HWGBS2986	9573	7140728	276620187	276631818	G/C	4A	4AL	9.69	AA	BB	AA	AA	BB	AA	AA	AA	BB	BB	BB	BB	BB	AA	AA	AA	BB	BB	BB	BB	BB	BB	AA	BB	AA	BB	AA	BB	BB	BB	AA	BB	AA	AA	AA	BB	BB	BB	AA	AA	BB
HWGBS3018	901	7155595	311265939	311276507	T/C	4A	4AL	9.69	AA	BB	AA	AA	BB	AA	AA	AA	BB	BB	BB	BB	BB	AA	AA	AA	BB	BB	BB	BB	BB	BB	AA	BB	AA	BB	-	BB	BB	BB	AA	BB	AA	AA	AA	BB	BB	BB	AA	AA	BB
HWGBS2981	2629	7138487	271564878	271570343	T/C	4A	4AL	9.69	AA	BB	AA	AA	BB	AA	AA	AA	BB	BB	BB	BB	BB	AA	AA	AA	BB	BB	BB	BB	BB	BB	AA	BB	AA	BB	AA	BB	BB	BB	AA	BB	AA	AA	AA	BB	BB	BB	AA	AA	BB
HWGBS2993	19035	7145077	286771332	286797438	T/C	4A	4AL	9.69	AA	BB	AA	AA	BB	AA	AA	AA	BB	BB	BB	BB	BB	AA	AA	AA	BB	BB	BB	BB	BB	BB	AA	BB	AA	BB	-	BB	BB	BB	AA	BB	AA	AA	AA	BB	BB	BB	AA	AA	BB
HWGBS3033	1678	7160115	322550550	322556240	A/G	4A	4AL	9.69	AA	BB	AA	AA	BB	AA	AA	AA	BB	BB	BB	BB	BB	AA	AA	AA	BB	BB	BB	BB	BB	BB	AA	BB	AA	BB	AA	BB	BB	BB	AA	BB	AA	AA	AA	BB	BB	BB	AA	AA	BB
HWGBS2996	1980	7146252	289382995	289388500	A/C	4A	4AL	9.69	AA	BB	AA	AA	BB	AA	AA	AA	BB	BB	BB	BB	BB	AA	AA	AA	BB	BB	BB	BB	BB	BB	AA	BB	AA	BB	AA	BB	BB	BB	AA	BB	AA	AA	AA	BB	BB	BB	AA	AA	BB
HWGBS2985	3190	7140062	275094181	275101213	C/T	4A	4AL	9.69	AA	BB	AA	AA	BB	AA	AA	AA	BB	BB	BB	BB	BB	AA	AA	AA	BB	BB	BB	BB	BB	BB	AA	BB	AA	BB	AA	BB	BB	BB	AA	BB	AA	AA	AA	BB	BB	BB	AA	AA	BB
HWGBS2816	1758	7041907	90362227	90364314	A/G	4A	4AL	9.69	AA	BB	AA	AA	BB	AA	AA	AA	BB	BB	BB	BB	BB	AA	AA	AA	BB	BB	BB	BB	BB	BB	AA	BB	AA	BB	AA	BB	BB	BB	AA	BB	AA	AA	AA	BB	BB	BB	AA	AA	BB
HWGBS2984	3123	7140062	275094181	275101213	T/C	4A	4AL	9.69	AA	BB	AA	AA	BB	AA	AA	AA	BB	BB	BB	BB	BB	AA	AA	AA	BB	BB	BB	BB	BB	BB	AA	BB	AA	BB	AA	BB	BB	BB	AA	BB	AA	AA	AA	BB	BB	BB	AA	AA	BB
HWGBS2998	2059	7146252	289382995	289388500	A/G	4A	4AL	9.69	AA	BB	AA	AA	BB	AA	AA	AA	BB	BB	BB	BB	BB	-	AA	AA	BB	BB	BB	BB	BB	BB	AA	BB	AA	BB	AA	BB	BB	BB	AA	BB	AA	AA	AA	BB	BB	BB	AA	AA	BB
HWGBS2997	2010	7146252	289382995	289388500	C/T	4A	4AL	9.69	AA	BB	AA	AA	BB	AA	AA	AA	BB	BB	BB	BB	BB	AA	AA	AA	BB	BB	BB	BB	BB	BB	AA	BB	AA	BB	AA	BB	BB	BB	AA	BB	AA	AA	AA	BB	BB	BB	AA	AA	BB
HWGBS3005	172	7148754	295417381	295418774	G/A	4A	4AL	9.69	AA	BB	AA	AA	BB	AA	AA	AA	BB	BB	BB	BB	BB	AA	AA	AA	BB	BB	BB	BB	BB	BB	AA	BB	AA	BB	AA	BB	BB	BB	AA	BB	AA	AA	AA	BB	BB	BB	AA	AA	BB
HWGBS3032	1025	7160115	322550550	322556240	T/C	4A	4AL	9.69	AA	BB	AA	AA	BB	AA	AA	AA	BB	BB	BB	BB	BB	AA	AA	AA	BB	BB	BB	BB	BB	BB	AA	BB	AA	BB	AA	BB	BB	BB	AA	BB	AA	AA	AA	BB	BB	BB	AA	AA	BB
HWGBS3000	223	7147863	293358029	293359343	A/G	4A	4AL	9.69	AA	BB	AA	AA	BB	AA	AA	AA	BB	BB	BB	BB	BB	AA	AA	AA	BB	BB	BB	BB	BB	BB	AA	BB	AA	BB	AA	BB	BB	BB	AA	BB	AA	AA	AA	BB	BB	BB	AA	AA	BB
HWGBS3013	606	7154361	308505787	308506581	T/C	4A	4AL	9.69	AA	BB	AA	AA	BB	AA	AA	AA	BB	BB	BB	BB	BB	AA	AA	AA	BB	BB	BB	BB	BB	BB	AA	BB	AA	BB	AA	BB	BB	BB	AA	BB	AA	AA	AA	BB	BB	BB	AA	AA	BB
HWGBS2917	2762	7110471	206203474	206209824	T/C	4A	4AL	9.69	AA	BB	AA	AA	BB	AA	AA	AA	BB	BB	BB	BB	BB	AA	AA	AA	BB	BB	BB	BB	BB	BB	AA	BB	AA	BB	AA	BB	BB	BB	AA	BB	AA	AA	AA	BB	BB	BB	AA	AA	BB
HWGBS3034	1699	7160115	322550550	322556240	A/G	4A	4AL	9.69	AA	BB	AA	AA	BB	AA	AA	AA	BB	BB	BB	BB	BB	AA	AA	AA	BB	BB	BB	BB	BB	BB	AA	BB	AA	BB	AA	BB	BB	BB	AA	BB	AA	AA	AA	BB	BB	BB	AA	AA	BB
HWGBS3087	1991	7175066	363690086	363704944	T/C	4A	4AL	9.69	AA	BB	AA	AA	BB	AA	AA	AA	BB	BB	BB	BB	BB	AA	AA	AA	BB	BB	BB	BB	BB	BB	AA	BB	AA	BB	AA	BB	BB	BB	AA	BB	AA	AA	AA	BB	BB	BB	AA	AA	BB
HWGBS3007	1432	7150821	300370681	300380569	G/C	4A	4AL	9.69	AA	BB	AA	AA	BB	-	AA	AA	BB	BB	BB	BB	BB	AA	AA	AA	BB	BB	BB	BB	BB	BB	AA	BB	AA	BB	AA	BB	BB	BB	AA	BB	AA	AA	AA	BB	BB	BB	AA	AA	BB
HWGBS2933	7858	7116998	221192933	221217271	C/A	4A	4AL	9.69	AA	BB	AA	AA	BB	AA	AA	AA	BB	BB	BB	BB	BB	AA	AA	AA	BB	BB	BB	BB	BB	BB	AA	BB	AA	BB	AA	BB	BB	BB	AA	BB	AA	AA	AA	BB	BB	BB	AA	AA	BB
HWGBS2931	7821	7116998	221192933	221217271	C/T	4A	4AL	9.69	AA	BB	AA	AA	BB	AA	AA	AA	BB	BB	BB	BB	BB	AA	AA	AA	BB	BB	BB	BB	BB	BB	AA	BB	AA	BB	AA	BB	BB	BB	AA	BB	AA	AA	AA	BB	BB	BB	AA	AA	BB
HWGBS2932	7827	7116998	221192933	221217271	T/C	4A	4AL	9.69	AA	BB	AA	AA	BB	AA	AA	AA	BB	BB	BB	BB	BB	AA	AA	AA	BB	BB	BB	BB	BB	BB	AA	BB	AA	BB	AA	BB	BB	BB	AA	BB	AA	AA	AA	BB	BB	BB	AA	AA	BB
HWGBS3010	2598	7152632	304457288	304460417	T/C	4A	4AL	9.69	AA	BB	AA	AA	BB	AA	AA	AA	BB	BB	BB	BB	BB	AA	AA	AA	BB	BB	BB	BB	BB	BB	AA	BB	AA	BB	AA	BB	BB	BB	AA	BB	AA	AA	AA	BB	BB	BB	AA	AA	BB
HWGBS3069	288	7171958	353462312	353463392	T/C	4A	4AL	10.22	AA	BB	AA	AA	BB	AA	AA	AA	BB	BB	BB	BB	BB	AA	AA	AA	BB	BB	BB	BB	BB	BB	AA	BB	AA	BB	AA	BB	BB	BB	AA	BB	AA	AA	-	BB	BB	BB	AA	AA	BB
HWGBS3071	306	7171958	353462312	353463392	G/A	4A	4AL	10.22	AA	BB	AA	AA	BB	AA	AA	AA	BB	BB	BB	BB	BB	AA	AA	AA	BB	BB	BB	BB	BB	BB	AA	BB	AA	BB	AA	BB	BB	BB	AA	BB	AA	AA	-	BB	BB	BB	AA	AA	BB
HWGBS3070	305	7171958	353462312	353463392	A/G	4A	4AL	10.22	AA	BB	AA	AA	BB	AA	AA	AA	BB	BB	BB	BB	BB	AA	AA	AA	BB	BB	BB	BB	BB	BB	AA	BB	AA	BB	AA	BB	BB	BB	AA	BB	AA	AA	-	BB	BB	BB	AA	AA	BB
HWGBS3072	307	7171958	353462312	353463392	A/G	4A	4AL	10.22	AA	BB	AA	AA	BB	AA	AA	AA	BB	BB	BB	BB	BB	AA	AA	AA	BB	BB	BB	BB	BB	BB	AA	BB	AA	BB	AA	BB	BB	BB	AA	BB	AA	AA	-	BB	BB	BB	AA	AA	BB
HWGBS3011	2605	7152632	304457288	304460417	C/G	4A	4AL	10.75	AA	BB	AA	AA	BB	AA	AA	AA	BB	BB	BB	BB	BB	AA	AA	AA	BB	BB	BB	BB	BB	BB	AA	BB	AA	BB	AA	BB	BB	BB	AA	BB	AA	AA	AA	BB	BB	BB	AA	AA	BB
HWGBS2918	2792	7110471	206203474	206209824	C/T	4A	4AL	10.75	AA	BB	AA	AA	BB	AA	AA	AA	BB	BB	BB	BB	BB	AA	AA	AA	BB	BB	BB	BB	BB	BB	AA	BB	AA	BB	AA	BB	BB	BB	AA	BB	AA	AA	AA	BB	BB	BB	AA	AA	BB
HWGBS3026	7215	7159025	319766934	319776287	T/A	4A	4AL	10.75	AA	BB	AA	AA	BB	AA	AA	AA	BB	BB	BB	BB	BB	AA	AA	AA	BB	BB	BB	BB	BB	BB	AA	BB	AA	BB	AA	BB	BB	BB	AA	BB	AA	AA	AA	BB	BB	BB	AA	AA	BB
HWGBS2895	3987	7098787	179133857	179138441	C/T	4A	4AL	10.75	AA	BB	AA	AA	BB	AA	AA	AA	BB	BB	BB	BB	BB	AA	AA	AA	BB	BB	BB	BB	BB	BB	AA	BB	AA	BB	AA	BB	BB	BB	AA	BB	AA	AA	AA	BB	BB	BB	AA	AA	BB
HWGBS3079	10589	7173954	359896506	359914088	G/C	4A	4AL	10.75	AA	BB	AA	AA	BB	AA	AA	AA	BB	BB	BB	BB	BB	AA	AA	AA	-	BB	BB	BB	BB	BB	AA	-	AA	BB	AA	BB	BB	BB	AA	BB	AA	AA	AA	BB	BB	BB	AA	AA	BB
HWGBS3095	2506	7175623	367326715	367345562	C/T	4A	4AL	10.75	AA	BB	AA	AA	BB	AA	AA	AA	BB	BB	BB	BB	BB	AA	AA	AA	BB	BB	BB	BB	BB	BB	AA	BB	AA	BB	AA	BB	BB	BB	AA	BB	AA	AA	AA	BB	BB	BB	AA	AA	BB
HWGBS3088	7366	7175079	363774944	363789798	A/C	4A	4AL	10.75	AA	BB	AA	AA	BB	AA	AA	AA	BB	BB	BB	BB	BB	AA	AA	AA	BB	BB	BB	BB	BB	BB	AA	BB	AA	BB	AA	BB	BB	BB	AA	BB	AA	AA	AA	BB	BB	BB	AA	AA	BB
HWGBS3035	1763	7160115	322550550	322556240	G/A	4A	4AL	10.75	AA	BB	AA	AA	BB	AA	AA	AA	BB	BB	BB	BB	BB	AA	AA	AA	BB	BB	BB	BB	BB	BB	AA	BB	AA	BB	AA	BB	BB	BB	AA	BB	AA	AA	AA	BB	BB	BB	AA	AA	BB
HWGBS2821	8161	7063408	96628504	96637457	C/T	4A	4AL	11.01	AA	BB	AA	AA	BB	AA	AA	AA	BB	BB	BB	BB	BB	AA	AA	AA	BB	BB	BB	BB	BB	BB	AA	BB	AA	BB	AA	BB	BB	BB	AA	BB	AA	AA	AA	BB	BB	BB	AA	AA	BB
HWGBS2957	8771	7127940	246664741	246698180	A/G	4A	4AL	11.01	AA	BB	AA	AA	BB	AA	AA	AA	BB	BB	BB	BB	BB	AA	AA	AA	BB	BB	BB	BB	BB	BB	AA	BB	AA	BB	AA	BB	BB	BB	-	BB	AA	AA	AA	BB	BB	BB	AA	AA	BB
HWGBS2962	483	7130058	251642767	251644116	T/C	4A	4AL	11.01	AA	BB	AA	AA	BB	AA	AA	AA	BB	BB	BB	BB	BB	AA	AA	AA	BB	BB	BB	BB	BB	BB	AA	BB	AA	BB	AA	BB	BB	BB	AA	BB	AA	AA	AA	BB	BB	BB	AA	AA	BB
HWGBS2956	8754	7127940	246664741	246698180	C/T	4A	4AL	11.01	AA	BB	AA	AA	BB	AA	AA	AA	BB	BB	BB	BB	BB	AA	AA	AA	BB	BB	BB	BB	BB	BB	AA	BB	AA	BB	AA	BB	BB	BB	-	BB	AA	AA	AA	BB	BB	BB	AA	AA	BB
HWGBS2959	10092	7128806	248683109	248695652	T/C	4A	4AL	11.01	AA	BB	AA	AA	BB	AA	AA	AA	BB	BB	BB	BB	BB	AA	AA	AA	BB	BB	BB	BB	BB	BB	AA	BB	AA	BB	AA	BB	BB	BB	AA	BB	AA	AA	AA	BB	BB	BB	AA	AA	BB
HWGBS3082	1854	7174171	360713255	360723705	C/T	4A	4AL	11.54	AA	BB	AA	AA	BB	AA	AA	AA	BB	BB	BB	BB	BB	AA	AA	AA	BB	BB	BB	BB	BB	BB	AA	BB	AA	BB	AA	BB	BB	BB	AA	BB	AA	AA	AA	BB	BB	BB	AA	AA	BB
HWGBS2772	1177	2631495	31955355	31958550	G/A	4A	4AL	11.54	AA	BB	AA	AA	BB	AA	AA	AA	BB	BB	BB	BB	BB	AA	AA	AA	BB	BB	BB	BB	BB	BB	AA	BB	AA	BB	AA	BB	BB	BB	AA	BB	AA	AA	AA	BB	BB	BB	AA	AA	BB
HWGBS2862	5015	7083046	142004447	142012320	G/C	4A	4AL	11.54	AA	BB	AA	AA	BB	AA	AA	AA	BB	BB	BB	BB	BB	AA	AA	-	BB	BB	BB	BB	BB	BB	AA	BB	AA	BB	AA	BB	BB	BB	AA	BB	AA	AA	AA	BB	BB	BB	AA	AA	BB
HWGBS3043	2473	7161616	325930141	325947619	C/G	4A	4AL	11.54	AA	BB	AA	AA	BB	AA	AA	AA	BB	BB	BB	BB	BB	AA	AA	AA	BB	BB	BB	BB	BB	BB	AA	BB	AA	BB	-	BB	BB	BB	AA	BB	AA	AA	AA	BB	BB	BB	AA	AA	BB
HWGBS2771	1152	2631495	31955355	31958550	A/T	4A	4AL	11.54	AA	BB	AA	AA	BB	AA	AA	AA	BB	BB	BB	BB	BB	AA	AA	AA	BB	BB	BB	BB	BB	BB	AA	BB	AA	BB	AA	BB	BB	BB	AA	BB	AA	AA	AA	BB	BB	BB	AA	AA	BB
HWGBS3044	12230	7161840	326533647	326547199	G/A	4A	4AL	11.54	AA	BB	AA	AA	BB	AA	AA	AA	BB	BB	BB	BB	BB	AA	AA	AA	BB	BB	BB	BB	BB	BB	AA	BB	AA	BB	AA	BB	BB	BB	AA	BB	AA	AA	AA	BB	BB	BB	AA	AA	BB
HWGBS3004	171	7148754	295417381	295418774	C/G	4A	4AL	11.81	AA	BB	AA	AA	BB	AA	AA	AA	BB	BB	BB	BB	BB	AA	AA	AA	BB	BB	BB	BB	BB	BB	AA	BB	AA	BB	AA	BB	BB	BB	AA	BB	AA	AA	AA	BB	BB	BB	AA	AA	BB
HWGBS2994	19051	7145077	286771332	286797438	A/G	4A	4AL	11.81	AA	BB	AA	AA	BB	AA	AA	AA	BB	BB	BB	BB	BB	AA	AA	AA	BB	BB	BB	BB	BB	BB	AA	BB	AA	BB	-	BB	BB	BB	AA	BB	AA	AA	AA	BB	BB	BB	AA	AA	BB
HWGBS2992	18982	7145077	286771332	286797438	G/A	4A	4AL	11.81	AA	BB	AA	AA	BB	AA	AA	AA	BB	BB	BB	BB	BB	AA	AA	AA	BB	BB	BB	BB	BB	BB	AA	BB	AA	BB	AA	BB	BB	BB	AA	BB	AA	AA	AA	BB	BB	BB	AA	AA	BB
HWGBS3080	8693	7173996	360074532	360094175	C/T	4A	4AL	11.81	AA	BB	AA	AA	BB	AA	AA	AA	BB	BB	BB	BB	BB	AA	AA	AA	BB	BB	BB	-	BB	BB	AA	BB	AA	BB	AA	BB	BB	BB	AA	BB	AA	AA	AA	BB	BB	BB	AA	AA	BB
HWGBS3086	1960	7175066	363690086	363704944	A/G	4A	4AL	11.81	AA	BB	AA	AA	BB	AA	AA	AA	BB	BB	BB	BB	BB	AA	AA	AA	BB	BB	BB	BB	BB	BB	AA	BB	AA	BB	AA	BB	BB	BB	AA	BB	AA	AA	AA	BB	BB	BB	AA	AA	BB
HWGBS3067	10529	7171025	350019543	350030265	T/C	4A	4AL	11.81	AA	BB	AA	AA	BB	AA	AA	AA	BB	BB	BB	BB	BB	AA	AA	AA	BB	BB	BB	BB	BB	BB	AA	BB	AA	BB	AA	BB	BB	BB	AA	BB	AA	AA	AA	BB	BB	BB	AA	AA	BB
HWGBS2896	4036	7098787	179133857	179138441	C/T	4A	4AL	11.81	AA	BB	AA	AA	BB	AA	AA	AA	BB	BB	BB	BB	BB	AA	AA	AA	BB	BB	BB	BB	BB	BB	AA	BB	AA	BB	AA	BB	BB	BB	AA	BB	AA	AA	AA	BB	BB	BB	AA	AA	BB
HWGBS3097	18777	7175623	367326715	367345562	C/T	4A	4AL	11.81	AA	BB	AA	AA	BB	AA	AA	AA	BB	BB	BB	BB	BB	AA	AA	AA	BB	BB	BB	BB	BB	BB	AA	BB	AA	BB	AA	BB	BB	BB	AA	BB	AA	AA	AA	BB	BB	BB	AA	AA	BB
HWGBS2934	8286	7117475	222245278	222254711	T/G	4A	4AL	11.81	AA	BB	AA	AA	BB	AA	AA	AA	BB	BB	BB	BB	BB	AA	AA	-	BB	BB	BB	BB	BB	BB	AA	BB	AA	BB	AA	BB	BB	BB	AA	BB	AA	AA	AA	BB	BB	BB	AA	AA	BB
HWGBS3098	18801	7175623	367326715	367345562	C/T	4A	4AL	11.81	AA	BB	AA	AA	BB	AA	AA	AA	BB	BB	BB	BB	BB	AA	AA	AA	BB	BB	BB	BB	BB	BB	AA	BB	AA	BB	AA	BB	BB	BB	AA	BB	AA	AA	AA	BB	BB	BB	AA	AA	BB
HWGBS2928	771	7112679	211270937	211279342	T/C	4A	4AL	11.81	AA	BB	AA	AA	BB	AA	AA	AA	BB	BB	BB	BB	BB	AA	AA	AA	BB	BB	BB	BB	BB	BB	AA	BB	AA	BB	AA	BB	BB	BB	AA	BB	AA	AA	AA	BB	BB	BB	AA	AA	BB
HWGBS3066	7322	7171025	350019543	350030265	G/T	4A	4AL	11.81	AA	BB	AA	AA	BB	AA	AA	AA	BB	BB	BB	BB	BB	AA	AA	AA	BB	BB	BB	BB	BB	BB	AA	BB	AA	BB	AA	BB	BB	BB	AA	BB	AA	AA	AA	BB	BB	BB	AA	AA	BB
HWGBS3081	10928	7173996	360074532	360094175	A/G	4A	4AL	11.81	AA	BB	AA	AA	BB	AA	AA	AA	BB	BB	BB	BB	BB	AA	AA	AA	-	BB	BB	BB	BB	BB	AA	BB	AA	BB	AA	BB	BB	BB	AA	BB	AA	AA	AA	BB	BB	BB	AA	AA	BB
HWGBS3085	2022	7175019	363513104	363515657	G/A	4A	4AL	11.81	AA	BB	AA	AA	BB	AA	AA	AA	BB	BB	BB	BB	BB	AA	AA	AA	BB	BB	BB	BB	BB	BB	AA	BB	AA	BB	AA	BB	BB	BB	AA	BB	AA	AA	AA	BB	BB	BB	AA	AA	BB
HWGBS2814	1021	7039944	90062432	90063591	C/G	4A	4AL	11.81	AA	BB	AA	AA	BB	AA	AA	AA	BB	BB	BB	BB	BB	AA	AA	AA	BB	BB	BB	BB	BB	BB	AA	BB	AA	BB	AA	BB	BB	BB	AA	BB	AA	AA	AA	BB	BB	BB	AA	AA	BB
HWGBS3096	2544	7175623	367326715	367345562	T/C	4A	4AL	11.81	AA	BB	AA	AA	BB	AA	AA	AA	BB	-	BB	BB	BB	AA	AA	AA	BB	BB	BB	BB	BB	BB	AA	BB	AA	BB	AA	BB	BB	BB	AA	BB	AA	AA	AA	BB	BB	BB	AA	AA	BB
HWGBS2980	2559	7138487	271564878	271570343	T/C	4A	4AL	11.81	AA	BB	AA	AA	BB	AA	AA	AA	BB	BB	BB	BB	BB	AA	AA	AA	BB	BB	BB	BB	BB	BB	AA	BB	AA	BB	AA	BB	BB	BB	AA	BB	AA	AA	AA	BB	BB	BB	AA	AA	BB
HWGBS3027	9603	7159114	320023742	320038436	T/C	4A	4AL	11.81	AA	BB	AA	AA	BB	AA	AA	AA	BB	BB	BB	BB	BB	AA	AA	AA	BB	BB	BB	BB	BB	BB	AA	BB	AA	BB	AA	BB	BB	BB	AA	BB	AA	AA	AA	BB	BB	BB	AA	AA	BB
HWGBS2774	1609	2692239	32683265	32685162	A/G	4A	4AL	11.81	AA	BB	AA	AA	BB	AA	AA	AA	BB	BB	BB	BB	BB	AA	AA	AA	BB	BB	BB	BB	BB	BB	AA	BB	AA	BB	AA	BB	BB	BB	AA	BB	AA	AA	AA	BB	BB	BB	AA	AA	BB
HWGBS2775	3371	2713402	32922618	32940078	C/A	4A	4AL	12.34	AA	BB	AA	AA	BB	AA	AA	AA	BB	BB	BB	BB	AA	AA	AA	AA	BB	BB	BB	BB	BB	BB	AA	BB	AA	BB	AA	BB	BB	BB	AA	BB	AA	AA	AA	BB	-	BB	AA	AA	BB
HWGBS2898	1435	7099598	181008009	181012211	G/T	4A	4AL	12.34	AA	BB	AA	AA	BB	AA	AA	AA	BB	BB	BB	BB	AA	AA	AA	AA	BB	BB	BB	BB	BB	BB	AA	BB	AA	BB	AA	BB	BB	BB	AA	BB	AA	AA	AA	BB	-	BB	AA	AA	BB
HWGBS2770	135	2570278	31221618	31221848	T/C	4A	4AL	12.62	AA	BB	AA	AA	BB	AA	AA	AA	BB	BB	BB	BB	AA	AA	AA	AA	BB	BB	BB	BB	BB	BB	AA	BB	AA	BB	AA	BB	BB	BB	AA	BB	-	AA	AA	BB	BB	BB	AA	AA	BB
HWGBS2878	7500	7091384	161791526	161800365	A/G	4A	4AL	13.71	AA	BB	AA	AA	BB	AA	AA	AA	BB	BB	BB	BB	AA	AA	AA	AA	BB	BB	BB	BB	BB	BB	AA	BB	AA	BB	AA	BB	BB	BB	AA	BB	AA	AA	AA	BB	BB	BB	AA	AA	BB
HWGBS2879	7537	7091384	161791526	161800365	T/C	4A	4AL	13.71	AA	BB	AA	AA	BB	AA	AA	AA	BB	BB	BB	BB	AA	AA	AA	AA	BB	BB	BB	BB	BB	BB	AA	BB	AA	BB	AA	BB	BB	BB	AA	BB	AA	AA	AA	BB	BB	BB	AA	AA	BB
HWGBS2913	8480	7106134	195907477	195917083	G/T	4A	4AL	14.53	AA	BB	AA	AA	BB	AA	AA	AA	BB	BB	BB	BB	BB	AA	AA	AA	BB	BB	BB	BB	BB	-	AA	-	AA	BB	AA	BB	BB	BB	AA	BB	AA	AA	AA	BB	BB	-	AA	AA	-
HWGBS2912	8463	7106134	195907477	195917083	C/T	4A	4AL	14.53	AA	BB	AA	AA	BB	AA	AA	AA	BB	BB	BB	BB	BB	AA	AA	AA	BB	BB	BB	BB	BB	-	AA	-	AA	BB	AA	BB	BB	BB	AA	BB	AA	AA	AA	BB	BB	-	AA	AA	-
HWGBS2876	15004	7090734	160306563	160329737	A/G	4A	4AL	14.8	AA	BB	AA	AA	BB	AA	AA	AA	BB	BB	BB	BB	BB	AA	AA	AA	BB	BB	BB	BB	BB	BB	AA	BB	AA	BB	AA	BB	BB	BB	AA	BB	AA	AA	AA	BB	BB	BB	AA	AA	BB
HWGBS2988	5496	7143065	282024601	282040134	A/G	4A	4AL	14.8	AA	BB	AA	AA	BB	AA	AA	AA	BB	-	BB	BB	BB	AA	AA	AA	BB	-	BB	BB	BB	BB	AA	BB	AA	BB	AA	BB	BB	-	AA	BB	AA	AA	AA	BB	BB	-	AA	AA	BB
HWGBS2926	2709	7111624	208975348	208985877	T/C	4A	4AL	14.8	AA	BB	AA	AA	BB	AA	AA	AA	BB	BB	BB	BB	BB	AA	AA	AA	BB	BB	BB	BB	BB	BB	AA	-	AA	BB	AA	BB	BB	BB	AA	BB	AA	AA	AA	BB	BB	BB	AA	AA	BB
HWGBS2877	21409	7090734	160306563	160329737	T/C	4A	4AL	14.8	AA	BB	AA	AA	BB	AA	AA	AA	BB	BB	BB	BB	BB	AA	AA	AA	BB	BB	BB	BB	BB	BB	AA	BB	AA	BB	AA	BB	BB	BB	AA	BB	AA	AA	AA	BB	BB	BB	AA	AA	BB
HWGBS2925	2706	7111624	208975348	208985877	T/C	4A	4AL	14.8	AA	BB	AA	AA	BB	AA	AA	AA	BB	BB	BB	BB	BB	AA	AA	AA	BB	BB	BB	BB	BB	BB	AA	-	AA	BB	AA	BB	BB	BB	AA	BB	AA	AA	AA	BB	BB	BB	AA	AA	BB
HWGBS2937	1677	7117957	223264049	223281688	C/T	4A	4AL	15.34	AA	BB	AA	AA	BB	AA	AA	AA	BB	BB	BB	BB	BB	AA	AA	BB	BB	BB	BB	BB	BB	BB	AA	BB	AA	BB	AA	BB	BB	BB	AA	BB	AA	AA	AA	BB	BB	BB	AA	AA	BB
HWGBS2942	13422	7119175	226163389	226188497	G/A	4A	4AL	15.34	AA	BB	AA	AA	BB	AA	AA	AA	BB	BB	BB	BB	BB	AA	AA	BB	BB	BB	BB	BB	BB	BB	AA	BB	AA	BB	AA	BB	BB	BB	AA	BB	AA	AA	AA	BB	BB	BB	AA	AA	BB
HWGBS2939	1703	7117957	223264049	223281688	A/G	4A	4AL	15.34	AA	BB	AA	AA	BB	AA	AA	AA	BB	BB	BB	BB	BB	AA	AA	BB	BB	BB	BB	BB	BB	BB	AA	BB	AA	BB	AA	BB	BB	BB	AA	BB	AA	AA	AA	BB	BB	BB	AA	AA	BB
HWGBS2938	1701	7117957	223264049	223281688	C/T	4A	4AL	15.34	AA	BB	AA	AA	BB	AA	AA	AA	BB	BB	BB	BB	BB	AA	AA	BB	BB	BB	BB	BB	BB	BB	AA	BB	AA	BB	AA	BB	BB	BB	AA	BB	AA	AA	AA	BB	BB	BB	AA	AA	BB
HWGBS2936	1673	7117957	223264049	223281688	G/A	4A	4AL	15.34	AA	BB	AA	AA	BB	AA	AA	AA	BB	BB	BB	BB	BB	AA	AA	BB	BB	BB	BB	BB	BB	BB	AA	BB	AA	BB	AA	BB	BB	BB	AA	BB	AA	AA	AA	BB	BB	BB	AA	AA	BB
HWGBS2943	19082	7119175	226163389	226188497	C/T	4A	4AL	15.34	AA	BB	AA	AA	BB	AA	AA	AA	BB	BB	BB	BB	BB	AA	AA	BB	BB	BB	BB	BB	BB	BB	AA	BB	AA	BB	AA	BB	BB	BB	AA	BB	AA	AA	AA	BB	BB	BB	AA	AA	BB
HWGBS2923	7127	7111570	208844942	208855246	A/C	4A	4AL	15.34	AA	BB	AA	AA	BB	AA	AA	AA	BB	BB	BB	BB	BB	AA	AA	BB	BB	BB	BB	BB	BB	BB	AA	BB	AA	BB	AA	BB	BB	BB	AA	BB	AA	AA	AA	BB	BB	BB	AA	AA	BB
HWGBS2857	20633	7081107	137589875	137615609	G/A	4A	4AL	15.34	AA	BB	AA	AA	BB	AA	AA	AA	BB	BB	BB	BB	BB	AA	AA	BB	BB	BB	BB	BB	BB	BB	AA	BB	AA	BB	AA	BB	BB	BB	AA	BB	AA	AA	AA	BB	BB	BB	AA	AA	BB
HWGBS2924	7174	7111570	208844942	208855246	G/A	4A	4AL	15.34	AA	BB	AA	AA	BB	AA	AA	AA	BB	BB	BB	BB	BB	AA	AA	BB	BB	BB	BB	BB	BB	BB	AA	BB	AA	BB	AA	BB	BB	BB	AA	BB	AA	AA	AA	BB	BB	BB	AA	AA	BB
HWGBS2856	19787	7081107	137589875	137615609	A/C	4A	4AL	15.34	AA	BB	AA	AA	BB	AA	AA	AA	BB	BB	BB	BB	BB	AA	AA	BB	BB	BB	BB	BB	BB	BB	AA	BB	AA	BB	AA	BB	BB	BB	AA	BB	AA	AA	AA	BB	BB	BB	AA	AA	BB
HWGBS2799	1996	7017778	86272960	86275670	A/G	4A	4AL	16.16	AA	BB	AA	AA	BB	AA	AA	AA	BB	BB	BB	BB	BB	AA	AA	BB	BB	BB	BB	BB	BB	BB	AA	BB	AA	BB	AA	BB	BB	BB	AA	BB	AA	AA	AA	BB	-	-	AA	AA	BB
HWGBS2801	2051	7017778	86272960	86275670	C/T	4A	4AL	16.16	AA	BB	AA	AA	BB	AA	AA	AA	BB	BB	BB	BB	-	AA	AA	-	BB	BB	BB	BB	BB	BB	AA	BB	AA	BB	AA	BB	BB	BB	AA	BB	AA	AA	AA	BB	-	-	AA	AA	BB
HWGBS2800	2009	7017778	86272960	86275670	A/G	4A	4AL	16.16	AA	BB	AA	AA	BB	AA	AA	AA	BB	BB	BB	BB	BB	AA	AA	BB	BB	BB	BB	BB	BB	BB	AA	BB	AA	BB	AA	BB	BB	BB	AA	BB	AA	AA	AA	BB	-	-	AA	AA	BB
HWGBS3110	1284	7177092	377500490	377508360	A/G	4A	4AL	17.59	AA	BB	AA	AA	BB	AA	AA	AA	BB	BB	BB	BB	BB	AA	AA	BB	BB	BB	BB	BB	BB	BB	AA	BB	AA	BB	AA	BB	BB	BB	AA	BB	AA	AA	AA	BB	BB	BB	AA	AA	BB
HWGBS3111	7009	7177092	377500490	377508360	T/C	4A	4AL	17.59	AA	BB	-	AA	BB	AA	-	AA	BB	BB	BB	BB	BB	AA	AA	BB	BB	BB	BB	BB	BB	BB	AA	BB	AA	BB	AA	BB	BB	BB	AA	BB	AA	AA	AA	BB	BB	BB	AA	AA	BB
HWGBS2786	963	5236345	63623326	63627264	A/C	4A	4AL	18.76	AA	BB	-	AA	BB	AA	AA	AA	BB	BB	BB	-	BB	AA	AA	BB	BB	BB	BB	BB	BB	BB	AA	BB	AA	BB	AA	BB	BB	BB	AA	BB	AA	AA	AA	BB	BB	BB	AA	AA	BB
HWGBS2787	1458	5262151	63937321	63942439	G/C	4A	4AL	18.76	AA	BB	-	AA	BB	AA	AA	AA	BB	BB	BB	BB	-	AA	AA	BB	BB	BB	BB	-	-	BB	AA	-	AA	BB	AA	BB	BB	BB	AA	BB	AA	AA	AA	BB	BB	BB	AA	AA	BB
HWGBS2788	1519	5262151	63937321	63942439	A/G	4A	4AL	18.76	AA	BB	BB	AA	BB	AA	AA	AA	BB	BB	BB	BB	BB	AA	AA	BB	BB	BB	BB	BB	BB	BB	AA	BB	AA	BB	AA	BB	BB	BB	AA	BB	AA	AA	AA	BB	BB	BB	AA	AA	BB
HWGBS2822	4663	7063834	97635022	97646927	G/A	4A	4AL	18.76	AA	BB	BB	AA	BB	AA	AA	AA	BB	BB	BB	BB	BB	AA	AA	BB	BB	BB	BB	BB	BB	BB	AA	BB	AA	BB	AA	BB	BB	BB	AA	BB	AA	-	AA	BB	BB	BB	AA	AA	BB
HWGBS2851	4322	7079957	134984977	134996767	T/C	4A	4AL	18.76	AA	BB	BB	AA	BB	AA	AA	AA	BB	BB	BB	BB	BB	AA	AA	BB	BB	BB	BB	BB	BB	BB	AA	BB	AA	BB	AA	BB	BB	BB	AA	BB	AA	AA	AA	BB	BB	BB	AA	AA	BB
HWGBS2823	6264	7065009	100545433	100561204	G/A	4A	4AL	18.76	AA	BB	BB	AA	BB	AA	AA	AA	BB	BB	BB	BB	BB	AA	AA	BB	BB	BB	BB	BB	BB	BB	AA	BB	AA	BB	AA	BB	BB	BB	AA	BB	AA	AA	AA	BB	BB	BB	AA	AA	BB
HWGBS2960	4738	7129067	249317563	249325434	G/T	4A	4AL	18.76	AA	BB	BB	AA	BB	AA	AA	AA	BB	BB	BB	BB	BB	AA	AA	BB	BB	BB	BB	BB	BB	BB	AA	BB	AA	BB	-	BB	BB	BB	-	BB	AA	AA	AA	BB	BB	BB	AA	AA	BB
HWGBS2825	1797	7065233	101066675	101074593	T/A	4A	4AL	18.76	AA	BB	BB	AA	BB	AA	AA	AA	BB	BB	BB	BB	BB	-	AA	BB	BB	BB	BB	BB	BB	BB	AA	BB	AA	BB	AA	BB	BB	BB	-	BB	AA	AA	-	BB	BB	BB	AA	AA	BB
HWGBS2824	1792	7065233	101066675	101074593	T/C	4A	4AL	18.76	AA	BB	BB	AA	BB	AA	AA	AA	BB	BB	BB	BB	BB	-	AA	BB	BB	BB	BB	BB	BB	BB	AA	BB	AA	BB	AA	BB	BB	BB	-	BB	AA	AA	-	BB	BB	BB	AA	AA	BB
HWGBS2761	1671	118678	1435897	1439512	A/G	4A	4AL	18.76	AA	BB	BB	AA	BB	AA	AA	AA	BB	BB	BB	BB	BB	AA	AA	BB	BB	BB	BB	BB	BB	BB	AA	BB	AA	BB	AA	BB	BB	BB	AA	BB	AA	AA	BB	BB	BB	BB	AA	AA	BB
HWGBS3101	6185	7176363	372532944	372546623	A/G	4A	4AL	19.56	AA	BB	BB	AA	BB	AA	AA	AA	BB	BB	BB	BB	BB	AA	AA	BB	BB	BB	BB	BB	BB	BB	AA	BB	AA	BB	AA	BB	BB	BB	AA	BB	AA	AA	BB	BB	BB	BB	AA	AA	BB
HWGBS3102	10001	7176363	372532944	372546623	T/G	4A	4AL	19.56	AA	BB	BB	AA	BB	AA	AA	AA	BB	BB	BB	BB	BB	AA	AA	BB	BB	BB	BB	BB	BB	BB	AA	BB	AA	BB	AA	BB	BB	BB	AA	BB	AA	AA	BB	BB	BB	BB	AA	AA	BB
HWGBS3100	6173	7176363	372532944	372546623	C/T	4A	4AL	19.56	AA	BB	BB	AA	BB	AA	AA	AA	BB	BB	BB	BB	BB	AA	AA	BB	BB	BB	BB	BB	BB	BB	AA	BB	AA	BB	AA	BB	BB	BB	AA	BB	AA	AA	BB	BB	BB	BB	AA	AA	BB
HWGBS2905	3609	7104586	192439930	192447523	A/T	4A	4AL	20.63	AA	BB	BB	AA	BB	AA	AA	AA	BB	BB	BB	BB	BB	AA	AA	BB	BB	BB	BB	BB	BB	BB	AA	BB	AA	BB	AA	BB	BB	BB	AA	BB	AA	AA	BB	BB	BB	AA	AA	AA	BB
HWGBS2904	3603	7104586	192439930	192447523	A/G	4A	4AL	20.63	AA	BB	BB	AA	BB	AA	AA	AA	BB	BB	BB	BB	BB	AA	AA	BB	BB	BB	BB	BB	BB	BB	AA	BB	AA	BB	AA	BB	BB	BB	AA	BB	AA	AA	BB	BB	BB	AA	AA	AA	BB
HWGBS2906	6640	7104627	192527544	192543322	A/C	4A	4AL	23.76	AA	BB	-	AA	BB	AA	AA	AA	BB	BB	-	-	-	AA	AA	-	BB	-	BB	-	-	BB	AA	-	AA	BB	AA	-	BB	-	AA	BB	AA	AA	AA	BB	BB	AA	AA	AA	BB
HWGBS2946	2708	7120150	228407151	228410585	C/T	4A	4AL	26.26	AA	BB	AA	AA	BB	AA	AA	AA	BB	BB	BB	BB	-	AA	AA	-	BB	BB	BB	BB	BB	BB	AA	BB	AA	BB	AA	BB	BB	BB	AA	BB	AA	AA	AA	BB	BB	BB	AA	AA	BB
HWGBS2947	2745	7120150	228407151	228410585	T/G	4A	4AL	26.26	AA	BB	AA	AA	BB	AA	AA	AA	BB	BB	BB	BB	-	AA	AA	-	BB	BB	BB	BB	BB	BB	AA	BB	AA	BB	AA	BB	BB	BB	AA	BB	AA	AA	AA	BB	BB	BB	AA	AA	BB
HWGBS2945	2696	7120150	228407151	228410585	T/C	4A	4AL	26.26	AA	BB	AA	AA	BB	AA	AA	AA	BB	BB	BB	BB	-	AA	AA	-	BB	BB	BB	BB	BB	BB	AA	BB	AA	BB	AA	BB	BB	BB	AA	BB	AA	AA	AA	BB	BB	BB	AA	AA	BB
HWGBS2861	2358	7082790	141465216	141469355	G/T	4A	4AL	26.55	AA	BB	AA	AA	BB	AA	AA	AA	BB	BB	BB	BB	BB	-	AA	-	BB	BB	BB	BB	BB	BB	AA	BB	AA	BB	AA	BB	BB	BB	AA	BB	AA	AA	AA	BB	BB	BB	AA	AA	BB
HWGBS2987	5055	7142194	279880016	279886020	C/T	4A	4AL	27.1	AA	BB	AA	AA	BB	AA	AA	-	BB	BB	BB	BB	BB	AA	AA	AA	BB	BB	BB	BB	BB	BB	AA	BB	AA	BB	AA	BB	BB	BB	AA	BB	AA	AA	AA	BB	BB	BB	AA	AA	BB
HWGBS3037	1649	7160937	324443340	324447640	A/G	4A	4AL	27.1	AA	BB	AA	AA	BB	AA	AA	AA	BB	BB	BB	BB	BB	AA	AA	AA	BB	BB	BB	BB	BB	BB	AA	BB	AA	BB	AA	BB	BB	BB	AA	BB	AA	AA	AA	BB	BB	BB	AA	AA	BB
HWGBS2884	4061	7092642	164786848	164802189	G/A	4A	4AL	27.64	AA	BB	AA	AA	BB	AA	AA	AA	BB	BB	BB	BB	BB	AA	AA	AA	BB	BB	BB	BB	BB	BB	AA	-	AA	BB	AA	BB	BB	BB	AA	BB	AA	AA	AA	BB	BB	BB	AA	AA	BB
HWGBS3065	1656	7170896	349587338	349596333	T/A	4A	4AL	27.91	AA	BB	AA	AA	BB	AA	AA	AA	BB	BB	BB	BB	BB	AA	AA	AA	BB	BB	BB	BB	BB	BB	AA	BB	AA	BB	AA	BB	BB	BB	AA	BB	AA	AA	AA	BB	BB	BB	AA	AA	BB
HWGBS3064	2433	7170895	349582438	349587273	A/G	4A	4AL	28.45	AA	BB	AA	AA	BB	AA	AA	AA	BB	BB	BB	BB	BB	AA	AA	AA	BB	BB	BB	BB	BB	BB	AA	BB	AA	BB	AA	BB	BB	BB	AA	BB	AA	AA	AA	BB	BB	BB	AA	AA	BB
HWGBS3075	4463	7172225	354325843	354333664	C/T	4A	4AL	30.98	AA	BB	AA	AA	BB	AA	AA	AA	BB	BB	BB	AA	BB	AA	AA	AA	BB	BB	BB	BB	BB	BB	AA	BB	AA	BB	AA	BB	BB	BB	AA	AA	AA	AA	-	BB	BB	BB	AA	AA	BB
HWGBS3074	7009	7172205	354259441	354270845	A/G	4A	4AL	33.2	AA	BB	BB	AA	BB	AA	AA	AA	BB	BB	BB	AA	BB	AA	AA	BB	BB	BB	BB	BB	BB	BB	AA	BB	AA	BB	AA	BB	BB	BB	AA	AA	AA	AA	BB	BB	BB	BB	AA	-	BB
HWGBS2793	899	6897303	83819875	83822867	A/G	4A	4AL	35.79	AA	BB	BB	AA	AA	AA	AA	AA	BB	-	BB	-	BB	AA	AA	BB	BB	BB	BB	AA	BB	BB	AA	BB	AA	BB	AA	BB	BB	BB	AA	-	AA	AA	BB	BB	AA	BB	AA	AA	BB
HWGBS2865	110	7083560	143240960	143242721	A/G	4A	4AL	36.62	AA	BB	BB	AA	AA	AA	AA	AA	BB	BB	BB	AA	BB	AA	AA	BB	BB	BB	BB	AA	BB	BB	AA	BB	AA	BB	AA	BB	BB	BB	AA	AA	AA	BB	BB	BB	AA	BB	AA	BB	BB
HWGBS3040	1115	7161234	325102374	325109945	A/C	4A	4AL	36.62	AA	BB	BB	AA	AA	AA	AA	AA	BB	BB	BB	AA	BB	AA	AA	BB	BB	BB	BB	AA	BB	BB	AA	BB	AA	BB	AA	BB	BB	BB	AA	AA	AA	BB	BB	BB	AA	BB	AA	BB	BB
HWGBS3058	2561	7170515	348163114	348173671	G/T	4A	4AL	36.62	AA	BB	BB	AA	AA	AA	AA	AA	BB	BB	BB	AA	BB	AA	AA	BB	BB	BB	BB	AA	BB	BB	AA	BB	AA	BB	AA	BB	BB	BB	AA	AA	AA	BB	BB	BB	AA	BB	AA	BB	BB
HWGBS2810	2473	7030252	88377342	88380043	T/C	4A	4AL	36.62	AA	BB	BB	AA	AA	AA	AA	AA	BB	BB	BB	AA	BB	AA	AA	BB	BB	BB	BB	AA	BB	BB	AA	-	AA	BB	-	BB	BB	BB	AA	AA	AA	BB	BB	BB	AA	BB	AA	BB	BB
HWGBS3006	574	7149422	297013498	297015581	G/A	4A	4AL	36.62	AA	BB	BB	AA	AA	AA	AA	AA	BB	BB	BB	AA	BB	AA	AA	BB	BB	BB	BB	AA	BB	BB	AA	BB	AA	BB	AA	BB	BB	BB	AA	AA	AA	BB	BB	BB	AA	BB	AA	BB	BB
HWGBS3039	3425	7161021	324651652	324661600	T/C	4A	4AL	36.62	AA	BB	BB	AA	AA	AA	AA	AA	BB	BB	BB	AA	BB	AA	AA	BB	BB	BB	BB	AA	BB	BB	AA	BB	AA	BB	AA	BB	BB	BB	AA	AA	AA	BB	BB	BB	AA	BB	AA	BB	BB
HWGBS3038	3390	7161021	324651652	324661600	C/T	4A	4AL	36.62	AA	BB	BB	AA	AA	AA	AA	AA	BB	BB	BB	AA	BB	AA	AA	BB	BB	BB	BB	AA	BB	BB	AA	BB	AA	BB	AA	BB	BB	BB	AA	AA	AA	BB	BB	BB	AA	BB	AA	BB	BB
HWGBS3059	2804	7170515	348163114	348173671	A/G	4A	4AL	36.62	AA	BB	BB	AA	AA	AA	AA	AA	BB	BB	BB	AA	BB	AA	AA	BB	BB	BB	BB	AA	BB	BB	AA	BB	AA	BB	AA	BB	BB	BB	AA	AA	AA	BB	BB	BB	AA	BB	AA	BB	BB
HWGBS2846	4702	7079099	132837870	132854521	T/C	4A	4AL	37.95	AA	BB	BB	AA	AA	AA	AA	AA	BB	BB	BB	AA	BB	AA	AA	BB	BB	BB	BB	AA	BB	BB	AA	BB	AA	BB	AA	BB	BB	BB	AA	AA	AA	AA	AA	BB	AA	BB	AA	BB	BB
HWGBS2843	1429	7079099	132837870	132854521	T/C	4A	4AL	37.95	AA	BB	BB	AA	AA	AA	AA	AA	BB	BB	BB	AA	BB	AA	AA	BB	BB	BB	BB	AA	BB	BB	AA	BB	AA	BB	AA	BB	BB	BB	AA	AA	AA	AA	AA	BB	AA	BB	AA	BB	BB
HWGBS2845	1449	7079099	132837870	132854521	C/T	4A	4AL	37.95	AA	BB	BB	AA	AA	AA	AA	AA	BB	BB	BB	AA	BB	AA	AA	BB	BB	BB	BB	AA	BB	BB	AA	BB	AA	BB	AA	BB	BB	BB	AA	AA	AA	AA	AA	BB	AA	BB	AA	BB	BB
HWGBS2844	1432	7079099	132837870	132854521	G/T	4A	4AL	37.95	AA	BB	BB	AA	AA	AA	AA	AA	BB	BB	BB	AA	BB	AA	AA	BB	BB	BB	BB	AA	BB	BB	AA	BB	AA	BB	AA	BB	BB	BB	AA	AA	AA	AA	AA	BB	AA	BB	AA	BB	BB
HWGBS2852	2337	7080468	136167783	136170838	T/C	4A	4AL	39.02	AA	BB	BB	AA	-	AA	AA	AA	BB	BB	BB	AA	BB	AA	AA	BB	BB	BB	BB	AA	BB	BB	AA	BB	AA	BB	AA	BB	BB	BB	AA	AA	AA	BB	BB	BB	AA	BB	AA	BB	BB
HWGBS2853	2345	7080468	136167783	136170838	A/G	4A	4AL	39.02	AA	BB	BB	AA	-	AA	AA	AA	BB	BB	BB	AA	BB	AA	AA	BB	BB	BB	BB	AA	BB	BB	AA	BB	AA	BB	AA	BB	BB	BB	AA	AA	AA	BB	BB	BB	AA	BB	AA	BB	BB
HWGBS3083	5170	7174580	362090089	362108465	T/C	4A	4AL	39.56	AA	BB	BB	AA	AA	AA	AA	AA	-	BB	BB	AA	BB	AA	AA	BB	BB	BB	BB	AA	BB	BB	AA	BB	AA	BB	AA	BB	BB	BB	AA	AA	AA	BB	BB	BB	AA	BB	AA	BB	BB
HWGBS3028	2200	7159243	320382880	320386414	A/C	4A	4AL	48.19	AA	BB	BB	-	AA	AA	AA	AA	AA	BB	BB	AA	BB	BB	AA	AA	BB	BB	BB	AA	BB	BB	AA	BB	AA	AA	AA	BB	AA	BB	AA	BB	AA	BB	-	AA	AA	BB	AA	BB	BB
HWGBS3073	2433	7172178	354161444	354165988	G/A	4A	4AL	48.19	AA	BB	BB	BB	AA	AA	AA	AA	AA	BB	BB	AA	BB	BB	AA	AA	BB	BB	BB	AA	BB	BB	AA	BB	AA	AA	-	BB	AA	BB	AA	BB	AA	BB	BB	AA	AA	BB	AA	BB	BB
HWGBS2869	7001	7088938	156074127	156083103	G/A	4A	4AL	48.47	AA	BB	BB	BB	AA	AA	AA	AA	-	BB	BB	-	BB	BB	AA	AA	BB	BB	BB	AA	BB	BB	AA	BB	AA	AA	AA	BB	AA	BB	AA	BB	AA	BB	BB	AA	AA	BB	AA	BB	BB
HWGBS2958	2971	7128606	248285199	248301932	C/T	4A	4AL	48.75	AA	BB	BB	BB	AA	AA	AA	AA	AA	BB	BB	AA	BB	BB	AA	AA	BB	BB	BB	AA	BB	BB	AA	BB	AA	AA	AA	BB	AA	BB	AA	BB	AA	BB	BB	AA	AA	BB	AA	BB	BB
HWGBS2769	1130	2504042	30392276	30393775	A/G	4A	4AL	49.03	AA	BB	BB	BB	AA	AA	AA	AA	AA	BB	BB	AA	BB	BB	AA	AA	BB	BB	BB	AA	BB	BB	AA	-	AA	AA	AA	BB	AA	BB	AA	BB	AA	BB	BB	AA	AA	BB	AA	BB	BB
HWGBS3020	5295	7157092	315083273	315089100	G/T	4A	4AL	49.03	AA	BB	BB	BB	AA	AA	AA	AA	AA	BB	BB	AA	BB	BB	AA	AA	BB	BB	BB	AA	BB	BB	AA	BB	AA	AA	AA	BB	AA	BB	AA	BB	AA	BB	-	AA	AA	BB	AA	BB	BB
HWGBS2921	3978	7110985	207501265	207506099	G/A	4A	4AL	49.03	AA	BB	BB	BB	AA	AA	AA	AA	AA	BB	BB	-	BB	BB	AA	AA	BB	BB	BB	AA	BB	BB	AA	BB	AA	-	AA	BB	AA	BB	AA	BB	AA	BB	AA	AA	AA	BB	AA	BB	-
HWGBS2929	103	7115134	216964636	216967832	A/C	4A	4AL	49.32	AA	BB	BB	BB	AA	AA	AA	-	AA	BB	BB	AA	BB	BB	AA	AA	BB	BB	BB	AA	BB	BB	AA	BB	AA	AA	AA	BB	AA	BB	AA	BB	AA	BB	AA	AA	-	BB	AA	-	BB
HWGBS2944	8328	7120099	228279194	228294083	C/T	4A	4AL	49.32	AA	BB	BB	BB	AA	AA	AA	-	AA	BB	BB	AA	BB	BB	AA	AA	BB	BB	BB	AA	BB	BB	AA	BB	AA	AA	AA	BB	AA	BB	AA	BB	AA	BB	AA	AA	AA	BB	-	BB	BB
HWGBS2991	1350	7144986	286571503	286576064	A/G	4A	4AL	49.32	AA	BB	BB	BB	AA	AA	AA	-	AA	BB	BB	AA	BB	BB	-	AA	BB	BB	BB	AA	BB	BB	AA	BB	AA	AA	AA	BB	AA	BB	-	BB	AA	BB	AA	AA	-	BB	AA	BB	BB
HWGBS2777	253	3134608	38014778	38016085	C/T	4A	4AL	88.42	BB	BB	AA	BB	AA	BB	AA	BB	AA	BB	AA	AA	AA	AA	BB	AA	BB	BB	BB	AA	BB	AA	BB	AA	AA	AA	AA	BB	AA	BB	BB	AA	AA	AA	BB	BB	AA	BB	BB	AA	AA
HWGBS2989	2692	7143235	282487440	282498571	C/T	4A	4AL	92.92	BB	BB	AA	BB	BB	BB	AA	BB	AA	BB	AA	AA	AA	AA	AA	AA	BB	BB	BB	AA	BB	AA	BB	AA	AA	AA	BB	BB	AA	BB	BB	AA	AA	AA	BB	BB	AA	BB	BB	AA	AA
HWGBS2872	5249	7089841	158206713	158214716	G/A	4A	4AL	96.85	BB	BB	AA	BB	BB	BB	AA	BB	BB	BB	AA	BB	AA	AA	AA	AA	BB	BB	BB	AA	BB	AA	BB	AA	AA	AA	BB	BB	AA	-	BB	-	AA	AA	BB	BB	AA	BB	AA	AA	-
HWGBS2817	1552	7061343	91842615	91852919	A/G	4A	4AL	96.85	BB	BB	AA	BB	BB	BB	AA	BB	BB	BB	AA	BB	AA	AA	AA	AA	BB	BB	BB	AA	BB	AA	BB	AA	AA	AA	BB	BB	AA	AA	BB	AA	AA	AA	BB	BB	AA	BB	AA	AA	AA
HWGBS3021	2374	7157377	315749409	315757936	T/C	4A	4AL	96.85	BB	BB	AA	BB	BB	BB	AA	BB	BB	BB	AA	BB	AA	AA	AA	AA	BB	BB	BB	AA	BB	AA	BB	AA	AA	AA	BB	BB	AA	AA	BB	AA	AA	AA	BB	BB	AA	BB	AA	AA	AA
HWGBS3022	2380	7157377	315749409	315757936	A/T	4A	4AL	96.85	BB	BB	AA	BB	BB	BB	AA	BB	BB	BB	AA	BB	AA	AA	AA	AA	BB	BB	BB	AA	BB	AA	BB	AA	AA	AA	BB	BB	AA	AA	BB	AA	AA	AA	BB	BB	AA	BB	AA	AA	AA
HWGBS2873	5259	7089841	158206713	158214716	T/C	4A	4AL	96.85	BB	BB	AA	BB	BB	BB	AA	BB	BB	BB	AA	BB	AA	AA	AA	AA	BB	BB	BB	AA	BB	AA	BB	AA	AA	AA	BB	BB	AA	-	BB	-	AA	AA	BB	BB	AA	BB	AA	AA	-
HWGBS2819	4909	7061343	91842615	91852919	G/A	4A	4AL	96.85	BB	BB	AA	BB	BB	BB	AA	BB	BB	BB	AA	BB	AA	AA	AA	AA	BB	BB	BB	AA	BB	AA	BB	AA	AA	AA	BB	BB	AA	AA	BB	AA	AA	AA	BB	BB	AA	BB	AA	AA	AA
HWGBS2818	4862	7061343	91842615	91852919	C/G	4A	4AL	96.85	BB	BB	AA	BB	BB	BB	AA	BB	BB	BB	AA	BB	AA	AA	AA	AA	BB	BB	BB	AA	BB	AA	BB	AA	AA	-	BB	BB	AA	AA	BB	-	AA	AA	BB	BB	AA	BB	AA	AA	AA
HWGBS2973	3036	7133479	259892743	259900066	G/A	4A	4AL	96.85	BB	BB	AA	BB	BB	BB	AA	BB	BB	BB	AA	BB	AA	AA	AA	AA	BB	BB	BB	AA	BB	AA	BB	AA	AA	AA	BB	BB	AA	AA	BB	AA	AA	AA	BB	BB	AA	BB	AA	AA	AA
HWGBS2974	4469	7134270	261753996	261761227	C/T	4A	4AL	97.92	BB	BB	AA	BB	BB	BB	AA	BB	AA	BB	AA	BB	AA	AA	AA	AA	BB	BB	BB	AA	BB	AA	BB	AA	AA	AA	BB	BB	AA	AA	BB	AA	AA	AA	BB	BB	AA	BB	BB	AA	AA
HWGBS2886	4867	7094528	169286569	169295314	C/T	4A	4AL	98.86	BB	BB	AA	BB	-	BB	AA	BB	AA	BB	AA	AA	AA	AA	-	AA	BB	BB	BB	AA	BB	AA	BB	AA	AA	AA	-	BB	AA	AA	-	AA	-	-	BB	BB	-	BB	BB	AA	AA
HWGBS2894	2403	7097386	175966785	175984665	A/G	4A	4AL	99.19	BB	BB	AA	BB	BB	BB	AA	BB	AA	BB	AA	AA	AA	AA	AA	AA	BB	BB	BB	AA	BB	AA	BB	AA	AA	AA	BB	BB	AA	AA	BB	AA	AA	AA	BB	BB	AA	BB	BB	AA	AA
HWGBS2887	4869	7094528	169286569	169295314	A/T	4A	4AL	99.51	BB	BB	AA	BB	-	BB	AA	BB	AA	BB	AA	AA	AA	AA	-	AA	BB	BB	BB	AA	BB	AA	BB	AA	AA	AA	-	BB	AA	-	-	AA	-	-	BB	BB	-	BB	BB	AA	AA
HWGBS2883	9051	7091960	163134382	163155168	C/A	4A	4AL	109.81	BB	BB	AA	BB	AA	BB	AA	BB	AA	BB	AA	AA	AA	AA	BB	AA	BB	BB	BB	AA	BB	AA	BB	AA	BB	AA	AA	BB	AA	BB	BB	AA	AA	AA	BB	BB	BB	BB	BB	AA	AA
HWGBS2881	5562	7091960	163134382	163155168	T/C	4A	4AL	109.81	BB	BB	AA	BB	AA	BB	AA	BB	AA	BB	AA	AA	AA	AA	BB	AA	BB	BB	BB	AA	BB	AA	BB	AA	BB	AA	AA	BB	AA	BB	BB	AA	AA	AA	BB	BB	BB	BB	BB	AA	AA
HWGBS2882	5857	7091960	163134382	163155168	C/T	4A	4AL	109.81	-	BB	AA	BB	AA	BB	AA	BB	AA	BB	AA	AA	AA	AA	BB	AA	BB	BB	BB	AA	BB	AA	BB	AA	BB	AA	AA	BB	AA	BB	BB	AA	AA	AA	BB	BB	BB	BB	BB	AA	AA
HWGBS2880	3170	7091960	163134382	163155168	T/C	4A	4AL	109.81	BB	BB	AA	BB	AA	BB	AA	BB	AA	BB	AA	AA	AA	AA	BB	AA	BB	BB	BB	AA	BB	AA	BB	AA	BB	AA	AA	BB	AA	BB	BB	AA	AA	AA	BB	BB	BB	BB	BB	AA	AA
HWGBS2750	6661	5967123	175859366	175874081	A/G	4A	4AS	111.48	BB	BB	AA	BB	AA	BB	AA	BB	AA	BB	AA	BB	AA	AA	BB	AA	-	BB	BB	AA	BB	AA	BB	AA	BB	AA	AA	BB	AA	BB	BB	BB	AA	AA	BB	BB	BB	BB	AA	AA	AA
HWGBS2743	15841	5936883	104628934	104647940	G/A	4A	4AS	113.89	BB	BB	AA	BB	AA	-	AA	BB	AA	BB	AA	BB	AA	AA	BB	AA	-	BB	BB	AA	-	AA	BB	AA	-	AA	AA	BB	AA	BB	BB	BB	AA	AA	BB	BB	BB	BB	AA	AA	AA
HWGBS2742	15554	5936883	104628934	104647940	G/C	4A	4AS	113.89	BB	BB	AA	BB	AA	-	AA	BB	AA	BB	AA	BB	AA	AA	BB	AA	-	BB	BB	AA	-	AA	BB	AA	-	AA	AA	BB	AA	BB	BB	BB	AA	AA	BB	BB	BB	BB	AA	AA	AA
HWGBS2746	811	5953446	143743039	143744836	C/G	4A	4AS	122.48	BB	BB	AA	BB	AA	BB	AA	AA	AA	BB	BB	BB	AA	AA	BB	BB	BB	BB	BB	AA	BB	AA	BB	AA	BB	AA	AA	BB	AA	AA	-	BB	BB	AA	BB	BB	AA	BB	AA	AA	AA
HWGBS2747	912	5953446	143743039	143744836	A/G	4A	4AS	122.48	BB	BB	AA	BB	AA	BB	AA	AA	AA	BB	BB	BB	AA	AA	BB	BB	BB	BB	BB	AA	BB	AA	BB	AA	BB	AA	AA	BB	AA	AA	-	BB	BB	AA	BB	BB	AA	BB	AA	AA	AA
HWGBS2753	1593	6005317	265821478	265826277	G/A	4A	4AS	123.71	BB	-	AA	BB	-	-	AA	AA	AA	BB	BB	AA	AA	AA	BB	BB	BB	BB	BB	AA	BB	AA	BB	AA	BB	AA	AA	-	AA	AA	-	-	BB	AA	-	BB	AA	BB	AA	AA	AA
HWGBS2752	1560	6005317	265821478	265826277	A/C	4A	4AS	123.71	BB	-	AA	BB	-	-	AA	AA	AA	BB	BB	AA	AA	AA	BB	BB	BB	BB	BB	AA	BB	AA	BB	AA	BB	AA	AA	-	AA	-	-	-	BB	AA	-	BB	AA	BB	AA	AA	AA
HWGBS2755	16550	6005844	267244337	267268744	G/A	4A	4AS	132.19	BB	BB	AA	BB	BB	BB	AA	BB	BB	BB	-	AA	AA	AA	-	BB	BB	AA	AA	AA	BB	AA	BB	AA	BB	AA	AA	BB	AA	BB	BB	BB	-	AA	BB	-	AA	BB	-	AA	AA
HWGBS2754	16508	6005844	267244337	267268744	C/T	4A	4AS	132.19	BB	BB	AA	BB	BB	BB	AA	BB	BB	BB	-	AA	AA	AA	-	BB	BB	AA	AA	AA	BB	AA	BB	AA	BB	AA	AA	BB	AA	BB	BB	BB	-	AA	BB	-	AA	BB	-	AA	AA
HWGBS2756	20370	6005844	267244337	267268744	T/G	4A	4AS	132.19	BB	BB	AA	BB	BB	BB	AA	BB	BB	BB	-	AA	AA	AA	AA	BB	BB	AA	AA	AA	BB	AA	BB	AA	BB	AA	AA	BB	AA	BB	BB	BB	-	AA	BB	-	AA	BB	-	AA	AA
HWGBS2739	174	4882330	59875995	59876257	C/T	4A	4AS	148.75	BB	BB	AA	BB	BB	-	BB	BB	BB	BB	BB	AA	AA	-	AA	BB	BB	AA	-	BB	BB	AA	BB	AA	AA	AA	AA	BB	AA	BB	BB	X	BB	X	BB	BB	AA	AA	AA	AA	-
HWGBS3130	1926	4955484	290308090	290334808	T/C	4B	4BS	0	BB	BB	AA	-	AA	BB	BB	BB	BB	AA	AA	AA	AA	AA	X	AA	BB	AA	BB	AA	BB	AA	AA	AA	AA	AA	AA	X	AA	X	AA	BB	BB	AA	BB	AA	AA	AA	X	AA	AA
HWGBS3202	3284	7032291	236449260	236455914	G/C	4B	4BL	28.82	AA	AA	AA	AA	BB	BB	BB	AA	BB	AA	AA	BB	AA	BB	AA	AA	AA	BB	AA	AA	AA	AA	AA	AA	AA	AA	AA	BB	AA	BB	AA	BB	BB	AA	BB	AA	BB	AA	AA	AA	AA
HWGBS3201	12591	7031352	233626510	233639299	C/A	4B	4BL	28.82	AA	AA	AA	AA	BB	BB	BB	AA	BB	AA	AA	BB	AA	BB	AA	AA	AA	BB	AA	AA	AA	AA	AA	AA	AA	AA	AA	BB	AA	-	AA	BB	BB	AA	BB	AA	BB	AA	AA	AA	AA
HWGBS3177	86	7000443	170197200	170197776	C/T	4B	4BL	28.82	AA	AA	AA	AA	BB	BB	BB	AA	BB	AA	AA	BB	AA	BB	AA	AA	AA	BB	AA	AA	AA	AA	AA	AA	AA	AA	AA	BB	AA	BB	AA	BB	BB	AA	BB	AA	BB	AA	AA	AA	AA
HWGBS3175	3419	6995973	161127051	161132879	C/T	4B	4BL	29.08	AA	AA	AA	AA	BB	BB	BB	AA	BB	AA	AA	BB	AA	BB	AA	AA	AA	BB	AA	AA	AA	AA	AA	AA	AA	AA	AA	BB	AA	BB	AA	BB	BB	AA	BB	AA	BB	AA	AA	AA	AA
HWGBS3191	135	7007110	183992713	183993268	T/A	4B	4BL	29.34	AA	AA	AA	AA	BB	BB	BB	AA	BB	AA	AA	BB	AA	BB	AA	AA	AA	BB	AA	AA	AA	AA	AA	AA	AA	AA	AA	BB	AA	BB	AA	BB	BB	AA	BB	AA	BB	AA	AA	AA	AA
HWGBS3189	133	7007110	183992713	183993268	G/C	4B	4BL	29.34	AA	AA	AA	AA	BB	BB	BB	AA	BB	AA	AA	BB	AA	BB	AA	AA	AA	BB	AA	AA	AA	AA	AA	AA	AA	AA	AA	BB	AA	BB	AA	BB	BB	AA	BB	AA	BB	AA	AA	AA	AA
HWGBS3188	131	7007110	183992713	183993268	G/T	4B	4BL	29.34	AA	AA	AA	AA	BB	BB	BB	AA	BB	AA	AA	BB	AA	BB	AA	AA	AA	BB	AA	AA	AA	AA	AA	AA	AA	AA	AA	BB	AA	BB	AA	BB	BB	AA	BB	AA	BB	AA	AA	AA	AA
HWGBS3190	134	7007110	183992713	183993268	C/A	4B	4BL	29.34	AA	AA	AA	AA	BB	BB	BB	AA	BB	AA	AA	BB	AA	BB	AA	AA	AA	BB	AA	AA	AA	AA	AA	AA	AA	AA	AA	BB	AA	BB	AA	BB	BB	AA	BB	AA	BB	AA	AA	AA	AA
HWGBS3187	130	7007110	183992713	183993268	G/C	4B	4BL	29.34	AA	AA	AA	AA	BB	BB	BB	AA	BB	AA	AA	BB	AA	BB	AA	AA	AA	BB	AA	AA	AA	AA	AA	AA	AA	AA	AA	BB	AA	BB	AA	BB	BB	AA	BB	AA	BB	AA	AA	AA	AA
HWGBS3203	11572	7032987	238486810	238523386	C/G	4B	4BL	29.34	AA	AA	AA	AA	BB	BB	BB	AA	BB	AA	AA	BB	AA	BB	AA	AA	AA	BB	AA	AA	AA	AA	AA	-	AA	AA	AA	BB	AA	BB	AA	BB	BB	AA	BB	AA	BB	AA	AA	AA	AA
HWGBS3199	2662	7025694	221900700	221904288	G/A	4B	4BL	29.34	AA	AA	AA	AA	BB	BB	BB	AA	BB	AA	AA	BB	AA	BB	AA	AA	AA	BB	AA	AA	AA	AA	AA	AA	AA	AA	AA	BB	AA	BB	AA	BB	BB	AA	BB	AA	BB	AA	AA	AA	AA
HWGBS3164	1611	6988588	146018322	146020417	C/T	4B	4BL	29.34	AA	AA	AA	AA	BB	BB	BB	AA	BB	AA	AA	BB	AA	BB	AA	AA	AA	BB	AA	AA	AA	AA	AA	AA	AA	AA	AA	BB	AA	BB	AA	BB	BB	AA	BB	AA	BB	AA	AA	AA	AA
HWGBS3155	1145	6975266	117999300	118001680	T/A	4B	4BL	29.34	AA	AA	AA	AA	BB	BB	BB	AA	BB	AA	AA	BB	AA	BB	AA	AA	AA	BB	AA	AA	AA	AA	AA	AA	AA	AA	AA	BB	AA	BB	AA	BB	BB	AA	BB	AA	BB	AA	AA	AA	AA
HWGBS3204	1178	7033899	241207174	241210328	G/A	4B	4BL	29.34	AA	AA	AA	AA	BB	BB	BB	AA	BB	AA	AA	BB	AA	BB	AA	AA	AA	BB	AA	AA	AA	AA	AA	AA	AA	AA	AA	BB	AA	BB	AA	BB	BB	AA	BB	AA	BB	AA	AA	AA	AA
HWGBS3209	4519	7034297	242350828	242356569	C/T	4B	4BL	29.34	AA	AA	AA	AA	BB	BB	BB	AA	BB	AA	AA	BB	AA	BB	AA	AA	AA	BB	AA	AA	AA	AA	AA	AA	AA	AA	AA	BB	AA	BB	AA	BB	BB	AA	BB	AA	BB	AA	AA	AA	AA
HWGBS3165	1615	6988588	146018322	146020417	G/A	4B	4BL	29.34	AA	AA	AA	AA	BB	BB	BB	AA	BB	AA	AA	BB	AA	BB	AA	AA	AA	BB	AA	AA	AA	AA	AA	AA	AA	AA	AA	BB	AA	BB	AA	BB	BB	AA	BB	AA	BB	AA	AA	AA	AA
HWGBS3183	1552	7004500	178553712	178562730	G/A	4B	4BL	29.34	AA	AA	AA	AA	BB	BB	BB	AA	BB	AA	AA	BB	AA	BB	AA	AA	AA	BB	AA	AA	AA	AA	AA	AA	AA	AA	AA	BB	AA	BB	AA	BB	BB	AA	BB	AA	BB	AA	AA	AA	AA
HWGBS3182	1540	7004500	178553712	178562730	G/A	4B	4BL	29.34	AA	AA	AA	AA	BB	BB	BB	AA	BB	AA	AA	BB	AA	BB	AA	AA	AA	BB	AA	AA	AA	AA	AA	AA	AA	AA	AA	BB	AA	BB	AA	BB	BB	AA	BB	AA	BB	AA	AA	AA	AA
HWGBS3193	1614	7008315	186292390	186301084	T/C	4B	4BL	29.34	AA	AA	-	AA	BB	BB	BB	AA	BB	AA	-	BB	AA	BB	AA	AA	AA	BB	-	-	AA	AA	-	-	-	AA	AA	BB	AA	BB	-	BB	BB	AA	BB	AA	BB	AA	AA	-	AA
HWGBS3194	100	7009041	187746655	187747641	G/A	4B	4BL	29.34	AA	AA	AA	AA	BB	BB	BB	AA	BB	AA	AA	BB	AA	BB	AA	AA	AA	BB	AA	AA	AA	AA	AA	AA	AA	AA	AA	BB	AA	BB	AA	BB	BB	AA	BB	AA	BB	AA	AA	AA	AA
HWGBS3179	1168	7003299	176009750	176022935	C/T	4B	4BL	29.34	AA	AA	AA	AA	BB	BB	BB	AA	-	AA	AA	BB	AA	BB	AA	AA	AA	BB	AA	AA	AA	AA	AA	AA	AA	AA	AA	BB	AA	BB	AA	BB	BB	AA	BB	AA	BB	AA	AA	AA	AA
HWGBS3167	609	6990580	150093414	150094296	C/T	4B	4BL	29.34	AA	AA	AA	AA	BB	BB	BB	AA	BB	AA	AA	BB	AA	BB	AA	AA	AA	BB	AA	AA	AA	AA	AA	AA	AA	AA	AA	BB	AA	BB	AA	BB	BB	AA	BB	AA	BB	AA	AA	AA	AA
HWGBS3218	1132	7037521	252019400	252022091	A/G	4B	4BL	29.34	AA	AA	AA	AA	BB	BB	BB	AA	BB	AA	AA	BB	AA	BB	AA	AA	AA	BB	AA	AA	AA	AA	-	AA	AA	AA	AA	-	AA	BB	AA	BB	BB	-	BB	AA	BB	AA	AA	AA	AA
HWGBS3207	4356	7034024	241633159	241644510	G/A	4B	4BL	29.34	AA	AA	AA	AA	BB	BB	BB	AA	BB	AA	AA	BB	AA	BB	AA	AA	AA	BB	AA	AA	AA	AA	AA	AA	AA	AA	AA	BB	AA	BB	AA	BB	BB	AA	BB	AA	BB	AA	AA	AA	AA
HWGBS3178	772	7003118	175631277	175633338	T/C	4B	4BL	29.34	AA	AA	AA	AA	BB	BB	BB	AA	-	AA	AA	BB	AA	BB	AA	AA	AA	BB	AA	AA	AA	AA	AA	AA	AA	AA	AA	BB	AA	BB	AA	BB	BB	AA	BB	AA	BB	AA	AA	AA	AA
HWGBS3219	4940	7038074	253743740	253750065	G/A	4B	4BL	29.34	AA	AA	AA	AA	BB	BB	BB	AA	BB	AA	AA	BB	AA	BB	AA	AA	AA	BB	AA	AA	AA	AA	-	AA	AA	AA	AA	BB	AA	BB	AA	BB	BB	-	BB	AA	BB	AA	AA	AA	AA
HWGBS3205	1179	7033899	241207174	241210328	A/C	4B	4BL	29.34	AA	AA	AA	AA	BB	BB	BB	AA	BB	AA	AA	BB	AA	BB	AA	AA	AA	BB	AA	AA	AA	AA	AA	AA	AA	AA	AA	BB	AA	BB	AA	BB	BB	AA	BB	AA	BB	AA	AA	AA	AA
HWGBS3212	6821	7035681	246395647	246411647	C/G	4B	4BL	29.34	AA	AA	AA	AA	BB	BB	BB	AA	BB	AA	AA	BB	AA	BB	AA	AA	AA	BB	AA	AA	AA	AA	AA	AA	AA	AA	AA	BB	AA	BB	AA	BB	BB	AA	BB	AA	BB	AA	AA	AA	AA
HWGBS3210	738	7034749	243666071	243668229	G/T	4B	4BL	29.34	AA	AA	AA	AA	BB	BB	BB	AA	BB	AA	AA	BB	AA	BB	AA	AA	AA	BB	AA	AA	AA	AA	AA	AA	AA	AA	AA	BB	AA	BB	AA	BB	BB	AA	BB	AA	BB	AA	AA	AA	AA
HWGBS3174	2054	6993448	156189198	156191395	A/C	4B	4BL	29.34	AA	AA	AA	AA	BB	BB	BB	AA	BB	AA	AA	BB	AA	BB	AA	AA	AA	BB	AA	AA	AA	AA	AA	AA	AA	AA	AA	BB	AA	BB	AA	BB	BB	AA	BB	AA	BB	AA	AA	AA	AA
HWGBS3141	7241	6913901	78823221	78831709	T/C	4B	4BL	29.91	AA	AA	AA	AA	BB	BB	BB	AA	BB	AA	AA	BB	AA	BB	AA	AA	AA	BB	AA	AA	AA	AA	AA	AA	AA	AA	AA	BB	AA	BB	AA	BB	-	AA	BB	AA	BB	AA	AA	AA	AA
HWGBS3134	497	6838510	62725443	62725972	T/C	4B	4BL	30.2	AA	AA	AA	AA	BB	BB	BB	AA	BB	AA	AA	BB	AA	BB	AA	AA	AA	BB	AA	AA	AA	AA	AA	AA	AA	AA	AA	BB	AA	BB	AA	BB	BB	AA	BB	AA	BB	AA	AA	AA	AA
HWGBS3135	506	6854225	66137074	66138511	C/T	4B	4BL	30.2	AA	AA	AA	AA	BB	BB	BB	AA	BB	AA	AA	BB	AA	BB	AA	AA	AA	BB	AA	AA	AA	AA	AA	AA	AA	AA	AA	BB	AA	BB	AA	BB	BB	AA	BB	AA	BB	AA	AA	AA	AA
HWGBS3163	1214	6984440	137416327	137417871	G/T	4B	4BL	30.99	AA	AA	AA	AA	BB	BB	BB	AA	BB	AA	AA	BB	AA	BB	AA	AA	AA	BB	AA	AA	AA	AA	AA	AA	AA	AA	AA	BB	AA	AA	AA	BB	BB	AA	BB	AA	BB	AA	AA	AA	AA
HWGBS3137	637	6862864	67983335	67985926	C/T	4B	4BL	30.99	AA	AA	AA	AA	BB	BB	BB	AA	BB	AA	AA	BB	AA	BB	AA	AA	AA	BB	AA	AA	AA	AA	AA	AA	AA	AA	AA	BB	AA	AA	AA	BB	BB	AA	BB	AA	BB	AA	AA	AA	AA
HWGBS3138	670	6862864	67983335	67985926	A/G	4B	4BL	30.99	AA	AA	AA	AA	BB	BB	BB	AA	BB	AA	AA	BB	AA	BB	AA	AA	AA	BB	AA	AA	AA	AA	AA	AA	AA	AA	AA	BB	AA	AA	AA	BB	BB	AA	BB	AA	BB	AA	AA	AA	AA
HWGBS3162	1212	6984440	137416327	137417871	G/T	4B	4BL	30.99	AA	AA	AA	AA	BB	BB	BB	AA	BB	AA	AA	BB	AA	BB	AA	AA	AA	BB	AA	AA	AA	AA	AA	AA	AA	AA	AA	BB	AA	AA	AA	BB	BB	AA	BB	AA	BB	AA	AA	AA	AA
HWGBS3161	731	6984264	137021220	137027760	A/C	4B	4BL	30.99	AA	AA	AA	AA	BB	BB	BB	AA	BB	AA	AA	BB	AA	BB	AA	AA	AA	BB	AA	AA	AA	AA	AA	AA	AA	AA	AA	BB	AA	AA	AA	BB	BB	AA	BB	AA	BB	AA	AA	AA	AA
HWGBS3208	4468	7034055	241738650	241752786	C/A	4B	4BL	30.99	AA	AA	AA	AA	BB	BB	BB	AA	BB	AA	AA	BB	AA	BB	AA	AA	AA	BB	AA	AA	AA	AA	AA	AA	AA	AA	AA	BB	AA	AA	AA	BB	BB	AA	BB	AA	BB	AA	AA	AA	AA
HWGBS3139	675	6862864	67983335	67985926	C/T	4B	4BL	30.99	AA	AA	AA	AA	BB	BB	BB	AA	BB	AA	AA	BB	AA	BB	AA	AA	AA	BB	AA	AA	AA	AA	AA	AA	AA	AA	AA	BB	AA	AA	AA	BB	BB	AA	BB	AA	BB	AA	AA	AA	AA
HWGBS3136	588	6862864	67983335	67985926	A/G	4B	4BL	30.99	AA	AA	AA	-	BB	BB	BB	AA	BB	AA	AA	BB	AA	BB	AA	AA	AA	BB	AA	AA	AA	AA	AA	AA	AA	AA	AA	BB	AA	AA	AA	BB	BB	AA	BB	AA	BB	AA	AA	AA	AA
HWGBS3140	200	6899616	75761877	75762547	A/G	4B	4BL	31.53	AA	AA	AA	AA	BB	BB	BB	AA	BB	AA	AA	BB	AA	BB	AA	AA	AA	BB	AA	AA	AA	AA	AA	AA	AA	AA	AA	BB	AA	-	AA	BB	BB	AA	BB	AA	BB	AA	AA	AA	AA
HWGBS3186	612	7004840	179315289	179316136	T/C	4B	4BL	38.15	AA	AA	AA	AA	BB	BB	BB	-	BB	AA	AA	AA	AA	BB	AA	AA	AA	BB	AA	BB	AA	BB	AA	AA	AA	AA	AA	BB	-	AA	BB	BB	BB	BB	BB	AA	-	-	AA	AA	AA
HWGBS3185	596	7004840	179315289	179316136	T/C	4B	4BL	38.15	AA	AA	AA	AA	BB	BB	BB	-	BB	AA	AA	AA	AA	BB	AA	AA	AA	BB	AA	BB	AA	BB	AA	AA	AA	AA	AA	BB	-	AA	BB	BB	BB	BB	BB	AA	-	-	AA	AA	AA
HWGBS3180	1181	7004100	177776068	177778574	T/A	4B	4BL	43.13	AA	AA	AA	AA	BB	BB	BB	AA	BB	AA	AA	-	AA	BB	AA	AA	BB	BB	AA	BB	AA	BB	BB	AA	AA	AA	AA	AA	BB	AA	BB	BB	BB	BB	AA	AA	BB	BB	AA	BB	AA
HWGBS3230	3121	7040430	261063161	261067505	A/G	4B	4BL	46.11	AA	AA	AA	AA	BB	BB	BB	AA	BB	AA	AA	AA	AA	BB	AA	AA	BB	BB	AA	BB	AA	BB	BB	AA	AA	AA	AA	AA	BB	AA	BB	BB	AA	BB	AA	AA	BB	BB	AA	BB	BB
HWGBS3228	3104	7040430	261063161	261067505	A/G	4B	4BL	46.11	AA	AA	AA	AA	BB	BB	BB	AA	BB	AA	AA	AA	AA	BB	AA	AA	BB	BB	AA	BB	AA	BB	BB	AA	AA	AA	AA	AA	BB	AA	BB	BB	AA	BB	AA	AA	BB	BB	AA	BB	BB
HWGBS3229	3105	7040430	261063161	261067505	T/C	4B	4BL	46.11	AA	AA	AA	AA	BB	BB	BB	AA	BB	AA	AA	AA	AA	BB	AA	AA	BB	BB	AA	BB	AA	BB	BB	AA	AA	AA	AA	AA	BB	AA	BB	BB	AA	BB	AA	AA	BB	BB	AA	BB	BB
HWGBS3226	4775	7039261	257491241	257510397	C/T	4B	4BL	46.11	AA	AA	AA	AA	BB	BB	BB	AA	BB	AA	AA	AA	AA	BB	AA	AA	BB	BB	AA	BB	AA	BB	BB	AA	AA	AA	AA	AA	BB	AA	BB	BB	AA	BB	AA	-	BB	BB	AA	BB	BB
HWGBS3143	4632	6940238	84408669	84413803	C/T	4B	4BL	55.82	AA	AA	AA	AA	BB	BB	BB	AA	BB	AA	AA	AA	AA	BB	AA	-	BB	BB	AA	BB	AA	BB	BB	AA	-	BB	AA	AA	BB	-	BB	BB	AA	BB	AA	AA	BB	AA	AA	BB	AA
HWGBS3225	5218	7039192	257279774	257288465	G/C	4B	4BL	59.33	AA	AA	AA	AA	BB	BB	BB	BB	BB	AA	BB	AA	AA	BB	AA	AA	BB	BB	AA	BB	AA	AA	BB	AA	AA	-	AA	AA	BB	AA	BB	BB	AA	BB	AA	AA	-	AA	AA	BB	AA
HWGBS3224	5207	7039192	257279774	257288465	A/G	4B	4BL	59.33	AA	AA	AA	AA	BB	BB	BB	BB	BB	AA	BB	AA	AA	BB	AA	AA	BB	BB	AA	BB	AA	AA	BB	AA	AA	-	AA	AA	BB	AA	BB	BB	AA	BB	AA	AA	-	AA	AA	BB	AA
HWGBS3221	3145	7038637	255575410	255583619	G/A	4B	4BL	61.63	AA	AA	AA	AA	BB	BB	BB	BB	BB	AA	BB	AA	AA	BB	AA	AA	BB	BB	AA	BB	-	AA	BB	AA	AA	BB	AA	AA	BB	AA	BB	BB	AA	BB	AA	AA	AA	BB	AA	BB	AA
HWGBS3222	3933	7038637	255575410	255583619	T/C	4B	4BL	61.63	AA	AA	AA	AA	BB	BB	BB	BB	BB	AA	BB	AA	AA	BB	AA	AA	BB	BB	AA	BB	-	AA	BB	AA	AA	BB	AA	AA	BB	AA	BB	BB	AA	BB	AA	AA	AA	BB	AA	BB	AA
HWGBS3220	5635	7038216	254205374	254218151	C/T	4B	4BL	72.39	AA	AA	BB	BB	BB	BB	BB	AA	BB	AA	BB	-	BB	BB	AA	AA	BB	BB	BB	BB	AA	AA	BB	BB	AA	BB	AA	AA	BB	AA	BB	BB	AA	BB	AA	AA	AA	BB	BB	BB	-
HWGBS3195	6035	7012411	194762636	194769754	G/C	4B	4BL	72.66	AA	AA	BB	BB	BB	BB	BB	AA	BB	AA	BB	AA	BB	BB	AA	AA	BB	BB	BB	BB	AA	AA	BB	BB	AA	BB	AA	AA	BB	AA	BB	BB	AA	BB	AA	AA	AA	BB	BB	BB	AA
HWGBS3145	6894	6967561	102215267	102225730	G/A	4B	4BL	72.66	AA	AA	BB	BB	BB	BB	BB	AA	BB	AA	BB	AA	BB	BB	AA	AA	BB	BB	BB	BB	AA	AA	BB	BB	AA	BB	AA	AA	BB	AA	BB	BB	AA	BB	AA	AA	AA	BB	BB	BB	AA
[truncated: 1,642 more rows]
[truncated: 153 more columns]

## Sheet: Bins
Marker	Chromosome	Ref_chr	position	Bin
HWGBS246	1A	1AL	0	1
HWGBS245	1A	1AL	0	1
HWGBS244	1A	1AL	1.36	2
HWGBS243	1A	1AL	1.36	2
HWGBS205	1A	1AL	3.9	3
HWGBS206	1A	1AL	3.9	3
HWGBS204	1A	1AL	3.9	3
HWGBS228	1A	1AL	5.63	0
HWGBS226	1A	1AL	5.91	4
HWGBS227	1A	1AL	5.91	4
HWGBS230	1A	1AL	6.2	5
HWGBS229	1A	1AL	6.2	5
HWGBS284	1A	1AL	21.59	6
HWGBS283	1A	1AL	21.59	6
HWGBS262	1A	1AL	22.13	7
HWGBS263	1A	1AL	22.13	7
HWGBS264	1A	1AL	22.13	7
HWGBS209	1A	1AL	22.13	7
HWGBS268	1A	1AL	22.13	7
HWGBS222	1A	1AL	22.13	7
HWGBS232	1A	1AL	22.13	7
HWGBS258	1A	1AL	22.13	7
HWGBS266	1A	1AL	22.13	7
HWGBS270	1A	1AL	22.13	7
HWGBS273	1A	1AL	22.13	7
HWGBS271	1A	1AL	22.13	7
HWGBS269	1A	1AL	22.4	8
HWGBS242	1A	1AL	22.4	8
HWGBS278	1A	1AL	22.4	8
HWGBS259	1A	1AL	22.4	8
HWGBS234	1A	1AL	22.4	8
HWGBS224	1A	1AL	22.4	8
HWGBS267	1A	1AL	22.4	8
HWGBS272	1A	1AL	22.4	8
HWGBS220	1A	1AL	22.4	8
HWGBS219	1A	1AL	22.4	8
HWGBS221	1A	1AL	22.4	8
HWGBS218	1A	1AL	22.66	0
HWGBS223	1A	1AL	22.92	9
HWGBS233	1A	1AL	22.92	9
HWGBS261	1A	1AL	22.92	9
HWGBS277	1A	1AL	22.92	9
HWGBS225	1A	1AL	22.92	9
HWGBS253	1A	1AL	23.2	0
HWGBS255	1A	1AL	24.08	0
HWGBS279	1A	1AL	38.83	10
HWGBS280	1A	1AL	38.83	10
HWGBS248	1A	1AL	41.53	11
HWGBS249	1A	1AL	41.53	11
HWGBS252	1A	1AL	42.33	12
HWGBS231	1A	1AL	42.33	12
HWGBS203	1A	1AL	48.69	13
HWGBS201	1A	1AL	48.69	13
HWGBS202	1A	1AL	48.69	13
HWGBS282	1A	1AL	49.51	0
HWGBS200	1A	1AL	50.58	0
HWGBS199	1A	1AL	51.38	14
HWGBS198	1A	1AL	51.38	14
HWGBS256	1A	1AL	51.38	14
HWGBS167	1A	1AS	65.34	15
HWGBS168	1A	1AS	65.34	15
HWGBS133	1A	1AS	66.5	0
HWGBS132	1A	1AS	67.94	16
HWGBS105	1A	1AS	67.94	16
HWGBS106	1A	1AS	67.94	16
HWGBS88	1A	1AS	67.94	16
HWGBS73	1A	1AS	67.94	16
HWGBS66	1A	1AS	67.94	16
HWGBS67	1A	1AS	67.94	16
HWGBS170	1A	1AS	67.94	16
HWGBS93	1A	1AS	67.94	16
HWGBS176	1A	1AS	67.94	16
HWGBS64	1A	1AS	67.94	16
HWGBS63	1A	1AS	67.94	16
HWGBS65	1A	1AS	67.94	16
HWGBS72	1A	1AS	67.94	16
HWGBS90	1A	1AS	68.75	0
HWGBS174	1A	1AS	69.01	17
HWGBS172	1A	1AS	69.01	17
HWGBS173	1A	1AS	69.01	17
HWGBS175	1A	1AS	69.28	0
HWGBS89	1A	1AS	69.54	0
HWGBS192	1A	1AS	69.84	0
HWGBS78	1A	1AS	70.77	18
HWGBS53	1A	1AS	70.77	18
HWGBS148	1A	1AS	71.08	0
HWGBS52	1A	1AS	71.39	19
HWGBS47	1A	1AS	71.39	19
HWGBS184	1A	1AS	71.39	19
HWGBS45	1A	1AS	71.39	19
HWGBS104	1A	1AS	71.39	19
HWGBS130	1A	1AS	71.39	19
HWGBS191	1A	1AS	71.39	19
HWGBS92	1A	1AS	72.55	20
HWGBS91	1A	1AS	72.55	20
HWGBS161	1A	1AS	73.41	21
HWGBS122	1A	1AS	73.41	21
HWGBS160	1A	1AS	73.41	21
HWGBS42	1A	1AS	73.68	0
HWGBS80	1A	1AS	74.22	22
HWGBS81	1A	1AS	74.22	22
HWGBS157	1A	1AS	80.16	23
HWGBS181	1A	1AS	80.16	23
HWGBS155	1A	1AS	80.16	23
HWGBS182	1A	1AS	80.16	23
HWGBS159	1A	1AS	80.16	23
HWGBS154	1A	1AS	80.16	23
HWGBS158	1A	1AS	80.16	23
HWGBS156	1A	1AS	80.16	23
HWGBS124	1A	1AS	80.7	0
HWGBS128	1A	1AS	92.12	0
HWGBS126	1A	1AS	92.42	0
HWGBS129	1A	1AS	92.71	0
HWGBS70	1A	1AS	95.3	24
HWGBS69	1A	1AS	95.3	24
HWGBS71	1A	1AS	95.3	24
HWGBS68	1A	1AS	95.3	24
HWGBS61	1A	1AS	97.41	25
HWGBS146	1A	1AS	97.41	25
HWGBS147	1A	1AS	97.41	25
HWGBS145	1A	1AS	97.41	25
HWGBS15	1A	1AS	97.41	25
HWGBS14	1A	1AS	97.41	25
HWGBS178	1A	1AS	97.67	26
HWGBS13	1A	1AS	97.67	26
HWGBS34	1A	1AS	97.94	0
HWGBS12	1A	1AS	98.21	0
HWGBS111	1A	1AS	98.75	27
HWGBS127	1A	1AS	98.75	27
HWGBS75	1A	1AS	98.75	27
HWGBS76	1A	1AS	99.03	0
HWGBS3	1A	1AS	99.57	0
HWGBS2	1A	1AS	99.83	28
HWGBS18	1A	1AS	99.83	28
HWGBS38	1A	1AS	99.83	28
HWGBS8	1A	1AS	99.83	28
HWGBS33	1A	1AS	99.83	28
HWGBS165	1A	1AS	99.83	28
HWGBS179	1A	1AS	99.83	28
HWGBS10	1A	1AS	99.83	28
HWGBS164	1A	1AS	99.83	28
HWGBS6	1A	1AS	99.83	28
HWGBS29	1A	1AS	99.83	28
HWGBS5	1A	1AS	99.83	28
HWGBS9	1A	1AS	99.83	28
HWGBS55	1A	1AS	100.09	29
HWGBS95	1A	1AS	100.09	29
HWGBS140	1A	1AS	100.09	29
HWGBS54	1A	1AS	100.09	29
HWGBS138	1A	1AS	100.09	29
HWGBS56	1A	1AS	100.09	29
HWGBS141	1A	1AS	100.09	29
HWGBS125	1A	1AS	100.09	29
HWGBS142	1A	1AS	100.09	29
HWGBS143	1A	1AS	100.09	29
HWGBS94	1A	1AS	100.09	29
HWGBS57	1A	1AS	100.09	29
HWGBS139	1A	1AS	100.09	29
HWGBS7	1A	1AS	100.65	0
HWGBS108	1A	1AS	100.92	0
HWGBS97	1A	1AS	102.32	30
HWGBS98	1A	1AS	102.32	30
HWGBS96	1A	1AS	102.32	30
HWGBS25	1A	1AS	102.9	31
HWGBS22	1A	1AS	102.9	31
HWGBS21	1A	1AS	102.9	31
HWGBS19	1A	1AS	102.9	31
HWGBS20	1A	1AS	103.47	32
HWGBS23	1A	1AS	103.47	32
HWGBS24	1A	1AS	103.47	32
HWGBS153	1A	1AS	104.61	33
HWGBS26	1A	1AS	104.61	33
HWGBS135	1A	1AS	104.61	33
HWGBS109	1A	1AS	104.61	33
HWGBS87	1A	1AS	104.61	33
HWGBS36	1A	1AS	104.61	33
HWGBS39	1A	1AS	104.61	33
HWGBS86	1A	1AS	104.61	33
HWGBS189	1A	1AS	104.61	33
HWGBS110	1A	1AS	104.61	33
HWGBS190	1A	1AS	104.61	33
HWGBS37	1A	1AS	104.61	33
HWGBS188	1A	1AS	104.87	34
HWGBS186	1A	1AS	104.87	34
HWGBS187	1A	1AS	104.87	34
HWGBS101	1A	1AS	105.4	0
HWGBS194	1A	1AS	105.94	35
HWGBS196	1A	1AS	105.94	35
HWGBS195	1A	1AS	105.94	35
HWGBS102	1A	1AS	106.48	36
HWGBS100	1A	1AS	106.48	36
HWGBS118	1A	1AS	106.48	36
HWGBS121	1A	1AS	106.48	36
HWGBS119	1A	1AS	106.48	36
HWGBS117	1A	1AS	106.48	36
HWGBS103	1A	1AS	106.48	36
HWGBS151	1A	1AS	106.48	36
HWGBS120	1A	1AS	106.48	36
HWGBS137	1A	1AS	106.75	37
HWGBS123	1A	1AS	106.75	37
HWGBS136	1A	1AS	106.75	37
HWGBS115	1A	1AS	111.28	38
HWGBS116	1A	1AS	111.28	38
HWGBS99	1A	1AS	112.09	39
HWGBS62	1A	1AS	112.09	39
HWGBS150	1A	1AS	112.09	39
HWGBS59	1A	1AS	113.18	40
HWGBS58	1A	1AS	113.18	40
HWGBS60	1A	1AS	113.18	40
HWGBS646	1B	1BS	0	0
HWGBS622	1B	1BS	0.58	1
HWGBS621	1B	1BS	0.58	1
HWGBS489	1B	1BS	5.9	0
HWGBS502	1B	1BS	6.78	2
HWGBS457	1B	1BS	6.78	2
HWGBS305	1B	1BS	9.82	3
HWGBS307	1B	1BS	9.82	3
HWGBS419	1B	1BS	10.09	4
HWGBS412	1B	1BS	10.09	4
HWGBS411	1B	1BS	10.09	4
HWGBS414	1B	1BS	10.09	4
HWGBS413	1B	1BS	10.09	4
HWGBS418	1B	1BS	10.35	5
HWGBS416	1B	1BS	10.35	5
HWGBS417	1B	1BS	10.35	5
HWGBS415	1B	1BS	10.61	0
HWGBS409	1B	1BS	10.89	0
HWGBS405	1B	1BS	11.44	6
HWGBS406	1B	1BS	11.44	6
HWGBS400	1B	1BS	11.96	7
HWGBS560	1B	1BS	11.96	7
HWGBS602	1B	1BS	12.23	8
HWGBS603	1B	1BS	12.23	8
HWGBS601	1B	1BS	12.5	0
HWGBS538	1B	1BS	19.14	9
HWGBS537	1B	1BS	19.14	9
HWGBS539	1B	1BS	19.14	9
HWGBS610	1B	1BS	34.29	10
HWGBS608	1B	1BS	34.29	10
HWGBS605	1B	1BS	34.56	0
HWGBS604	1B	1BS	34.83	0
HWGBS352	1B	1BS	39.18	11
HWGBS304	1B	1BS	39.18	11
HWGBS351	1B	1BS	39.18	11
HWGBS623	1B	1BS	39.44	0
HWGBS626	1B	1BS	39.7	12
HWGBS574	1B	1BS	39.7	12
HWGBS573	1B	1BS	39.7	12
HWGBS652	1B	1BS	40.26	13
HWGBS651	1B	1BS	40.26	13
HWGBS472	1B	1BS	40.81	14
HWGBS473	1B	1BS	40.81	14
HWGBS459	1B	1BS	41.64	15
HWGBS461	1B	1BS	41.64	15
HWGBS460	1B	1BS	41.64	15
HWGBS462	1B	1BS	41.64	15
HWGBS463	1B	1BS	41.64	15
HWGBS452	1B	1BS	42.18	16
HWGBS451	1B	1BS	42.18	16
HWGBS453	1B	1BS	42.18	16
HWGBS615	1B	1BS	52.32	17
HWGBS335	1B	1BS	52.32	17
HWGBS915	1B	1BL	52.59	18
HWGBS693	1B	1BL	52.59	18
HWGBS333	1B	1BS	53.4	0
HWGBS476	1B	1BS	53.93	19
HWGBS567	1B	1BS	53.93	19
HWGBS289	1B	1BS	54.21	0
HWGBS568	1B	1BS	54.48	20
HWGBS569	1B	1BS	54.48	20
HWGBS596	1B	1BS	54.77	0
HWGBS388	1B	1BS	55.4	21
HWGBS384	1B	1BS	55.4	21
HWGBS312	1B	1BS	56.99	0
HWGBS514	1B	1BS	57.91	22
HWGBS513	1B	1BS	57.91	22
HWGBS420	1B	1BS	59.22	0
HWGBS421	1B	1BS	59.53	0
HWGBS558	1B	1BS	60.46	0
HWGBS310	1B	1BS	60.74	0
HWGBS481	1B	1BS	61.02	23
HWGBS518	1B	1BS	61.02	23
HWGBS378	1B	1BS	61.02	23
HWGBS485	1B	1BS	61.02	23
HWGBS468	1B	1BS	61.02	23
HWGBS531	1B	1BS	61.02	23
HWGBS666	1B	1BS	61.02	23
HWGBS926	1B	1BL	61.02	23
HWGBS667	1B	1BS	61.02	23
HWGBS948	1B	1BL	61.02	23
HWGBS590	1B	1BS	61.02	23
HWGBS653	1B	1BS	61.02	23
HWGBS665	1B	1BS	61.02	23
HWGBS664	1B	1BS	61.02	23
HWGBS663	1B	1BS	61.02	23
HWGBS662	1B	1BS	61.02	23
HWGBS656	1B	1BS	61.02	23
HWGBS625	1B	1BS	61.02	23
HWGBS580	1B	1BS	61.02	23
HWGBS588	1B	1BS	61.02	23
HWGBS581	1B	1BS	61.02	23
HWGBS582	1B	1BS	61.02	23
HWGBS584	1B	1BS	61.02	23
HWGBS586	1B	1BS	61.02	23
HWGBS594	1B	1BS	61.02	23
HWGBS595	1B	1BS	61.02	23
HWGBS579	1B	1BS	61.02	23
HWGBS587	1B	1BS	61.02	23
HWGBS643	1B	1BS	61.02	23
HWGBS644	1B	1BS	61.02	23
HWGBS640	1B	1BS	61.02	23
HWGBS624	1B	1BS	61.02	23
HWGBS561	1B	1BS	61.02	23
HWGBS336	1B	1BS	61.02	23
HWGBS609	1B	1BS	61.02	23
HWGBS487	1B	1BS	61.02	23
HWGBS402	1B	1BS	61.02	23
HWGBS655	1B	1BS	61.02	23
HWGBS562	1B	1BS	61.02	23
HWGBS367	1B	1BS	61.02	23
HWGBS498	1B	1BS	61.02	23
HWGBS497	1B	1BS	61.02	23
HWGBS519	1B	1BS	61.02	23
HWGBS475	1B	1BS	61.02	23
HWGBS532	1B	1BS	61.02	23
HWGBS578	1B	1BS	61.02	23
HWGBS576	1B	1BS	61.02	23
HWGBS322	1B	1BS	61.02	23
HWGBS374	1B	1BS	61.02	23
HWGBS751	1B	1BL	61.54	24
HWGBS752	1B	1BL	61.54	24
HWGBS753	1B	1BL	62.08	25
HWGBS755	1B	1BL	62.08	25
HWGBS754	1B	1BL	62.08	25
HWGBS850	1B	1BL	62.62	26
HWGBS851	1B	1BL	62.62	26
HWGBS570	1B	1BS	62.88	27
HWGBS380	1B	1BS	62.88	27
HWGBS572	1B	1BS	62.88	27
HWGBS423	1B	1BS	62.88	27
HWGBS440	1B	1BS	62.88	27
HWGBS449	1B	1BS	62.88	27
HWGBS439	1B	1BS	62.88	27
HWGBS438	1B	1BS	62.88	27
HWGBS441	1B	1BS	62.88	27
HWGBS433	1B	1BS	62.88	27
HWGBS344	1B	1BS	62.88	27
HWGBS618	1B	1BS	62.88	27
HWGBS540	1B	1BS	62.88	27
HWGBS504	1B	1BS	62.88	27
HWGBS512	1B	1BS	62.88	27
HWGBS511	1B	1BS	62.88	27
HWGBS611	1B	1BS	62.88	27
HWGBS612	1B	1BS	62.88	27
HWGBS613	1B	1BS	62.88	27
HWGBS401	1B	1BS	62.88	27
HWGBS348	1B	1BS	62.88	27
HWGBS359	1B	1BS	62.88	27
HWGBS376	1B	1BS	62.88	27
HWGBS571	1B	1BS	62.88	27
HWGBS925	1B	1BL	62.88	27
HWGBS386	1B	1BS	62.88	27
HWGBS557	1B	1BS	62.88	27
HWGBS434	1B	1BS	62.88	27
HWGBS432	1B	1BS	62.88	27
HWGBS355	1B	1BS	62.88	27
HWGBS343	1B	1BS	62.88	27
HWGBS358	1B	1BS	62.88	27
HWGBS806	1B	1BL	62.88	27
HWGBS563	1B	1BS	62.88	27
HWGBS564	1B	1BS	62.88	27
HWGBS382	1B	1BS	62.88	27
HWGBS375	1B	1BS	62.88	27
HWGBS396	1B	1BS	62.88	27
HWGBS491	1B	1BS	62.88	27
HWGBS614	1B	1BS	62.88	27
HWGBS354	1B	1BS	62.88	27
HWGBS353	1B	1BS	62.88	27
HWGBS349	1B	1BS	62.88	27
HWGBS508	1B	1BS	62.88	27
HWGBS554	1B	1BS	62.88	27
HWGBS368	1B	1BS	62.88	27
HWGBS484	1B	1BS	62.88	27
HWGBS490	1B	1BS	62.88	27
HWGBS486	1B	1BS	62.88	27
HWGBS469	1B	1BS	62.88	27
HWGBS464	1B	1BS	62.88	27
HWGBS456	1B	1BS	63.14	28
HWGBS454	1B	1BS	63.14	28
HWGBS455	1B	1BS	63.14	28
HWGBS323	1B	1BS	63.14	28
HWGBS825	1B	1BL	63.14	28
HWGBS474	1B	1BS	63.14	28
HWGBS350	1B	1BS	63.14	28
HWGBS592	1B	1BS	63.14	28
HWGBS506	1B	1BS	63.14	28
HWGBS556	1B	1BS	63.14	28
HWGBS381	1B	1BS	63.14	28
HWGBS437	1B	1BS	63.4	0
HWGBS566	1B	1BS	63.67	29
HWGBS565	1B	1BS	63.67	29
HWGBS530	1B	1BS	63.67	29
HWGBS505	1B	1BS	63.67	29
HWGBS503	1B	1BS	63.67	29
HWGBS361	1B	1BS	63.67	29
HWGBS373	1B	1BS	63.67	29
HWGBS334	1B	1BS	63.67	29
HWGBS372	1B	1BS	63.67	29
HWGBS807	1B	1BL	63.67	29
HWGBS365	1B	1BS	63.67	29
HWGBS360	1B	1BS	63.67	29
HWGBS522	1B	1BS	63.67	29
HWGBS387	1B	1BS	63.67	29
HWGBS331	1B	1BS	63.67	29
HWGBS517	1B	1BS	63.67	29
HWGBS509	1B	1BS	63.67	29
HWGBS516	1B	1BS	63.67	29
HWGBS949	1B	1BL	63.67	29
HWGBS467	1B	1BS	63.67	29
HWGBS555	1B	1BS	63.67	29
HWGBS385	1B	1BS	63.67	29
HWGBS369	1B	1BS	63.67	29
HWGBS392	1B	1BS	63.93	30
HWGBS391	1B	1BS	63.93	30
HWGBS389	1B	1BS	63.93	30
HWGBS390	1B	1BS	63.93	30
HWGBS398	1B	1BS	64.19	0
HWGBS507	1B	1BS	64.45	31
HWGBS332	1B	1BS	64.45	31
HWGBS528	1B	1BS	64.45	31
HWGBS527	1B	1BS	64.45	31
HWGBS526	1B	1BS	64.45	31
HWGBS492	1B	1BS	64.45	31
HWGBS466	1B	1BS	64.45	31
HWGBS371	1B	1BS	64.45	31
HWGBS480	1B	1BS	64.45	31
HWGBS465	1B	1BS	64.45	31
HWGBS496	1B	1BS	64.45	31
HWGBS383	1B	1BS	64.45	31
HWGBS330	1B	1BS	64.45	31
HWGBS947	1B	1BL	64.45	31
HWGBS600	1B	1BS	64.45	31
HWGBS883	1B	1BL	64.45	31
HWGBS800	1B	1BL	64.72	32
HWGBS799	1B	1BL	64.72	32
HWGBS805	1B	1BL	66.38	33
HWGBS804	1B	1BL	66.38	33
HWGBS803	1B	1BL	69.5	34
HWGBS801	1B	1BL	69.5	34
HWGBS802	1B	1BL	69.5	34
HWGBS923	1B	1BL	73.63	0
HWGBS920	1B	1BL	74.5	35
HWGBS919	1B	1BL	74.5	35
HWGBS758	1B	1BL	74.5	35
HWGBS756	1B	1BL	74.77	36
HWGBS757	1B	1BL	74.77	36
HWGBS763	1B	1BL	74.77	36
HWGBS764	1B	1BL	74.77	36
HWGBS953	1B	1BL	75.04	0
HWGBS942	1B	1BL	75.31	0
HWGBS836	1B	1BL	75.57	37
HWGBS720	1B	1BL	75.57	37
HWGBS939	1B	1BL	75.57	37
HWGBS938	1B	1BL	75.57	37
HWGBS940	1B	1BL	75.57	37
HWGBS837	1B	1BL	75.57	37
HWGBS778	1B	1BL	75.57	37
HWGBS941	1B	1BL	75.57	37
HWGBS680	1B	1BL	75.57	37
HWGBS681	1B	1BL	75.57	37
HWGBS682	1B	1BL	75.57	37
HWGBS683	1B	1BL	75.57	37
HWGBS737	1B	1BL	75.57	37
HWGBS916	1B	1BL	75.57	37
HWGBS870	1B	1BL	75.57	37
HWGBS814	1B	1BL	75.57	37
HWGBS704	1B	1BL	75.57	37
HWGBS812	1B	1BL	75.57	37
HWGBS815	1B	1BL	75.57	37
HWGBS813	1B	1BL	75.57	37
HWGBS818	1B	1BL	75.57	37
HWGBS838	1B	1BL	75.84	38
HWGBS743	1B	1BL	75.84	38
HWGBS840	1B	1BL	75.84	38
HWGBS839	1B	1BL	75.84	38
HWGBS975	1B	1BL	75.84	38
HWGBS931	1B	1BL	76.11	0
HWGBS824	1B	1BL	76.37	39
HWGBS736	1B	1BL	76.37	39
HWGBS930	1B	1BL	76.37	39
HWGBS891	1B	1BL	76.37	39
HWGBS721	1B	1BL	76.37	39
HWGBS907	1B	1BL	76.37	39
HWGBS882	1B	1BL	76.37	39
HWGBS677	1B	1BL	76.37	39
HWGBS761	1B	1BL	76.37	39
HWGBS878	1B	1BL	76.64	0
HWGBS790	1B	1BL	76.92	0
HWGBS869	1B	1BL	77.47	0
HWGBS856	1B	1BL	78	40
HWGBS859	1B	1BL	78	40
HWGBS857	1B	1BL	78	40
HWGBS858	1B	1BL	78	40
HWGBS901	1B	1BL	78.55	0
HWGBS762	1B	1BL	79.11	0
HWGBS759	1B	1BL	79.37	0
HWGBS747	1B	1BL	79.65	0
HWGBS848	1B	1BL	79.91	0
HWGBS843	1B	1BL	80.44	41
HWGBS842	1B	1BL	80.44	41
HWGBS668	1B	1BL	80.73	0
HWGBS745	1B	1BL	81.3	0
HWGBS928	1B	1BL	81.57	42
HWGBS927	1B	1BL	81.57	42
HWGBS726	1B	1BL	81.83	0
HWGBS732	1B	1BL	82.35	0
HWGBS734	1B	1BL	82.62	43
HWGBS723	1B	1BL	82.62	43
HWGBS795	1B	1BL	82.89	44
HWGBS796	1B	1BL	82.89	44
HWGBS696	1B	1BL	82.89	44
HWGBS700	1B	1BL	83.15	45
HWGBS699	1B	1BL	83.15	45
HWGBS729	1B	1BL	83.42	46
HWGBS728	1B	1BL	83.42	46
HWGBS727	1B	1BL	83.42	46
HWGBS918	1B	1BL	83.95	0
HWGBS697	1B	1BL	84.23	0
HWGBS971	1B	1BL	84.82	0
HWGBS968	1B	1BL	87.26	0
HWGBS967	1B	1BL	89.29	47
HWGBS966	1B	1BL	89.29	47
HWGBS855	1B	1BL	91.5	0
HWGBS710	1B	1BL	92.09	48
HWGBS711	1B	1BL	92.09	48
HWGBS937	1B	1BL	95.78	49
HWGBS936	1B	1BL	95.78	49
HWGBS780	1B	1BL	99.18	49
HWGBS958	1B	1BL	99.7	50
HWGBS954	1B	1BL	99.7	50
HWGBS959	1B	1BL	99.7	50
HWGBS977	1B	1BL	100.23	51
HWGBS978	1B	1BL	100.23	51
HWGBS820	1B	1BL	104.6	0
HWGBS899	1B	1BL	112.29	52
HWGBS698	1B	1BL	112.29	52
HWGBS898	1B	1BL	112.29	52
HWGBS1003	1D	1DS	0	0
HWGBS1008	1D	1DS	0.27	0
HWGBS983	1D	1DS	7.16	0
HWGBS987	1D	1DS	7.68	1
HWGBS989	1D	1DS	7.68	1
HWGBS988	1D	1DS	7.68	1
HWGBS980	1D	1DS	8.8	2
HWGBS979	1D	1DS	8.8	2
HWGBS982	1D	1DS	10.57	0
HWGBS1005	1D	1DS	12.49	3
HWGBS981	1D	1DS	12.49	3
HWGBS1006	1D	1DS	12.49	3
HWGBS990	1D	1DS	12.49	3
HWGBS1004	1D	1DS	12.49	3
HWGBS991	1D	1DS	12.49	3
HWGBS1001	1D	1DS	12.77	0
HWGBS1002	1D	1DS	13.03	0
HWGBS1011	1D	1DS	13.56	4
HWGBS1010	1D	1DS	13.56	4
HWGBS1009	1D	1DS	13.56	4
HWGBS1012	1D	1DS	13.56	4
HWGBS1013	1D	1DS	13.56	4
HWGBS985	1D	1DS	14.09	5
HWGBS984	1D	1DS	14.09	5
HWGBS994	1D	1DS	15.15	6
HWGBS993	1D	1DS	15.15	6
HWGBS998	1D	1DS	15.41	7
HWGBS997	1D	1DS	15.41	7
HWGBS999	1D	1DS	15.41	7
HWGBS995	1D	1DS	17.38	0
HWGBS1329	2A	2AL	0	1
HWGBS1327	2A	2AL	0	1
HWGBS1328	2A	2AL	0	1
HWGBS1249	2A	2AL	4.86	0
HWGBS1224	2A	2AL	6.92	0
HWGBS1273	2A	2AL	7.77	0
HWGBS1129	2A	2AL	8.05	2
HWGBS1196	2A	2AL	8.05	2
HWGBS1197	2A	2AL	8.91	3
HWGBS1198	2A	2AL	8.91	3
HWGBS1167	2A	2AL	10.73	0
HWGBS1220	2A	2AL	11.75	4
HWGBS1221	2A	2AL	11.75	4
HWGBS1219	2A	2AL	11.75	4
HWGBS1315	2A	2AL	12.02	0
HWGBS1210	2A	2AL	12.57	5
HWGBS1209	2A	2AL	12.57	5
HWGBS1247	2A	2AL	13.4	6
HWGBS1248	2A	2AL	13.4	6
HWGBS1320	2A	2AL	13.67	7
HWGBS1321	2A	2AL	13.67	7
HWGBS1300	2A	2AL	13.67	7
HWGBS1305	2A	2AL	13.67	7
HWGBS1299	2A	2AL	13.67	7
HWGBS1146	2A	2AL	13.93	0
HWGBS1147	2A	2AL	14.2	8
HWGBS1148	2A	2AL	14.2	8
HWGBS1311	2A	2AL	14.2	8
HWGBS1145	2A	2AL	14.2	8
HWGBS1149	2A	2AL	14.47	0
HWGBS1166	2A	2AL	15.08	9
HWGBS1214	2A	2AL	15.08	9
HWGBS1270	2A	2AL	16.75	10
HWGBS1266	2A	2AL	16.75	10
HWGBS1268	2A	2AL	16.75	10
HWGBS1267	2A	2AL	16.75	10
HWGBS1269	2A	2AL	16.75	10
HWGBS1228	2A	2AL	19.33	11
HWGBS1229	2A	2AL	19.33	11
HWGBS1253	2A	2AL	25.09	12
HWGBS1252	2A	2AL	25.09	12
HWGBS1282	2A	2AL	25.38	13
HWGBS1281	2A	2AL	25.38	13
HWGBS1280	2A	2AL	25.65	14
HWGBS1188	2A	2AL	25.65	14
HWGBS1295	2A	2AL	25.65	14
HWGBS1296	2A	2AL	25.65	14
HWGBS1297	2A	2AL	25.65	14
HWGBS1159	2A	2AL	25.65	14
HWGBS1162	2A	2AL	25.65	14
HWGBS1244	2A	2AL	25.65	14
HWGBS1238	2A	2AL	25.65	14
HWGBS1237	2A	2AL	25.65	14
HWGBS1150	2A	2AL	25.65	14
HWGBS1160	2A	2AL	25.65	14
HWGBS1190	2A	2AL	25.65	14
HWGBS1301	2A	2AL	25.65	14
HWGBS1298	2A	2AL	25.65	14
HWGBS1234	2A	2AL	25.65	14
HWGBS1161	2A	2AL	25.65	14
HWGBS1151	2A	2AL	25.65	14
HWGBS1303	2A	2AL	25.65	14
HWGBS1302	2A	2AL	25.65	14
HWGBS1155	2A	2AL	25.65	14
HWGBS1163	2A	2AL	25.65	14
HWGBS1164	2A	2AL	25.65	14
HWGBS1156	2A	2AL	25.65	14
HWGBS1165	2A	2AL	25.65	14
HWGBS1186	2A	2AL	25.65	14
HWGBS1233	2A	2AL	25.65	14
HWGBS1235	2A	2AL	25.65	14
HWGBS1236	2A	2AL	25.65	14
HWGBS1304	2A	2AL	25.65	14
HWGBS1187	2A	2AL	25.65	14
HWGBS1291	2A	2AL	25.92	15
HWGBS1292	2A	2AL	25.92	15
HWGBS1290	2A	2AL	25.92	15
HWGBS1189	2A	2AL	26.2	0
HWGBS1207	2A	2AL	26.48	16
HWGBS1206	2A	2AL	26.48	16
HWGBS1205	2A	2AL	26.48	16
HWGBS1204	2A	2AL	26.48	16
HWGBS1276	2A	2AL	26.48	16
HWGBS1277	2A	2AL	26.48	16
HWGBS1182	2A	2AL	26.48	16
HWGBS1271	2A	2AL	26.48	16
HWGBS1278	2A	2AL	26.48	16
HWGBS1274	2A	2AL	26.48	16
HWGBS1263	2A	2AL	26.74	17
HWGBS1212	2A	2AL	26.74	17
HWGBS1183	2A	2AL	26.74	17
HWGBS1265	2A	2AL	26.74	17
HWGBS1264	2A	2AL	26.74	17
HWGBS1211	2A	2AL	26.74	17
HWGBS1231	2A	2AL	27.67	0
HWGBS1232	2A	2AL	27.95	0
HWGBS1173	2A	2AL	28.82	18
HWGBS1174	2A	2AL	28.82	18
HWGBS1201	2A	2AL	31.45	0
HWGBS1208	2A	2AL	31.73	0
HWGBS1194	2A	2AL	31.99	19
HWGBS1193	2A	2AL	31.99	19
HWGBS1192	2A	2AL	31.99	19
HWGBS1191	2A	2AL	31.99	19
HWGBS1317	2A	2AL	32.26	20
HWGBS1318	2A	2AL	32.26	20
HWGBS1312	2A	2AL	32.26	20
HWGBS1316	2A	2AL	32.52	0
HWGBS1250	2A	2AL	33.61	0
HWGBS1213	2A	2AL	34.16	21
HWGBS1326	2A	2AL	34.16	21
HWGBS1246	2A	2AL	34.71	0
HWGBS1330	2A	2AL	34.98	0
HWGBS1141	2A	2AL	35.79	22
HWGBS1138	2A	2AL	35.79	22
HWGBS1140	2A	2AL	35.79	22
HWGBS1139	2A	2AL	35.79	22
HWGBS1124	2A	2AL	36.61	0
HWGBS1123	2A	2AL	36.88	0
HWGBS1319	2A	2AL	37.41	0
HWGBS1245	2A	2AL	37.68	23
HWGBS1240	2A	2AL	37.68	23
HWGBS1242	2A	2AL	37.68	23
HWGBS1125	2A	2AL	37.68	23
HWGBS1241	2A	2AL	37.68	23
HWGBS1239	2A	2AL	37.68	23
HWGBS1177	2A	2AL	37.68	23
HWGBS1176	2A	2AL	37.68	23
HWGBS1175	2A	2AL	37.68	23
HWGBS1294	2A	2AL	37.68	23
HWGBS1243	2A	2AL	37.68	23
HWGBS1172	2A	2AL	37.68	23
HWGBS1203	2A	2AL	39.67	0
HWGBS1202	2A	2AL	39.95	0
HWGBS1339	2A	2AL	40.22	0
HWGBS1343	2A	2AL	40.49	24
HWGBS1286	2A	2AL	40.49	24
HWGBS1285	2A	2AL	40.49	24
HWGBS1289	2A	2AL	40.49	24
HWGBS1288	2A	2AL	40.49	24
HWGBS1284	2A	2AL	40.49	24
HWGBS1287	2A	2AL	40.49	24
HWGBS1340	2A	2AL	40.76	25
HWGBS1341	2A	2AL	40.76	25
HWGBS1262	2A	2AL	41.03	26
HWGBS1259	2A	2AL	41.03	26
HWGBS1260	2A	2AL	41.03	26
HWGBS1333	2A	2AL	41.03	26
HWGBS1261	2A	2AL	41.03	26
HWGBS1309	2A	2AL	42.69	27
HWGBS1310	2A	2AL	42.69	27
HWGBS1325	2A	2AL	44.68	28
HWGBS1137	2A	2AL	46.38	28
HWGBS1323	2A	2AL	46.38	28
HWGBS1324	2A	2AL	46.38	28
HWGBS1215	2A	2AL	46.38	28
HWGBS1031	2A	2AS	94.12	29
HWGBS1032	2A	2AS	94.12	29
HWGBS1023	2A	2AS	94.39	30
HWGBS1070	2A	2AS	94.39	30
HWGBS1071	2A	2AS	94.39	30
HWGBS1054	2A	2AS	94.39	30
HWGBS1065	2A	2AS	94.39	30
HWGBS1066	2A	2AS	94.39	30
HWGBS1069	2A	2AS	94.39	30
HWGBS1036	2A	2AS	94.66	0
HWGBS1088	2A	2AS	96.41	0
HWGBS1085	2A	2AS	96.98	31
HWGBS1087	2A	2AS	96.98	31
HWGBS1086	2A	2AS	96.98	31
HWGBS1033	2A	2AS	97.86	0
HWGBS1021	2A	2AS	98.43	0
HWGBS1120	2A	2AS	99.09	32
HWGBS1119	2A	2AS	99.09	32
HWGBS1045	2A	2AS	99.42	33
HWGBS1044	2A	2AS	99.42	33
HWGBS1053	2A	2AS	99.42	33
HWGBS1052	2A	2AS	99.42	33
HWGBS1042	2A	2AS	99.42	33
HWGBS1095	2A	2AS	99.42	33
HWGBS1104	2A	2AS	99.42	33
HWGBS1094	2A	2AS	99.42	33
HWGBS1080	2A	2AS	99.42	33
HWGBS1097	2A	2AS	99.42	33
HWGBS1041	2A	2AS	99.42	33
HWGBS1098	2A	2AS	99.42	33
HWGBS1096	2A	2AS	99.42	33
HWGBS1099	2A	2AS	99.42	33
HWGBS1055	2A	2AS	100.27	0
HWGBS1092	2A	2AS	100.83	0
HWGBS1091	2A	2AS	102.08	0
HWGBS1059	2A	2AS	115.99	34
HWGBS1057	2A	2AS	115.99	34
HWGBS1058	2A	2AS	115.99	34
HWGBS1056	2A	2AS	115.99	34
HWGBS1064	2A	2AS	116.81	0
HWGBS1093	2A	2AS	117.08	0
HWGBS1062	2A	2AS	117.35	35
HWGBS1112	2A	2AS	117.35	35
HWGBS1110	2A	2AS	117.62	36
HWGBS1108	2A	2AS	117.62	36
HWGBS1109	2A	2AS	117.62	36
HWGBS1107	2A	2AS	117.62	36
HWGBS1060	2A	2AS	118.15	37
HWGBS1061	2A	2AS	118.15	37
HWGBS1089	2A	2AS	118.42	0
HWGBS1063	2A	2AS	118.96	0
HWGBS1028	2A	2AS	119.78	0
HWGBS1118	2A	2AS	120.06	0
HWGBS1048	2A	2AS	134.05	38
HWGBS1051	2A	2AS	134.05	38
HWGBS1046	2A	2AS	134.32	39
HWGBS1047	2A	2AS	134.32	39
HWGBS1074	2A	2AS	137.68	40
HWGBS1067	2A	2AS	137.68	40
HWGBS1072	2A	2AS	137.68	40
HWGBS1078	2A	2AS	137.68	40
HWGBS1077	2A	2AS	137.68	40
HWGBS1079	2A	2AS	137.68	40
HWGBS1075	2A	2AS	137.68	40
HWGBS1049	2A	2AS	137.68	40
HWGBS1026	2A	2AS	137.68	40
HWGBS1027	2A	2AS	137.68	40
HWGBS1050	2A	2AS	137.68	40
HWGBS1068	2A	2AS	138.81	0
HWGBS1024	2A	2AS	141.32	0
HWGBS1025	2A	2AS	141.59	0
HWGBS1073	2A	2AS	141.85	0
HWGBS1100	2A	2AS	142.12	41
HWGBS1101	2A	2AS	142.12	41
HWGBS1102	2A	2AS	142.12	41
HWGBS1550	2B	2BL	0	0
HWGBS1790	2B	2BL	10.79	1
HWGBS1789	2B	2BL	10.79	1
HWGBS1788	2B	2BL	10.79	1
HWGBS1714	2B	2BL	12.73	2
HWGBS1713	2B	2BL	12.73	2
HWGBS1571	2B	2BL	13.54	3
HWGBS1573	2B	2BL	13.54	3
HWGBS1570	2B	2BL	13.54	3
HWGBS1572	2B	2BL	13.54	3
HWGBS1642	2B	2BL	14.07	0
HWGBS1771	2B	2BL	14.35	4
HWGBS1773	2B	2BL	14.35	4
HWGBS1772	2B	2BL	14.63	0
HWGBS1722	2B	2BL	14.91	5
HWGBS1779	2B	2BL	14.91	5
HWGBS1785	2B	2BL	14.91	5
HWGBS1419	2B	2BL	14.91	5
HWGBS1420	2B	2BL	14.91	5
HWGBS1422	2B	2BL	14.91	5
HWGBS1423	2B	2BL	14.91	5
HWGBS1421	2B	2BL	14.91	5
HWGBS1657	2B	2BL	15.17	6
HWGBS1784	2B	2BL	15.17	6
HWGBS1583	2B	2BL	15.17	6
HWGBS1792	2B	2BL	15.17	6
HWGBS1797	2B	2BL	15.17	6
HWGBS1655	2B	2BL	15.17	6
HWGBS1799	2B	2BL	15.17	6
HWGBS1608	2B	2BL	15.17	6
HWGBS1793	2B	2BL	15.17	6
HWGBS1606	2B	2BL	15.17	6
HWGBS1607	2B	2BL	15.17	6
HWGBS1640	2B	2BL	15.17	6
HWGBS1639	2B	2BL	15.17	6
HWGBS1641	2B	2BL	15.17	6
HWGBS1791	2B	2BL	15.17	6
HWGBS1660	2B	2BL	15.17	6
HWGBS1798	2B	2BL	15.17	6
HWGBS1654	2B	2BL	15.17	6
HWGBS1395	2B	2BL	15.17	6
HWGBS1396	2B	2BL	15.17	6
HWGBS1656	2B	2BL	15.17	6
HWGBS1475	2B	2BL	15.43	0
HWGBS1514	2B	2BL	15.97	7
HWGBS1513	2B	2BL	15.97	7
HWGBS1515	2B	2BL	15.97	7
HWGBS1379	2B	2BL	16.77	8
HWGBS1397	2B	2BL	16.77	8
HWGBS1750	2B	2BL	16.77	8
HWGBS1521	2B	2BL	16.77	8
HWGBS1751	2B	2BL	16.77	8
HWGBS1398	2B	2BL	16.77	8
HWGBS1380	2B	2BL	16.77	8
HWGBS1753	2B	2BL	16.77	8
HWGBS1445	2B	2BL	16.77	8
HWGBS1752	2B	2BL	16.77	8
HWGBS1444	2B	2BL	16.77	8
HWGBS1627	2B	2BL	17.47	9
HWGBS1628	2B	2BL	17.47	9
HWGBS1802	2B	2BL	20.43	10
HWGBS1800	2B	2BL	20.43	10
HWGBS1801	2B	2BL	20.43	10
HWGBS1783	2B	2BL	21.53	11
HWGBS1781	2B	2BL	21.53	11
HWGBS1780	2B	2BL	21.53	11
HWGBS1782	2B	2BL	21.53	11
HWGBS1523	2B	2BL	23.44	12
HWGBS1524	2B	2BL	23.44	12
HWGBS1525	2B	2BL	23.44	12
HWGBS1526	2B	2BL	23.44	12
HWGBS1529	2B	2BL	23.96	0
HWGBS1563	2B	2BL	24.23	13
HWGBS1562	2B	2BL	24.23	13
HWGBS1838	2B	2BL	25.06	14
HWGBS1837	2B	2BL	25.06	14
HWGBS1839	2B	2BL	25.06	14
HWGBS1829	2B	2BL	25.34	15
HWGBS1830	2B	2BL	25.34	15
HWGBS1636	2B	2BL	25.34	15
HWGBS1634	2B	2BL	25.34	15
HWGBS1635	2B	2BL	25.34	15
HWGBS1821	2B	2BL	25.91	0
HWGBS1700	2B	2BL	26.18	16
HWGBS1803	2B	2BL	26.18	16
HWGBS1701	2B	2BL	26.18	16
HWGBS1382	2B	2BL	26.18	16
HWGBS1805	2B	2BL	26.18	16
HWGBS1569	2B	2BL	26.18	16
HWGBS1588	2B	2BL	26.44	0
HWGBS1699	2B	2BL	26.7	17
HWGBS1804	2B	2BL	26.7	17
HWGBS1648	2B	2BL	27.5	17
HWGBS1647	2B	2BL	27.5	17
HWGBS1646	2B	2BL	27.5	17
HWGBS1757	2B	2BL	28.03	18
HWGBS1756	2B	2BL	28.03	18
HWGBS1758	2B	2BL	28.03	18
HWGBS1795	2B	2BL	28.03	18
HWGBS1794	2B	2BL	28.03	18
HWGBS1760	2B	2BL	28.03	18
HWGBS1759	2B	2BL	28.03	18
HWGBS1427	2B	2BL	28.56	19
HWGBS1426	2B	2BL	28.56	19
HWGBS1702	2B	2BL	28.82	20
HWGBS1592	2B	2BL	28.82	20
HWGBS1815	2B	2BL	29.36	0
HWGBS1820	2B	2BL	29.63	21
HWGBS1818	2B	2BL	29.63	21
HWGBS1817	2B	2BL	29.63	21
HWGBS1819	2B	2BL	29.63	21
HWGBS1737	2B	2BL	30.43	22
HWGBS1739	2B	2BL	30.43	22
HWGBS1738	2B	2BL	30.43	22
HWGBS1736	2B	2BL	30.43	22
HWGBS1744	2B	2BL	31.54	0
HWGBS1813	2B	2BL	32.08	23
HWGBS1814	2B	2BL	32.08	23
HWGBS1745	2B	2BL	32.62	0
HWGBS1787	2B	2BL	33.15	24
HWGBS1698	2B	2BL	33.15	24
HWGBS1734	2B	2BL	33.15	24
HWGBS1695	2B	2BL	33.15	24
HWGBS1694	2B	2BL	33.15	24
HWGBS1696	2B	2BL	33.15	24
HWGBS1667	2B	2BL	33.15	24
HWGBS1664	2B	2BL	33.15	24
HWGBS1665	2B	2BL	33.15	24
HWGBS1666	2B	2BL	33.15	24
HWGBS1531	2B	2BL	33.15	24
HWGBS1384	2B	2BL	33.15	24
HWGBS1402	2B	2BL	33.15	24
HWGBS1512	2B	2BL	33.15	24
HWGBS1400	2B	2BL	33.15	24
HWGBS1511	2B	2BL	33.15	24
HWGBS1535	2B	2BL	33.15	24
HWGBS1385	2B	2BL	33.15	24
HWGBS1597	2B	2BL	33.15	24
HWGBS1697	2B	2BL	33.15	24
HWGBS1517	2B	2BL	33.15	24
HWGBS1786	2B	2BL	33.15	24
HWGBS1595	2B	2BL	33.15	24
HWGBS1643	2B	2BL	33.15	24
HWGBS1644	2B	2BL	33.15	24
HWGBS1378	2B	2BL	33.15	24
HWGBS1585	2B	2BL	33.15	24
HWGBS1532	2B	2BL	33.15	24
HWGBS1594	2B	2BL	33.15	24
HWGBS1645	2B	2BL	33.15	24
HWGBS1599	2B	2BL	33.15	24
HWGBS1516	2B	2BL	33.15	24
HWGBS1403	2B	2BL	33.15	24
HWGBS1527	2B	2BL	33.15	24
HWGBS1528	2B	2BL	33.15	24
HWGBS1735	2B	2BL	33.15	24
HWGBS1530	2B	2BL	33.15	24
HWGBS1534	2B	2BL	33.15	24
HWGBS1536	2B	2BL	33.15	24
HWGBS1533	2B	2BL	33.15	24
HWGBS1593	2B	2BL	33.15	24
HWGBS1733	2B	2BL	33.15	24
HWGBS1686	2B	2BL	35.64	25
HWGBS1687	2B	2BL	35.64	25
HWGBS1688	2B	2BL	35.64	25
HWGBS1761	2B	2BL	38.54	0
HWGBS1775	2B	2BL	43.75	26
HWGBS1579	2B	2BL	43.75	26
HWGBS1774	2B	2BL	43.75	26
HWGBS1541	2B	2BL	43.75	26
HWGBS1484	2B	2BL	43.75	26
HWGBS1486	2B	2BL	43.75	26
HWGBS1485	2B	2BL	43.75	26
HWGBS1542	2B	2BL	43.75	26
HWGBS1540	2B	2BL	43.75	26
HWGBS1482	2B	2BL	43.75	26
HWGBS1495	2B	2BL	43.75	26
HWGBS1442	2B	2BL	43.75	26
HWGBS1494	2B	2BL	43.75	26
HWGBS1519	2B	2BL	43.75	26
HWGBS1601	2B	2BL	43.75	26
HWGBS1416	2B	2BL	43.75	26
HWGBS1669	2B	2BL	43.75	26
HWGBS1767	2B	2BL	43.75	26
HWGBS1766	2B	2BL	43.75	26
HWGBS1600	2B	2BL	43.75	26
HWGBS1668	2B	2BL	43.75	26
HWGBS1438	2B	2BL	43.75	26
HWGBS1547	2B	2BL	43.75	26
HWGBS1412	2B	2BL	43.75	26
HWGBS1555	2B	2BL	43.75	26
HWGBS1476	2B	2BL	43.75	26
HWGBS1443	2B	2BL	43.75	26
HWGBS1763	2B	2BL	43.75	26
HWGBS1496	2B	2BL	43.75	26
HWGBS1518	2B	2BL	43.75	26
HWGBS1424	2B	2BL	44.01	0
HWGBS1434	2B	2BL	44.28	27
HWGBS1436	2B	2BL	44.28	27
HWGBS1435	2B	2BL	44.28	27
HWGBS1433	2B	2BL	44.28	27
HWGBS1508	2B	2BL	44.54	0
HWGBS1748	2B	2BL	44.8	28
HWGBS1545	2B	2BL	44.8	28
HWGBS1544	2B	2BL	44.8	28
HWGBS1537	2B	2BL	44.8	28
HWGBS1617	2B	2BL	44.8	28
HWGBS1616	2B	2BL	44.8	28
HWGBS1614	2B	2BL	44.8	28
HWGBS1410	2B	2BL	44.8	28
HWGBS1546	2B	2BL	44.8	28
HWGBS1615	2B	2BL	44.8	28
HWGBS1749	2B	2BL	45.06	29
HWGBS1501	2B	2BL	45.06	29
HWGBS1812	2B	2BL	45.06	29
HWGBS1816	2B	2BL	45.06	29
HWGBS1637	2B	2BL	45.06	29
HWGBS1387	2B	2BL	45.06	29
HWGBS1638	2B	2BL	45.06	29
HWGBS1509	2B	2BL	45.06	29
HWGBS1705	2B	2BL	45.06	29
HWGBS1490	2B	2BL	45.33	0
HWGBS1543	2B	2BL	45.59	0
HWGBS1557	2B	2BL	45.85	30
HWGBS1559	2B	2BL	45.85	30
HWGBS1560	2B	2BL	45.85	30
HWGBS1558	2B	2BL	45.85	30
HWGBS1405	2B	2BL	46.65	31
HWGBS1769	2B	2BL	46.65	31
HWGBS1768	2B	2BL	46.65	31
HWGBS1408	2B	2BL	46.65	31
HWGBS1538	2B	2BL	46.65	31
HWGBS1406	2B	2BL	46.65	31
HWGBS1407	2B	2BL	46.65	31
HWGBS1404	2B	2BL	46.91	0
HWGBS1611	2B	2BL	47.18	32
HWGBS1610	2B	2BL	47.18	32
HWGBS1575	2B	2BL	47.99	33
HWGBS1574	2B	2BL	47.99	33
HWGBS1566	2B	2BL	49.12	34
HWGBS1568	2B	2BL	49.12	34
HWGBS1567	2B	2BL	49.12	34
HWGBS1581	2B	2BL	50.53	35
HWGBS1584	2B	2BL	50.53	35
HWGBS1706	2B	2BL	51.34	0
HWGBS1778	2B	2BL	51.62	36
HWGBS1777	2B	2BL	51.62	36
HWGBS1755	2B	2BL	52.46	37
HWGBS1754	2B	2BL	52.46	37
HWGBS1718	2B	2BL	52.46	37
HWGBS1717	2B	2BL	52.46	37
HWGBS1417	2B	2BL	52.73	0
HWGBS1418	2B	2BL	53	0
HWGBS1703	2B	2BL	53.53	0
HWGBS1732	2B	2BL	56.81	38
HWGBS1731	2B	2BL	56.81	38
HWGBS1662	2B	2BL	57.08	39
HWGBS1681	2B	2BL	57.08	39
HWGBS1680	2B	2BL	57.08	39
HWGBS1712	2B	2BL	61.99	0
HWGBS1729	2B	2BL	64.7	40
HWGBS1824	2B	2BL	64.7	40
HWGBS1730	2B	2BL	64.7	40
HWGBS1598	2B	2BL	64.7	40
HWGBS1609	2B	2BL	64.7	40
HWGBS1822	2B	2BL	64.7	40
HWGBS1676	2B	2BL	65.25	41
HWGBS1677	2B	2BL	65.25	41
HWGBS1386	2B	2BL	65.25	41
HWGBS1439	2B	2BL	66.33	0
HWGBS1383	2B	2BL	67.45	42
HWGBS1625	2B	2BL	67.45	42
HWGBS1622	2B	2BL	67.74	42
HWGBS1624	2B	2BL	67.74	42
HWGBS1623	2B	2BL	67.74	42
HWGBS1596	2B	2BL	68.02	0
HWGBS1725	2B	2BL	68.29	43
HWGBS1720	2B	2BL	68.29	43
HWGBS1721	2B	2BL	68.29	43
HWGBS1719	2B	2BL	68.29	43
HWGBS1716	2B	2BL	68.81	44
HWGBS1715	2B	2BL	68.81	44
HWGBS1683	2B	2BL	69.07	45
HWGBS1409	2B	2BL	69.07	45
HWGBS1661	2B	2BL	69.07	45
HWGBS1827	2B	2BL	69.07	45
HWGBS1828	2B	2BL	69.07	45
HWGBS1684	2B	2BL	69.07	45
HWGBS1580	2B	2BL	69.07	45
HWGBS1619	2B	2BL	69.07	45
HWGBS1682	2B	2BL	69.07	45
HWGBS1618	2B	2BL	69.07	45
HWGBS1450	2B	2BL	69.07	45
HWGBS1437	2B	2BL	69.34	0
HWGBS1565	2B	2BL	69.63	46
HWGBS1564	2B	2BL	69.63	46
HWGBS1502	2B	2BL	72.11	47
HWGBS1503	2B	2BL	72.11	47
HWGBS1504	2B	2BL	72.11	47
HWGBS1626	2B	2BL	73.91	48
HWGBS1591	2B	2BL	73.91	48
HWGBS1381	2B	2BL	73.91	48
HWGBS1415	2B	2BL	73.91	48
HWGBS1391	2B	2BL	73.91	48
HWGBS1413	2B	2BL	73.91	48
HWGBS1449	2B	2BL	73.91	48
HWGBS1428	2B	2BL	73.91	48
HWGBS1414	2B	2BL	73.91	48
HWGBS1411	2B	2BL	74.17	0
HWGBS1447	2B	2BL	74.7	49
HWGBS1446	2B	2BL	74.7	49
HWGBS1468	2B	2BL	74.97	0
HWGBS1487	2B	2BL	75.24	50
HWGBS1689	2B	2BL	75.24	50
HWGBS1466	2B	2BL	75.24	50
HWGBS1776	2B	2BL	75.24	50
HWGBS1690	2B	2BL	75.24	50
HWGBS1693	2B	2BL	75.24	50
HWGBS1465	2B	2BL	75.24	50
HWGBS1388	2B	2BL	75.24	50
HWGBS1692	2B	2BL	75.24	50
HWGBS1489	2B	2BL	75.24	50
HWGBS1488	2B	2BL	75.24	50
HWGBS1825	2B	2BL	76.3	0
HWGBS1770	2B	2BL	77.15	0
HWGBS1587	2B	2BL	77.43	0
HWGBS1631	2B	2BL	77.72	51
HWGBS1630	2B	2BL	77.72	51
HWGBS1632	2B	2BL	77.72	51
HWGBS1448	2B	2BL	78.01	52
HWGBS1454	2B	2BL	78.01	52
HWGBS1834	2B	2BL	78.27	53
HWGBS1836	2B	2BL	78.27	53
HWGBS1835	2B	2BL	78.27	53
HWGBS1582	2B	2BL	78.53	54
HWGBS1652	2B	2BL	78.53	54
HWGBS1833	2B	2BL	78.53	54
HWGBS1586	2B	2BL	78.53	54
HWGBS1742	2B	2BL	78.53	54
HWGBS1743	2B	2BL	78.53	54
HWGBS1481	2B	2BL	78.53	54
HWGBS1589	2B	2BL	78.53	54
HWGBS1765	2B	2BL	78.53	54
HWGBS1764	2B	2BL	78.53	54
HWGBS1441	2B	2BL	78.8	55
HWGBS1440	2B	2BL	78.8	55
HWGBS1653	2B	2BL	78.8	55
HWGBS1808	2B	2BL	79.36	0
HWGBS1461	2B	2BL	79.93	56
HWGBS1460	2B	2BL	79.93	56
HWGBS1458	2B	2BL	87.22	57
HWGBS1457	2B	2BL	87.22	57
HWGBS1456	2B	2BL	87.22	57
HWGBS1863	2D	2DS	0	1
HWGBS1862	2D	2DS	0	1
HWGBS1861	2D	2DS	0	1
HWGBS1918	2D	2DS	4.99	0
HWGBS1871	2D	2DS	5.77	2
HWGBS1870	2D	2DS	5.77	2
HWGBS1954	2D	2DS	5.77	2
HWGBS1894	2D	2DS	5.77	2
HWGBS1981	2D	2DS	6.3	3
HWGBS1987	2D	2DS	6.3	3
HWGBS1980	2D	2DS	6.3	3
HWGBS1979	2D	2DS	6.3	3
HWGBS1897	2D	2DS	9.96	0
HWGBS1896	2D	2DS	11.33	0
HWGBS1895	2D	2DS	11.86	0
HWGBS1950	2D	2DS	12.41	4
HWGBS1944	2D	2DS	12.41	4
HWGBS1941	2D	2DS	12.66	0
HWGBS1952	2D	2DS	12.92	5
HWGBS1953	2D	2DS	12.92	5
HWGBS1951	2D	2DS	12.92	5
HWGBS1848	2D	2DS	12.92	5
HWGBS1930	2D	2DS	13.19	6
HWGBS1983	2D	2DS	13.19	6
HWGBS1911	2D	2DS	13.19	6
HWGBS1909	2D	2DS	13.19	6
HWGBS1891	2D	2DS	13.19	6
HWGBS1920	2D	2DS	13.19	6
HWGBS1956	2D	2DS	13.44	7
HWGBS1955	2D	2DS	13.44	7
HWGBS1984	2D	2DS	13.44	7
HWGBS1908	2D	2DS	13.44	7
HWGBS1865	2D	2DS	13.72	8
HWGBS1925	2D	2DS	13.72	8
HWGBS1935	2D	2DS	13.72	8
HWGBS1934	2D	2DS	13.72	8
HWGBS1912	2D	2DS	16.81	9
HWGBS1913	2D	2DS	16.81	9
HWGBS1962	2D	2DS	17.34	10
HWGBS1963	2D	2DS	17.34	10
HWGBS1958	2D	2DS	17.34	10
HWGBS1964	2D	2DS	17.34	10
HWGBS1961	2D	2DS	17.34	10
HWGBS1965	2D	2DS	17.34	10
HWGBS1960	2D	2DS	17.34	10
HWGBS1976	2D	2DS	17.59	11
HWGBS1901	2D	2DS	17.59	11
HWGBS1899	2D	2DS	17.59	11
HWGBS1982	2D	2DS	17.59	11
HWGBS1942	2D	2DS	17.59	11
HWGBS1974	2D	2DS	17.59	11
HWGBS1898	2D	2DS	17.59	11
HWGBS1900	2D	2DS	17.59	11
HWGBS1975	2D	2DS	17.59	11
HWGBS1990	2D	2DS	17.85	12
HWGBS1991	2D	2DS	17.85	12
HWGBS1992	2D	2DS	17.85	12
HWGBS1993	2D	2DS	17.85	12
HWGBS1903	2D	2DS	17.85	12
HWGBS1977	2D	2DS	17.85	12
HWGBS1978	2D	2DS	17.85	12
HWGBS1856	2D	2DS	18.11	13
HWGBS1857	2D	2DS	18.11	13
HWGBS1854	2D	2DS	18.11	13
HWGBS1855	2D	2DS	18.11	13
HWGBS1881	2D	2DS	18.63	14
HWGBS1882	2D	2DS	18.63	14
HWGBS1884	2D	2DS	18.63	14
HWGBS1883	2D	2DS	18.63	14
HWGBS1880	2D	2DS	18.63	14
HWGBS1879	2D	2DS	19.15	0
HWGBS1902	2D	2DS	19.41	15
HWGBS1850	2D	2DS	19.41	15
HWGBS1875	2D	2DS	19.41	15
HWGBS1949	2D	2DS	19.41	15
HWGBS1874	2D	2DS	19.41	15
HWGBS1869	2D	2DS	19.41	15
HWGBS1873	2D	2DS	19.41	15
HWGBS1940	2D	2DS	19.67	16
HWGBS1939	2D	2DS	19.67	16
HWGBS1926	2D	2DS	20.2	17
HWGBS1927	2D	2DS	20.2	17
HWGBS1928	2D	2DS	20.2	17
HWGBS1929	2D	2DS	25.95	0
HWGBS1851	2D	2DS	32.08	0
HWGBS1853	2D	2DS	35.82	18
HWGBS1966	2D	2DS	35.82	18
HWGBS1970	2D	2DS	35.82	18
HWGBS1971	2D	2DS	35.82	18
HWGBS1969	2D	2DS	35.82	18
HWGBS1986	2D	2DS	36.08	19
HWGBS1985	2D	2DS	36.08	19
HWGBS1923	2D	2DS	46.68	20
HWGBS1910	2D	2DS	46.68	20
HWGBS1885	2D	2DS	46.68	20
HWGBS1972	2D	2DS	46.93	21
HWGBS1973	2D	2DS	46.93	21
HWGBS1947	2D	2DS	47.18	0
HWGBS1915	2D	2DS	47.69	22
HWGBS1914	2D	2DS	47.69	22
HWGBS1892	2D	2DS	47.95	23
HWGBS1893	2D	2DS	47.95	23
HWGBS1887	2D	2DS	49.02	24
HWGBS1886	2D	2DS	49.02	24
HWGBS1948	2D	2DS	50.09	25
HWGBS1933	2D	2DS	50.09	25
HWGBS1932	2D	2DS	50.09	25
HWGBS1931	2D	2DS	51.17	0
HWGBS1938	2D	2DS	61.31	26
HWGBS1937	2D	2DS	61.31	26
HWGBS1936	2D	2DS	61.31	26
HWGBS1877	2D	2DS	62.91	26
HWGBS1859	2D	2DS	62.91	26
HWGBS1866	2D	2DS	62.91	26
HWGBS1889	2D	2DS	62.91	26
HWGBS1890	2D	2DS	62.91	26
HWGBS2000	2D	2DS	62.91	26
HWGBS1878	2D	2DS	62.91	26
HWGBS1946	2D	2DS	62.91	26
HWGBS1945	2D	2DS	62.91	26
HWGBS1860	2D	2DS	62.91	26
HWGBS1994	2D	2DS	63.17	0
HWGBS2032	3A	3AS	0	0
HWGBS2072	3A	3AS	1.39	1
HWGBS2075	3A	3AS	1.39	1
HWGBS2071	3A	3AS	1.39	1
HWGBS2073	3A	3AS	1.39	1
HWGBS2074	3A	3AS	1.39	1
HWGBS2052	3A	3AS	2.77	0
HWGBS2055	3A	3AS	18.91	0
HWGBS2015	3A	3AS	19.73	0
HWGBS2013	3A	3AS	19.99	2
HWGBS2014	3A	3AS	19.99	2
HWGBS2082	3A	3AS	19.99	2
HWGBS2018	3A	3AS	19.99	2
HWGBS2080	3A	3AS	19.99	2
HWGBS2031	3A	3AS	20.26	3
HWGBS2060	3A	3AS	20.26	3
HWGBS2030	3A	3AS	20.26	3
HWGBS2027	3A	3AS	20.52	0
HWGBS2028	3A	3AS	21.32	4
HWGBS2029	3A	3AS	21.32	4
HWGBS2037	3A	3AS	22.13	5
HWGBS2038	3A	3AS	22.13	5
HWGBS2039	3A	3AS	22.67	6
HWGBS2041	3A	3AS	22.67	6
HWGBS2040	3A	3AS	22.67	6
HWGBS2066	3A	3AS	38.63	7
HWGBS2067	3A	3AS	38.63	7
HWGBS2065	3A	3AS	38.63	7
HWGBS2036	3A	3AS	50.1	0
HWGBS2034	3A	3AS	51.54	8
HWGBS2035	3A	3AS	51.54	8
HWGBS2033	3A	3AS	52.37	0
HWGBS2068	3A	3AS	53.19	9
HWGBS2022	3A	3AS	53.19	9
HWGBS2021	3A	3AS	53.76	0
HWGBS2008	3A	3AS	54.32	10
HWGBS2010	3A	3AS	54.32	10
HWGBS2009	3A	3AS	54.32	10
HWGBS2051	3A	3AS	56.71	11
HWGBS2050	3A	3AS	56.71	11
HWGBS2049	3A	3AS	56.71	11
HWGBS2048	3A	3AS	56.71	11
HWGBS2007	3A	3AS	58.79	12
HWGBS2011	3A	3AS	58.79	12
HWGBS2043	3A	3AS	58.79	12
HWGBS2017	3A	3AS	58.79	12
HWGBS2057	3A	3AS	59.06	13
HWGBS2044	3A	3AS	59.06	13
[truncated: 2,311 more rows]

## Sheet: RAW_GBS_DATA_6120
Genotype	HWGBS1	HWGBS2	HWGBS3	HWGBS4	HWGBS5	HWGBS6	HWGBS7	HWGBS8	HWGBS9	HWGBS10	HWGBS11	HWGBS12	HWGBS13	HWGBS14	HWGBS15	HWGBS16	HWGBS17	HWGBS18	HWGBS19	HWGBS20	HWGBS21	HWGBS22	HWGBS23	HWGBS24	HWGBS25	HWGBS26	HWGBS27	HWGBS28	HWGBS29	HWGBS30	HWGBS31	HWGBS32	HWGBS33	HWGBS34	HWGBS35	HWGBS36	HWGBS37	HWGBS38	HWGBS39	HWGBS40	HWGBS41	HWGBS42	HWGBS43	HWGBS44	HWGBS45	HWGBS46	HWGBS47	HWGBS48	HWGBS49
[truncated: 204 more rows]
[truncated: 206 more columns]
