# Supplementary material for: Genotyping-by-Sequencing Derived High-Density Linkage Map and its Application to QTL Mapping of Flag Leaf Traits in Bread Wheat
Source: Sci Rep. 2017 Nov 27;7:16394. doi: 10.1038/s41598-017-16006-z (PMC5703991; doi:10.1038/s41598-017-16006-z)
Supplement: Supplementary file 3 — Dataset2 [file 41598_2017_16006_MOESM3_ESM.xls]

## Sheet: info
Title page for Supplementary Data S2, associated with the following paper:
Genotyping-by-sequencing derived high-density linkage map and its application to QTL mapping of flag leaf traits in bread wheat.
Waseem Hussain, P. Stephen. Baenziger,*, Vikas Belamkar, Mary J. Guttieri, Jorge P Venegas, Amanda Easterly, Ahmed Sallam, Jesse Poland

## Sheet: BLUPs_FLL
Line	L15	L16	M15	M16
HW_8	22.9936	21.9698	23.7034	26.9251
HW_9	21.8396	20.9049	22.0397	25.8503
HW_11	23.6425	22.7807	21.9131	27.0609
HW_12	22.232	19.3623	22.1863	26.0719
HW_13	20.462	18.6983	21.5724	25.1161
HW_15	20.9932	18.8457	22.8026	25.6483
HW_16	20.7986	21.9244	21.1349	24.6999
HW_17	19.2581	16.7804	25.0607	24.6001
HW_18	20.0796	17.5152	23.6853	24.6941
HW_20	22.1016	21.3291	22.933	27.5367
HW_24	21.9384	23.6215	23.9355	26.5599
HW_25	19.8392	18.9285	22.3241	24.8223
HW_27	21.0173	21.1087	21.5991	26.0017
HW_29	19.2568	20.1606	24.8388	24.919
HW_30	21.9813	23.1189	23.1842	25.8261
HW_31	20.2708	19.3638	23.7029	24.9346
HW_37	17.2462	16.4633	22.0559	24.3018
HW_40	17.6907	17.7042	22.3458	24.5701
HW_41	18.9948	20.5107	22.5916	24.2566
HW_43	20.1432	18.9021	21.0546	25.0218
HW_44	19.6372	21.2927	22.1826	24.565
HW_46	18.4526	17.7932	20.2087	24.0811
HW_47	24.3179	21.6996	23.2473	26.3271
HW_48	16.9619	17.5238	21.2554	23.8229
HW_52	19.8223	18.2114	21.4169	24.3346
HW_53	19.2221	18.6398	22.3834	22.8517
HW_54	18.764	17.8668	21.3864	24.7756
HW_56	18.9536	18.1829	21.7967	24.3943
HW_62	20.782	21.0179	23.5977	25.2815
HW_64	22.8512	20.9904	22.7339	26.4541
HW_65	20.807	20.0254	21.3184	25.0724
HW_66	18.4197	18.2032	23.7244	23.6028
HW_67	21.5252	20.6665	22.5413	25.3705
HW_68	21.8897	19.8566	23.6584	25.8203
HW_69	20.3908	20.7538	23.1533	25.3328
HW_70	24.1288	21.4439	24.3687	27.1157
HW_71	21.2413	19.5833	23.2844	25.2988
HW_72	24.9282	23.117	21.7657	27.5218
HW_75	23.7283	22.3589	22.028	27.5804
HW_76	19.5904	19.2896	23.2851	25.3346
HW_78	17.8516	16.4535	22.9863	24.7005
HW_79	16.0805	17.5603	22.419	24.5534
HW_80	20.0573	18.9877	21.6606	24.7921
HW_82	17.5798	19.7432	21.0221	22.6972
HW_83	19.7197	18.9601	25.2525	25.4305
HW_84	20.1962	17.6421	23.5784	24.7131
HW_85	19.375	19.5717	21.7132	24.5428
HW_86	20.0125	20.8529	21.2672	25.6672
HW_87	18.6107	21.3198	22.3308	24.1462
HW_88	19.2648	18.1074	21.2337	22.1909
HW_89	21.3996	20.5456	22.028	26.0643
HW_90	22.1781	23.7185	22.3665	27.5546
HW_92	19.6108	20.4303	21.0934	23.8539
HW_93	21.3978	21.2392	24.0066	25.546
HW_97	22.8534	21.2585	25.1393	26.2636
HW_98	18.9622	17.2392	20.9376	23.2759
HW_100	21.2232	19.9716	22.4376	26.0278
HW_102	20.5414	20.5985	20.8243	25.0949
HW_103	22.9796	22.0041	23.456	26.5852
HW_104	20.8638	22.5485	20.7426	25.1584
HW_106	22.0056	21.6462	22.2156	27.1974
HW_109	21.1961	18.8402	23.0334	25.5469
HW_110	18.8782	21.4535	23.9499	24.6733
HW_113	24.2854	21.2089	22.5539	26.2156
HW_115	20.9261	18.6419	21.1492	25.5826
HW_117	22.8921	23.0121	20.945	27.216
HW_118	19.6973	17.8232	22.0502	24.1352
HW_119	20.6687	19.1751	22.4251	25.33
HW_120	18.1931	16.4998	21.8482	23.3529
HW_121	21.0054	22.9291	22.7753	25.3805
HW_122	21.6151	22.9835	21.8152	25.6855
HW_123	16.836	21.6536	23.5765	23.7726
HW_124	19.3269	19.6797	20.3798	23.1011
HW_125	21.072	20.579	22.431	25.7662
HW_127	23.3603	20.8386	21.6257	28.1001
HW_128	20.3244	19.56	22.1591	25.6353
HW_130	23.6174	21.5367	23.5078	26.4328
HW_131	22.1915	21.4633	24.0563	25.3757
HW_132	19.9922	21.8994	23.1131	24.8149
HW_133	15.7601	16.5094	23.1108	24.0084
HW_135	20.1326	18.944	24.1022	24.7211
HW_136	22.5848	20.468	23.5725	25.4822
HW_137	20.5132	21.1381	23.531	25.5661
HW_138	22.1671	21.7697	22.3834	26.788
HW_139	22.9825	24.1951	23.4284	27.8165
HW_140	20.7367	20.525	20.6013	25.004
HW_141	21.4501	20.3964	23.0362	26.3573
HW_142	22.76	19.8476	22.2156	28.1254
HW_144	25.4027	21.64	26.2874	27.6971
HW_147	19.7723	18.8874	22.0554	24.0585
HW_148	20.0893	18.7031	21.5724	25.1703
HW_149	19.8437	19.0969	20.7893	25.0218
HW_152	20.3616	18.8099	23.9784	24.9453
HW_153	24.7315	20.914	23.1784	26.5078
HW_154	24.646	23.9635	25.0857	27.9224
HW_155	22.7674	23.2446	25.5466	26.8302
HW_157	23.6685	22.1654	23.5266	26.5463
HW_159	23.6942	21.0133	23.4308	27.1376
HW_160	21.1796	20.1081	25.4591	25.5125
HW_164	20.8711	18.5198	21.3212	24.8673
HW_165	21.2367	23.0181	22.8879	25.9498
HW_167	18.9754	21.2254	24.8743	24.3903
HW_170	19.9419	22.1647	24.2817	24.9654
HW_172	22.4176	20.0433	22.3953	25.4782
HW_173	16.9382	19.6998	21.8124	24.1443
HW_174	20.8677	20.0695	21.8835	25.5304
HW_175	21.6368	21.4559	23.3155	25.6234
HW_176	21.6674	23.2704	22.3308	25.918
HW_177	24.7516	20.4087	22.2041	27.1874
HW_178	21.2075	21.407	22.934	25.614
HW_179	19.3727	19.1034	22.0287	25.339
HW_181	24.4873	23.4152	23.9932	26.4552
HW_182	17.5769	20.6159	22.6686	24.1153
HW_184	19.0834	17.8236	20.9324	24.4962
HW_187	20.0062	20.0049	22.2784	24.5257
HW_192	18.4816	19.3676	24.0918	23.4631
HW_193	19.0116	19.2229	24.0918	24.3286
HW_194	23.7674	22.1328	20.7286	28.9734
HW_195	20.131	22.5874	21.3897	25.4985
HW_197	21.4832	20.8164	22.9324	25.8326
HW_198	17.7383	17.8607	22.3043	23.6904
HW_199	22.9239	22.9284	23.6792	27.9994
HW_200	15.9582	18.3029	23.6554	23.5874
HW_201	20.6271	19.1067	23.2172	25.8321
HW_203	20.4628	22.246	20.5174	25.0478
HW_206	21.3057	19.5308	20.3033	24.9872
HW_207	20.0796	17.4031	23.9579	24.764
HW_208	21.8181	20.7226	23.0628	25.4903
HW_209	24.9073	23.1837	25.5815	27.0142
HW_210	21.1482	19.1649	22.8755	25.2995
HW_211	25.472	20.2334	24.4264	27.8797
HW_212	19.2345	18.9346	21.2435	24.0249
HW_213	20.4548	19.2722	22.1154	25.22
HW_215	22.1088	18.6855	22.767	25.6965
HW_216	21.15	21.9621	22.9695	26.4232
HW_217	25.4743	22.2919	22.2784	26.5246
HW_218	24.557	23.701	23.9081	27.9353
HW_219	23.376	21.6294	22.702	26.3002
HW_221	20.7478	21.4306	22.7397	22.7294
HW_222	21.4735	19.5784	22.1117	25.6606
HW_224	22.9277	20.1498	22.0675	27.7582
HW_225	20.6051	21.2806	25.0223	25.395
HW_226	20.7715	19.3491	22.8279	25.015
HW_227	20.2653	18.416	21.8423	25.3427
HW_228	24.4829	21.7621	22.917	26.1721
HW_229	21.7474	20.5784	21.045	25.9418
HW_230	19.9312	18.2343	22.2811	25.1491
HW_231	18.1051	20.8743	22.9234	24.3929
HW_233	18.9183	17.422	21.1375	23.6498
HW_234	18.0435	19.6028	23.5547	24.5872
HW_235	19.7592	18.2619	22.6021	24.6969
HW_236	20.4657	22.3347	23.1676	25.1773
HW_237	18.1101	16.1027	21.4274	24.7715
HW_238	18.9285	19.6567	20.9724	24.6315
HW_239	22.21	19.071	23.9108	25.7469
HW_240	21.5252	21.3238	21.9821	25.5572
HW_241	23.5908	22.6453	24.7222	26.3258
HW_242	19.3202	18.9324	20.5383	24.5346
HW_243	22.8321	20.6085	23.9935	27.4726
HW_244	24.2962	24.913	21.3897	27.4609
HW_245	18.137	19.4205	21.5377	22.7603
HW_246	25.273	23.376	22.7784	26.6912
HW_247	22.8678	23.8063	21.7769	26.8194
HW_248	20.3192	18.1543	22.1741	24.9757
HW_249	19.8587	18.6293	21.8384	23.5083
HW_250	24.4253	22.1491	22.7014	27.4163
HW_251	22.0662	22.7742	22.7016	26.5789
HW_252	22.3564	22.1369	21.8895	26.7204
HW_253	20.2665	19.0507	23.456	24.9234
HW_254	17.653	17.1233	22.6487	24.5913
HW_255	20.8827	23.0826	22.7646	25.5339
HW_256	17.6636	18.0512	20.556	24.5308
HW_257	20.3545	20.5124	24.5281	25.2485
HW_258	19.4676	19.5062	22.2056	25.315
HW_259	20.3936	21.8501	23.3323	24.871
HW_263	21.1271	21.5261	22.405	25.7863
HW_264	23.5831	23.902	24.3985	27.4197
HW_265	18.6791	16.2085	22.9979	23.5587
HW_266	18.7468	21.3156	21.6149	24.6217
HW_267	23.0047	22.1425	22.8497	26.6394
HW_268	21.187	21.9202	25.2689	26.0971
HW_269	21.1832	20.5467	22.9525	25.7324
HW_270	20.4683	22.0378	20.5008	24.594
HW_271	18.4953	19.5863	22.454	22.1978
HW_272	22.6263	23.5996	20.7971	25.967
HW_273	24.0541	21.35	23.7387	27.8871
HW_275	18.8321	20.6447	22.095	23.3348
HW_276	20.8422	19.5615	22.2457	25.8468
HW_277	22.6002	22.9827	24.3526	26.9343
HW_278	20.2691	17.6671	22.9979	25.0102
HW_279	20.4256	22.246	22.7397	25.3589
HW_280	24.5898	23.7371	21.1702	26.3488
HW_281	18.2888	18.6007	21.2672	22.5214
HW_282	20.9745	20.6341	24.843	26.135

## Sheet: BLUPs_FLW
Line	L15	L16	M15	M16
HW_8	1.58293	1.57768	1.68706	1.5874
HW_9	1.62105	1.6896	1.54323	1.8081
HW_11	1.55966	1.51826	1.5526	1.50656
HW_12	1.54989	1.54751	1.68706	1.55145
HW_13	1.55126	1.55651	1.58836	1.54533
HW_15	1.63048	1.66967	1.7875	1.7904
HW_16	1.5774	1.60984	1.4658	1.60966
HW_17	1.59655	1.60298	1.68775	1.59511
HW_18	1.67374	1.66232	1.65236	1.697
HW_20	1.52503	1.4444	1.64521	1.4286
HW_24	1.60816	1.7912	1.7096	1.7062
HW_25	1.54461	1.4755	1.4763	1.4487
HW_27	1.56445	1.51857	1.51912	1.50693
HW_29	1.5603	1.53365	1.56621	1.51888
HW_30	1.6024	1.65766	1.56487	1.667
HW_31	1.55158	1.56168	1.54981	1.55829
HW_37	1.57571	1.55681	1.7317	1.56253
HW_40	1.57609	1.62994	1.61598	1.64487
HW_41	1.50318	1.4087	1.58998	1.3704
HW_43	1.5017	1.4301	1.61242	1.3891
HW_44	1.62269	1.7856	1.58998	1.7062
HW_46	1.49499	1.4421	1.50707	1.417
HW_47	1.67378	1.7919	1.61521	1.8517
HW_48	1.67987	1.66916	1.64667	1.8547
HW_52	1.5318	1.48997	1.6287	1.4752
HW_53	1.66849	1.8259	1.54881	1.8202
HW_54	1.51398	1.4053	1.57058	1.3596
HW_56	1.51363	1.4586	1.4874	1.4286
HW_62	1.5958	1.5861	1.69844	1.58973
HW_64	1.51624	1.4221	1.50745	1.3852
HW_65	1.51239	1.4562	1.57725	1.4316
HW_66	1.58785	1.62497	1.67211	1.63264
HW_67	1.56273	1.53921	1.56097	1.53152
HW_68	1.60627	1.60824	1.54651	1.60697
HW_69	1.52191	1.4308	1.67892	1.4047
HW_70	1.54292	1.49876	1.52928	1.4764
HW_71	1.53763	1.49287	1.54055	1.4775
HW_72	1.5321	1.50453	1.60964	1.4778
HW_75	1.58364	1.57833	1.4596	1.57933
HW_76	1.60403	1.60977	1.54651	1.60879
HW_78	1.57086	1.65452	1.715	1.67895
HW_79	1.475	1.4467	1.52649	1.4144
HW_80	1.59191	1.62377	1.50149	1.63347
HW_82	1.53714	1.4771	1.55493	1.4564
HW_83	1.6161	1.775	1.59115	1.7226
HW_84	1.61314	1.64411	1.60204	1.66175
HW_85	1.54372	1.4762	1.66497	1.4588
HW_86	1.51586	1.4387	1.60483	1.417
HW_87	1.52671	1.4742	1.56487	1.4484
HW_88	1.56311	1.56952	1.52649	1.56071
HW_89	1.55585	1.52403	1.4596	1.51463
HW_90	1.5641	1.52306	1.57162	1.50547
HW_92	1.66691	1.7275	1.56342	1.6916
HW_93	1.60689	1.59061	1.7403	1.59511
HW_97	1.66668	1.68413	1.63261	1.6917
HW_98	1.59727	1.59731	1.4987	1.60195
HW_100	1.51128	1.4616	1.5493	1.4323
HW_102	1.55915	1.57388	1.61196	1.57518
HW_103	1.55564	1.54245	1.53486	1.52846
HW_104	1.58769	1.63201	1.54813	1.63644
HW_106	1.57808	1.54593	1.57982	1.55058
HW_109	1.62831	1.7234	1.61888	1.6957
HW_110	1.58688	1.53583	1.67781	1.52148
HW_113	1.57873	1.52775	1.60964	1.50547
HW_115	1.55193	1.51087	1.63685	1.50779
HW_117	1.52406	1.49502	1.50193	1.4778
HW_118	1.5596	1.54898	1.62916	1.53077
HW_119	1.54959	1.51603	1.4987	1.5051
HW_120	1.5276	1.4238	1.61051	1.4051
HW_121	1.62583	1.8127	1.64577	1.8518
HW_122	1.50774	1.4253	1.56766	1.3901
HW_123	1.64083	1.7982	1.569	1.6917
HW_124	1.53618	1.4787	1.61196	1.4618
HW_125	1.62505	1.64812	1.51544	1.66249
HW_127	1.5518	1.56739	1.51861	1.55829
HW_128	1.566	1.53497	1.58278	1.51966
HW_130	1.5547	1.5543	1.7512	1.55954
HW_131	1.5991	1.58903	1.62747	1.58982
HW_132	1.61118	1.64423	1.63182	1.651
HW_133	1.60959	1.7011	1.7066	1.7054
HW_135	1.63633	1.67264	1.6103	1.8341
HW_136	1.6836	1.67616	1.61677	1.6961
HW_137	1.60352	1.59966	1.60483	1.60879
HW_138	1.53163	1.51001	1.50696	1.4898
HW_139	1.54775	1.50924	1.50763	1.4898
HW_140	1.5164	1.4591	1.52425	1.435
HW_141	1.49565	1.4488	1.54651	1.417
HW_142	1.58947	1.59479	1.63562	1.60879
HW_144	1.61907	1.7198	1.7519	1.7322
HW_147	1.52986	1.484	1.65225	1.471
HW_148	1.66679	1.68305	1.58836	1.7329
HW_149	1.5816	1.59736	1.52091	1.59388
HW_152	1.66331	1.67936	1.67205	1.7843
HW_153	1.58283	1.66448	1.54651	1.67398
HW_154	1.62995	1.67937	1.55997	1.8227
HW_155	1.5501	1.54898	1.69333	1.53077
HW_157	1.6812	1.7545	1.7654	1.8111
HW_159	1.64117	1.7654	1.7429	1.697
HW_160	1.61223	1.64621	1.58507	1.65209
HW_164	1.52807	1.50075	1.7435	1.4733
HW_165	1.53308	1.52178	1.58719	1.5051
HW_167	1.61166	1.60758	1.61085	1.60697
HW_170	1.63633	1.7056	1.57458	1.7834
HW_172	1.60961	1.62209	1.57391	1.62335
HW_173	1.55776	1.56375	1.62714	1.566
HW_174	1.57606	1.52925	1.53865	1.51966
HW_175	1.53031	1.4781	1.57446	1.4577
HW_176	1.57963	1.57186	1.6374	1.56477
HW_177	1.65024	1.67739	1.66474	1.7062
HW_178	1.6801	1.8034	1.8072	1.7644
HW_179	1.63168	1.7893	1.67205	1.68926
HW_181	1.51817	1.4328	1.56655	1.4047
HW_182	1.51001	1.4607	1.57882	1.4323
HW_184	1.51386	1.4629	1.5214	1.4338
HW_187	1.62278	1.699	1.5633	1.6947
HW_192	1.60403	1.61717	1.63026	1.62335
HW_193	1.54963	1.54018	1.61631	1.53161
HW_194	1.53448	1.4877	1.64032	1.4577
HW_195	1.57703	1.54586	1.4267	1.53343
HW_197	1.61669	1.64851	1.5805	1.66175
HW_198	1.63419	1.7973	1.57492	1.9068
HW_199	1.52354	1.4754	1.62435	1.4607
HW_200	1.66331	1.7076	1.65024	1.7115
HW_201	1.51605	1.4069	1.5854	1.3849
HW_203	1.59088	1.66616	1.54813	1.67713
HW_206	1.51624	1.4346	#N/A	#N/A
HW_207	1.56287	1.57006	1.63562	1.57933
HW_208	1.65744	1.677	1.56097	1.8777
HW_209	1.63732	1.7904	1.7025	1.7208
HW_210	1.55606	1.55267	1.54055	1.54876
HW_211	1.7065	1.67672	1.701	1.7038
HW_212	1.56903	1.56301	1.53307	1.55988
HW_213	1.61304	1.61068	1.58732	1.60428
HW_215	1.55321	1.52206	1.69264	1.52112
HW_216	1.54901	1.55106	1.7124	1.54798
HW_217	1.6929	1.8306	1.58841	1.839
HW_218	1.63676	1.7523	1.66932	1.8195
HW_219	1.6902	1.761	1.618	1.6916
HW_221	1.57842	1.67573	1.61509	1.68853
HW_222	1.51428	1.4495	1.57162	1.4178
HW_224	1.56398	1.52902	1.59377	1.53043
HW_225	1.61135	1.6867	1.714	1.7843
HW_226	1.55919	1.56175	1.52091	1.55145
HW_227	1.52939	1.49678	1.56587	1.49201
HW_228	1.60284	1.62821	1.53218	1.63876
HW_229	1.59321	1.59378	1.50466	1.58973
HW_230	1.57635	1.57972	1.68706	1.58982
HW_231	1.66068	1.713	1.6653	1.8662
HW_233	1.53121	1.49983	1.64311	1.4722
HW_234	1.59222	1.59496	1.7136	1.60319
HW_235	1.55362	1.56076	1.7487	1.55954
HW_236	1.55822	1.59115	1.4769	1.5874
HW_237	1.54863	1.4727	1.60772	1.4633
HW_238	1.54273	1.48	1.63986	1.4633
HW_239	1.67573	1.6912	1.7708	1.7238
HW_240	1.51488	1.4537	1.53262	1.4286
HW_241	1.54394	1.55399	1.56376	1.54913
HW_242	1.50067	1.4538	1.60204	1.435
HW_243	1.62541	1.6299	1.64678	1.65063
HW_244	1.55137	1.55904	1.4853	1.54913
HW_245	1.57744	1.53753	1.57725	1.52846
HW_246	1.54364	1.5464	1.7387	1.54533
HW_247	1.6822	1.7669	1.6104	1.8057
HW_248	1.52435	1.4714	1.60772	1.4618
HW_249	1.56347	1.5851	1.4875	1.5874
HW_250	1.61897	1.59331	1.57414	1.60122
HW_251	1.53309	1.4612	1.57703	1.4496
HW_252	1.62852	1.806	1.61877	1.762
HW_253	1.54524	1.49524	1.56834	1.4722
HW_254	1.64492	1.7618	1.63195	1.7054
HW_255	1.55193	1.53142	1.51321	1.51622
HW_256	1.59788	1.65139	1.55818	1.66518
HW_257	1.58636	1.53633	1.7263	1.53043
HW_258	1.55388	1.5064	1.51812	1.4855
HW_259	1.58527	1.65131	1.57324	1.65943
HW_263	1.57377	1.57596	1.56856	1.58055
HW_264	1.65688	1.6893	1.65214	1.7343
HW_265	1.62055	1.67654	1.57145	1.8486
HW_266	1.5248	1.49766	1.53274	1.476
HW_267	1.66525	1.66882	1.66352	1.8486
HW_268	1.56445	1.52851	1.7263	1.52112
HW_269	1.61172	1.8532	1.58519	1.7498
HW_270	1.53526	1.50765	1.4546	1.4879
HW_271	1.54323	1.57644	1.67892	1.57823
HW_272	1.57955	1.6047	1.50484	1.60354
HW_273	1.65603	1.7254	1.7584	1.836
HW_275	1.60725	1.66639	1.53553	1.67705
HW_276	1.54282	1.5146	1.6459	1.4898
HW_277	1.62103	1.8062	1.58283	1.8341
HW_278	1.61113	1.63923	1.64678	1.66175
HW_279	1.59665	1.65325	1.60114	1.66175
HW_280	1.60196	1.61595	1.56051	1.62189
HW_281	1.52549	1.50482	1.53307	1.49055
HW_282	1.62864	1.807	1.61309	1.7345

## Sheet: BLUPs_FLA
Line	L15	L16	M15	M16
HW_8	28.0857	34.6703	30.3653	33.7583
HW_9	28.3912	28.6512	28.5753	36.7776
HW_11	28.9242	28.3319	28.0364	33.192
HW_12	26.5358	30.389	28.4183	32.5503
HW_13	25.0061	24.5891	28.3948	31.5218
HW_15	27.8665	31.313	33.1886	35.2774
HW_16	25.9049	21.2501	25.2266	32.0942
HW_17	25.3893	22.6924	34.6681	31.7371
HW_18	28.6302	28.0591	32.1124	33.5685
HW_20	26.1335	31.5352	27.7031	32.2604
HW_24	28.9748	32.7232	31.8849	35.7647
HW_25	24.8855	22.9679	26.4856	29.8742
HW_27	26.6794	25.9924	26.5218	32.0622
HW_29	24.7451	17.8574	33.3976	31.0737
HW_30	27.6384	24.9863	28.7617	34.7902
HW_31	25.9476	24.0601	30.124	31.1009
HW_37	23.2724	26.3066	29.9255	31.1343
HW_40	23.8971	21.4163	27.9026	31.4232
HW_41	23.4193	18.2679	29.0171	28.257
HW_43	23.9463	23.653	26.3701	28.7621
HW_44	26.2601	23.6389	28.5052	33.2994
HW_46	22.1039	22.5257	25.226	28.6011
HW_47	33.1995	32.9709	29.1419	38.2214
HW_48	25.251	21.5031	27.6091	35.2213
HW_52	23.9789	20.4632	25.5414	29.7677
HW_53	27.4231	26.6399	29.2103	32.7084
HW_54	23.2801	22.0299	25.295	28.342
HW_56	23.4291	21.7759	26.316	29.333
HW_62	26.9864	25.5805	30.9544	32.1103
HW_64	26.1755	25.9163	26.8254	29.9169
HW_65	24.4192	22.0165	27.1579	29.7539
HW_66	24.3247	21.2405	33.9904	31.2775
HW_67	27.0319	25.6484	29.1124	31.1676
HW_68	27.6489	26.9473	29.4034	33.6528
HW_69	25.0083	23.1916	29.5655	29.6406
HW_70	28.5213	26.7004	30.9009	32.3141
HW_71	25.3408	25.5336	30.0914	30.8876
HW_72	28.7235	30.3912	27.1309	33.0225
HW_75	29.3898	30.7026	25.6016	35.195
HW_76	26.3077	26.1191	28.9625	33.1736
HW_78	24.0824	27.3687	30.5649	33.4878
HW_79	20.7572	20.8243	28.4342	28.7597
HW_80	25.9533	26.2979	26.6989	32.3463
HW_82	22.6182	21.8798	26.0518	27.2875
HW_83	26.978	27.6745	33.3019	35.1397
HW_84	26.2001	21.4542	28.844	33.0486
HW_85	24.2927	22.1713	27.2069	29.0972
HW_86	24.3428	23.7596	26.2087	30.0513
HW_87	22.8327	20.0612	27.7538	29.2829
HW_88	25.305	22.8951	27.0064	28.3558
HW_89	26.3438	27.2872	25.6016	31.4902
HW_90	27.9158	31.2165	28.8069	33.3351
HW_92	26.826	20.2068	28.2955	32.1948
HW_93	28.4093	25.9684	33.304	32.7815
HW_97	31.4214	30.6314	36.5379	35.1257
HW_98	25.0386	23.3717	25.7869	30.0106
HW_100	25.426	25.1376	28.0654	30.7207
HW_102	25.6434	24.8051	24.2943	31.6525
HW_103	27.7032	28.1394	30.0159	31.4374
HW_104	26.6366	23.7682	25.3285	33.2524
HW_106	27.6494	32.6352	27.4414	34.143
HW_109	28.4387	30.9575	29.9157	35.0278
HW_110	25.0033	19.7094	36.6647	30.9545
HW_113	29.558	28.1208	28.0803	31.9954
HW_115	26.548	28.8566	25.332	31.249
HW_117	26.4679	26.5812	24.2111	32.7218
HW_118	24.4898	23.6213	28.1996	30.2557
HW_119	25.5232	25.2573	27.4616	31.3305
HW_120	22.9375	23.8954	28.098	27.8152
HW_121	28.409	26.7719	31.3991	36.9279
HW_122	24.9742	21.644	27.245	29.6949
HW_123	23.8845	23.0131	31.8165	32.1176
HW_124	24.0798	22.3472	23.8078	28.2139
HW_125	28.0042	29.0541	28.0929	33.9707
HW_127	27.9334	27.8241	26.0285	34.4321
HW_128	25.6472	25.5468	28.9538	31.8986
HW_130	28.2563	33.6412	32.7844	33.7023
HW_131	27.8225	25.7115	32.6204	32.2287
HW_132	26.3419	22.9299	31.3239	33.1067
HW_133	22.8309	27.9726	30.3955	32.9048
HW_135	27.1592	26.8202	34.0402	34.8233
HW_136	30.3665	27.1673	32.5954	34.8914
HW_137	26.925	26.2704	28.9002	33.4372
HW_138	26.5445	27.3173	27.6747	32.4563
HW_139	27.6885	23.2097	29.2561	33.4854
HW_140	24.4164	22.7173	24.5776	29.4094
HW_141	25.2797	25.524	28.6685	30.6823
HW_142	28.6627	30.7475	29.4768	36.3512
HW_144	31.509	31.7385	39.5694	36.7287
HW_147	24.28	21.656	28.856	28.7875
HW_148	27.742	26.1287	28.3948	34.3619
HW_149	26.1871	24.6688	26.2913	32.6208
HW_152	28.4798	26.252	34.9991	35.383
HW_153	30.0954	29.3475	28.8365	34.1547
HW_154	31.6437	33.3212	33.1305	39.8706
HW_155	27.3627	31.3434	35.6232	33.0453
HW_157	31.4679	29.7088	33.6521	38.2303
HW_159	30.4456	36.2749	32.3251	36.5614
HW_160	27.7806	26.8144	34.7548	34.2076
HW_164	24.8094	24.0235	31.2988	29.6507
HW_165	25.5853	22.9932	29.2796	31.9614
HW_167	25.403	20.1782	35.3445	32.0245
HW_170	26.9697	22.7671	32.9941	35.7459
HW_172	28.2717	26.3977	30.1475	33.5953
HW_173	23.0613	23.6982	27.6464	30.7592
HW_174	26.0009	24.671	27.5185	31.79
HW_175	25.5602	24.2155	29.5	30.999
HW_176	27.2003	24.0376	30.4604	33.0934
HW_177	32.1414	33.9	27.5945	36.5115
HW_178	29.2525	29.1093	34.4225	35.6406
HW_179	26.7161	28.0945	32.0056	33.8124
HW_181	27.9254	27.8173	31.1559	30.6475
HW_182	22.2313	18.966	28.6866	28.939
HW_184	23.3412	22.2889	25.3562	29.3734
HW_187	27.1586	24.8494	27.8238	33.5063
HW_192	25.2235	22.9229	32.7861	31.2662
HW_193	23.7214	21.8639	32.2014	30.1201
HW_194	27.4553	28.7638	26.9081	34.2354
HW_195	25.7388	21.4404	24.2177	31.9273
HW_197	28.1888	27.3421	30.334	34.3812
HW_198	24.9284	24.2992	29.3138	34.5899
HW_199	26.7678	27.0553	29.87	33.0745
HW_200	23.9064	24.0917	34.0354	32.4406
HW_201	25.0582	27.0722	28.8357	29.8801
HW_203	25.9091	23.7399	25.0732	33.4026
HW_206	24.887	23.2657	25.1976	29.2665
HW_207	25.9585	26.7971	31.7951	32.0855
HW_208	28.9488	27.58	29.7653	36.6437
HW_209	31.5145	32.294	35.8307	36.61
HW_210	25.7304	25.6935	29.5827	32.0539
HW_211	34.2117	33.6115	31.9098	37.1783
HW_212	25.1326	23.453	26.575	30.6055
HW_213	26.8672	26.4915	26.7182	32.3008
HW_215	26.5572	29.0686	29.3842	32.0656
HW_216	25.9307	26.4794	30.6735	33.1702
HW_217	33.7685	30.397	28.7477	38.7083
HW_218	31.1444	31.614	34.1497	38.8443
HW_219	31.4342	32.3676	28.5854	35.1489
HW_221	25.908	22.5799	30.1685	30.0016
HW_222	24.9625	24.4543	28.4879	30.1209
HW_224	28.4017	30.2257	27.7706	34.5482
HW_225	27.6456	26.7304	37.7957	35.9804
HW_226	25.5087	24.6022	28.715	31.4382
HW_227	24.3627	27.3409	26.5093	31.1869
HW_228	30.9033	30.5821	29.3105	34.2896
HW_229	27.8222	27.8214	24.924	32.8281
HW_230	26.1442	29.179	28.54	31.9823
HW_231	26.3208	22.1207	32.3693	35.7617
HW_233	24.0286	22.5083	27.5326	29.3188
HW_234	24.5539	23.9178	33.3121	32.4244
HW_235	24.4121	21.2479	31.5855	31.8156
HW_236	25.5536	21.6355	27.7922	31.8588
HW_237	23.4821	23.8807	27.4724	30.072
HW_238	23.8462	22.3307	25.419	29.9367
HW_239	29.8325	31.9678	34.2094	35.5368
HW_240	25.0206	23.7128	26.368	30.4163
HW_241	28.7202	28.6985	31.9612	32.9377
HW_242	23.2399	21.3909	25.2535	28.9802
HW_243	29.536	32.4245	32.3055	36.401
HW_244	29.1595	24.958	26.1343	34.1322
HW_245	24.1232	22.116	27.4272	27.6763
HW_246	29.0845	28.7819	33.1074	33.1794
HW_247	31.3679	32.9779	27.0115	37.8363
HW_248	25.0662	26.6582	28.4072	29.9926
HW_249	25.1078	25.3008	26.4034	30.0447
HW_250	30.4914	27.6924	26.7513	33.7298
HW_251	26.3195	32.7606	27.9059	31.1286
HW_252	29.1269	30.7312	27.445	36.8697
HW_253	25.4783	23.3702	31.3457	30.5712
HW_254	25.5153	24.8982	29.0621	33.6289
HW_255	26.5088	21.9579	28.6816	31.4454
HW_256	24.4641	23.0967	26.5412	33.1374
HW_257	26.3537	24.2057	33.4423	31.9071
HW_258	24.7828	24.1342	27.8742	30.2333
HW_259	26.7964	22.9406	29.2726	32.0117
HW_263	26.741	26.5267	26.2179	32.7811
HW_264	31.3922	34.9162	36.261	37.9087
HW_265	26.04	26.1537	28.0354	33.4875
HW_266	23.739	19.0889	27.966	30.1301
HW_267	31.649	35.4431	31.3881	37.6861
HW_268	26.8336	26.0999	34.4922	32.4803
HW_269	28.2256	31.8383	31.4098	35.5277
HW_270	25.4616	20.2001	24.2205	29.6487
HW_271	23.9265	23.3513	28.668	29.0059
HW_272	27.6533	23.689	26.0826	33.4792
HW_273	32.4929	35.1049	36.5087	40.9746
HW_275	25.4198	19.9213	28.66	31.3431
HW_276	25.7083	25.6369	29.0776	31.5145
HW_277	29.985	31.2356	31.1226	37.8013
HW_278	27.136	28.0194	30.9493	33.4022
HW_279	26.0744	23.5765	29.6319	33.8173
HW_280	30.1341	29.5036	26.4123	34.3506
HW_281	23.5952	22.3233	26.6028	28.2683
HW_282	28.2688	31.3509	35.2306	36.0831
