# Supplementary material for: Genotyping-by-Sequencing Derived High-Density Linkage Map and its Application to QTL Mapping of Flag Leaf Traits in Bread Wheat
Source: Sci Rep. 2017 Nov 27;7:16394. doi: 10.1038/s41598-017-16006-z (PMC5703991; doi:10.1038/s41598-017-16006-z)
Supplement: Supplementary file 4 — Dataset3 [file 41598_2017_16006_MOESM4_ESM.xls]

## Sheet: Info
Title page for Supplementary Data S3, associated with the following paper:
Genotyping-by-sequencing derived high-density linkage map and its application to QTL mapping of flag leaf traits in bread wheat.
Waseem Hussain, P. Stephen. Baenziger,*, Vikas Belamkar, Mary J. Guttieri, Jorge P Venegas, Amanda Easterly, Ahmed Sallam, Jesse Poland

## Sheet: SD_distribution
Sno	chromosome	marker	position	type
1	1	XSNP238	0	SD
2	1	XSNP237	0	SD
3	1	XSNP239	0	SD
4	1	XSNP260	43.25	SD
5	1	XSNP1	65.52	SD
6	1	XSNP116	69.29	SNP
7	1	XSNP59	70.98	SNP
8	1	XSNP58	70.98	SNP
9	1	XSNP60	70.98	SNP
10	1	XSNP150	72.34	SNP
11	1	XSNP62	72.34	SNP
12	1	XSNP99	72.34	SNP
13	1	XSNP115	73.16	SNP
14	1	XSNP49	77.55	SD
15	1	XSNP51	77.55	SD
16	1	XSNP50	77.55	SD
17	1	XSNP48	77.55	SD
18	1	XSNP195	78.34	SNP
19	1	XSNP194	78.34	SNP
20	1	XSNP196	78.34	SNP
21	1	XSNP101	78.88	SNP
22	1	XSNP103	78.88	SNP
23	1	XSNP119	78.88	SNP
24	1	XSNP121	78.88	SNP
25	1	XSNP151	78.88	SNP
26	1	XSNP100	78.88	SNP
27	1	XSNP118	78.88	SNP
28	1	XSNP102	78.88	SNP
29	1	XSNP117	78.88	SNP
30	1	XSNP120	78.88	SNP
31	1	XSNP136	79.14	SNP
32	1	XSNP123	79.14	SNP
33	1	XSNP137	79.14	SNP
34	1	XSNP24	79.99	SNP
35	1	XSNP20	79.99	SNP
36	1	XSNP23	79.99	SNP
37	1	XSNP30	80.3	SNP
38	1	XSNP31	80.3	SNP
39	1	XSNP22	80.63	SNP
40	1	XSNP21	80.63	SNP
41	1	XSNP19	80.63	SNP
42	1	XSNP25	80.63	SNP
43	1	XSNP96	81.21	SNP
44	1	XSNP98	81.21	SNP
45	1	XSNP97	81.21	SNP
46	1	XSNP85	81.85	SNP
47	1	XSNP190	81.85	SNP
48	1	XSNP26	81.85	SNP
49	1	XSNP153	81.85	SNP
50	1	XSNP109	81.85	SNP
51	1	XSNP37	81.85	SNP
52	1	XSNP110	81.85	SNP
53	1	XSNP189	81.85	SNP
54	1	XSNP86	81.85	SNP
55	1	XSNP39	81.85	SNP
56	1	XSNP87	81.85	SNP
57	1	XSNP135	81.85	SNP
58	1	XSNP36	81.85	SNP
59	1	XSNP188	82.11	SNP
60	1	XSNP187	82.11	SNP
61	1	XSNP186	82.11	SNP
62	1	XSNP40	82.11	SD
63	1	XSNP16	82.62	SD
64	1	XSNP134	82.62	SD
65	1	XSNP127	83.44	SNP
66	1	XSNP75	83.44	SNP
67	1	XSNP76	83.72	SNP
68	1	XSNP8	83.98	SNP
69	1	XSNP33	83.98	SNP
70	1	XSNP165	83.98	SNP
71	1	XSNP9	83.98	SNP
72	1	XSNP29	83.98	SNP
73	1	XSNP6	83.98	SNP
74	1	XSNP5	83.98	SNP
75	1	XSNP126	84.53	SNP
76	1	XSNP129	84.82	SNP
77	1	XSNP128	84.82	SNP
78	1	XSNP69	87.4	SNP
79	1	XSNP68	87.4	SNP
80	1	XSNP70	87.4	SNP
81	1	XSNP71	87.4	SNP
82	1	XSNP61	89.51	SNP
83	1	XSNP146	89.51	SNP
84	1	XSNP147	89.51	SNP
85	1	XSNP145	89.51	SNP
86	1	XSNP14	89.51	SNP
87	1	XSNP15	89.51	SNP
88	1	XSNP178	89.78	SNP
89	1	XSNP12	89.78	SNP
90	1	XSNP34	90.05	SNP
91	1	XSNP13	90.31	SNP
92	1	XSNP111	90.86	SNP
93	1	XSNP7	91.71	SNP
94	1	XSNP108	91.99	SNP
95	1	XSNP142	92.53	SNP
96	1	XSNP125	92.53	SNP
97	1	XSNP141	92.53	SNP
98	1	XSNP56	92.53	SNP
99	1	XSNP138	92.53	SNP
100	1	XSNP54	92.53	SNP
101	1	XSNP140	92.53	SNP
102	1	XSNP95	92.53	SNP
103	1	XSNP55	92.53	SNP
104	1	XSNP57	92.53	SNP
105	1	XSNP94	92.53	SNP
106	1	XSNP143	92.53	SNP
107	1	XSNP139	92.53	SNP
108	1	XSNP2	92.8	SNP
109	1	XSNP3	93.06	SNP
110	1	XSNP18	93.33	SNP
111	1	XSNP38	93.33	SNP
112	1	XSNP179	93.33	SNP
113	1	XSNP10	93.33	SNP
114	1	XSNP164	93.33	SNP
115	1	XSNP162	95.08	SD
116	1	XSNP163	95.08	SD
117	1	XSNP35	102.57	SD
118	1	XSNP124	113.55	SNP
119	1	XSNP159	114.09	SNP
120	1	XSNP158	114.09	SNP
121	1	XSNP155	114.09	SNP
122	1	XSNP181	114.09	SNP
123	1	XSNP154	114.09	SNP
124	1	XSNP156	114.09	SNP
125	1	XSNP182	114.09	SNP
126	1	XSNP157	114.09	SNP
127	1	XSNP81	120.03	SNP
128	1	XSNP80	120.03	SNP
129	1	XSNP42	120.57	SNP
130	1	XSNP160	120.84	SNP
131	1	XSNP122	120.84	SNP
132	1	XSNP161	120.84	SNP
133	1	XSNP91	121.7	SNP
134	1	XSNP92	121.7	SNP
135	1	XSNP191	122.86	SNP
136	1	XSNP47	122.86	SNP
137	1	XSNP184	122.86	SNP
138	1	XSNP45	122.86	SNP
139	1	XSNP104	122.86	SNP
140	1	XSNP130	122.86	SNP
141	1	XSNP52	122.86	SNP
142	1	XSNP148	123.17	SNP
143	1	XSNP53	123.48	SNP
144	1	XSNP78	123.48	SNP
145	1	XSNP175	124.58	SNP
146	1	XSNP172	124.84	SNP
147	1	XSNP174	124.84	SNP
148	1	XSNP173	124.84	SNP
149	1	XSNP89	125.11	SNP
150	1	XSNP90	125.11	SNP
151	1	XSNP192	125.41	SNP
152	1	XSNP82	130.13	SNP
153	1	XSNP83	130.13	SNP
154	1	XSNP65	134.04	SNP
155	1	XSNP72	134.04	SNP
156	1	XSNP66	134.04	SNP
157	1	XSNP63	134.04	SNP
158	1	XSNP67	134.04	SNP
159	1	XSNP170	134.04	SNP
160	1	XSNP93	134.04	SNP
161	1	XSNP176	134.04	SNP
162	1	XSNP64	134.04	SNP
163	1	XSNP73	134.04	SNP
164	1	XSNP88	134.04	SNP
165	1	XSNP106	134.04	SNP
166	1	XSNP105	134.04	SNP
167	1	XSNP132	134.04	SNP
168	1	XSNP133	135.48	SNP
169	1	XSNP167	136.63	SNP
170	1	XSNP168	136.63	SNP
171	1	XSNP241	150.62	SNP
172	1	XSNP256	170.86	SNP
173	1	XSNP198	170.86	SNP
174	1	XSNP199	170.86	SNP
175	1	XSNP200	171.66	SNP
176	1	XSNP282	172.73	SNP
177	1	XSNP202	173.55	SNP
178	1	XSNP203	173.55	SNP
179	1	XSNP201	173.55	SNP
180	1	XSNP231	179.91	SNP
181	1	XSNP252	179.91	SNP
182	1	XSNP248	180.71	SNP
183	1	XSNP249	180.71	SNP
184	1	XSNP280	183.41	SNP
185	1	XSNP279	183.41	SNP
186	1	XSNP255	198.16	SNP
187	1	XSNP253	199.04	SNP
188	1	XSNP242	199.32	SNP
189	1	XSNP278	199.32	SNP
190	1	XSNP269	199.32	SNP
191	1	XSNP259	199.32	SNP
192	1	XSNP266	199.32	SNP
193	1	XSNP233	199.32	SNP
194	1	XSNP222	199.32	SNP
195	1	XSNP267	199.32	SNP
196	1	XSNP232	199.32	SNP
197	1	XSNP258	199.32	SNP
198	1	XSNP264	199.32	SNP
199	1	XSNP262	199.32	SNP
200	1	XSNP225	199.32	SNP
201	1	XSNP261	199.32	SNP
202	1	XSNP234	199.32	SNP
203	1	XSNP224	199.32	SNP
204	1	XSNP223	199.32	SNP
205	1	XSNP218	199.58	SNP
206	1	XSNP221	199.85	SNP
207	1	XSNP220	199.85	SNP
208	1	XSNP219	199.85	SNP
209	1	XSNP272	199.85	SNP
210	1	XSNP273	200.11	SNP
211	1	XSNP271	200.11	SNP
212	1	XSNP270	200.11	SNP
213	1	XSNP268	200.11	SNP
214	1	XSNP209	200.11	SNP
215	1	XSNP277	200.11	SNP
216	1	XSNP263	200.11	SNP
217	1	XSNP283	200.65	SNP
218	1	XSNP284	200.65	SNP
219	1	XSNP230	216.05	SNP
220	1	XSNP229	216.05	SNP
221	1	XSNP227	216.33	SNP
222	1	XSNP226	216.33	SNP
223	1	XSNP228	216.62	SNP
224	1	XSNP204	218.34	SNP
225	1	XSNP206	218.34	SNP
226	1	XSNP205	218.34	SNP
227	1	XSNP243	220.88	SNP
228	1	XSNP244	220.88	SNP
229	1	XSNP245	222.24	SNP
230	1	XSNP246	222.24	SNP
231	2	XSNP442	0	SD
232	2	XSNP945	29.94	SD
233	2	XSNP685	49.57	SD
234	2	XSNP684	49.57	SD
235	2	XSNP832	58.73	SD
236	2	XSNP833	58.73	SD
237	2	XSNP973	78.76	SD
238	2	XSNP974	78.76	SD
239	2	XSNP678	91.19	SD
240	2	XSNP679	91.19	SD
241	2	XSNP923	100.13	SNP
242	2	XSNP920	101.01	SNP
243	2	XSNP919	101.01	SNP
244	2	XSNP758	101.01	SNP
245	2	XSNP759	101.54	SNP
246	2	XSNP762	101.81	SNP
247	2	XSNP747	101.81	SNP
248	2	XSNP848	102.08	SNP
249	2	XSNP843	102.61	SNP
250	2	XSNP842	102.61	SNP
251	2	XSNP668	102.89	SNP
252	2	XSNP726	103.46	SNP
253	2	XSNP927	103.73	SNP
254	2	XSNP928	103.73	SNP
255	2	XSNP745	104	SNP
256	2	XSNP901	104.27	SNP
257	2	XSNP761	104.82	SNP
258	2	XSNP878	105.09	SNP
259	2	XSNP790	105.37	SNP
260	2	XSNP680	105.64	SNP
261	2	XSNP824	105.64	SNP
262	2	XSNP836	105.64	SNP
263	2	XSNP837	105.64	SNP
264	2	XSNP941	105.64	SNP
265	2	XSNP942	105.9	SNP
266	2	XSNP953	106.17	SNP
267	2	XSNP763	106.44	SNP
268	2	XSNP757	106.44	SNP
269	2	XSNP756	106.44	SNP
270	2	XSNP764	106.7	SNP
271	2	XSNP677	106.97	SNP
272	2	XSNP743	106.97	SNP
273	2	XSNP838	106.97	SNP
274	2	XSNP839	106.97	SNP
275	2	XSNP840	106.97	SNP
276	2	XSNP818	107.23	SNP
277	2	XSNP813	107.23	SNP
278	2	XSNP815	107.23	SNP
279	2	XSNP812	107.23	SNP
280	2	XSNP704	107.23	SNP
281	2	XSNP814	107.23	SNP
282	2	XSNP969	108.08	SD
283	2	XSNP932	108.95	SD
284	2	XSNP868	110.07	SD
285	2	XSNP866	110.07	SD
286	2	XSNP867	110.07	SD
287	2	XSNP857	110.33	SNP
288	2	XSNP858	110.33	SNP
289	2	XSNP856	110.33	SNP
290	2	XSNP859	110.33	SNP
291	2	XSNP869	110.86	SNP
292	2	XSNP870	111.39	SNP
293	2	XSNP916	111.39	SNP
294	2	XSNP881	111.66	SNP
295	2	XSNP880	111.66	SNP
296	2	XSNP737	111.92	SNP
297	2	XSNP940	111.92	SNP
298	2	XSNP938	111.92	SNP
299	2	XSNP939	111.92	SNP
300	2	XSNP720	111.92	SNP
301	2	XSNP891	111.92	SNP
302	2	XSNP681	111.92	SNP
303	2	XSNP683	111.92	SNP
304	2	XSNP778	111.92	SNP
305	2	XSNP931	112.19	SNP
306	2	XSNP975	112.46	SNP
307	2	XSNP930	112.46	SNP
308	2	XSNP682	112.46	SNP
309	2	XSNP736	112.46	SNP
310	2	XSNP721	112.46	SNP
311	2	XSNP907	112.46	SNP
312	2	XSNP882	112.46	SNP
313	2	XSNP732	112.72	SNP
314	2	XSNP734	112.98	SNP
315	2	XSNP723	112.98	SNP
316	2	XSNP795	113.26	SNP
317	2	XSNP796	113.26	SNP
318	2	XSNP696	113.26	SNP
319	2	XSNP699	113.52	SNP
320	2	XSNP694	113.52	SNP
321	2	XSNP695	113.52	SNP
322	2	XSNP700	113.52	SNP
323	2	XSNP727	113.78	SNP
324	2	XSNP729	113.78	SNP
325	2	XSNP728	113.78	SNP
326	2	XSNP918	114.32	SNP
327	2	XSNP697	114.59	SNP
328	2	XSNP748	115.15	SNP
329	2	XSNP971	116.32	SNP
330	2	XSNP968	118.76	SNP
331	2	XSNP966	120.8	SNP
332	2	XSNP967	120.8	SNP
333	2	XSNP957	125	SD30
334	2	XSNP956	125	SD30
335	2	XSNP892	131.07	SD30
336	2	XSNP893	131.07	SD30
337	2	XSNP914	142.65	SD30
338	2	XSNP913	142.65	SD30
339	2	XSNP709	152.44	SD30
340	2	XSNP765	158.89	SD30
341	2	XSNP766	159.15	SD30
342	2	XSNP777	163.52	SD30
343	2	XSNP781	165.32	SD30
344	2	XSNP944	166.2	SD30
345	2	XSNP943	166.2	SD30
346	2	XSNP924	166.73	SD30
347	2	XSNP909	171.1	SD30
348	2	XSNP910	171.1	SD30
349	2	XSNP908	171.1	SD30
350	2	XSNP912	171.1	SD30
351	2	XSNP911	171.1	SD30
352	2	XSNP961	172.72	SD30
353	2	XSNP898	172.72	SNP
354	2	XSNP899	172.72	SNP
355	2	XSNP962	172.72	SD30
356	2	XSNP963	172.72	SD30
357	2	XSNP698	172.72	SD30
358	2	XSNP706	174.09	SD30
359	2	XSNP705	176.02	SD30
360	2	XSNP964	178	SD30
361	2	XSNP820	180.24	SNP
362	2	XSNP978	184.61	SNP
363	2	XSNP977	184.61	SNP
364	2	XSNP958	185.14	SNP
365	2	XSNP954	185.14	SNP
366	2	XSNP959	185.14	SNP
367	2	XSNP780	185.67	SNP
368	2	XSNP937	189.54	SNP
369	2	XSNP936	189.54	SNP
370	2	XSNP783	192.34	SD30
371	2	XSNP784	192.34	SD30
372	2	XSNP785	192.34	SD30
373	2	XSNP786	192.34	SD30
374	2	XSNP787	192.34	SD30
375	2	XSNP874	192.34	SD30
376	2	XSNP731	192.34	SD30
377	2	XSNP749	192.34	SD30
378	2	XSNP933	192.34	SD30
379	2	XSNP935	192.34	SD30
380	2	XSNP791	192.34	SD30
381	2	XSNP771	192.34	SD30
382	2	XSNP772	192.34	SD30
383	2	XSNP934	192.34	SD30
384	2	XSNP872	192.87	SD30
385	2	XSNP789	193.13	SD30
386	2	XSNP831	193.92	SD30
387	2	XSNP875	194.45	SD30
388	2	XSNP877	195.24	SD30
389	2	XSNP876	195.24	SD30
390	2	XSNP735	195.77	SD30
391	2	XSNP701	196.04	SD30
392	2	XSNP826	196.31	SD30
393	2	XSNP740	196.57	SD30
394	2	XSNP739	196.57	SD30
395	2	XSNP738	196.57	SD30
396	2	XSNP742	196.83	SD30
397	2	XSNP793	197.09	SD30
398	2	XSNP853	197.36	SD30
399	2	XSNP852	197.36	SD30
400	2	XSNP884	197.63	SD30
401	2	XSNP692	197.63	SD30
402	2	XSNP889	197.63	SD30
403	2	XSNP886	197.63	SD30
404	2	XSNP794	197.63	SD30
405	2	XSNP822	197.63	SD30
406	2	XSNP823	197.63	SD30
407	2	XSNP821	197.63	SD30
408	2	XSNP854	197.63	SD30
409	2	XSNP819	197.63	SD30
410	2	XSNP713	198.75	SD30
411	2	XSNP714	198.75	SD30
412	2	XSNP715	198.75	SD30
413	2	XSNP716	198.75	SD30
414	2	XSNP718	199.57	SD30
415	2	XSNP719	199.57	SD30
416	2	XSNP711	202.19	SNP
417	2	XSNP710	202.19	SNP
418	2	XSNP855	202.79	SNP
419	2	XSNP862	203.36	SD30
420	2	XSNP861	203.36	SD30
421	2	XSNP860	203.36	SD30
422	2	XSNP808	205.27	SD30
423	2	XSNP809	205.27	SD30
424	2	XSNP921	207.46	SD30
425	2	XSNP816	208.26	SD30
426	2	XSNP817	208.26	SD30
427	2	XSNP725	208.53	SD30
428	2	XSNP767	208.53	SD30
429	2	XSNP768	208.53	SD30
430	2	XSNP864	211.43	SD30
431	2	XSNP865	211.43	SD30
432	2	XSNP801	218.22	SNP
433	2	XSNP802	218.22	SNP
434	2	XSNP803	218.22	SNP
435	2	XSNP804	221.34	SNP
436	2	XSNP805	221.34	SNP
437	2	XSNP751	223.28	SNP
438	2	XSNP752	223.28	SNP
439	2	XSNP753	223.81	SNP
440	2	XSNP755	223.81	SNP
441	2	XSNP754	223.81	SNP
442	2	XSNP851	224.35	SNP
443	2	XSNP850	224.35	SNP
444	2	XSNP556	224.62	SNP
445	2	XSNP330	224.62	SNP
446	2	XSNP590	224.62	SNP
447	2	XSNP667	224.62	SNP
448	2	XSNP926	224.62	SNP
449	2	XSNP947	224.62	SNP
450	2	XSNP468	224.62	SNP
451	2	XSNP531	224.62	SNP
452	2	XSNP371	224.62	SNP
453	2	XSNP466	224.62	SNP
454	2	XSNP492	224.62	SNP
455	2	XSNP526	224.62	SNP
456	2	XSNP527	224.62	SNP
457	2	XSNP528	224.62	SNP
458	2	XSNP332	224.62	SNP
459	2	XSNP507	224.62	SNP
460	2	XSNP566	224.62	SNP
461	2	XSNP565	224.62	SNP
462	2	XSNP530	224.62	SNP
463	2	XSNP505	224.62	SNP
464	2	XSNP503	224.62	SNP
465	2	XSNP361	224.62	SNP
466	2	XSNP373	224.62	SNP
467	2	XSNP334	224.62	SNP
468	2	XSNP372	224.62	SNP
469	2	XSNP807	224.62	SNP
470	2	XSNP365	224.62	SNP
471	2	XSNP360	224.62	SNP
472	2	XSNP522	224.62	SNP
473	2	XSNP387	224.62	SNP
474	2	XSNP331	224.62	SNP
475	2	XSNP517	224.62	SNP
476	2	XSNP509	224.62	SNP
477	2	XSNP516	224.62	SNP
478	2	XSNP666	224.62	SNP
479	2	XSNP555	224.62	SNP
480	2	XSNP376	224.62	SNP
481	2	XSNP378	224.62	SNP
482	2	XSNP518	224.62	SNP
483	2	XSNP481	224.62	SNP
484	2	XSNP558	224.62	SNP
485	2	XSNP310	224.9	SNP
486	2	XSNP693	225.46	SNP
487	2	XSNP915	225.46	SNP
488	2	XSNP335	225.74	SNP
489	2	XSNP333	226.27	SNP
490	2	XSNP476	226.8	SNP
491	2	XSNP567	226.8	SNP
492	2	XSNP568	226.8	SNP
493	2	XSNP569	226.8	SNP
494	2	XSNP289	227.08	SNP
495	2	XSNP313	229.45	SNP
496	2	XSNP312	231.56	SNP
497	2	XSNP421	232.86	SNP
498	2	XSNP420	233.18	SNP
499	2	XSNP513	234.48	SNP
500	2	XSNP514	234.48	SNP
501	2	XSNP615	235.12	SNP
502	2	XSNP388	236.08	SNP
503	2	XSNP384	236.08	SNP
504	2	XSNP596	236.72	SNP
505	2	XSNP398	237.3	SNP
506	2	XSNP390	237.56	SNP
507	2	XSNP391	237.56	SNP
508	2	XSNP392	237.56	SNP
509	2	XSNP389	237.56	SNP
510	2	XSNP571	237.82	SNP
511	2	XSNP925	237.82	SNP
512	2	XSNP386	237.82	SNP
513	2	XSNP557	237.82	SNP
514	2	XSNP434	237.82	SNP
515	2	XSNP432	237.82	SNP
516	2	XSNP355	237.82	SNP
517	2	XSNP343	237.82	SNP
518	2	XSNP358	237.82	SNP
519	2	XSNP806	237.82	SNP
520	2	XSNP563	237.82	SNP
521	2	XSNP564	237.82	SNP
522	2	XSNP382	237.82	SNP
523	2	XSNP375	237.82	SNP
524	2	XSNP396	237.82	SNP
525	2	XSNP491	237.82	SNP
526	2	XSNP614	237.82	SNP
527	2	XSNP354	237.82	SNP
528	2	XSNP353	237.82	SNP
529	2	XSNP349	237.82	SNP
530	2	XSNP508	237.82	SNP
531	2	XSNP554	237.82	SNP
532	2	XSNP368	237.82	SNP
533	2	XSNP484	237.82	SNP
534	2	XSNP490	237.82	SNP
535	2	XSNP948	237.82	SNP
536	2	XSNP383	237.82	SNP
537	2	XSNP380	237.82	SNP
538	2	XSNP467	237.82	SNP
539	2	XSNP949	237.82	SNP
540	2	XSNP825	237.82	SNP
541	2	XSNP496	237.82	SNP
542	2	XSNP469	237.82	SNP
543	2	XSNP486	237.82	SNP
544	2	XSNP951	238.62	SD
545	2	XSNP841	239.16	SD
546	2	XSNP847	239.42	SD
547	2	XSNP846	239.95	SD
548	2	XSNP845	239.95	SD
549	2	XSNP844	239.95	SD
550	2	XSNP769	242.63	SD
551	2	XSNP669	245.45	SD
552	2	XSNP670	246.93	SD
553	2	XSNP675	250.55	SD
554	2	XSNP673	250.55	SD
555	2	XSNP674	250.55	SD
556	2	XSNP829	251.93	SD
557	2	XSNP830	251.93	SD
558	2	XSNP828	251.93	SD
559	2	XSNP799	253.02	SNP
560	2	XSNP800	253.02	SNP
561	2	XSNP883	253.29	SNP
562	2	XSNP433	253.56	SNP
563	2	XSNP437	253.82	SNP
564	2	XSNP438	254.08	SNP
565	2	XSNP439	254.08	SNP
566	2	XSNP449	254.08	SNP
567	2	XSNP441	254.08	SNP
568	2	XSNP440	254.08	SNP
569	2	XSNP423	254.08	SNP
570	2	XSNP344	254.08	SNP
571	2	XSNP504	254.08	SNP
572	2	XSNP512	254.08	SNP
573	2	XSNP511	254.08	SNP
574	2	XSNP611	254.08	SNP
575	2	XSNP612	254.08	SNP
576	2	XSNP613	254.08	SNP
577	2	XSNP401	254.08	SNP
578	2	XSNP348	254.08	SNP
579	2	XSNP359	254.08	SNP
580	2	XSNP624	254.08	SNP
581	2	XSNP561	254.08	SNP
582	2	XSNP323	254.08	SNP
583	2	XSNP456	254.08	SNP
584	2	XSNP454	254.08	SNP
585	2	XSNP455	254.08	SNP
586	2	XSNP381	254.34	SNP
587	2	XSNP474	254.34	SNP
588	2	XSNP350	254.34	SNP
589	2	XSNP592	254.34	SNP
590	2	XSNP506	254.34	SNP
591	2	XSNP369	254.34	SNP
592	2	XSNP595	254.34	SNP
593	2	XSNP579	254.34	SNP
594	2	XSNP464	254.34	SNP
595	2	XSNP485	254.34	SNP
596	2	XSNP644	254.34	SNP
597	2	XSNP640	254.34	SNP
598	2	XSNP295	255.48	SD
599	2	XSNP293	255.48	SD
600	2	XSNP294	255.48	SD
601	2	XSNP436	256.11	SD
602	2	XSNP336	256.11	SNP
603	2	XSNP609	256.11	SNP
604	2	XSNP487	256.11	SNP
605	2	XSNP402	256.11	SNP
606	2	XSNP655	256.11	SNP
607	2	XSNP562	256.11	SNP
608	2	XSNP367	256.11	SNP
609	2	XSNP498	256.11	SNP
610	2	XSNP497	256.11	SNP
611	2	XSNP519	256.11	SNP
612	2	XSNP475	256.11	SNP
613	2	XSNP532	256.11	SNP
614	2	XSNP578	256.11	SNP
615	2	XSNP576	256.11	SNP
616	2	XSNP322	256.11	SNP
617	2	XSNP572	256.11	SNP
618	2	XSNP540	256.11	SNP
619	2	XSNP618	256.11	SNP
620	2	XSNP385	256.11	SNP
621	2	XSNP570	256.11	SNP
622	2	XSNP374	256.11	SNP
623	2	XSNP653	256.11	SNP
624	2	XSNP665	256.11	SNP
625	2	XSNP664	256.11	SNP
626	2	XSNP663	256.11	SNP
627	2	XSNP662	256.11	SNP
628	2	XSNP656	256.11	SNP
629	2	XSNP625	256.11	SNP
630	2	XSNP580	256.11	SNP
631	2	XSNP480	256.11	SNP
632	2	XSNP588	256.11	SNP
633	2	XSNP581	256.11	SNP
634	2	XSNP582	256.11	SNP
635	2	XSNP465	256.11	SNP
636	2	XSNP584	256.11	SNP
637	2	XSNP586	256.11	SNP
638	2	XSNP594	256.11	SNP
639	2	XSNP587	256.11	SNP
640	2	XSNP643	256.11	SNP
641	2	XSNP600	256.11	SNP
642	2	XSNP548	257.57	SD
643	2	XSNP549	259.03	SD
644	2	XSNP550	259.03	SD
645	2	XSNP302	265.67	SD
646	2	XSNP301	265.67	SD
647	2	XSNP483	272.03	SD
648	2	XSNP482	272.03	SD
649	2	XSNP650	276.68	SD
650	2	XSNP648	276.68	SD
651	2	XSNP649	276.68	SD
652	2	XSNP651	281.86	SNP
653	2	XSNP652	281.86	SNP
654	2	XSNP473	282.42	SNP
655	2	XSNP472	282.42	SNP
656	2	XSNP460	283.24	SNP
657	2	XSNP459	283.24	SNP
658	2	XSNP461	283.24	SNP
659	2	XSNP463	283.24	SNP
660	2	XSNP462	283.24	SNP
661	2	XSNP452	283.79	SNP
662	2	XSNP453	283.79	SNP
663	2	XSNP451	283.79	SNP
664	2	XSNP573	284.33	SNP
665	2	XSNP574	284.33	SNP
666	2	XSNP626	284.33	SNP
667	2	XSNP623	284.59	SNP
668	2	XSNP351	284.85	SNP
669	2	XSNP304	284.85	SNP
670	2	XSNP352	284.85	SNP
671	2	XSNP604	289.2	SNP
672	2	XSNP605	289.47	SNP
673	2	XSNP608	289.74	SNP
674	2	XSNP610	289.74	SNP
675	2	XSNP300	290.28	SD
676	2	XSNP535	292.48	SD
677	2	XSNP534	292.48	SD
678	2	XSNP341	296.2	SD
679	2	XSNP533	296.2	SD
680	2	XSNP342	296.2	SD
681	2	XSNP627	301.01	SD
682	2	XSNP632	301.01	SD
683	2	XSNP633	301.01	SD
684	2	XSNP630	301.01	SD
685	2	XSNP628	301.01	SD
686	2	XSNP629	301.01	SD
687	2	XSNP631	301.01	SD
688	2	XSNP637	302.12	SD
689	2	XSNP638	302.12	SD
690	2	XSNP602	303.22	SNP
691	2	XSNP601	303.49	SNP
692	2	XSNP603	303.75	SNP
693	2	XSNP400	304.01	SNP
694	2	XSNP560	304.01	SNP
695	2	XSNP559	304.01	SD30
696	2	XSNP429	304.27	SD30
697	2	XSNP338	304.27	SD30
698	2	XSNP337	304.27	SD30
699	2	XSNP339	304.27	SD30
700	2	XSNP329	304.27	SD30
701	2	XSNP297	304.27	SD30
702	2	XSNP427	304.27	SD30
703	2	XSNP428	304.27	SD30
704	2	XSNP299	304.27	SD30
705	2	XSNP399	304.27	SD30
706	2	XSNP426	304.27	SD30
707	2	XSNP430	304.27	SD30
708	2	XSNP298	304.27	SD30
709	2	XSNP431	304.27	SD30
710	2	XSNP405	304.8	SNP
711	2	XSNP406	304.8	SNP
712	2	XSNP364	309.81	SD30
713	2	XSNP363	309.81	SD30
714	2	XSNP362	309.81	SD30
715	2	XSNP326	318.23	SD30
716	2	XSNP328	318.23	SD30
717	2	XSNP327	318.23	SD30
718	2	XSNP545	323.41	SD30
719	2	XSNP544	323.41	SD30
720	2	XSNP543	323.41	SD30
721	2	XSNP542	323.41	SD30
722	2	XSNP445	328.49	SD30
723	2	XSNP446	328.49	SD30
724	2	XSNP444	328.49	SD30
725	2	XSNP447	328.49	SD30
726	2	XSNP641	334.81	SD30
727	2	XSNP642	334.81	SD30
728	2	XSNP597	340.96	SD30
729	2	XSNP598	340.96	SD30
730	2	XSNP395	342.65	SD30
731	2	XSNP393	342.65	SD30
732	2	XSNP394	342.65	SD30
733	2	XSNP403	346.25	SD30
734	2	XSNP646	347.1	SNP
735	2	XSNP622	347.68	SNP
736	2	XSNP621	347.68	SNP
737	2	XSNP616	349.39	SNP
738	2	XSNP489	353.19	SNP
739	2	XSNP536	353.79	SD
740	2	XSNP501	353.79	SD
741	2	XSNP288	354.07	SD
742	2	XSNP347	354.89	SD
743	2	XSNP502	355.7	SNP
744	2	XSNP457	355.7	SNP
745	2	XSNP458	355.7	SD
746	2	XSNP661	355.7	SD
747	2	XSNP346	355.7	SD
748	2	XSNP659	357.63	SD
749	2	XSNP658	357.63	SD
750	2	XSNP291	358.74	SD
751	2	XSNP290	358.74	SD
752	2	XSNP305	359.27	SNP
753	2	XSNP307	359.27	SNP
754	2	XSNP414	359.54	SNP
755	2	XSNP412	359.54	SNP
756	2	XSNP417	359.8	SNP
757	2	XSNP416	359.8	SNP
758	2	XSNP418	359.8	SNP
759	2	XSNP419	360.07	SNP
760	2	XSNP413	360.07	SNP
761	2	XSNP411	360.07	SNP
762	2	XSNP415	360.07	SNP
763	2	XSNP409	360.34	SNP
764	2	XSNP286	361.17	SD
765	2	XSNP287	361.17	SD
766	2	XSNP311	361.72	SD
767	2	XSNP309	361.72	SD
768	2	XSNP539	367.88	SNP
769	2	XSNP538	367.88	SNP
770	2	XSNP537	367.88	SNP
771	3	XSNP1020	0	SNP
772	3	XSNP1019	0	SNP
773	3	XSNP1008	43.46	SNP
774	3	XSNP1003	43.73	SNP
775	3	XSNP983	50.66	SNP
776	3	XSNP987	51.18	SNP
777	3	XSNP989	51.18	SNP
778	3	XSNP988	51.18	SNP
779	3	XSNP980	52.3	SNP
780	3	XSNP979	52.3	SNP
781	3	XSNP982	54.07	SNP
782	3	XSNP996	57.23	SNP
783	3	XSNP1005	60.62	SNP
784	3	XSNP981	60.62	SNP
785	3	XSNP1006	60.62	SNP
786	3	XSNP990	60.62	SNP
787	3	XSNP1004	60.62	SNP
788	3	XSNP991	60.62	SNP
789	3	XSNP1001	60.9	SNP
790	3	XSNP1002	61.16	SNP
791	3	XSNP1011	61.69	SNP
792	3	XSNP1010	61.69	SNP
793	3	XSNP1009	61.69	SNP
794	3	XSNP1012	61.69	SNP
795	3	XSNP1013	61.69	SNP
796	3	XSNP985	62.22	SNP
797	3	XSNP984	62.22	SNP
798	3	XSNP994	63.28	SNP
799	3	XSNP993	63.28	SNP
800	3	XSNP998	63.54	SNP
801	3	XSNP997	63.54	SNP
802	3	XSNP999	63.54	SNP
803	3	XSNP995	65.51	SNP
804	4	XSNP1117	0	SNP
805	4	XSNP1073	32.02	SNP
806	4	XSNP1101	32.29	SNP
807	4	XSNP1100	32.29	SNP
808	4	XSNP1102	32.29	SNP
809	4	XSNP1025	32.82	SNP
810	4	XSNP1024	33.08	SNP
811	4	XSNP1068	35.6	SNP
812	4	XSNP1050	36.73	SNP
813	4	XSNP1072	36.73	SNP
814	4	XSNP1067	36.73	SNP
815	4	XSNP1079	36.73	SNP
816	4	XSNP1074	36.73	SNP
817	4	XSNP1026	36.73	SNP
818	4	XSNP1027	36.73	SNP
819	4	XSNP1077	36.73	SNP
820	4	XSNP1049	36.73	SNP
821	4	XSNP1078	36.73	SNP
822	4	XSNP1075	36.73	SNP
823	4	XSNP1046	40.09	SNP
824	4	XSNP1047	40.09	SNP
825	4	XSNP1051	40.36	SNP
826	4	XSNP1048	40.36	SNP
827	4	XSNP1118	54.35	SNP
828	4	XSNP1028	54.63	SNP
829	4	XSNP1056	54.91	SNP
830	4	XSNP1059	54.91	SNP
831	4	XSNP1058	54.91	SNP
832	4	XSNP1057	54.91	SNP
833	4	XSNP1063	55.44	SNP
834	4	XSNP1064	55.71	SNP
835	4	XSNP1062	55.71	SNP
836	4	XSNP1112	55.71	SNP
837	4	XSNP1109	55.97	SNP
838	4	XSNP1107	55.97	SNP
839	4	XSNP1110	55.97	SNP
840	4	XSNP1108	55.97	SNP
841	4	XSNP1089	56.51	SNP
842	4	XSNP1083	58.91	SNP
843	4	XSNP1082	58.91	SNP
844	4	XSNP1061	61.06	SNP
845	4	XSNP1060	61.06	SNP
846	4	XSNP1093	61.6	SNP
847	4	XSNP1035	65.18	SD
848	4	XSNP1034	65.18	SD
849	4	XSNP1040	77.27	SD
850	4	XSNP1038	77.27	SD
851	4	XSNP1039	77.27	SD
852	4	XSNP1091	92.51	SNP
853	4	XSNP1092	93.76	SNP
854	4	XSNP1055	94.32	SNP
855	4	XSNP1023	94.59	SNP
856	4	XSNP1032	94.86	SNP
857	4	XSNP1031	94.86	SNP
858	4	XSNP1070	95.16	SNP
859	4	XSNP1071	95.16	SNP
860	4	XSNP1054	95.16	SNP
861	4	XSNP1065	95.16	SNP
862	4	XSNP1066	95.16	SNP
863	4	XSNP1069	95.16	SNP
864	4	XSNP1036	95.42	SNP
865	4	XSNP1088	97.17	SNP
866	4	XSNP1085	97.74	SNP
867	4	XSNP1087	97.74	SNP
868	4	XSNP1086	97.74	SNP
869	4	XSNP1099	98.63	SNP
870	4	XSNP1096	98.63	SNP
871	4	XSNP1098	98.63	SNP
872	4	XSNP1041	98.63	SNP
873	4	XSNP1097	98.63	SNP
874	4	XSNP1080	98.63	SNP
875	4	XSNP1094	98.63	SNP
876	4	XSNP1104	98.63	SNP
877	4	XSNP1095	98.63	SNP
878	4	XSNP1042	98.63	SNP
879	4	XSNP1052	98.63	SNP
880	4	XSNP1053	98.63	SNP
881	4	XSNP1044	98.63	SNP
882	4	XSNP1045	98.63	SNP
883	4	XSNP1119	98.95	SNP
884	4	XSNP1033	98.95	SNP
885	4	XSNP1021	99.52	SNP
886	4	XSNP1120	100.18	SNP
887	4	XSNP1218	138	SD
888	4	XSNP1217	138	SD
889	4	XSNP1216	138.7	SD
890	4	XSNP1169	147.9	SD
891	4	XSNP1168	147.9	SD
892	4	XSNP1167	148.23	SNP
893	4	XSNP1198	150.04	SNP
894	4	XSNP1197	150.04	SNP
895	4	XSNP1196	150.9	SNP
896	4	XSNP1129	150.9	SNP
897	4	XSNP1273	151.19	SNP
898	4	XSNP1224	152.03	SNP
899	4	XSNP1272	154.67	SD
900	4	XSNP1170	155.74	SD
901	4	XSNP1171	155.74	SD
902	4	XSNP1135	160.43	SD
903	4	XSNP1225	165.58	SD
904	4	XSNP1226	165.58	SD
905	4	XSNP1227	165.58	SD
906	4	XSNP1126	173.09	SD
907	4	XSNP1127	173.09	SD
908	4	XSNP1329	184.53	SNP
909	4	XSNP1328	184.53	SNP
910	4	XSNP1327	184.53	SNP
911	4	XSNP1249	189.39	SNP
912	4	XSNP1315	189.95	SNP
913	4	XSNP1210	190.5	SNP
914	4	XSNP1209	190.5	SNP
915	4	XSNP1219	191.33	SNP
916	4	XSNP1221	191.33	SNP
917	4	XSNP1220	191.33	SNP
918	4	XSNP1247	191.87	SNP
919	4	XSNP1248	191.87	SNP
920	4	XSNP1321	192.14	SNP
921	4	XSNP1299	192.14	SNP
922	4	XSNP1305	192.14	SNP
923	4	XSNP1300	192.14	SNP
924	4	XSNP1320	192.14	SNP
925	4	XSNP1146	192.41	SNP
926	4	XSNP1145	192.67	SNP
927	4	XSNP1311	192.67	SNP
928	4	XSNP1148	192.67	SNP
929	4	XSNP1147	192.67	SNP
930	4	XSNP1149	192.94	SNP
931	4	XSNP1166	193.55	SNP
932	4	XSNP1214	193.55	SNP
933	4	XSNP1269	195.22	SNP
934	4	XSNP1268	195.22	SNP
935	4	XSNP1267	195.22	SNP
936	4	XSNP1266	195.22	SNP
937	4	XSNP1270	195.22	SNP
938	4	XSNP1228	197.81	SNP
939	4	XSNP1229	197.81	SNP
940	4	XSNP1173	204.34	SNP
941	4	XSNP1174	204.34	SNP
942	4	XSNP1232	205.19	SNP
943	4	XSNP1231	205.47	SNP
944	4	XSNP1211	206.4	SNP
945	4	XSNP1265	206.4	SNP
946	4	XSNP1212	206.4	SNP
947	4	XSNP1264	206.4	SNP
948	4	XSNP1271	206.66	SNP
949	4	XSNP1277	206.66	SNP
950	4	XSNP1182	206.66	SNP
951	4	XSNP1276	206.66	SNP
952	4	XSNP1278	206.66	SNP
953	4	XSNP1204	206.66	SNP
954	4	XSNP1205	206.66	SNP
955	4	XSNP1206	206.66	SNP
956	4	XSNP1207	206.66	SNP
957	4	XSNP1189	206.94	SNP
958	4	XSNP1280	206.94	SNP
959	4	XSNP1297	206.94	SNP
960	4	XSNP1188	206.94	SNP
961	4	XSNP1295	206.94	SNP
962	4	XSNP1296	206.94	SNP
963	4	XSNP1244	206.94	SNP
964	4	XSNP1162	206.94	SNP
965	4	XSNP1159	206.94	SNP
966	4	XSNP1187	206.94	SNP
967	4	XSNP1238	206.94	SNP
968	4	XSNP1237	206.94	SNP
969	4	XSNP1150	206.94	SNP
970	4	XSNP1160	206.94	SNP
971	4	XSNP1190	206.94	SNP
972	4	XSNP1301	206.94	SNP
973	4	XSNP1298	206.94	SNP
974	4	XSNP1234	206.94	SNP
975	4	XSNP1161	206.94	SNP
976	4	XSNP1151	206.94	SNP
977	4	XSNP1303	206.94	SNP
978	4	XSNP1302	206.94	SNP
979	4	XSNP1155	206.94	SNP
980	4	XSNP1163	206.94	SNP
981	4	XSNP1164	206.94	SNP
982	4	XSNP1156	206.94	SNP
983	4	XSNP1165	206.94	SNP
984	4	XSNP1233	206.94	SNP
985	4	XSNP1304	206.94	SNP
986	4	XSNP1235	206.94	SNP
987	4	XSNP1236	206.94	SNP
988	4	XSNP1186	206.94	SNP
989	4	XSNP1291	207.21	SNP
990	4	XSNP1290	207.21	SNP
991	4	XSNP1292	207.21	SNP
992	4	XSNP1158	207.58	SNP
993	4	XSNP1281	208.31	SNP
994	4	XSNP1282	208.31	SNP
995	4	XSNP1252	208.6	SNP
996	4	XSNP1253	208.6	SNP
997	4	XSNP1274	208.87	SNP
998	4	XSNP1183	209.15	SNP
999	4	XSNP1263	209.15	SNP
1000	4	XSNP1338	211.59	SD
1001	4	XSNP1337	211.59	SD
1002	4	XSNP1336	211.59	SD
1003	4	XSNP1335	211.59	SD
1004	4	XSNP1279	212.81	SD
1005	4	XSNP1121	214.64	SD
1006	4	XSNP1122	214.64	SD
1007	4	XSNP1153	216.48	SD
1008	4	XSNP1152	216.48	SD
1009	4	XSNP1254	220.76	SD
1010	4	XSNP1313	224.91	SD
1011	4	XSNP1314	224.91	SD
1012	4	XSNP1201	225.8	SNP
1013	4	XSNP1208	226.08	SNP
1014	4	XSNP1194	226.35	SNP
1015	4	XSNP1193	226.35	SNP
1016	4	XSNP1192	226.35	SNP
1017	4	XSNP1191	226.35	SNP
1018	4	XSNP1317	226.61	SNP
1019	4	XSNP1318	226.61	SNP
1020	4	XSNP1312	226.61	SNP
1021	4	XSNP1316	226.87	SNP
1022	4	XSNP1250	227.97	SNP
1023	4	XSNP1213	228.51	SNP
1024	4	XSNP1326	228.51	SNP
1025	4	XSNP1246	229.07	SNP
1026	4	XSNP1330	229.34	SNP
1027	4	XSNP1141	230.14	SNP
1028	4	XSNP1138	230.14	SNP
1029	4	XSNP1140	230.14	SNP
1030	4	XSNP1139	230.14	SNP
1031	4	XSNP1124	230.96	SNP
1032	4	XSNP1123	231.23	SNP
1033	4	XSNP1319	231.77	SNP
1034	4	XSNP1245	232.04	SNP
1035	4	XSNP1240	232.04	SNP
1036	4	XSNP1242	232.04	SNP
1037	4	XSNP1125	232.04	SNP
1038	4	XSNP1241	232.04	SNP
1039	4	XSNP1239	232.04	SNP
1040	4	XSNP1177	232.04	SNP
1041	4	XSNP1176	232.04	SNP
1042	4	XSNP1175	232.04	SNP
1043	4	XSNP1294	232.04	SNP
1044	4	XSNP1243	232.04	SNP
1045	4	XSNP1172	232.04	SNP
1046	4	XSNP1203	234.03	SNP
1047	4	XSNP1202	234.3	SNP
1048	4	XSNP1339	234.58	SNP
1049	4	XSNP1343	234.85	SNP
1050	4	XSNP1286	234.85	SNP
1051	4	XSNP1285	234.85	SNP
1052	4	XSNP1289	234.85	SNP
1053	4	XSNP1288	234.85	SNP
1054	4	XSNP1284	234.85	SNP
1055	4	XSNP1287	234.85	SNP
1056	4	XSNP1340	235.12	SNP
1057	4	XSNP1341	235.12	SNP
1058	4	XSNP1262	235.39	SNP
1059	4	XSNP1259	235.39	SNP
1060	4	XSNP1260	235.39	SNP
1061	4	XSNP1333	235.39	SNP
1062	4	XSNP1261	235.39	SNP
1063	4	XSNP1310	237.31	SNP
1064	4	XSNP1309	237.31	SNP
1065	4	XSNP1137	238.13	SNP
1066	4	XSNP1215	238.13	SNP
1067	4	XSNP1323	238.13	SNP
1068	4	XSNP1324	238.13	SNP
1069	4	XSNP1325	239.84	SNP
1070	4	XSNP1181	250.67	SD
1071	4	XSNP1180	250.67	SD
1072	5	XSNP1354	0	SD
1073	5	XSNP1472	18.55	SD
1074	5	XSNP1469	18.55	SD
1075	5	XSNP1471	18.55	SD
1076	5	XSNP1470	18.55	SD
1077	5	XSNP1499	32.33	SD
1078	5	XSNP1500	32.33	SD
1079	5	XSNP1649	42.58	SD
1080	5	XSNP1650	42.58	SD
1081	5	XSNP1741	45.96	SD
1082	5	XSNP1740	45.96	SD
1083	5	XSNP1708	48.96	SD
1084	5	XSNP1711	48.96	SD
1085	5	XSNP1710	48.96	SD
1086	5	XSNP1709	48.96	SD
1087	5	XSNP1648	49.9	SNP
1088	5	XSNP1647	49.9	SNP
1089	5	XSNP1646	49.9	SNP
1090	5	XSNP1759	50.43	SNP
1091	5	XSNP1760	50.43	SNP
1092	5	XSNP1794	50.43	SNP
1093	5	XSNP1795	50.43	SNP
1094	5	XSNP1758	50.43	SNP
1095	5	XSNP1756	50.43	SNP
1096	5	XSNP1757	50.43	SNP
1097	5	XSNP1426	50.96	SNP
1098	5	XSNP1427	50.96	SNP
1099	5	XSNP1702	51.23	SNP
1100	5	XSNP1592	51.23	SNP
1101	5	XSNP1815	51.77	SNP
1102	5	XSNP1817	52.04	SNP
1103	5	XSNP1818	52.04	SNP
1104	5	XSNP1820	52.04	SNP
1105	5	XSNP1819	52.04	SNP
1106	5	XSNP1736	52.84	SNP
1107	5	XSNP1738	52.84	SNP
1108	5	XSNP1739	52.84	SNP
1109	5	XSNP1737	52.84	SNP
1110	5	XSNP1744	53.94	SNP
1111	5	XSNP1813	54.49	SNP
1112	5	XSNP1814	54.49	SNP
1113	5	XSNP1588	55.02	SNP
1114	5	XSNP1699	55.28	SNP
1115	5	XSNP1804	55.28	SNP
1116	5	XSNP1569	55.28	SNP
1117	5	XSNP1805	55.28	SNP
1118	5	XSNP1382	55.28	SNP
1119	5	XSNP1701	55.28	SNP
1120	5	XSNP1803	55.28	SNP
1121	5	XSNP1700	55.28	SNP
1122	5	XSNP1821	55.54	SNP
1123	5	XSNP1635	56.11	SNP
1124	5	XSNP1634	56.11	SNP
1125	5	XSNP1636	56.11	SNP
1126	5	XSNP1830	56.11	SNP
1127	5	XSNP1829	56.11	SNP
1128	5	XSNP1839	56.4	SNP
1129	5	XSNP1837	56.4	SNP
1130	5	XSNP1838	56.4	SNP
1131	5	XSNP1578	59.95	SNP
1132	5	XSNP1577	59.95	SNP
1133	5	XSNP1550	69.47	SNP
1134	5	XSNP1788	80.26	SNP
1135	5	XSNP1789	80.26	SNP
1136	5	XSNP1790	80.26	SNP
1137	5	XSNP1714	82.2	SNP
1138	5	XSNP1713	82.2	SNP
1139	5	XSNP1571	83.01	SNP
1140	5	XSNP1573	83.01	SNP
1141	5	XSNP1570	83.01	SNP
1142	5	XSNP1572	83.01	SNP
1143	5	XSNP1642	83.54	SNP
1144	5	XSNP1771	83.82	SNP
1145	5	XSNP1773	83.82	SNP
1146	5	XSNP1772	84.1	SNP
1147	5	XSNP1722	84.38	SNP
1148	5	XSNP1779	84.38	SNP
1149	5	XSNP1421	84.64	SNP
1150	5	XSNP1423	84.64	SNP
1151	5	XSNP1422	84.64	SNP
1152	5	XSNP1420	84.64	SNP
1153	5	XSNP1419	84.64	SNP
1154	5	XSNP1785	84.64	SNP
1155	5	XSNP1396	84.64	SNP
1156	5	XSNP1395	84.64	SNP
1157	5	XSNP1656	84.64	SNP
1158	5	XSNP1654	84.64	SNP
1159	5	XSNP1798	84.64	SNP
1160	5	XSNP1660	84.64	SNP
1161	5	XSNP1791	84.64	SNP
1162	5	XSNP1641	84.64	SNP
1163	5	XSNP1639	84.64	SNP
1164	5	XSNP1640	84.64	SNP
1165	5	XSNP1607	84.64	SNP
1166	5	XSNP1784	84.64	SNP
1167	5	XSNP1657	84.64	SNP
1168	5	XSNP1583	84.64	SNP
1169	5	XSNP1792	84.64	SNP
1170	5	XSNP1797	84.64	SNP
1171	5	XSNP1655	84.64	SNP
1172	5	XSNP1799	84.64	SNP
1173	5	XSNP1608	84.64	SNP
1174	5	XSNP1793	84.64	SNP
1175	5	XSNP1606	84.64	SNP
1176	5	XSNP1379	84.9	SNP
1177	5	XSNP1398	84.9	SNP
1178	5	XSNP1380	84.9	SNP
1179	5	XSNP1753	84.9	SNP
1180	5	XSNP1445	84.9	SNP
1181	5	XSNP1752	84.9	SNP
1182	5	XSNP1444	84.9	SNP
1183	5	XSNP1751	84.9	SNP
1184	5	XSNP1521	84.9	SNP
1185	5	XSNP1750	84.9	SNP
1186	5	XSNP1397	84.9	SNP
1187	5	XSNP1514	85.71	SNP
1188	5	XSNP1513	85.71	SNP
1189	5	XSNP1515	85.71	SNP
1190	5	XSNP1475	86.24	SNP
1191	5	XSNP1627	87.2	SNP
1192	5	XSNP1628	87.2	SNP
1193	5	XSNP1800	90.16	SNP
1194	5	XSNP1802	90.16	SNP
1195	5	XSNP1801	90.16	SNP
1196	5	XSNP1782	91.26	SNP
1197	5	XSNP1780	91.26	SNP
1198	5	XSNP1781	91.26	SNP
1199	5	XSNP1783	91.26	SNP
1200	5	XSNP1523	93.17	SNP
1201	5	XSNP1524	93.17	SNP
1202	5	XSNP1525	93.17	SNP
1203	5	XSNP1526	93.17	SNP
1204	5	XSNP1528	93.69	SNP
1205	5	XSNP1735	93.69	SNP
1206	5	XSNP1530	93.69	SNP
1207	5	XSNP1534	93.69	SNP
1208	5	XSNP1536	93.69	SNP
1209	5	XSNP1533	93.69	SNP
1210	5	XSNP1593	93.69	SNP
1211	5	XSNP1512	93.69	SNP
1212	5	XSNP1402	93.69	SNP
1213	5	XSNP1384	93.69	SNP
1214	5	XSNP1531	93.69	SNP
1215	5	XSNP1666	93.69	SNP
1216	5	XSNP1665	93.69	SNP
1217	5	XSNP1664	93.69	SNP
1218	5	XSNP1667	93.69	SNP
1219	5	XSNP1696	93.69	SNP
1220	5	XSNP1694	93.69	SNP
1221	5	XSNP1695	93.69	SNP
1222	5	XSNP1602	94.22	SD
1223	5	XSNP1604	94.22	SD
1224	5	XSNP1603	94.22	SD
1225	5	XSNP1605	94.22	SD
1226	5	XSNP1376	95.6	SD
1227	5	XSNP1377	95.6	SD
1228	5	XSNP1645	96.72	SNP
1229	5	XSNP1594	96.72	SNP
1230	5	XSNP1532	96.72	SNP
1231	5	XSNP1585	96.72	SNP
1232	5	XSNP1378	96.72	SNP
1233	5	XSNP1644	96.72	SNP
1234	5	XSNP1643	96.72	SNP
1235	5	XSNP1595	96.72	SNP
1236	5	XSNP1786	96.72	SNP
1237	5	XSNP1517	96.72	SNP
1238	5	XSNP1697	96.72	SNP
1239	5	XSNP1597	96.72	SNP
1240	5	XSNP1385	96.72	SNP
1241	5	XSNP1535	96.72	SNP
1242	5	XSNP1400	96.72	SNP
1243	5	XSNP1511	96.72	SNP
1244	5	XSNP1745	97.25	SNP
1245	5	XSNP1787	97.78	SNP
1246	5	XSNP1599	97.78	SNP
1247	5	XSNP1516	97.78	SNP
1248	5	XSNP1403	97.78	SNP
1249	5	XSNP1527	97.78	SNP
1250	5	XSNP1562	98.05	SNP
1251	5	XSNP1563	98.05	SNP
1252	5	XSNP1529	98.32	SNP
1253	5	XSNP1734	98.32	SNP
1254	5	XSNP1698	98.32	SNP
1255	5	XSNP1733	98.32	SNP
1256	5	XSNP1686	100.81	SNP
1257	5	XSNP1687	100.81	SNP
1258	5	XSNP1688	100.81	SNP
1259	5	XSNP1761	103.71	SNP
1260	5	XSNP1479	105.68	SNP
1261	5	XSNP1476	106.02	SNP
1262	5	XSNP1519	106.02	SNP
1263	5	XSNP1416	106.02	SNP
1264	5	XSNP1601	106.02	SNP
1265	5	XSNP1600	106.02	SNP
1266	5	XSNP1668	106.02	SNP
1267	5	XSNP1438	106.02	SNP
1268	5	XSNP1547	106.02	SNP
1269	5	XSNP1412	106.02	SNP
1270	5	XSNP1555	106.02	SNP
1271	5	XSNP1518	106.02	SNP
1272	5	XSNP1443	106.02	SNP
1273	5	XSNP1763	106.02	SNP
1274	5	XSNP1496	106.02	SNP
1275	5	XSNP1495	106.02	SNP
1276	5	XSNP1442	106.02	SNP
1277	5	XSNP1494	106.02	SNP
1278	5	XSNP1767	106.02	SNP
1279	5	XSNP1669	106.02	SNP
1280	5	XSNP1766	106.02	SNP
1281	5	XSNP1424	106.28	SNP
1282	5	XSNP1436	106.55	SNP
1283	5	XSNP1435	106.55	SNP
1284	5	XSNP1433	106.55	SNP
1285	5	XSNP1434	106.55	SNP
1286	5	XSNP1508	106.81	SNP
1287	5	XSNP1748	107.07	SNP
1288	5	XSNP1816	107.07	SNP
1289	5	XSNP1637	107.07	SNP
1290	5	XSNP1638	107.07	SNP
1291	5	XSNP1537	107.07	SNP
1292	5	XSNP1387	107.07	SNP
1293	5	XSNP1410	107.07	SNP
1294	5	XSNP1546	107.07	SNP
1295	5	XSNP1614	107.07	SNP
1296	5	XSNP1777	107.62	SNP
1297	5	XSNP1778	107.62	SNP
1298	5	XSNP1706	107.9	SNP
1299	5	XSNP1755	108.44	SNP
1300	5	XSNP1754	108.44	SNP
1301	5	XSNP1718	108.44	SNP
1302	5	XSNP1717	108.44	SNP
1303	5	XSNP1417	108.71	SNP
1304	5	XSNP1703	109.51	SNP
1305	5	XSNP1418	110.05	SNP
1306	5	XSNP1584	110.59	SNP
1307	5	XSNP1581	110.59	SNP
1308	5	XSNP1579	110.85	SNP
1309	5	XSNP1774	110.85	SNP
1310	5	XSNP1775	110.85	SNP
1311	5	XSNP1541	110.85	SNP
1312	5	XSNP1482	110.85	SNP
1313	5	XSNP1486	110.85	SNP
1314	5	XSNP1484	110.85	SNP
1315	5	XSNP1542	110.85	SNP
1316	5	XSNP1540	110.85	SNP
1317	5	XSNP1485	110.85	SNP
1318	5	XSNP1749	111.12	SNP
1319	5	XSNP1501	111.12	SNP
1320	5	XSNP1812	111.12	SNP
1321	5	XSNP1543	111.12	SNP
1322	5	XSNP1705	111.12	SNP
1323	5	XSNP1509	111.12	SNP
1324	5	XSNP1615	111.12	SNP
1325	5	XSNP1490	111.39	SNP
1326	5	XSNP1545	111.65	SNP
1327	5	XSNP1616	111.65	SNP
1328	5	XSNP1544	111.65	SNP
1329	5	XSNP1617	111.65	SNP
1330	5	XSNP1557	111.92	SNP
1331	5	XSNP1559	111.92	SNP
1332	5	XSNP1560	111.92	SNP
1333	5	XSNP1558	111.92	SNP
1334	5	XSNP1430	114.9	SD
1335	5	XSNP1431	114.9	SD
1336	5	XSNP1432	114.9	SD
1337	5	XSNP1566	118.34	SNP
1338	5	XSNP1568	118.34	SNP
1339	5	XSNP1567	118.34	SNP
1340	5	XSNP1575	119.45	SNP
1341	5	XSNP1574	119.45	SNP
1342	5	XSNP1610	120.26	SNP
1343	5	XSNP1611	120.26	SNP
1344	5	XSNP1404	120.53	SNP
1345	5	XSNP1405	120.8	SNP
1346	5	XSNP1769	120.8	SNP
1347	5	XSNP1408	120.8	SNP
1348	5	XSNP1768	120.8	SNP
1349	5	XSNP1407	120.8	SNP
1350	5	XSNP1406	120.8	SNP
1351	5	XSNP1538	120.8	SNP
1352	5	XSNP1679	123.87	SNP
1353	5	XSNP1678	123.87	SNP
1354	5	XSNP1681	129.56	SNP
1355	5	XSNP1662	129.56	SNP
1356	5	XSNP1731	129.83	SNP
1357	5	XSNP1732	129.83	SNP
1358	5	XSNP1680	130.12	SNP
1359	5	XSNP1712	135.03	SNP
1360	5	XSNP1729	137.74	SNP
1361	5	XSNP1730	137.74	SNP
1362	5	XSNP1598	137.74	SNP
1363	5	XSNP1609	137.74	SNP
1364	5	XSNP1822	137.74	SNP
1365	5	XSNP1824	137.74	SNP
1366	5	XSNP1676	138.29	SNP
1367	5	XSNP1677	138.29	SNP
1368	5	XSNP1386	138.29	SNP
1369	5	XSNP1439	139.37	SNP
1370	5	XSNP1383	140.5	SNP
1371	5	XSNP1625	140.5	SNP
1372	5	XSNP1622	140.78	SNP
1373	5	XSNP1623	140.78	SNP
1374	5	XSNP1624	140.78	SNP
1375	5	XSNP1626	140.78	SNP
1376	5	XSNP1414	140.78	SNP
1377	5	XSNP1415	140.78	SNP
1378	5	XSNP1591	140.78	SNP
1379	5	XSNP1413	140.78	SNP
1380	5	XSNP1391	140.78	SNP
1381	5	XSNP1449	140.78	SNP
1382	5	XSNP1428	140.78	SNP
1383	5	XSNP1381	140.78	SNP
1384	5	XSNP1589	140.78	SNP
1385	5	XSNP1448	140.78	SNP
1386	5	XSNP1764	140.78	SNP
1387	5	XSNP1454	140.78	SNP
1388	5	XSNP1743	140.78	SNP
1389	5	XSNP1742	140.78	SNP
1390	5	XSNP1586	140.78	SNP
1391	5	XSNP1765	140.78	SNP
1392	5	XSNP1481	140.78	SNP
1393	5	XSNP1631	141.07	SNP
1394	5	XSNP1630	141.07	SNP
1395	5	XSNP1632	141.07	SNP
1396	5	XSNP1587	141.35	SNP
1397	5	XSNP1653	141.35	SNP
1398	5	XSNP1440	141.35	SNP
1399	5	XSNP1441	141.35	SNP
1400	5	XSNP1835	141.88	SNP
1401	5	XSNP1836	141.88	SNP
1402	5	XSNP1834	141.88	SNP
1403	5	XSNP1833	142.14	SNP
1404	5	XSNP1652	142.14	SNP
1405	5	XSNP1582	142.14	SNP
1406	5	XSNP1770	142.42	SNP
1407	5	XSNP1825	143.27	SNP
1408	5	XSNP1488	144.34	SNP
1409	5	XSNP1489	144.34	SNP
1410	5	XSNP1465	144.34	SNP
1411	5	XSNP1466	144.34	SNP
1412	5	XSNP1689	144.34	SNP
1413	5	XSNP1693	144.34	SNP
1414	5	XSNP1690	144.34	SNP
1415	5	XSNP1692	144.34	SNP
1416	5	XSNP1776	144.34	SNP
1417	5	XSNP1388	144.34	SNP
1418	5	XSNP1487	144.34	SNP
1419	5	XSNP1468	144.61	SNP
1420	5	XSNP1446	144.87	SNP
1421	5	XSNP1447	144.87	SNP
1422	5	XSNP1411	145.4	SNP
1423	5	XSNP1596	145.67	SNP
1424	5	XSNP1725	145.94	SNP
1425	5	XSNP1719	145.94	SNP
1426	5	XSNP1721	145.94	SNP
1427	5	XSNP1720	145.94	SNP
1428	5	XSNP1716	146.46	SNP
1429	5	XSNP1715	146.46	SNP
1430	5	XSNP1683	146.72	SNP
1431	5	XSNP1684	146.72	SNP
1432	5	XSNP1618	146.72	SNP
1433	5	XSNP1682	146.72	SNP
1434	5	XSNP1619	146.72	SNP
1435	5	XSNP1450	146.72	SNP
1436	5	XSNP1828	146.72	SNP
1437	5	XSNP1827	146.72	SNP
1438	5	XSNP1661	146.72	SNP
1439	5	XSNP1580	146.72	SNP
1440	5	XSNP1409	146.72	SNP
1441	5	XSNP1565	147.29	SNP
1442	5	XSNP1564	147.29	SNP
1443	5	XSNP1437	147.58	SNP
1444	5	XSNP1808	148.43	SNP
1445	5	XSNP1460	149	SNP
1446	5	XSNP1461	149	SNP
1447	5	XSNP1458	156.29	SNP
1448	5	XSNP1456	156.29	SNP
1449	5	XSNP1457	156.29	SNP
1450	5	XSNP1727	165.52	SNP
1451	5	XSNP1726	165.81	SNP
1452	5	XSNP1502	169.77	SNP
1453	5	XSNP1503	169.77	SNP
1454	5	XSNP1504	169.77	SNP
1455	5	XSNP1747	176.29	SD
1456	5	XSNP1746	176.29	SD
1457	5	XSNP1723	179.84	SD
1458	5	XSNP1463	181.64	SD
1459	5	XSNP1464	181.64	SD
1460	5	XSNP1613	207.14	SD
1461	6	XSNP2001	0	SD
1462	6	XSNP1878	21.66	SNP
1463	6	XSNP1860	21.66	SNP
1464	6	XSNP1859	21.66	SNP
1465	6	XSNP1945	21.66	SNP
1466	6	XSNP1877	21.66	SNP
1467	6	XSNP1946	21.66	SNP
1468	6	XSNP1890	21.66	SNP
1469	6	XSNP1889	21.66	SNP
1470	6	XSNP2000	21.66	SNP
1471	6	XSNP1994	21.93	SNP
1472	6	XSNP1866	22.2	SNP
1473	6	XSNP1936	23.84	SNP
1474	6	XSNP1937	23.84	SNP
1475	6	XSNP1938	23.84	SNP
1476	6	XSNP1864	33.4	SNP
1477	6	XSNP1948	40.32	SNP
1478	6	XSNP1932	40.32	SNP
1479	6	XSNP1931	41.16	SNP
1480	6	XSNP1933	42	SNP
1481	6	XSNP1886	43.4	SNP
1482	6	XSNP1887	43.4	SNP
1483	6	XSNP1893	44.5	SNP
1484	6	XSNP1892	44.5	SNP
1485	6	XSNP1914	44.77	SNP
1486	6	XSNP1915	44.77	SNP
1487	6	XSNP1947	45.3	SNP
1488	6	XSNP1973	45.3	SNP
1489	6	XSNP1972	45.3	SNP
1490	6	XSNP1885	45.3	SNP
1491	6	XSNP1910	45.3	SNP
1492	6	XSNP1923	45.3	SNP
1493	6	XSNP1986	55.84	SNP
1494	6	XSNP1985	55.84	SNP
1495	6	XSNP1969	56.38	SNP
1496	6	XSNP1971	56.38	SNP
1497	6	XSNP1970	56.38	SNP
1498	6	XSNP1966	56.38	SNP
1499	6	XSNP1853	56.38	SNP
1500	6	XSNP1851	60.17	SNP
1501	6	XSNP1929	66.41	SNP
1502	6	XSNP1905	77.75	SD
1503	6	XSNP1907	77.75	SD
1504	6	XSNP1906	77.75	SD
1505	6	XSNP1916	83.16	SD
1506	6	XSNP1917	83.16	SD
1507	6	XSNP1995	89.38	SD
1508	6	XSNP1998	89.38	SD
1509	6	XSNP1997	89.38	SD
1510	6	XSNP1996	89.38	SD
1511	6	XSNP1928	94.12	SNP
1512	6	XSNP1927	94.12	SNP
1513	6	XSNP1926	94.12	SNP
1514	6	XSNP1939	94.67	SNP
1515	6	XSNP1940	94.67	SNP
1516	6	XSNP1978	94.93	SNP
1517	6	XSNP1873	94.93	SNP
1518	6	XSNP1869	94.93	SNP
1519	6	XSNP1874	94.93	SNP
1520	6	XSNP1949	94.93	SNP
1521	6	XSNP1875	94.93	SNP
1522	6	XSNP1850	94.93	SNP
1523	6	XSNP1902	94.93	SNP
1524	6	XSNP1977	94.93	SNP
1525	6	XSNP1903	94.93	SNP
1526	6	XSNP1993	94.93	SNP
1527	6	XSNP1992	94.93	SNP
1528	6	XSNP1991	94.93	SNP
1529	6	XSNP1990	94.93	SNP
1530	6	XSNP1879	95.19	SNP
1531	6	XSNP1880	95.19	SNP
1532	6	XSNP1883	95.19	SNP
1533	6	XSNP1884	95.19	SNP
1534	6	XSNP1882	95.19	SNP
1535	6	XSNP1881	95.19	SNP
1536	6	XSNP1855	95.46	SNP
1537	6	XSNP1854	95.46	SNP
1538	6	XSNP1857	95.46	SNP
1539	6	XSNP1856	95.46	SNP
1540	6	XSNP1976	96	SNP
1541	6	XSNP1901	96	SNP
1542	6	XSNP1899	96	SNP
1543	6	XSNP1982	96	SNP
1544	6	XSNP1942	96	SNP
1545	6	XSNP1974	96	SNP
1546	6	XSNP1898	96	SNP
1547	6	XSNP1900	96	SNP
1548	6	XSNP1975	96	SNP
1549	6	XSNP1965	96.27	SNP
1550	6	XSNP1963	96.27	SNP
1551	6	XSNP1958	96.27	SNP
1552	6	XSNP1964	96.27	SNP
1553	6	XSNP1961	96.27	SNP
1554	6	XSNP1962	96.27	SNP
1555	6	XSNP1960	96.27	SNP
1556	6	XSNP1912	96.8	SNP
1557	6	XSNP1913	96.8	SNP
1558	6	XSNP1934	99.41	SNP
1559	6	XSNP1865	99.41	SNP
1560	6	XSNP1925	99.41	SNP
1561	6	XSNP1935	99.41	SNP
1562	6	XSNP1920	99.41	SNP
1563	6	XSNP1956	99.67	SNP
1564	6	XSNP1955	99.67	SNP
1565	6	XSNP1984	99.67	SNP
1566	6	XSNP1908	99.67	SNP
1567	6	XSNP1891	99.67	SNP
1568	6	XSNP1911	99.67	SNP
1569	6	XSNP1909	99.67	SNP
1570	6	XSNP1983	99.67	SNP
1571	6	XSNP1930	99.67	SNP
1572	6	XSNP1848	99.94	SNP
1573	6	XSNP1950	99.94	SNP
1574	6	XSNP1951	99.94	SNP
1575	6	XSNP1953	99.94	SNP
1576	6	XSNP1944	99.94	SNP
1577	6	XSNP1941	100.2	SNP
1578	6	XSNP1952	100.47	SNP
1579	6	XSNP1895	101.03	SNP
1580	6	XSNP1896	101.59	SNP
1581	6	XSNP1897	103.01	SNP
1582	6	XSNP1981	106.18	SNP
1583	6	XSNP1987	106.18	SNP
1584	6	XSNP1980	106.18	SNP
1585	6	XSNP1979	106.18	SNP
1586	6	XSNP1894	106.72	SNP
1587	6	XSNP1871	106.72	SNP
1588	6	XSNP1954	106.72	SNP
1589	6	XSNP1870	106.72	SNP
1590	6	XSNP1918	107.52	SNP
1591	6	XSNP1863	112.42	SNP
1592	6	XSNP1861	112.42	SNP
1593	6	XSNP1862	112.42	SNP
1594	7	XSNP2019	0	SNP
1595	7	XSNP2032	14.79	SNP
1596	7	XSNP2072	16.18	SNP
1597	7	XSNP2075	16.18	SNP
1598	7	XSNP2071	16.18	SNP
1599	7	XSNP2073	16.18	SNP
1600	7	XSNP2074	16.18	SNP
1601	7	XSNP2052	17.56	SNP
1602	7	XSNP2055	33.7	SNP
1603	7	XSNP2015	34.52	SNP
1604	7	XSNP2013	34.78	SNP
1605	7	XSNP2014	34.78	SNP
1606	7	XSNP2082	34.78	SNP
1607	7	XSNP2018	34.78	SNP
1608	7	XSNP2080	34.78	SNP
1609	7	XSNP2031	35.05	SNP
1610	7	XSNP2060	35.05	SNP
1611	7	XSNP2030	35.05	SNP
1612	7	XSNP2027	35.31	SNP
1613	7	XSNP2028	36.11	SNP
1614	7	XSNP2029	36.11	SNP
1615	7	XSNP2037	36.93	SNP
1616	7	XSNP2038	36.93	SNP
1617	7	XSNP2039	37.46	SNP
1618	7	XSNP2041	37.46	SNP
1619	7	XSNP2040	37.46	SNP
1620	7	XSNP2066	53.42	SNP
1621	7	XSNP2067	53.42	SNP
1622	7	XSNP2065	53.42	SNP
1623	7	XSNP2036	64.89	SNP
1624	7	XSNP2034	66.33	SNP
1625	7	XSNP2035	66.33	SNP
1626	7	XSNP2033	67.16	SNP
1627	7	XSNP2068	67.98	SNP
1628	7	XSNP2022	67.98	SNP
1629	7	XSNP2021	68.55	SNP
1630	7	XSNP2008	69.11	SNP
1631	7	XSNP2010	69.11	SNP
1632	7	XSNP2009	69.11	SNP
1633	7	XSNP2044	69.65	SNP
1634	7	XSNP2042	69.65	SNP
1635	7	XSNP2057	69.65	SNP
1636	7	XSNP2058	69.65	SNP
1637	7	XSNP2017	69.92	SNP
1638	7	XSNP2043	69.92	SNP
1639	7	XSNP2011	69.92	SNP
1640	7	XSNP2007	69.92	SNP
1641	7	XSNP2048	71.99	SNP
1642	7	XSNP2049	71.99	SNP
1643	7	XSNP2050	71.99	SNP
1644	7	XSNP2051	71.99	SNP
1645	7	XSNP2016	74.12	SNP
1646	7	XSNP2059	75.81	SNP
1647	7	XSNP2102	78.78	SNP
1648	7	XSNP2101	78.78	SNP
1649	7	XSNP2085	82.79	SNP
1650	7	XSNP2128	82.79	SNP
1651	7	XSNP2127	82.79	SNP
1652	7	XSNP2126	82.79	SNP
1653	7	XSNP2125	83.59	SNP
1654	7	XSNP2145	84.41	SNP
1655	7	XSNP2094	84.41	SNP
1656	7	XSNP2146	84.41	SNP
1657	7	XSNP2150	84.68	SNP
1658	7	XSNP2152	85.47	SNP
1659	7	XSNP2151	85.99	SNP
1660	7	XSNP2218	86.51	SNP
1661	7	XSNP2217	86.51	SNP
1662	7	XSNP2210	86.51	SNP
1663	7	XSNP2208	86.51	SNP
1664	7	XSNP2207	86.51	SNP
1665	7	XSNP2135	86.78	SNP
1666	7	XSNP2104	87.05	SNP
1667	7	XSNP2105	87.05	SNP
1668	7	XSNP2132	87.31	SNP
1669	7	XSNP2131	87.31	SNP
1670	7	XSNP2123	87.31	SNP
1671	7	XSNP2138	87.31	SNP
1672	7	XSNP2226	87.31	SNP
1673	7	XSNP2134	87.31	SNP
1674	7	XSNP2084	87.31	SNP
1675	7	XSNP2225	87.31	SNP
1676	7	XSNP2133	87.31	SNP
1677	7	XSNP2137	87.31	SNP
1678	7	XSNP2186	88.7	SNP
1679	7	XSNP2188	89.25	SNP
1680	7	XSNP2189	89.25	SNP
1681	7	XSNP2187	89.25	SNP
1682	7	XSNP2130	91.28	SNP
1683	7	XSNP2223	91.28	SNP
1684	7	XSNP2215	91.54	SNP
1685	7	XSNP2259	91.54	SNP
1686	7	XSNP2106	92.46	SNP
1687	7	XSNP2107	92.46	SNP
1688	7	XSNP2165	93.62	SNP
1689	7	XSNP2245	94.44	SNP
1690	7	XSNP2092	94.44	SNP
1691	7	XSNP2093	94.44	SNP
1692	7	XSNP2149	94.44	SNP
1693	7	XSNP2148	94.44	SNP
1694	7	XSNP2147	94.44	SNP
1695	7	XSNP2246	94.44	SNP
1696	7	XSNP2213	94.7	SNP
1697	7	XSNP2254	95.5	SNP
1698	7	XSNP2257	96.3	SNP
1699	7	XSNP2255	96.3	SNP
1700	7	XSNP2256	96.3	SNP
1701	7	XSNP2202	97.1	SNP
1702	7	XSNP2203	97.1	SNP
1703	7	XSNP2204	97.1	SNP
1704	7	XSNP2201	97.36	SNP
1705	7	XSNP2159	97.92	SNP
1706	7	XSNP2175	100.58	SNP
1707	7	XSNP2173	100.58	SNP
1708	7	XSNP2174	100.58	SNP
1709	7	XSNP2176	100.85	SNP
1710	7	XSNP2161	102.75	SNP
1711	7	XSNP2160	102.75	SNP
1712	7	XSNP2205	103.37	SNP
1713	7	XSNP2251	103.37	SNP
1714	7	XSNP2136	103.37	SNP
1715	7	XSNP2214	103.64	SNP
1716	7	XSNP2091	103.64	SNP
1717	7	XSNP2112	104.94	SNP
1718	7	XSNP2087	111.04	SNP
1719	7	XSNP2231	111.04	SNP
1720	7	XSNP2230	111.04	SNP
1721	7	XSNP2086	111.04	SNP
1722	7	XSNP2088	111.04	SNP
1723	7	XSNP2238	112.44	SNP
1724	7	XSNP2237	112.44	SNP
1725	7	XSNP2113	142.22	SNP
1726	7	XSNP2114	142.22	SNP
1727	7	XSNP2197	142.22	SNP
1728	7	XSNP2097	142.49	SNP
1729	7	XSNP2195	142.49	SNP
1730	7	XSNP2242	143.03	SNP
1731	7	XSNP2221	146.55	SNP
1732	7	XSNP2220	146.55	SNP
1733	7	XSNP2216	146.55	SNP
1734	7	XSNP2211	147.11	SNP
1735	7	XSNP2115	147.65	SNP
1736	7	XSNP2144	147.65	SNP
1737	7	XSNP2234	147.65	SNP
1738	7	XSNP2248	147.65	SNP
1739	7	XSNP2142	147.65	SNP
1740	7	XSNP2116	147.65	SNP
1741	7	XSNP2192	147.91	SNP
1742	7	XSNP2227	148.19	SNP
1743	7	XSNP2118	148.46	SNP
1744	7	XSNP2180	148.46	SNP
1745	7	XSNP2193	148.46	SNP
1746	7	XSNP2194	148.46	SNP
1747	7	XSNP2191	148.46	SNP
1748	7	XSNP2260	148.74	SNP
1749	7	XSNP2200	160.43	SNP
1750	7	XSNP2158	161.55	SNP
1751	7	XSNP2241	161.82	SNP
1752	7	XSNP2240	162.09	SNP
1753	7	XSNP2181	162.64	SNP
1754	7	XSNP2089	163.22	SNP
1755	7	XSNP2095	164.49	SNP
1756	7	XSNP2098	164.78	SNP
1757	7	XSNP2120	165.08	SNP
1758	7	XSNP2119	165.08	SNP
1759	7	XSNP2103	165.08	SNP
1760	7	XSNP2198	165.08	SNP
1761	7	XSNP2206	167.43	SNP
1762	7	XSNP2171	174.63	SNP
1763	7	XSNP2168	178.53	SNP
1764	7	XSNP2167	178.53	SNP
1765	7	XSNP2153	179.9	SNP
1766	7	XSNP2124	179.9	SNP
1767	7	XSNP2170	179.9	SNP
1768	7	XSNP2155	179.9	SNP
1769	7	XSNP2156	179.9	SNP
1770	7	XSNP2154	179.9	SNP
1771	7	XSNP2169	180.71	SNP
1772	7	XSNP2162	180.71	SNP
1773	7	XSNP2244	182.96	SNP
1774	7	XSNP2229	184.06	SNP
1775	7	XSNP2232	184.06	SNP
1776	7	XSNP2172	184.06	SNP
1777	7	XSNP2233	184.06	SNP
1778	7	XSNP2110	186.97	SNP
1779	7	XSNP2108	188.17	SNP
1780	7	XSNP2236	188.17	SNP
1781	7	XSNP2235	188.17	SNP
1782	7	XSNP2109	188.17	SNP
1783	7	XSNP2252	188.46	SNP
1784	7	XSNP2222	198.68	SNP
1785	8	XSNP2595	0	SD
1786	8	XSNP2392	50.04	SD
1787	8	XSNP2415	91.13	SNP
1788	8	XSNP2544	91.13	SNP
1789	8	XSNP2613	91.69	SNP
1790	8	XSNP2628	92.24	SNP
1791	8	XSNP2627	92.24	SNP
1792	8	XSNP2615	92.24	SNP
1793	8	XSNP2616	92.24	SNP
1794	8	XSNP2617	92.24	SNP
1795	8	XSNP2626	92.24	SNP
1796	8	XSNP2453	92.24	SNP
1797	8	XSNP2510	92.24	SNP
1798	8	XSNP2452	92.24	SNP
1799	8	XSNP2509	92.24	SNP
1800	8	XSNP2625	92.24	SNP
1801	8	XSNP2575	92.55	SNP
1802	8	XSNP2576	93.18	SNP
1803	8	XSNP2566	94.98	SNP
1804	8	XSNP2567	94.98	SNP
1805	8	XSNP2430	95.79	SNP
1806	8	XSNP2428	96.05	SNP
1807	8	XSNP2427	96.05	SNP
1808	8	XSNP2429	96.05	SNP
1809	8	XSNP2431	96.05	SNP
1810	8	XSNP2432	96.05	SNP
1811	8	XSNP2268	100.23	SNP
1812	8	XSNP2342	101.07	SNP
1813	8	XSNP2281	101.07	SNP
1814	8	XSNP2489	101.07	SNP
1815	8	XSNP2564	105.38	SNP
1816	8	XSNP2451	105.38	SNP
1817	8	XSNP2538	110.95	SD
1818	8	XSNP2539	110.95	SD
1819	8	XSNP2327	117.63	SD
1820	8	XSNP2326	117.63	SD
1821	8	XSNP2584	167.28	SD
1822	8	XSNP2585	167.28	SD
1823	8	XSNP2357	186.3	SNP
1824	8	XSNP2497	186.3	SNP
1825	8	XSNP2358	186.3	SNP
1826	8	XSNP2619	186.57	SNP
1827	8	XSNP2618	186.57	SNP
1828	8	XSNP2359	186.84	SNP
1829	8	XSNP2496	186.84	SNP
1830	8	XSNP2261	190.74	SNP
1831	8	XSNP2269	190.74	SNP
1832	8	XSNP2367	190.74	SNP
1833	8	XSNP2270	190.74	SNP
1834	8	XSNP2271	190.74	SNP
1835	8	XSNP2499	190.74	SNP
1836	8	XSNP2368	190.74	SNP
1837	8	XSNP2366	190.74	SNP
1838	8	XSNP2586	198.97	SNP
1839	8	XSNP2587	198.97	SNP
1840	8	XSNP2486	199.27	SNP
1841	8	XSNP2487	199.27	SNP
1842	8	XSNP2609	199.84	SNP
1843	8	XSNP2610	199.84	SNP
1844	8	XSNP2365	203.74	SNP
1845	8	XSNP2362	203.74	SNP
1846	8	XSNP2363	203.74	SNP
1847	8	XSNP2364	203.74	SNP
1848	8	XSNP2435	204.84	SNP
1849	8	XSNP2524	204.84	SNP
1850	8	XSNP2349	206.2	SNP
1851	8	XSNP2348	206.2	SNP
1852	8	XSNP2480	206.2	SNP
1853	8	XSNP2388	209.47	SNP
1854	8	XSNP2389	209.47	SNP
1855	8	XSNP2303	210.95	SNP
1856	8	XSNP2304	210.95	SNP
1857	8	XSNP2306	210.95	SNP
1858	8	XSNP2305	210.95	SNP
1859	8	XSNP2495	212.11	SNP
1860	8	XSNP2439	212.4	SNP
1861	8	XSNP2440	212.4	SNP
1862	8	XSNP2280	212.4	SNP
1863	8	XSNP2422	224.57	SNP
1864	8	XSNP2421	224.57	SNP
1865	8	XSNP2402	229.87	SNP
1866	8	XSNP2403	229.87	SNP
1867	8	XSNP2400	229.87	SNP
1868	8	XSNP2401	229.87	SNP
1869	8	XSNP2398	236.11	SNP
1870	8	XSNP2399	236.11	SNP
1871	8	XSNP2490	245.23	SNP
1872	8	XSNP2492	245.23	SNP
1873	8	XSNP2491	245.23	SNP
1874	8	XSNP2493	245.23	SNP
1875	8	XSNP2302	250.05	SNP
1876	8	XSNP2301	250.05	SNP
1877	8	XSNP2278	251.31	SNP
1878	8	XSNP2277	251.31	SNP
1879	8	XSNP2385	252.22	SNP
1880	8	XSNP2418	252.22	SNP
1881	8	XSNP2419	252.22	SNP
1882	8	XSNP2420	252.22	SNP
1883	8	XSNP2484	252.51	SNP
1884	8	XSNP2267	252.79	SNP
1885	8	XSNP2341	253.08	SNP
1886	8	XSNP2343	253.08	SNP
1887	8	XSNP2469	253.62	SNP
1888	8	XSNP2288	253.62	SNP
1889	8	XSNP2481	253.88	SNP
1890	8	XSNP2482	253.88	SNP
1891	8	XSNP2479	253.88	SNP
1892	8	XSNP2353	254.15	SNP
1893	8	XSNP2356	254.15	SNP
1894	8	XSNP2456	254.42	SNP
1895	8	XSNP2283	254.42	SNP
1896	8	XSNP2457	254.42	SNP
1897	8	XSNP2463	257.88	SD
1898	8	XSNP2464	258.2	SD
1899	8	XSNP2423	262.41	SD
1900	8	XSNP2424	262.41	SD
1901	8	XSNP2548	265.03	SNP
1902	8	XSNP2387	265.57	SNP
1903	8	XSNP2386	265.57	SNP
1904	8	XSNP2549	265.57	SNP
1905	8	XSNP2308	265.84	SNP
1906	8	XSNP2561	266.38	SNP
1907	8	XSNP2562	266.38	SNP
1908	8	XSNP2583	266.69	SNP
1909	8	XSNP2581	267.4	SNP
1910	8	XSNP2335	268.7	SNP
1911	8	XSNP2334	268.7	SNP
1912	8	XSNP2333	268.98	SNP
1913	8	XSNP2312	269.86	SNP
1914	8	XSNP2634	270.99	SNP
1915	8	XSNP2633	270.99	SNP
1916	8	XSNP2630	270.99	SNP
1917	8	XSNP2631	270.99	SNP
1918	8	XSNP2632	270.99	SNP
1919	8	XSNP2408	272.41	SNP
1920	8	XSNP2409	272.41	SNP
1921	8	XSNP2504	274.16	SNP
1922	8	XSNP2505	274.16	SNP
1923	8	XSNP2311	274.98	SNP
1924	8	XSNP2316	275.26	SNP
1925	8	XSNP2370	275.82	SNP
1926	8	XSNP2454	276.66	SNP
1927	8	XSNP2455	276.66	SNP
1928	8	XSNP2559	276.95	SNP
1929	8	XSNP2546	277.25	SNP
1930	8	XSNP2547	277.25	SNP
1931	8	XSNP2545	278.36	SNP
1932	8	XSNP2410	278.92	SNP
1933	8	XSNP2551	280.07	SNP
1934	8	XSNP2553	280.07	SNP
1935	8	XSNP2552	280.07	SNP
1936	8	XSNP2555	281.5	SNP
1937	8	XSNP2554	281.5	SNP
1938	8	XSNP2593	282.09	SNP
1939	8	XSNP2594	282.09	SNP
1940	8	XSNP2533	282.96	SNP
1941	8	XSNP2532	282.96	SNP
1942	8	XSNP2378	283.82	SNP
1943	8	XSNP2377	283.82	SNP
1944	8	XSNP2379	283.82	SNP
1945	8	XSNP2376	283.82	SNP
1946	8	XSNP2338	284.66	SNP
1947	8	XSNP2337	284.66	SNP
1948	8	XSNP2339	284.66	SNP
1949	8	XSNP2286	285.79	SNP
1950	8	XSNP2396	286.92	SNP
1951	8	XSNP2395	286.92	SNP
1952	8	XSNP2397	288.45	SNP
1953	8	XSNP2263	297.56	SNP
1954	8	XSNP2262	297.56	SNP
1955	8	XSNP2477	307.61	SNP
1956	8	XSNP2516	309.1	SNP
1957	8	XSNP2517	309.1	SNP
1958	8	XSNP2323	310.6	SNP
1959	8	XSNP2437	311.46	SNP
1960	8	XSNP2438	311.46	SNP
1961	8	XSNP2299	315.16	SNP
1962	8	XSNP2318	318.05	SNP
1963	8	XSNP2317	318.05	SNP
1964	8	XSNP2296	318.32	SNP
1965	8	XSNP2442	333.08	SD
1966	8	XSNP2444	333.08	SD
1967	8	XSNP2443	333.08	SD
1968	8	XSNP2445	333.08	SD
1969	8	XSNP2293	348.63	SD
1970	8	XSNP2292	348.63	SD
1971	8	XSNP2434	360.92	SD
1972	8	XSNP2433	360.92	SD
1973	8	XSNP2383	379.23	SD
1974	8	XSNP2382	379.23	SD
1975	8	XSNP2381	379.23	SD
1976	8	XSNP2526	381.14	SNP
1977	8	XSNP2588	381.76	SNP
1978	8	XSNP2321	381.76	SNP
1979	8	XSNP2577	383.11	SNP
1980	8	XSNP2579	383.11	SNP
1981	8	XSNP2578	383.11	SNP
1982	8	XSNP2637	383.65	SNP
1983	8	XSNP2638	383.65	SNP
1984	8	XSNP2636	383.65	SNP
1985	8	XSNP2346	383.93	SNP
1986	8	XSNP2523	383.93	SNP
1987	8	XSNP2522	383.93	SNP
1988	8	XSNP2369	383.93	SNP
1989	8	XSNP2515	385.39	SNP
1990	8	XSNP2514	385.39	SNP
1991	8	XSNP2472	386.4	SNP
1992	8	XSNP2471	386.4	SNP
1993	8	XSNP2319	387.33	SNP
1994	8	XSNP2320	387.33	SNP
1995	8	XSNP2635	387.33	SNP
1996	8	XSNP2519	388.15	SNP
1997	8	XSNP2644	388.15	SNP
1998	8	XSNP2518	388.15	SNP
1999	8	XSNP2602	389.52	SNP
[truncated: 2,422 more rows]

## Sheet: Map_com
ContingM	refchr	chrM	PosHW	conttingC	chrPOP	PosPOP
S2_144780687	1AL	1A	1.36	1AL_3925675	1A	117.878
S2_144780692	1AL	1A	1.36	1AL_3925675	1A	117.878
S2_103279800	1AL	1A	5.63	1AL_3903497	1A	117.878
S2_99264077	1AL	1A	5.91	1AL_3901360	1A	117.878
S2_99383611	1AL	1A	5.91	1AL_3901431	1A	117.878
S2_103279809	1AL	1A	6.2	1AL_3903497	1A	117.878
S2_103279828	1AL	1A	6.2	1AL_3903497	1A	117.878
S2_110757627	1AL	1A	22.13	1AL_3907583	1A	87.736
S2_189448358	1AL	1A	22.13	1AL_3949184	1A	97.024
S2_199321619	1AL	1A	22.13	1AL_3954445	1A	80.9
S2_201626364	1AL	1A	22.13	1AL_3955706	1A	111.964
S2_201626368	1AL	1A	22.13	1AL_3955706	1A	111.964
S2_203722139	1AL	1A	22.13	1AL_3956840	1A	109.122
S2_204420813	1AL	1A	22.13	1AL_3957197	1A	87.736
S2_211696079	1AL	1A	22.13	1AL_3960989	1A	79.193
S2_211696095	1AL	1A	22.13	1AL_3960989	1A	79.193
S2_73348302	1AL	1A	22.13	1AL_3887682	1A	85.455
S2_114081336	1AL	1A	22.4	1AL_3909362	1A	97.921
S2_138552314	1AL	1A	22.4	1AL_3922293	1A	108.554
S2_194514018	1AL	1A	22.4	1AL_3951857	1A	97.024
S2_203722147	1AL	1A	22.4	1AL_3956840	1A	109.122
S2_209263782	1AL	1A	22.4	1AL_3959663	1A	108.554
S2_243189394	1AL	1A	22.4	1AL_3976231	1A	80.9
S2_64665174	1AL	1A	22.4	1AL_3883278	1A	109.69
S2_64665176	1AL	1A	22.4	1AL_3883278	1A	109.69
S2_64665179	1AL	1A	22.4	1AL_3883278	1A	109.69
S2_80374305	1AL	1A	22.4	1AL_3891371	1A	108.554
S2_63673291	1AL	1A	22.66	1AL_3882773	1A	87.736
S2_114081327	1AL	1A	22.92	1AL_3909362	1A	97.921
S2_199321616	1AL	1A	22.92	1AL_3954445	1A	80.9
S2_77517799	1AL	1A	22.92	1AL_3889877	1A	108.554
S2_85311550	1AL	1A	22.92	1AL_3893924	1A	108.554
S2_167567817	1AL	1A	23.2	1AL_3937698	1A	109.122
S2_170508066	1AL	1A	24.08	1AL_3939223	1A	105.085
S2_243603624	1AL	1A	38.83	1AL_3976351	1A	57.018
S2_243603665	1AL	1A	38.83	1AL_3976351	1A	57.018
S2_149793112	1AL	1A	41.53	1AL_3928374	1A	68.388
S2_149793121	1AL	1A	41.53	1AL_3928374	1A	68.388
S2_103902101	1AL	1A	42.33	1AL_3903825	1A	67.252
S2_157300028	1AL	1A	42.33	1AL_3932307	1A	67.252
S2_15738461	1AL	1A	48.69	1AL_1713650	1A	57.018
S2_15738462	1AL	1A	48.69	1AL_1713650	1A	57.018
S2_15738463	1AL	1A	48.69	1AL_1713650	1A	57.018
S2_245490092	1AL	1A	49.51	1AL_3976868	1A	55.882
S2_12576477	1AL	1A	50.58	1AL_1366363	1A	57.018
S2_11027162	1AL	1A	51.38	1AL_1195053	1A	55.882
S2_11027247	1AL	1A	51.38	1AL_1195053	1A	55.882
S2_170885696	1AL	1A	51.38	1AL_3939399	1A	55.882
S1_161457247	1AS	1A	65.34	1AS_3306253	1A	39.962
S1_161468095	1AS	1A	65.34	1AS_3306253	1A	39.962
S1_125663876	1AS	1A	66.5	1AS_3288237	1A	40.53
S1_125141963	1AS	1A	67.94	1AS_3287964	1A	35.414
S1_161609012	1AS	1A	67.94	1AS_3306306	1A	36.551
S1_164209781	1AS	1A	67.94	1AS_3307595	1A	37.687
S1_70788406	1AS	1A	67.94	1AS_3260556	1A	37.687
S1_70788539	1AS	1A	67.94	1AS_3260556	1A	37.687
S1_70788602	1AS	1A	67.94	1AS_3260556	1A	37.687
S1_70788615	1AS	1A	67.94	1AS_3260556	1A	37.687
S1_70788640	1AS	1A	67.94	1AS_3260556	1A	37.687
S1_74490055	1AS	1A	67.94	1AS_3262454	1A	37.687
S1_74490065	1AS	1A	67.94	1AS_3262454	1A	37.687
S1_83800710	1AS	1A	67.94	1AS_3267117	1A	37.687
S1_93214383	1AS	1A	67.94	1AS_3271857	1A	36.551
S1_93214386	1AS	1A	67.94	1AS_3271857	1A	36.551
S1_82987100	1AS	1A	68.75	1AS_3266710	1A	35.414
S1_82987090	1AS	1A	69.54	1AS_3266710	1A	35.414
S1_181320877	1AS	1A	69.84	1AS_3315337	1A	35.9825
S1_57875445	1AS	1A	70.77	1AS_3253965	1A	34.278
S1_77821072	1AS	1A	70.77	1AS_3264118	1A	35.9825
S1_148975989	1AS	1A	71.08	1AS_3300059	1A	34.278
S1_122973102	1AS	1A	71.39	1AS_3286921	1A	35.414
S1_177573162	1AS	1A	71.39	1AS_3313964	1A	36.551
S1_180262720	1AS	1A	71.39	1AS_3314952	1A	34.278
S1_53443104	1AS	1A	71.39	1AS_3251772	1A	34.278
S1_57875431	1AS	1A	71.39	1AS_3253965	1A	34.278
S1_108304885	1AS	1A	73.41	1AS_3279534	1A	34.278
S1_158156510	1AS	1A	73.41	1AS_3304663	1A	34.846
S1_48682286	1AS	1A	73.68	1AS_3239708	1A	34.278
S1_79657945	1AS	1A	74.22	1AS_3265056	1A	32.003
S1_79657948	1AS	1A	74.22	1AS_3265056	1A	32.003
S1_158009397	1AS	1A	80.16	1AS_3304615	1A	27.435
S1_158009426	1AS	1A	80.16	1AS_3304615	1A	27.435
S1_158009454	1AS	1A	80.16	1AS_3304615	1A	27.435
S1_158009455	1AS	1A	80.16	1AS_3304615	1A	27.435
S1_158009486	1AS	1A	80.16	1AS_3304615	1A	27.435
S1_158014622	1AS	1A	80.16	1AS_3304615	1A	27.435
S1_173276154	1AS	1A	80.16	1AS_3312177	1A	27.435
S1_173276189	1AS	1A	80.16	1AS_3312177	1A	27.435
S1_110015712	1AS	1A	80.7	1AS_3280421	1A	26.281
S1_122281615	1AS	1A	92.12	1AS_3286559	1A	19.439
S1_121884303	1AS	1A	92.42	1AS_3286371	1A	20.586
S1_122281616	1AS	1A	92.71	1AS_3286559	1A	19.439
S1_71363294	1AS	1A	95.3	1AS_3260858	1A	26.281
S1_71363295	1AS	1A	95.3	1AS_3260858	1A	26.281
S1_71363296	1AS	1A	95.3	1AS_3260858	1A	26.281
S1_71363297	1AS	1A	95.3	1AS_3260858	1A	26.281
S1_21930583	1AS	1A	97.67	1AS_1546355	1A	19.439
S1_45499095	1AS	1A	97.94	1AS_3204839	1A	21.733
S1_21930580	1AS	1A	98.21	1AS_1546355	1A	19.439
S1_122280795	1AS	1A	98.75	1AS_3286559	1A	19.439
S1_75674847	1AS	1A	98.75	1AS_3263039	1A	18.213
S1_75674880	1AS	1A	99.03	1AS_3263039	1A	18.213
S1_4365635	1AS	1A	99.57	1AS_309987	1A	19.439
S1_159868460	1AS	1A	99.83	1AS_3305478	1A	19.439
S1_159871987	1AS	1A	99.83	1AS_3305478	1A	19.439
S1_170243657	1AS	1A	99.83	1AS_3310623	1A	19.439
S1_26849304	1AS	1A	99.83	1AS_1892302	1A	19.439
S1_4051647	1AS	1A	99.83	1AS_288360	1A	19.439
S1_42066740	1AS	1A	99.83	1AS_2960464	1A	20.586
S1_47245700	1AS	1A	99.83	1AS_3231588	1A	19.439
S1_120958678	1AS	1A	100.09	1AS_3285904	1A	21.733
S1_139080284	1AS	1A	100.09	1AS_3295108	1A	21.1595
S1_11053433	1AS	1A	100.65	1AS_780373	1A	20.0125
S1_95285055	1AS	1A	100.92	1AS_3272898	1A	19.439
S1_84906165	1AS	1A	102.32	1AS_3267721	1A	18.213
S1_84906179	1AS	1A	102.32	1AS_3267721	1A	18.213
S1_84906184	1AS	1A	102.32	1AS_3267721	1A	18.213
S1_129180948	1AS	1A	104.61	1AS_3290001	1A	19.439
S1_154921161	1AS	1A	104.61	1AS_3303049	1A	18.213
S1_29818232	1AS	1A	104.61	1AS_2097048	1A	19.439
S1_47693492	1AS	1A	104.61	1AS_3234170	1A	19.439
S1_81379555	1AS	1A	104.61	1AS_3265888	1A	19.439
S1_81379606	1AS	1A	104.61	1AS_3265888	1A	19.439
S1_96042306	1AS	1A	104.61	1AS_3273258	1A	19.439
S1_96042366	1AS	1A	104.61	1AS_3273258	1A	19.439
S1_189837791	1AS	1A	105.94	1AS_3317067	1A	18.213
S1_189837825	1AS	1A	105.94	1AS_3317067	1A	18.213
S1_189837828	1AS	1A	105.94	1AS_3317067	1A	18.213
S1_106676216	1AS	1A	106.48	1AS_3278639	1A	19.439
S1_106676250	1AS	1A	106.48	1AS_3278639	1A	19.439
S1_106676251	1AS	1A	106.48	1AS_3278639	1A	19.439
S1_106676256	1AS	1A	106.48	1AS_3278639	1A	19.439
S1_107478952	1AS	1A	106.48	1AS_3279087	1A	19.439
S1_152580817	1AS	1A	106.48	1AS_3301917	1A	19.439
S1_109893664	1AS	1A	106.75	1AS_3280364	1A	16.987
S1_130647058	1AS	1A	106.75	1AS_3290759	1A	16.987
S1_130648534	1AS	1A	106.75	1AS_3290759	1A	16.987
S1_70696961	1AS	1A	112.09	1AS_3260503	1A	3.415
S1_88153956	1AS	1A	112.09	1AS_3269313	1A	3.415
S1_60005400	1AS	1A	113.18	1AS_3255097	1A	1.7075
S1_60009957	1AS	1A	113.18	1AS_3255097	1A	1.7075
S1_60010252	1AS	1A	113.18	1AS_3255097	1A	1.7075
S3_215691572	1BS	1B	0	1BS_3483609	1B	5.689
S3_135942963	1BS	1B	5.9	1BS_3451973	1B	18.201
S3_146644499	1BS	1B	6.78	1BS_3456689	1B	18.201
S3_34084065	1BS	1B	9.82	1BS_2755762	1B	21.612
S3_36818799	1BS	1B	9.82	1BS_2973540	1B	20.475
S3_91940750	1BS	1B	10.09	1BS_3433078	1B	21.612
S3_91940765	1BS	1B	10.09	1BS_3433078	1B	21.612
S3_91940778	1BS	1B	10.09	1BS_3433078	1B	21.612
S3_91941232	1BS	1B	10.09	1BS_3433078	1B	21.612
S3_91945167	1BS	1B	10.09	1BS_3433078	1B	21.612
S3_91941976	1BS	1B	10.35	1BS_3433078	1B	21.612
S3_91942001	1BS	1B	10.35	1BS_3433078	1B	21.612
S3_91942003	1BS	1B	10.35	1BS_3433078	1B	21.612
S3_91941257	1BS	1B	10.61	1BS_3433078	1B	21.612
S3_90399143	1BS	1B	10.89	1BS_3432419	1B	26.163
S3_89010480	1BS	1B	11.44	1BS_3431770	1B	26.163
S3_89010526	1BS	1B	11.44	1BS_3431770	1B	26.163
S3_182732965	1BS	1B	11.96	1BS_3472221	1B	25.027
S3_84100018	1BS	1B	11.96	1BS_3429689	1B	21.612
S3_200323999	1BS	1B	12.23	1BS_3479684	1B	25.027
S3_200324017	1BS	1B	12.23	1BS_3479684	1B	25.027
S3_200231485	1BS	1B	12.5	1BS_3479656	1B	25.027
S3_170917565	1BS	1B	19.14	1BS_3467082	1B	18.201
S3_170917581	1BS	1B	19.14	1BS_3467082	1B	18.201
S3_170917595	1BS	1B	19.14	1BS_3467082	1B	18.201
S3_201920216	1BS	1B	34.29	1BS_3480246	1B	32.984
S3_200835100	1BS	1B	34.56	1BS_3479901	1B	32.984
S3_200835039	1BS	1B	34.83	1BS_3479901	1B	32.984
S3_66164004	1BS	1B	39.18	1BS_3421994	1B	37.535
S3_66164017	1BS	1B	39.18	1BS_3421994	1B	37.535
S3_208093738	1BS	1B	39.44	1BS_3482173	1B	37.535
S3_190359260	1BS	1B	39.7	1BS_3475465	1B	37.535
S3_190359342	1BS	1B	39.7	1BS_3475465	1B	37.535
S3_208676796	1BS	1B	39.7	1BS_3482340	1B	36.398
S3_217804633	1BS	1B	40.26	1BS_3483911	1B	38.6915
S3_217804659	1BS	1B	40.26	1BS_3483911	1B	38.6915
S3_123440432	1BS	1B	41.64	1BS_3446622	1B	37.535
S3_123440434	1BS	1B	41.64	1BS_3446622	1B	37.535
S3_123440436	1BS	1B	41.64	1BS_3446622	1B	37.535
S3_123440437	1BS	1B	41.64	1BS_3446622	1B	37.535
S3_123440439	1BS	1B	41.64	1BS_3446622	1B	37.535
S3_122072064	1BS	1B	42.18	1BS_3446025	1B	41.5745
S3_122073907	1BS	1B	42.18	1BS_3446025	1B	41.5745
S3_122073908	1BS	1B	42.18	1BS_3446025	1B	41.5745
S3_206324370	1BS	1B	52.32	1BS_3481607	1B	45.006
S3_60655363	1BS	1B	52.32	1BS_3419588	1B	44.438
S4_249561361	1BL	1B	52.59	1BL_3900306	1B	45.006
S4_27252038	1BL	1B	52.59	1BL_3753254	1B	45.574
S3_59768988	1BS	1B	53.4	1BS_3419190	1B	44.438
S3_128048645	1BS	1B	53.93	1BS_3448582	1B	44.438
S3_187396407	1BS	1B	53.93	1BS_3474217	1B	44.438
S3_3806134	1BS	1B	54.21	1BS_310374	1B	44.438
S3_187398893	1BS	1B	54.48	1BS_3474217	1B	44.438
S3_199181506	1BS	1B	54.77	1BS_3479212	1B	44.438
S3_76944651	1BS	1B	55.4	1BS_3426639	1B	44.438
S3_151795787	1BS	1B	57.91	1BS_3458829	1B	44.438
S3_151795793	1BS	1B	57.91	1BS_3458829	1B	44.438
S3_93188331	1BS	1B	59.22	1BS_3433582	1B	44.438
S3_94779514	1BS	1B	59.53	1BS_3434241	1B	44.438
S3_181767693	1BS	1B	60.46	1BS_3471781	1B	45.006
S3_43252996	1BS	1B	60.74	1BS_3403541	1B	44.438
S3_124890398	1BS	1B	61.02	1BS_3447247	1B	44.438
S3_127421752	1BS	1B	61.02	1BS_3448327	1B	44.438
S3_130133780	1BS	1B	61.02	1BS_3449470	1B	44.438
S3_134530703	1BS	1B	61.02	1BS_3451412	1B	44.438
S3_135161566	1BS	1B	61.02	1BS_3451673	1B	44.438
S3_140743405	1BS	1B	61.02	1BS_3454021	1B	44.438
S3_140743415	1BS	1B	61.02	1BS_3454021	1B	44.438
S3_154904225	1BS	1B	61.02	1BS_3460156	1B	44.438
S3_155240422	1BS	1B	61.02	1BS_3460315	1B	44.438
S3_164152292	1BS	1B	61.02	1BS_3464158	1B	44.438
S3_164152353	1BS	1B	61.02	1BS_3464158	1B	44.438
S3_183606166	1BS	1B	61.02	1BS_3472564	1B	44.438
S3_191488434	1BS	1B	61.02	1BS_3475949	1B	44.438
S3_191488469	1BS	1B	61.02	1BS_3475949	1B	44.438
S3_192236270	1BS	1B	61.02	1BS_3476260	1B	44.438
S3_192277842	1BS	1B	61.02	1BS_3476270	1B	44.438
S3_192342440	1BS	1B	61.02	1BS_3476291	1B	44.438
S3_192342461	1BS	1B	61.02	1BS_3476291	1B	44.438
S3_193246597	1BS	1B	61.02	1BS_3476657	1B	45.006
S3_193262330	1BS	1B	61.02	1BS_3476663	1B	44.438
S3_193262351	1BS	1B	61.02	1BS_3476663	1B	44.438
S3_194022319	1BS	1B	61.02	1BS_3476957	1B	44.438
S3_195762865	1BS	1B	61.02	1BS_3477741	1B	45.006
S3_197388576	1BS	1B	61.02	1BS_3478428	1B	44.438
S3_197637203	1BS	1B	61.02	1BS_3478542	1B	45.006
S3_204112038	1BS	1B	61.02	1BS_3480917	1B	43.8695
S3_208100057	1BS	1B	61.02	1BS_3482178	1B	44.438
S3_208289467	1BS	1B	61.02	1BS_3482242	1B	45.006
S3_210360611	1BS	1B	61.02	1BS_3482860	1B	44.438
S3_211520980	1BS	1B	61.02	1BS_3483024	1B	44.438
S3_212180209	1BS	1B	61.02	1BS_3483098	1B	44.438
S3_218285887	1BS	1B	61.02	1BS_3483980	1B	44.438
S3_219605013	1BS	1B	61.02	1BS_3484177	1B	44.438
S3_219608324	1BS	1B	61.02	1BS_3484177	1B	44.438
S3_222416782	1BS	1B	61.02	1BS_3484576	1B	44.438
S3_222416803	1BS	1B	61.02	1BS_3484576	1B	44.438
S3_222416815	1BS	1B	61.02	1BS_3484576	1B	44.438
S3_223593182	1BS	1B	61.02	1BS_3484743	1B	44.438
S3_223988722	1BS	1B	61.02	1BS_3484790	1B	44.438
S3_223990866	1BS	1B	61.02	1BS_3484790	1B	44.438
S3_52925110	1BS	1B	61.02	1BS_3416257	1B	45.006
S3_60655386	1BS	1B	61.02	1BS_3419588	1B	44.438
S3_71447076	1BS	1B	61.02	1BS_3424305	1B	43.8695
S3_73430368	1BS	1B	61.02	1BS_3425167	1B	44.438
S3_75719396	1BS	1B	61.02	1BS_3426161	1B	44.438
S3_86895884	1BS	1B	61.02	1BS_3430855	1B	44.438
S4_259495242	1BL	1B	61.02	1BL_3905300	1B	44.438
S4_283164726	1BL	1B	61.02	1BL_3916155	1B	44.438
S4_90971115	1BL	1B	61.54	1BL_3820982	1B	44.438
S4_91815792	1BL	1B	61.54	1BL_3821395	1B	45.006
S4_94325204	1BL	1B	62.08	1BL_3822644	1B	44.438
S4_94325228	1BL	1B	62.08	1BL_3822644	1B	44.438
S4_94325229	1BL	1B	62.08	1BL_3822644	1B	44.438
S3_100876472	1BS	1B	62.88	1BS_3436865	1B	44.438
S3_110569979	1BS	1B	62.88	1BS_3441115	1B	44.438
S3_111842974	1BS	1B	62.88	1BS_3441658	1B	44.438
S3_111917347	1BS	1B	62.88	1BS_3441689	1B	44.438
S3_115750736	1BS	1B	62.88	1BS_3443394	1B	44.438
S3_115750761	1BS	1B	62.88	1BS_3443394	1B	44.438
S3_121667600	1BS	1B	62.88	1BS_3445853	1B	44.438
S3_124097266	1BS	1B	62.88	1BS_3446910	1B	44.438
S3_124974803	1BS	1B	62.88	1BS_3447269	1B	44.438
S3_132705257	1BS	1B	62.88	1BS_3450628	1B	44.438
S3_135158338	1BS	1B	62.88	1BS_3451673	1B	44.438
S3_136738627	1BS	1B	62.88	1BS_3452327	1B	44.438
S3_138496304	1BS	1B	62.88	1BS_3453070	1B	45.006
S3_148370060	1BS	1B	62.88	1BS_3457367	1B	44.438
S3_148648560	1BS	1B	62.88	1BS_3457475	1B	43.8695
S3_151726468	1BS	1B	62.88	1BS_3458802	1B	45.006
S3_151726477	1BS	1B	62.88	1BS_3458802	1B	45.006
S3_171883780	1BS	1B	62.88	1BS_3467488	1B	44.438
S3_178658459	1BS	1B	62.88	1BS_3470420	1B	44.438
S3_181228577	1BS	1B	62.88	1BS_3471490	1B	44.438
S3_184666338	1BS	1B	62.88	1BS_3472963	1B	44.438
S3_185503046	1BS	1B	62.88	1BS_3473364	1B	44.438
S3_188406050	1BS	1B	62.88	1BS_3474620	1B	44.438
S3_188775422	1BS	1B	62.88	1BS_3474769	1B	44.438
S3_205692415	1BS	1B	62.88	1BS_3481425	1B	44.438
S3_206324360	1BS	1B	62.88	1BS_3481607	1B	45.006
S3_207343880	1BS	1B	62.88	1BS_3481939	1B	44.438
S3_65577135	1BS	1B	62.88	1BS_3421722	1B	44.438
S3_65577137	1BS	1B	62.88	1BS_3421722	1B	44.438
S3_67396816	1BS	1B	62.88	1BS_3422503	1B	44.438
S3_67734602	1BS	1B	62.88	1BS_3422641	1B	44.438
S3_67734603	1BS	1B	62.88	1BS_3422641	1B	44.438
S3_70653493	1BS	1B	62.88	1BS_3423941	1B	44.438
S3_70653496	1BS	1B	62.88	1BS_3423941	1B	44.438
S3_71447100	1BS	1B	62.88	1BS_3424305	1B	43.8695
S3_73865719	1BS	1B	62.88	1BS_3425332	1B	44.438
S3_74157816	1BS	1B	62.88	1BS_3425457	1B	44.438
S3_76373327	1BS	1B	62.88	1BS_3426394	1B	44.438
S3_76752178	1BS	1B	62.88	1BS_3426556	1B	44.438
S3_76818834	1BS	1B	62.88	1BS_3426581	1B	44.438
S3_81262512	1BS	1B	62.88	1BS_3428466	1B	44.438
S3_86895817	1BS	1B	62.88	1BS_3430855	1B	44.438
S4_149696791	1BL	1B	62.88	1BL_3850532	1B	45.006
S4_259495060	1BL	1B	62.88	1BL_3905300	1B	44.438
S3_122383419	1BS	1B	63.14	1BS_3446148	1B	44.438
S3_122383446	1BS	1B	63.14	1BS_3446148	1B	44.438
S3_122732103	1BS	1B	63.14	1BS_3446317	1B	45.006
S3_126093467	1BS	1B	63.14	1BS_3447717	1B	44.438
S3_148511333	1BS	1B	63.14	1BS_3457412	1B	44.438
S3_181228565	1BS	1B	63.14	1BS_3471490	1B	44.438
S3_196116278	1BS	1B	63.14	1BS_3477889	1B	44.438
S3_53739448	1BS	1B	63.14	1BS_3416593	1B	44.438
S3_65773429	1BS	1B	63.14	1BS_3421804	1B	44.438
S3_76752148	1BS	1B	63.14	1BS_3426556	1B	44.438
S4_167611409	1BL	1B	63.14	1BL_3859508	1B	44.438
S3_113356236	1BS	1B	63.4	1BS_3442327	1B	44.438
S3_124890334	1BS	1B	63.67	1BS_3447247	1B	44.438
S3_146783999	1BS	1B	63.67	1BS_3456726	1B	44.438
S3_148375612	1BS	1B	63.67	1BS_3457367	1B	44.438
S3_149557727	1BS	1B	63.67	1BS_3457861	1B	43.8695
S3_154418256	1BS	1B	63.67	1BS_3459966	1B	44.438
S3_154672647	1BS	1B	63.67	1BS_3460082	1B	44.438
S3_156711675	1BS	1B	63.67	1BS_3460909	1B	44.438
S3_164020809	1BS	1B	63.67	1BS_3464110	1B	44.438
S3_180686548	1BS	1B	63.67	1BS_3471257	1B	44.438
S3_185791489	1BS	1B	63.67	1BS_3473503	1B	44.438
S3_185998269	1BS	1B	63.67	1BS_3473591	1B	43.8695
S3_59323344	1BS	1B	63.67	1BS_3419000	1B	44.438
S3_60510571	1BS	1B	63.67	1BS_3419529	1B	45.006
S3_70653517	1BS	1B	63.67	1BS_3423941	1B	44.438
S3_70950367	1BS	1B	63.67	1BS_3424083	1B	43.8695
S3_71281544	1BS	1B	63.67	1BS_3424234	1B	44.438
S3_71447156	1BS	1B	63.67	1BS_3424305	1B	43.8695
S3_72818823	1BS	1B	63.67	1BS_3424920	1B	44.438
S3_72818835	1BS	1B	63.67	1BS_3424920	1B	44.438
S3_76818790	1BS	1B	63.67	1BS_3426581	1B	44.438
S3_76910685	1BS	1B	63.67	1BS_3426625	1B	45.006
S4_149926048	1BL	1B	63.67	1BL_3850665	1B	44.438
S4_283251921	1BL	1B	63.67	1BL_3916178	1B	45.006
S3_79542676	1BS	1B	63.93	1BS_3427747	1B	44.438
S3_79888227	1BS	1B	63.93	1BS_3427891	1B	44.438
S3_79888255	1BS	1B	63.93	1BS_3427891	1B	44.438
S3_79902220	1BS	1B	63.93	1BS_3427899	1B	44.438
S3_82509894	1BS	1B	64.19	1BS_3429013	1B	44.438
S3_124097307	1BS	1B	64.45	1BS_3446910	1B	44.438
S3_124890330	1BS	1B	64.45	1BS_3447247	1B	44.438
S3_130133738	1BS	1B	64.45	1BS_3449470	1B	44.438
S3_138499054	1BS	1B	64.45	1BS_3453070	1B	45.006
S3_140743397	1BS	1B	64.45	1BS_3454021	1B	44.438
S3_148511349	1BS	1B	64.45	1BS_3457412	1B	44.438
S3_162155093	1BS	1B	64.45	1BS_3463272	1B	44.438
S3_163219037	1BS	1B	64.45	1BS_3463757	1B	43.8695
S3_163219050	1BS	1B	64.45	1BS_3463757	1B	43.8695
S3_200021714	1BS	1B	64.45	1BS_3479566	1B	44.438
S3_59320700	1BS	1B	64.45	1BS_3419000	1B	44.438
S3_59323352	1BS	1B	64.45	1BS_3419000	1B	44.438
S3_72570555	1BS	1B	64.45	1BS_3424790	1B	44.438
S3_76782582	1BS	1B	64.45	1BS_3426573	1B	44.438
S4_224835455	1BL	1B	64.45	1BL_3887980	1B	44.438
S4_283164705	1BL	1B	64.45	1BL_3916155	1B	44.438
S4_144381385	1BL	1B	64.72	1BL_3847925	1B	44.438
S4_144381405	1BL	1B	64.72	1BL_3847925	1B	44.438
S4_147067907	1BL	1B	66.38	1BL_3849284	1B	45.574
S4_147067921	1BL	1B	66.38	1BL_3849284	1B	45.574
S4_144431319	1BL	1B	69.5	1BL_3847944	1B	61.494
S4_144431320	1BL	1B	69.5	1BL_3847944	1B	61.494
S4_144431350	1BL	1B	69.5	1BL_3847944	1B	61.494
S4_257107125	1BL	1B	73.63	1BL_3904104	1B	47.279
S4_254360459	1BL	1B	74.5	1BL_3902755	1B	46.711
S4_254361792	1BL	1B	74.5	1BL_3902755	1B	46.711
S4_95856427	1BL	1B	74.5	1BL_3823403	1B	46.711
S4_100113583	1BL	1B	74.77	1BL_3825450	1B	47.279
S4_100113587	1BL	1B	74.77	1BL_3825450	1B	47.279
S4_94874179	1BL	1B	74.77	1BL_3822926	1B	47.847
S4_94875507	1BL	1B	74.77	1BL_3822926	1B	47.847
S4_284078629	1BL	1B	75.04	1BL_3916386	1B	47.847
S4_125127934	1BL	1B	75.57	1BL_3837996	1B	47.847
S4_151699182	1BL	1B	75.57	1BL_3851549	1B	47.847
S4_155527330	1BL	1B	75.57	1BL_3853401	1B	47.847
S4_155528583	1BL	1B	75.57	1BL_3853401	1B	47.847
S4_155528605	1BL	1B	75.57	1BL_3853401	1B	47.847
S4_179090262	1BL	1B	75.57	1BL_3865218	1B	47.847
S4_179090265	1BL	1B	75.57	1BL_3865218	1B	47.847
S4_23281106	1BL	1B	75.57	1BL_3292837	1B	47.847
S4_23281129	1BL	1B	75.57	1BL_3292837	1B	47.847
S4_23281143	1BL	1B	75.57	1BL_3292837	1B	47.847
S4_23281331	1BL	1B	75.57	1BL_3292837	1B	47.847
S4_252138788	1BL	1B	75.57	1BL_3901618	1B	45.574
S4_270822892	1BL	1B	75.57	1BL_3910844	1B	47.847
S4_270822926	1BL	1B	75.57	1BL_3910844	1B	47.847
S4_270822927	1BL	1B	75.57	1BL_3910844	1B	47.847
S4_273125775	1BL	1B	75.57	1BL_3912061	1B	47.847
S4_34693670	1BL	1B	75.57	1BL_3793493	1B	47.847
S4_57482836	1BL	1B	75.57	1BL_3804689	1B	47.847
S4_79431619	1BL	1B	75.57	1BL_3815304	1B	47.847
S4_180644798	1BL	1B	75.84	1BL_3865939	1B	47.847
S4_180644826	1BL	1B	75.84	1BL_3865939	1B	47.847
S4_80943527	1BL	1B	75.84	1BL_3816066	1B	47.279
S4_264038075	1BL	1B	76.11	1BL_3907542	1B	47.847
S4_166619921	1BL	1B	76.37	1BL_3859026	1B	47.847
S4_20970119	1BL	1B	76.37	1BL_2970142	1B	47.847
S4_223997445	1BL	1B	76.37	1BL_3887571	1B	47.847
S4_234992873	1BL	1B	76.37	1BL_3893186	1B	47.847
S4_247972284	1BL	1B	76.37	1BL_3899566	1B	47.847
S4_261184006	1BL	1B	76.37	1BL_3906177	1B	47.847
S4_58592906	1BL	1B	76.37	1BL_3805226	1B	47.847
S4_131695547	1BL	1B	76.92	1BL_3841276	1B	47.279
S4_211036104	1BL	1B	77.47	1BL_3881044	1B	46.1425
S4_191595352	1BL	1B	78	1BL_3871383	1B	47.847
S4_191598130	1BL	1B	78	1BL_3871383	1B	47.847
S4_191643863	1BL	1B	78	1BL_3871397	1B	46.1425
S4_195887896	1BL	1B	78	1BL_3873600	1B	47.847
S4_239341687	1BL	1B	78.55	1BL_3895405	1B	47.847
S4_99887975	1BL	1B	79.11	1BL_3825347	1B	44.438
S4_95968327	1BL	1B	79.37	1BL_3823471	1B	47.847
S4_85851728	1BL	1B	79.65	1BL_3818452	1B	47.847
S4_185486283	1BL	1B	79.91	1BL_3868346	1B	47.847
S4_183511233	1BL	1B	80.44	1BL_3867396	1B	47.847
S4_183511265	1BL	1B	80.44	1BL_3867396	1B	47.847
S4_81677899	1BL	1B	81.3	1BL_3816413	1B	45.574
S4_259988613	1BL	1B	81.57	1BL_3905565	1B	45.574
S4_259988622	1BL	1B	81.57	1BL_3905565	1B	45.574
S4_68592544	1BL	1B	81.83	1BL_3810111	1B	45.574
S4_66623356	1BL	1B	82.62	1BL_3809138	1B	47.847
S4_75116834	1BL	1B	82.62	1BL_3813172	1B	47.847
S4_140930230	1BL	1B	82.89	1BL_3846088	1B	47.847
S4_140930237	1BL	1B	82.89	1BL_3846088	1B	47.847
S4_27558381	1BL	1B	82.89	1BL_3756155	1B	47.847
S4_32567324	1BL	1B	83.15	1BL_3792430	1B	47.847
S4_32567329	1BL	1B	83.15	1BL_3792430	1B	47.847
S4_254042324	1BL	1B	83.95	1BL_3902582	1B	47.847
S4_27959369	1BL	1B	84.23	1BL_3760097	1B	47.847
S4_290504621	1BL	1B	87.26	1BL_3918173	1B	47.847
S4_289701153	1BL	1B	89.29	1BL_3917967	1B	54.1005
S4_289701154	1BL	1B	89.29	1BL_3917967	1B	54.1005
S4_190524528	1BL	1B	91.5	1BL_3870881	1B	55.806
S4_46677966	1BL	1B	92.09	1BL_3799332	1B	50.122
S4_46678014	1BL	1B	92.09	1BL_3799332	1B	50.122
S4_269196643	1BL	1B	95.78	1BL_3910003	1B	66.042
S4_269196688	1BL	1B	95.78	1BL_3910003	1B	66.042
S4_125717794	1BL	1B	99.18	1BL_3838272	1B	66.042
S4_284778292	1BL	1B	99.7	1BL_3916588	1B	66.042
S4_285069940	1BL	1B	99.7	1BL_3916677	1B	66.042
S4_285069992	1BL	1B	99.7	1BL_3916677	1B	66.042
S4_312026855	1BL	1B	100.23	1BL_3922607	1B	66.042
S4_312026896	1BL	1B	100.23	1BL_3922607	1B	66.042
S4_159565674	1BL	1B	104.6	1BL_3855504	1B	72.874
S4_238531073	1BL	1B	112.29	1BL_3894989	1B	76.285
S4_238531120	1BL	1B	112.29	1BL_3894989	1B	76.285
S4_29922554	1BL	1B	112.29	1BL_3791118	1B	76.285
S5_104461106	1DS	1D	0	1DS_1904775	1D	1.136
S5_130176942	1DS	1D	0.27	1DS_1915031	1D	1.136
S5_41518116	1DS	1D	7.16	1DS_1877942	1D	9.094
S5_59954579	1DS	1D	7.68	1DS_1885854	1D	9.094
S5_59956545	1DS	1D	7.68	1DS_1885854	1D	9.094
S5_59956557	1DS	1D	7.68	1DS_1885854	1D	9.094
S5_11988325	1DS	1D	8.8	1DS_617469	1D	9.094
S5_11988345	1DS	1D	8.8	1DS_617469	1D	9.094
S5_25988597	1DS	1D	10.57	1DS_1361583	1D	9.094
S5_104757698	1DS	1D	12.49	1DS_1904906	1D	18.194
S5_104904528	1DS	1D	12.49	1DS_1904971	1D	18.194
S5_104904558	1DS	1D	12.49	1DS_1904971	1D	18.194
S5_20873955	1DS	1D	12.49	1DS_1092333	1D	18.194
S5_60843521	1DS	1D	12.49	1DS_1886224	1D	19.33
S5_60846121	1DS	1D	12.49	1DS_1886224	1D	19.33
S5_101659197	1DS	1D	12.77	1DS_1903567	1D	16.4865
S5_101662654	1DS	1D	13.03	1DS_1903567	1D	16.4865
S5_134876409	1DS	1D	13.56	1DS_1915822	1D	12.505
S5_134876438	1DS	1D	13.56	1DS_1915822	1D	12.505
S5_134876480	1DS	1D	13.56	1DS_1915822	1D	12.505
S5_134876509	1DS	1D	13.56	1DS_1915822	1D	12.505
S5_134876510	1DS	1D	13.56	1DS_1915822	1D	12.505
S5_41557050	1DS	1D	14.09	1DS_1877956	1D	14.779
S5_41557078	1DS	1D	14.09	1DS_1877956	1D	14.779
S5_63584362	1DS	1D	15.15	1DS_1887378	1D	14.779
S5_63584367	1DS	1D	15.15	1DS_1887378	1D	14.779
S5_98698269	1DS	1D	15.41	1DS_1902385	1D	14.779
S5_98700215	1DS	1D	15.41	1DS_1902385	1D	14.779
S5_98700251	1DS	1D	15.41	1DS_1902385	1D	14.779
S5_66516948	1DS	1D	17.38	1DS_1888600	1D	12.505
S7_59345655	2AS	2A	94.12	2AS_5189055	2A	4.547
S7_126886397	2AS	2A	94.39	2AS_5229536	2A	1.137
S7_147115149	2AS	2A	94.39	2AS_5241898	2A	1.137
S7_147115161	2AS	2A	94.39	2AS_5241898	2A	1.137
S7_159778280	2AS	2A	94.39	2AS_5249738	2A	1.137
S7_159916095	2AS	2A	94.39	2AS_5249806	2A	4.547
S7_159916113	2AS	2A	94.39	2AS_5249806	2A	4.547
S7_64405360	2AS	2A	94.66	2AS_5191981	2A	3.411
S7_184036695	2AS	2A	96.41	2AS_5264470	2A	4.547
S7_3385606	2AS	2A	98.43	2AS_387072	2A	4.547
S7_267936732	2AS	2A	99.09	2AS_5309220	2D	2.8415
S7_116098925	2AS	2A	99.42	2AS_5223027	2A	10.254
S7_119544873	2AS	2A	99.42	2AS_5225035	2A	10.822
S7_169006799	2AS	2A	99.42	2AS_5255363	2A	10.254
S7_211494015	2AS	2A	99.42	2AS_5280857	2A	10.254
S7_211494038	2AS	2A	99.42	2AS_5280857	2A	10.254
S7_211494101	2AS	2A	99.42	2AS_5280857	2A	10.254
S7_221383666	2AS	2A	99.42	2AS_5286822	2A	10.254
S7_221383703	2AS	2A	99.42	2AS_5286822	2A	10.254
S7_248707752	2AS	2A	99.42	2AS_5303427	2A	10.254
S7_73282420	2AS	2A	99.42	2AS_5197162	2A	10.254
S7_73282437	2AS	2A	99.42	2AS_5197162	2A	10.254
S7_130125457	2AS	2A	100.27	2AS_5231458	2A	4.547
S7_200936250	2AS	2A	100.83	2AS_5274691	2A	4.547
S7_199545167	2AS	2A	102.08	2AS_5273836	2A	10.254
S7_202746195	2AS	2A	117.08	2AS_5275740	2A	14.805
S7_252044048	2AS	2A	117.35	2AS_5304694	2A	16.512
S7_251302790	2AS	2A	117.62	2AS_5304478	2A	14.805
S7_251302791	2AS	2A	117.62	2AS_5304478	2A	14.805
S7_251302803	2AS	2A	117.62	2AS_5304478	2A	14.805
S7_251302821	2AS	2A	117.62	2AS_5304478	2A	14.805
S7_134332037	2AS	2A	118.15	2AS_5234045	2A	14.805
S7_134332102	2AS	2A	118.15	2AS_5234045	2A	14.805
S7_140711846	2AS	2A	118.96	2AS_5237958	2A	14.805
S7_46338309	2AS	2A	119.78	2AS_5154109	2A	13.0975
S7_95102630	2AS	2A	134.05	2AS_5210238	2A	20.494
S7_148768698	2AS	2A	137.68	2AS_5242930	2A	21.63
S7_164922107	2AS	2A	137.68	2AS_5252923	2A	21.63
S7_167833915	2AS	2A	137.68	2AS_5254682	2A	22.423
S7_167833923	2AS	2A	137.68	2AS_5254682	2A	22.423
S7_167834738	2AS	2A	137.68	2AS_5254682	2A	22.423
S7_167834784	2AS	2A	137.68	2AS_5254682	2A	22.423
S7_167834822	2AS	2A	137.68	2AS_5254682	2A	22.423
S7_25122181	2AS	2A	137.68	2AS_2830904	2A	21.63
S7_44799149	2AS	2A	137.68	2AS_5035673	2A	21.63
S7_93924246	2AS	2A	137.68	2AS_5209518	2A	21.63
S7_93924299	2AS	2A	137.68	2AS_5209518	2A	21.63
S7_149486270	2AS	2A	138.81	2AS_5243346	2A	31.873
S7_21800207	2AS	2A	141.59	2AS_2458837	2A	31.873
S7_166206716	2AS	2A	141.85	2AS_5253688	2A	31.873
S7_241777555	2AS	2A	142.12	2AS_5299187	2A	31.873
S7_241777596	2AS	2A	142.12	2AS_5299187	2A	31.873
S7_241777635	2AS	2A	142.12	2AS_5299187	2A	31.873
S10_207500332	2BL	2B	0	2BL_7995697	2B	104.106
S10_336020003	2BL	2B	12.73	2BL_8059131	2B	101.264
S10_336020008	2BL	2B	12.73	2BL_8059131	2B	101.264
S10_231886486	2BL	2B	13.54	2BL_8007670	2B	100.128
S10_231886560	2BL	2B	13.54	2BL_8007670	2B	100.128
S10_231886563	2BL	2B	13.54	2BL_8007670	2B	100.128
S10_232125405	2BL	2B	13.54	2BL_8007773	2B	97.854
S10_276156214	2BL	2B	14.07	2BL_8029934	2B	100.128
S10_376187979	2BL	2B	14.35	2BL_8078949	2B	100.128
S10_376188018	2BL	2B	14.35	2BL_8078949	2B	100.128
S10_376187999	2BL	2B	14.63	2BL_8078949	2B	100.128
S10_340982215	2BL	2B	14.91	2BL_8061621	2B	98.991
S10_382913499	2BL	2B	14.91	2BL_8082158	2B	98.991
S10_92140629	2BL	2B	14.91	2BL_7938244	2B	96.718
S10_92140649	2BL	2B	14.91	2BL_7938244	2B	96.718
S10_92140655	2BL	2B	14.91	2BL_7938244	2B	96.718
S10_92140672	2BL	2B	14.91	2BL_7938244	2B	96.718
S10_92143198	2BL	2B	14.91	2BL_7938244	2B	96.718
S10_274436439	2BL	2B	15.17	2BL_8029035	2B	96.718
S10_276135925	2BL	2B	15.17	2BL_8029929	2B	100.128
S10_276135940	2BL	2B	15.17	2BL_8029929	2B	100.128
S10_286236118	2BL	2B	15.17	2BL_8034748	2B	98.991
S10_382913484	2BL	2B	15.17	2BL_8082158	2B	98.991
S10_384845292	2BL	2B	15.17	2BL_8083153	2B	98.991
S10_384845301	2BL	2B	15.17	2BL_8083153	2B	98.991
S10_384845313	2BL	2B	15.17	2BL_8083153	2B	98.991
S10_388904028	2BL	2B	15.17	2BL_8084644	2B	98.991
S10_388904029	2BL	2B	15.17	2BL_8084644	2B	98.991
S10_388904041	2BL	2B	15.17	2BL_8084644	2B	98.991
S10_69045173	2BL	2B	15.17	2BL_7706277	2B	98.4225
S10_69045175	2BL	2B	15.17	2BL_7706277	2B	98.4225
S10_101762702	2BL	2B	16.77	2BL_7943073	2B	96.718
S10_101762765	2BL	2B	16.77	2BL_7943073	2B	96.718
S10_178495851	2BL	2B	16.77	2BL_7981262	2B	96.718
S10_22429103	2BL	2B	16.77	2BL_2485120	2B	97.286
S10_22429186	2BL	2B	16.77	2BL_2485120	2B	97.286
S10_264122792	2BL	2B	17.47	2BL_8023846	2B	97.854
S10_264122794	2BL	2B	17.47	2BL_8023846	2B	97.854
S10_388909169	2BL	2B	20.43	2BL_8084644	2B	98.991
S10_388909191	2BL	2B	20.43	2BL_8084644	2B	98.991
S10_388909192	2BL	2B	20.43	2BL_8084644	2B	98.991
S10_382026817	2BL	2B	21.53	2BL_8081744	2B	105.812
S10_382026826	2BL	2B	21.53	2BL_8081744	2B	105.812
S10_180562722	2BL	2B	23.44	2BL_7982284	2B	106.948
S10_180562763	2BL	2B	23.44	2BL_7982284	2B	106.948
S10_180562781	2BL	2B	23.44	2BL_7982284	2B	106.948
S10_180562790	2BL	2B	23.44	2BL_7982284	2B	106.948
S10_218702772	2BL	2B	24.23	2BL_8001242	2B	109.227
S10_218702786	2BL	2B	24.23	2BL_8001242	2B	109.227
S10_411656267	2BL	2B	25.06	2BL_8090891	2B	111.506
S10_411656311	2BL	2B	25.06	2BL_8090891	2B	111.506
S10_411656341	2BL	2B	25.06	2BL_8090891	2B	111.506
S10_270458636	2BL	2B	25.34	2BL_8027088	2B	105.812
S10_270462118	2BL	2B	25.34	2BL_8027088	2B	105.812
S10_270462122	2BL	2B	25.34	2BL_8027088	2B	105.812
S10_404878763	2BL	2B	25.34	2BL_8089732	2B	104.675
S10_404878786	2BL	2B	25.34	2BL_8089732	2B	104.675
S10_399206166	2BL	2B	25.91	2BL_8087939	2B	103.538
S10_227089893	2BL	2B	26.18	2BL_8005401	2B	103.538
S10_26810200	2BL	2B	26.18	2BL_2973712	2B	103.538
S10_320585097	2BL	2B	26.18	2BL_8051379	2B	104.675
S10_320585162	2BL	2B	26.18	2BL_8051379	2B	104.675
S10_389589220	2BL	2B	26.18	2BL_8084861	2B	103.538
S10_238870105	2BL	2B	26.44	2BL_8011311	2B	103.538
S10_320585077	2BL	2B	26.7	2BL_8051379	2B	104.675
S10_277164639	2BL	2B	27.5	2BL_8030399	2B	103.538
S10_277164641	2BL	2B	27.5	2BL_8030399	2B	103.538
S10_277164674	2BL	2B	27.5	2BL_8030399	2B	103.538
S10_369564162	2BL	2B	28.03	2BL_8075711	2B	103.538
S10_369564165	2BL	2B	28.03	2BL_8075711	2B	103.538
S10_369564167	2BL	2B	28.03	2BL_8075711	2B	103.538
S10_369564169	2BL	2B	28.03	2BL_8075711	2B	103.538
S10_369564171	2BL	2B	28.03	2BL_8075711	2B	103.538
S10_386725871	2BL	2B	28.03	2BL_8084010	2B	103.538
S10_386725898	2BL	2B	28.03	2BL_8084010	2B	103.538
S10_94511450	2BL	2B	28.56	2BL_7939456	2B	103.538
S10_94511477	2BL	2B	28.56	2BL_7939456	2B	103.538
S10_239729146	2BL	2B	28.82	2BL_8011702	2B	103.538
S10_323571477	2BL	2B	28.82	2BL_8052784	2B	103.538
S10_397773140	2BL	2B	29.36	2BL_8087519	2B	103.538
S10_398992063	2BL	2B	29.63	2BL_8087896	2B	103.538
S10_398992089	2BL	2B	29.63	2BL_8087896	2B	103.538
S10_398992096	2BL	2B	29.63	2BL_8087896	2B	103.538
S10_398992109	2BL	2B	29.63	2BL_8087896	2B	103.538
S10_357885605	2BL	2B	30.43	2BL_8069982	2B	103.538
S10_357885614	2BL	2B	30.43	2BL_8069982	2B	103.538
S10_357885624	2BL	2B	30.43	2BL_8069982	2B	103.538
S10_357885633	2BL	2B	30.43	2BL_8069982	2B	103.538
S10_397657164	2BL	2B	32.08	2BL_8087489	2B	106.38
S10_397657179	2BL	2B	32.08	2BL_8087489	2B	106.38
S10_360765491	2BL	2B	32.62	2BL_8071474	2B	104.675
S10_167043606	2BL	2B	33.15	2BL_7975654	2B	111.506
S10_167043641	2BL	2B	33.15	2BL_7975654	2B	111.506
S10_169447457	2BL	2B	33.15	2BL_7976817	2B	111.506
S10_169447471	2BL	2B	33.15	2BL_7976817	2B	111.506
S10_194335192	2BL	2B	33.15	2BL_7989014	2B	106.948
S10_194335212	2BL	2B	33.15	2BL_7989014	2B	106.948
S10_194335213	2BL	2B	33.15	2BL_7989014	2B	106.948
S10_194335234	2BL	2B	33.15	2BL_7989014	2B	106.948
S10_194335243	2BL	2B	33.15	2BL_7989014	2B	106.948
S10_194335618	2BL	2B	33.15	2BL_7989014	2B	106.948
S10_194335650	2BL	2B	33.15	2BL_7989014	2B	106.948
S10_239770420	2BL	2B	33.15	2BL_8011713	2B	111.506
S10_243012873	2BL	2B	33.15	2BL_8013335	2B	111.506
S10_243357673	2BL	2B	33.15	2BL_8013519	2B	111.506
S10_318328818	2BL	2B	33.15	2BL_8050264	2B	111.506
S10_353530535	2BL	2B	33.15	2BL_8067855	2B	105.812
S10_353530899	2BL	2B	33.15	2BL_8067855	2B	105.812
S10_353922407	2BL	2B	33.15	2BL_8068035	2B	106.948
S10_383304322	2BL	2B	33.15	2BL_8082340	2B	104.675
S10_383304335	2BL	2B	33.15	2BL_8082340	2B	104.675
S10_77409164	2BL	2B	33.15	2BL_7909662	2B	104.675
S10_369569209	2BL	2B	38.54	2BL_8075711	2B	103.538
S10_100419872	2BL	2B	43.75	2BL_7942407	2B	77.383
S10_100419885	2BL	2B	43.75	2BL_7942407	2B	77.383
S10_144740564	2BL	2B	43.75	2BL_7964347	2B	72.825
S10_150799425	2BL	2B	43.75	2BL_7967453	2B	77.383
S10_153078046	2BL	2B	43.75	2BL_7968600	2B	72.825
S10_153637747	2BL	2B	43.75	2BL_7968888	2B	72.2565
S10_153637780	2BL	2B	43.75	2BL_7968888	2B	72.2565
S10_156869969	2BL	2B	43.75	2BL_7970552	2B	72.825
S10_156869976	2BL	2B	43.75	2BL_7970552	2B	72.825
S10_156869977	2BL	2B	43.75	2BL_7970552	2B	72.825
S10_170264852	2BL	2B	43.75	2BL_7977208	2B	77.383
S10_170264879	2BL	2B	43.75	2BL_7977208	2B	77.383
S10_203569061	2BL	2B	43.75	2BL_7993709	2B	72.825
S10_203573372	2BL	2B	43.75	2BL_7993709	2B	72.825
S10_203573394	2BL	2B	43.75	2BL_7993709	2B	72.825
S10_205237110	2BL	2B	43.75	2BL_7994540	2B	77.383
S10_212530283	2BL	2B	43.75	2BL_7998191	2B	77.9515
S10_235315608	2BL	2B	43.75	2BL_8009349	2B	72.825
S10_243605308	2BL	2B	43.75	2BL_8013648	2B	75.104
S10_243605350	2BL	2B	43.75	2BL_8013648	2B	75.104
S10_293784805	2BL	2B	43.75	2BL_8038401	2B	72.825
S10_293794444	2BL	2B	43.75	2BL_8038401	2B	72.825
S10_369574733	2BL	2B	43.75	2BL_8075712	2B	78.52
S10_370773556	2BL	2B	43.75	2BL_8076271	2B	72.825
S10_370773569	2BL	2B	43.75	2BL_8076271	2B	72.825
S10_377562591	2BL	2B	43.75	2BL_8079631	2B	72.825
S10_83864069	2BL	2B	43.75	2BL_7934352	2B	77.383
S10_98401356	2BL	2B	43.75	2BL_7941332	2B	77.383
S10_92563597	2BL	2B	44.01	2BL_7938442	2B	71.688
S10_95844252	2BL	2B	44.28	2BL_7940116	2B	83.068
S10_95844261	2BL	2B	44.28	2BL_7940116	2B	83.068
S10_95844324	2BL	2B	44.28	2BL_7940116	2B	83.068
S10_95844340	2BL	2B	44.28	2BL_7940116	2B	83.068
S10_163219787	2BL	2B	44.54	2BL_7973734	2B	72.825
S10_196570467	2BL	2B	44.8	2BL_7990149	2B	78.52
S10_203978753	2BL	2B	44.8	2BL_7993893	2B	78.52
S10_203978755	2BL	2B	44.8	2BL_7993893	2B	78.52
S10_203978756	2BL	2B	44.8	2BL_7993893	2B	78.52
S10_248759500	2BL	2B	44.8	2BL_8016317	2B	80.794
S10_248759501	2BL	2B	44.8	2BL_8016317	2B	80.794
S10_248759540	2BL	2B	44.8	2BL_8016317	2B	80.794
S10_248759541	2BL	2B	44.8	2BL_8016317	2B	80.794
S10_361614776	2BL	2B	44.8	2BL_8071856	2B	86.479
S10_82454738	2BL	2B	44.8	2BL_7933632	2B	78.52
S10_163690081	2BL	2B	45.06	2BL_7973968	2B	80.794
S10_271168970	2BL	2B	45.06	2BL_8027427	2B	86.479
S10_271168974	2BL	2B	45.06	2BL_8027427	2B	86.479
S10_326298584	2BL	2B	45.06	2BL_8054110	2B	84.205
S10_35320832	2BL	2B	45.06	2BL_3923838	2B	78.52
S10_361614942	2BL	2B	45.06	2BL_8071856	2B	86.479
S10_396497628	2BL	2B	45.06	2BL_8087154	2B	78.52
S10_397929757	2BL	2B	45.06	2BL_8087555	2B	84.205
S10_155002239	2BL	2B	45.33	2BL_7969610	2B	78.52
S10_203978752	2BL	2B	45.59	2BL_7993893	2B	78.52
S10_214500242	2BL	2B	45.85	2BL_7999218	2B	86.479
S10_214500250	2BL	2B	45.85	2BL_7999218	2B	86.479
S10_214500252	2BL	2B	45.85	2BL_7999218	2B	86.479
S10_214500278	2BL	2B	45.85	2BL_7999218	2B	86.479
S10_371340502	2BL	2B	46.65	2BL_8076527	2B	86.479
S10_371340508	2BL	2B	46.65	2BL_8076527	2B	86.479
S10_82230506	2BL	2B	46.65	2BL_7933514	2B	86.479
S10_82230570	2BL	2B	46.65	2BL_7933514	2B	86.479
S10_82230576	2BL	2B	46.65	2BL_7933514	2B	86.479
S10_82230591	2BL	2B	46.65	2BL_7933514	2B	86.479
S10_244661190	2BL	2B	47.18	2BL_8014212	2B	86.479
S10_244661224	2BL	2B	47.18	2BL_8014212	2B	86.479
S10_232578346	2BL	2B	47.99	2BL_8008009	2B	86.479
S10_232578416	2BL	2B	47.99	2BL_8008009	2B	86.479
S10_327804856	2BL	2B	51.34	2BL_8054908	2B	72.825
S10_338057168	2BL	2B	52.46	2BL_8060173	2B	77.383
S10_338057192	2BL	2B	52.46	2BL_8060173	2B	77.383
S10_365995770	2BL	2B	52.46	2BL_8073940	2B	72.2565
S10_365995777	2BL	2B	52.46	2BL_8073940	2B	72.2565
S10_89407449	2BL	2B	52.73	2BL_7936983	2B	72.825
S10_324441111	2BL	2B	53.53	2BL_8053228	2B	72.825
S10_352034282	2BL	2B	56.81	2BL_8067128	2B	72.2565
S10_352034316	2BL	2B	56.81	2BL_8067128	2B	72.2565
S10_286983786	2BL	2B	57.08	2BL_8035075	2B	72.2565
S10_303474800	2BL	2B	57.08	2BL_8043159	2B	72.825
S10_303477955	2BL	2B	57.08	2BL_8043159	2B	72.825
S10_335729300	2BL	2B	61.99	2BL_8058980	2B	59.184
S10_243326229	2BL	2B	64.7	2BL_8013498	2B	60.32
S10_350600439	2BL	2B	64.7	2BL_8066424	2B	67.141
S10_399241386	2BL	2B	64.7	2BL_8087946	2B	60.32
S10_400741044	2BL	2B	64.7	2BL_8088418	2B	61.457
S10_297668787	2BL	2B	65.25	2BL_8040263	2B	62.594
S10_297679419	2BL	2B	65.25	2BL_8040263	2B	62.594
S10_99343374	2BL	2B	66.33	2BL_7941860	2B	62.594
S10_261947653	2BL	2B	67.45	2BL_8022762	2B	67.141
S10_261947560	2BL	2B	67.74	2BL_8022762	2B	67.141
S10_242215251	2BL	2B	68.02	2BL_8012957	2B	68.278
S10_339096317	2BL	2B	68.29	2BL_8060647	2B	67.141
S10_339096344	2BL	2B	68.29	2BL_8060647	2B	67.141
S10_339096962	2BL	2B	68.29	2BL_8060647	2B	67.141
S10_337942533	2BL	2B	68.81	2BL_8060114	2B	67.141
S10_337942555	2BL	2B	68.81	2BL_8060114	2B	67.141
S10_108086661	2BL	2B	69.07	2BL_7946306	2B	67.141
S10_236281783	2BL	2B	69.07	2BL_8009895	2B	67.141
S10_286791060	2BL	2B	69.07	2BL_8034967	2B	66.5725
S10_305432491	2BL	2B	69.07	2BL_8044068	2B	67.141
S10_305433460	2BL	2B	69.07	2BL_8044068	2B	67.141
S10_305433713	2BL	2B	69.07	2BL_8044068	2B	67.141
S10_404655717	2BL	2B	69.07	2BL_8089679	2B	67.141
S10_82286479	2BL	2B	69.07	2BL_7933551	2B	67.141
S10_220594418	2BL	2B	69.63	2BL_8002224	2B	67.141
S10_220594422	2BL	2B	69.63	2BL_8002224	2B	67.141
S10_159430227	2BL	2B	72.11	2BL_7971786	2B	68.278
S10_159430248	2BL	2B	72.11	2BL_7971786	2B	68.278
S10_159430320	2BL	2B	72.11	2BL_7971786	2B	68.278
S10_107492664	2BL	2B	73.91	2BL_7946007	2B	67.141
S10_239615442	2BL	2B	73.91	2BL_8011644	2B	67.141
S10_261947658	2BL	2B	73.91	2BL_8022762	2B	67.141
S10_55343572	2BL	2B	73.91	2BL_6183697	2B	67.141
S10_83876249	2BL	2B	73.91	2BL_7934358	2B	66.5725
S10_83876276	2BL	2B	73.91	2BL_7934358	2B	66.5725
S10_83876298	2BL	2B	73.91	2BL_7934358	2B	66.5725
S10_94550893	2BL	2B	73.91	2BL_7939476	2B	67.141
S10_83521433	2BL	2B	74.17	2BL_7934165	2B	68.278
S10_102261926	2BL	2B	74.7	2BL_7943322	2B	69.414
S10_102261964	2BL	2B	74.7	2BL_7943322	2B	69.414
S10_127738522	2BL	2B	74.97	2BL_7955770	2B	67.141
S10_154605200	2BL	2B	75.24	2BL_7969398	2B	69.414
S10_154605205	2BL	2B	75.24	2BL_7969398	2B	69.414
S10_154608923	2BL	2B	75.24	2BL_7969398	2B	69.414
S10_314145797	2BL	2B	75.24	2BL_8048192	2B	68.846
S10_314145839	2BL	2B	75.24	2BL_8048192	2B	68.846
S10_315094338	2BL	2B	75.24	2BL_8048683	2B	69.414
S10_315094356	2BL	2B	75.24	2BL_8048683	2B	69.414
S10_378199026	2BL	2B	75.24	2BL_8079933	2B	69.414
S10_403033547	2BL	2B	76.3	2BL_8089157	2B	69.414
S10_373482587	2BL	2B	77.15	2BL_8077583	2B	68.278
S10_237721210	2BL	2B	77.43	2BL_8010673	2B	65.4355
S10_266825325	2BL	2B	77.72	2BL_8025195	2B	67.141
S10_266825347	2BL	2B	77.72	2BL_8025195	2B	67.141
S10_266825369	2BL	2B	77.72	2BL_8025195	2B	67.141
S10_102965138	2BL	2B	78.01	2BL_7943685	2B	67.141
S10_119585870	2BL	2B	78.01	2BL_7951828	2B	67.141
S10_405769626	2BL	2B	78.27	2BL_8089953	2B	67.141
S10_405769640	2BL	2B	78.27	2BL_8089953	2B	67.141
S10_405776333	2BL	2B	78.27	2BL_8089953	2B	67.141
S10_150246316	2BL	2B	78.53	2BL_7967169	2B	67.141
S10_237304080	2BL	2B	78.53	2BL_8010465	2B	67.141
S10_237720600	2BL	2B	78.53	2BL_8010673	2B	65.4355
S10_283555450	2BL	2B	78.53	2BL_8033452	2B	67.141
S10_358317091	2BL	2B	78.53	2BL_8070210	2B	69.414
S10_370104150	2BL	2B	78.53	2BL_8075956	2B	66.5725
S10_370402740	2BL	2B	78.53	2BL_8076084	2B	67.141
S10_405769625	2BL	2B	78.53	2BL_8089953	2B	67.141
S10_283555515	2BL	2B	78.8	2BL_8033452	2B	67.141
S10_99414935	2BL	2B	78.8	2BL_7941881	2B	67.141
S10_393985050	2BL	2B	79.36	2BL_8086331	2B	67.141
S10_121605133	2BL	2B	79.93	2BL_7952780	2B	68.278
S10_121605139	2BL	2B	79.93	2BL_7952780	2B	68.278
S10_120117093	2BL	2B	87.22	2BL_7952080	2B	63.73
S10_120121053	2BL	2B	87.22	2BL_7952080	2B	63.73
S10_120121054	2BL	2B	87.22	2BL_7952080	2B	63.73
S11_94378438	2DS	2D	4.99	2DS_5336443	2D	4.546
S11_74293628	2DS	2D	5.77	2DS_5323082	2D	5.6835
S11_156233450	2DS	2D	6.3	2DS_5377401	2D	6.821
S11_156233456	2DS	2D	6.3	2DS_5377401	2D	6.821
S11_156233469	2DS	2D	6.3	2DS_5377401	2D	6.821
S11_162738061	2DS	2D	6.3	2DS_5381838	2D	6.821
S11_76147212	2DS	2D	9.96	2DS_5324330	2D	4.546
S11_76147141	2DS	2D	11.33	2DS_5324330	2D	4.546
S11_121371083	2DS	2D	12.41	2DS_5354297	2D	7.957
S11_128326197	2DS	2D	12.41	2DS_5358861	2D	11.368
S11_118512486	2DS	2D	12.66	2DS_5352454	2D	12.505
S11_128326198	2DS	2D	12.92	2DS_5358861	2D	11.368
S11_128326199	2DS	2D	12.92	2DS_5358861	2D	11.368
S11_128326200	2DS	2D	12.92	2DS_5358861	2D	11.368
S11_107425593	2DS	2D	13.19	2DS_5344973	2D	10.7995
S11_85790852	2DS	2D	13.19	2DS_5330846	2D	10.231
S11_94893341	2DS	2D	13.19	2DS_5336770	2D	10.7995
S11_128957053	2DS	2D	13.44	2DS_5359246	2D	11.368
S11_128957081	2DS	2D	13.44	2DS_5359246	2D	11.368
S11_85790849	2DS	2D	13.44	2DS_5330846	2D	10.231
S11_100259274	2DS	2D	13.72	2DS_5340282	2D	11.368
S11_111454268	2DS	2D	13.72	2DS_5347584	2D	10.231
S11_111454294	2DS	2D	13.72	2DS_5347584	2D	10.231
S11_88743798	2DS	2D	16.81	2DS_5332795	2D	13.642
S11_88743844	2DS	2D	16.81	2DS_5332795	2D	13.642
S11_132398124	2DS	2D	17.34	2DS_5361625	2D	13.642
S11_133587650	2DS	2D	17.34	2DS_5362384	2D	13.642
S11_133587655	2DS	2D	17.34	2DS_5362384	2D	13.642
S11_133588331	2DS	2D	17.34	2DS_5362384	2D	13.642
S11_133588366	2DS	2D	17.34	2DS_5362384	2D	13.642
S11_134195340	2DS	2D	17.34	2DS_5362771	2D	13.642
S11_134195357	2DS	2D	17.34	2DS_5362771	2D	13.642
S11_120118259	2DS	2D	17.59	2DS_5353404	2D	13.642
S11_149246250	2DS	2D	17.59	2DS_5372744	2D	13.642
S11_149729673	2DS	2D	17.59	2DS_5373089	2D	12.505
S11_149729678	2DS	2D	17.59	2DS_5373089	2D	12.505
S11_157061442	2DS	2D	17.59	2DS_5377928	2D	13.642
S11_76457876	2DS	2D	17.59	2DS_5324565	2D	13.642
S11_76457877	2DS	2D	17.59	2DS_5324565	2D	13.642
S11_76457878	2DS	2D	17.59	2DS_5324565	2D	13.642
S11_76457881	2DS	2D	17.59	2DS_5324565	2D	13.642
S11_155644864	2DS	2D	17.85	2DS_5377037	2D	13.642
S11_155644896	2DS	2D	17.85	2DS_5377037	2D	13.642
S11_169773951	2DS	2D	17.85	2DS_5386510	2D	13.642
S11_169773958	2DS	2D	17.85	2DS_5386510	2D	13.642
S11_169773986	2DS	2D	17.85	2DS_5386510	2D	13.642
S11_169773988	2DS	2D	17.85	2DS_5386510	2D	13.642
S11_83151801	2DS	2D	17.85	2DS_5329100	2D	14.7795
S11_68773731	2DS	2D	18.63	2DS_5319467	2D	13.642
S11_68773733	2DS	2D	18.63	2DS_5319467	2D	13.642
S11_68773734	2DS	2D	18.63	2DS_5319467	2D	13.642
S11_68773767	2DS	2D	18.63	2DS_5319467	2D	13.642
S11_68773784	2DS	2D	18.63	2DS_5319467	2D	13.642
S11_66704338	2DS	2D	19.15	2DS_5318158	2D	13.642
S11_58829476	2DS	2D	19.41	2DS_5294921	2D	13.642
S11_58829479	2DS	2D	19.41	2DS_5294921	2D	13.642
S11_58829492	2DS	2D	19.41	2DS_5294921	2D	13.642
S11_83151780	2DS	2D	19.41	2DS_5329100	2D	14.7795
S11_117460086	2DS	2D	19.67	2DS_5351730	2D	13.642
S11_117460124	2DS	2D	19.67	2DS_5351730	2D	13.642
S11_100877723	2DS	2D	20.2	2DS_5340651	2D	13.642
S11_100877740	2DS	2D	20.2	2DS_5340651	2D	13.642
S11_100877750	2DS	2D	20.2	2DS_5340651	2D	13.642
S11_135677018	2DS	2D	35.82	2DS_5363769	2D	22.05
S11_138494428	2DS	2D	35.82	2DS_5365680	2D	24.772
S11_138494452	2DS	2D	35.82	2DS_5365680	2D	24.772
S11_139166117	2DS	2D	35.82	2DS_5366117	2D	22.05
S11_160102984	2DS	2D	36.08	2DS_5380017	2D	22.05
S11_160103095	2DS	2D	36.08	2DS_5380017	2D	22.05
S11_68788811	2DS	2D	46.68	2DS_5319476	2D	27.046
S11_86745384	2DS	2D	46.68	2DS_5331485	2D	28.183
S11_97749344	2DS	2D	46.68	2DS_5338665	2D	28.183
S11_145647243	2DS	2D	46.93	2DS_5370343	2D	28.183
S11_145647346	2DS	2D	46.93	2DS_5370343	2D	28.183
S11_124008758	2DS	2D	47.18	2DS_5356044	2D	28.183
S11_72887161	2DS	2D	47.95	2DS_5322197	2D	27.046
S11_72887196	2DS	2D	47.95	2DS_5322197	2D	27.046
S11_70194813	2DS	2D	49.02	2DS_5320360	2D	33.867
S11_70194822	2DS	2D	49.02	2DS_5320360	2D	33.867
S11_110219419	2DS	2D	50.09	2DS_5346806	2D	33.867
S11_110219509	2DS	2D	50.09	2DS_5346806	2D	33.867
S11_125695692	2DS	2D	50.09	2DS_5357124	2D	33.867
S11_107454715	2DS	2D	51.17	2DS_5344993	2D	33.867
S11_113584650	2DS	2D	61.31	2DS_5348990	2D	45.24
S11_113584655	2DS	2D	61.31	2DS_5348990	2D	45.24
S11_113584669	2DS	2D	61.31	2DS_5348990	2D	45.24
S11_122762662	2DS	2D	62.91	2DS_5355205	2D	45.24
S11_122762665	2DS	2D	62.91	2DS_5355205	2D	45.24
S11_181697910	2DS	2D	62.91	2DS_5391008	2D	45.24
S11_66526207	2DS	2D	62.91	2DS_5318022	2D	45.24
S11_66526409	2DS	2D	62.91	2DS_5318022	2D	45.24
S11_71468854	2DS	2D	62.91	2DS_5321242	2D	44.6715
S11_71468861	2DS	2D	62.91	2DS_5321242	2D	44.6715
S11_175291729	2DS	2D	63.17	2DS_5389137	2D	45.24
S13_49921442	3AS	3A	0	3AS_3305679	3A	10.2535
S13_173491998	3AS	3A	1.39	3AS_3419303	3A	11.391
S13_173492017	3AS	3A	1.39	3AS_3419303	3A	11.391
S13_182366298	3AS	3A	1.39	3AS_3426879	3A	11.391
S13_182366305	3AS	3A	1.39	3AS_3426879	3A	11.391
S13_182366341	3AS	3A	1.39	3AS_3426879	3A	11.391
S13_98647852	3AS	3A	18.91	3AS_3356138	3A	23.905
S13_19499292	3AS	3A	19.73	3AS_1582463	3A	22.1975
S13_19498852	3AS	3A	19.99	3AS_1582463	3A	22.1975
S13_19498939	3AS	3A	19.99	3AS_1582463	3A	22.1975
S13_207604994	3AS	3A	19.99	3AS_3443933	3A	23.905
S13_209451557	3AS	3A	19.99	3AS_3444703	3A	23.905
S13_112131025	3AS	3A	20.26	3AS_3367749	3A	23.905
S13_48814037	3AS	3A	20.26	3AS_3301841	3A	22.1975
S13_48814044	3AS	3A	20.26	3AS_3301841	3A	22.1975
S13_48093179	3AS	3A	20.52	3AS_3299455	3A	23.905
S13_59502871	3AS	3A	22.13	3AS_3323289	3A	23.905
S13_59502907	3AS	3A	22.13	3AS_3323289	3A	23.905
S13_59502978	3AS	3A	22.67	3AS_3323289	3A	23.905
S13_61163146	3AS	3A	22.67	3AS_3324635	3A	23.905
S13_61163182	3AS	3A	22.67	3AS_3324635	3A	23.905
S13_156496279	3AS	3A	38.63	3AS_3405320	3A	35.141
S13_159161726	3AS	3A	38.63	3AS_3407427	3A	34.246
S13_159162212	3AS	3A	38.63	3AS_3407427	3A	34.246
S13_55750920	3AS	3A	51.54	3AS_3320224	3A	46.2795
S13_55750926	3AS	3A	51.54	3AS_3320224	3A	46.2795
S13_52194255	3AS	3A	52.37	3AS_3317272	3A	43.437
S13_160491041	3AS	3A	53.19	3AS_3408443	3A	43.437
S13_31016069	3AS	3A	53.19	3AS_2524331	3A	43.437
S13_29799848	3AS	3A	53.76	3AS_2425321	3A	46.848
S13_8421923	3AS	3A	54.32	3AS_681721	3A	41.163
S13_8421932	3AS	3A	54.32	3AS_681721	3A	41.163
S13_8421959	3AS	3A	54.32	3AS_681721	3A	41.163
S13_77891534	3AS	3A	56.71	3AS_3338648	3A	46.2795
S13_77891538	3AS	3A	56.71	3AS_3338648	3A	46.2795
S13_77891539	3AS	3A	56.71	3AS_3338648	3A	46.2795
S13_77891541	3AS	3A	56.71	3AS_3338648	3A	46.2795
S13_6339002	3AS	3A	58.79	3AS_515867	3A	43.437
S13_104257839	3AS	3A	59.06	3AS_3361063	3A	45.711
S13_104257928	3AS	3A	59.06	3AS_3361063	3A	45.711
S14_4924621	3AL	3A	62.98	3AL_442479	3A	57.08
S14_52420531	3AL	3A	62.98	3AL_4244982	3A	57.08
S14_52421023	3AL	3A	62.98	3AL_4244982	3A	57.08
S14_51799622	3AL	3A	63.79	3AL_4242829	3A	57.08
S14_83337104	3AL	3A	64.61	3AL_4305924	3A	57.08
S14_83337139	3AL	3A	64.61	3AL_4305924	3A	57.08
S14_87224017	3AL	3A	64.87	3AL_4309293	3A	57.08
S14_97669642	3AL	3A	65.66	3AL_4318615	3A	57.08
S14_97577334	3AL	3A	66.18	3AL_4318548	3A	58.217
S14_201794822	3AL	3A	66.71	3AL_4411976	3A	57.6485
S14_58320073	3AL	3A	66.97	3AL_4265491	3A	58.217
S14_1285581	3AL	3A	67.51	3AL_114716	3A	58.217
S14_219830228	3AL	3A	67.51	3AL_4428043	3A	57.08
S14_224141276	3AL	3A	67.51	3AL_4432052	3A	58.217
S14_51429764	3AL	3A	67.51	3AL_4241746	3A	58.217
S14_57807528	3AL	3A	67.51	3AL_4263874	3A	58.217
S14_58320137	3AL	3A	67.51	3AL_4265491	3A	58.217
S14_58320139	3AL	3A	67.51	3AL_4265491	3A	58.217
S14_58320347	3AL	3A	67.51	3AL_4265491	3A	58.217
S14_58754190	3AL	3A	67.51	3AL_4267058	3A	58.217
S14_148083731	3AL	3A	68.9	3AL_4363826	3A	58.217
S14_148759144	3AL	3A	69.45	3AL_4364436	3A	57.6485
S14_148759145	3AL	3A	69.45	3AL_4364436	3A	57.6485
S14_148759152	3AL	3A	69.45	3AL_4364436	3A	57.6485
S14_127876642	3AL	3A	74.37	3AL_4345703	3A	57.08
S14_127876644	3AL	3A	74.37	3AL_4345703	3A	57.08
S14_127876648	3AL	3A	74.37	3AL_4345703	3A	57.08
S14_131893089	3AL	3A	74.64	3AL_4349369	3A	58.217
S14_107465599	3AL	3A	77.27	3AL_4327500	3A	57.08
S14_191677244	3AL	3A	78.12	3AL_4402839	3A	58.217
S14_206133877	3AL	3A	78.4	3AL_4415872	3A	58.217
S14_189737689	3AL	3A	79.21	3AL_4401079	3A	58.217
S14_190609454	3AL	3A	79.48	3AL_4401909	3A	58.217
S14_191288929	3AL	3A	79.48	3AL_4402500	3A	57.08
S14_191288961	3AL	3A	79.48	3AL_4402500	3A	57.08
S14_61305456	3AL	3A	80.01	3AL_4286098	3A	58.217
S14_257945218	3AL	3A	80.27	3AL_4453192	3A	57.08
S14_259339316	3AL	3A	80.27	3AL_4453697	3A	58.217
S14_259339346	3AL	3A	80.27	3AL_4453697	3A	58.217
S14_256634431	3AL	3A	81.07	3AL_4452670	3A	57.08
S14_20035083	3AL	3A	82.13	3AL_1796589	3A	57.6485
S14_20035088	3AL	3A	82.13	3AL_1796589	3A	57.6485
S14_250770884	3AL	3A	82.13	3AL_4450379	3A	57.08
S14_251447439	3AL	3A	82.13	3AL_4450637	3A	57.08
S14_85825286	3AL	3A	82.13	3AL_4308037	3A	57.08
S14_85825315	3AL	3A	82.13	3AL_4308037	3A	57.08
S14_85825319	3AL	3A	82.13	3AL_4308037	3A	57.08
S14_113124585	3AL	3A	82.95	3AL_4332551	3A	57.08
S14_218150600	3AL	3A	84.05	3AL_4426510	3A	57.08
S14_57738876	3AL	3A	84.05	3AL_4263658	3A	57.08
S14_207296091	3AL	3A	84.32	3AL_4416920	3A	57.08
S14_265873506	3AL	3A	84.32	3AL_4456144	3A	57.08
S14_239911510	3AL	3A	90.45	3AL_4446075	3A	68.452
S14_210375593	3AL	3A	117.91	3AL_4419555	3A	119.706
S14_214699441	3AL	3A	117.91	3AL_4423469	3A	118.57
S14_214699451	3AL	3A	117.91	3AL_4423469	3A	118.57
S14_202315399	3AL	3A	118.47	3AL_4412447	3A	119.706
S14_166434267	3AL	3A	118.74	3AL_4380241	3A	119.706
S14_240598680	3AL	3A	119	3AL_4446361	3A	119.706
S14_252993046	3AL	3A	119	3AL_4451232	3A	119.138
S14_48096135	3AL	3A	119	3AL_4230204	3A	119.706
S14_48096167	3AL	3A	119	3AL_4230204	3A	119.706
S14_78143847	3AL	3A	119	3AL_4301211	3A	118.57
S14_81462009	3AL	3A	119	3AL_4304222	3A	119.706
S14_173736595	3AL	3A	122.15	3AL_4386825	3A	114.591
S14_24560024	3AL	3A	122.15	3AL_2199138	3A	115.159
S14_178075797	3AL	3A	122.43	3AL_4390709	3A	114.022
S14_47335845	3AL	3A	122.43	3AL_4227480	3A	114.022
S14_47335867	3AL	3A	122.43	3AL_4227480	3A	114.022
S14_247698934	3AL	3A	122.7	3AL_4449191	3A	114.022
S14_49217308	3AL	3A	125.79	3AL_4233881	3A	119.706
S14_226790635	3AL	3A	126.06	3AL_4434460	3A	119.706
S14_137161139	3AL	3A	126.34	3AL_4354006	3A	119.706
S14_163094345	3AL	3A	126.34	3AL_4377316	3A	119.706
S14_166434303	3AL	3A	126.34	3AL_4380241	3A	119.706
S14_166939721	3AL	3A	126.34	3AL_4380705	3A	119.706
S14_266603514	3AL	3A	126.62	3AL_4456364	3A	119.706
S14_186102851	3AL	3A	138.31	3AL_4397775	3A	139.05
S14_104977158	3AL	3A	139.43	3AL_4325203	3A	135.636
S14_247658495	3AL	3A	139.7	3AL_4449173	3A	135.636
S14_24140346	3AL	3A	142.37	3AL_2163289	3A	135.636
S14_179203147	3AL	3A	142.96	3AL_4391714	3A	135.636
S14_38878472	3AL	3A	142.96	3AL_3479479	3A	132.221
S14_49719252	3AL	3A	142.96	3AL_4235610	3A	135.636
S14_49719300	3AL	3A	142.96	3AL_4235610	3A	135.636
S14_196508403	3AL	3A	145.31	3AL_4407268	3A	132.221
S14_122849191	3AL	3A	152.5	3AL_4341275	3A	131.653
S14_118924637	3AL	3A	156.41	3AL_4337637	3A	152.794
S14_118924638	3AL	3A	156.41	3AL_4337637	3A	152.794
S14_122486967	3AL	3A	157.78	3AL_4340952	3A	152.794
S14_110255621	3AL	3A	158.59	3AL_4330001	3A	152.794
S14_118928031	3AL	3A	158.59	3AL_4337637	3A	152.794
S14_248615930	3AL	3A	160.84	3AL_4449538	3A	152.794
S14_127589897	3AL	3A	161.94	3AL_4345477	3A	156.205
S14_234506071	3AL	3A	161.94	3AL_4441231	3A	156.205
S14_240170088	3AL	3A	161.94	3AL_4446180	3A	155.068
S14_240252932	3AL	3A	161.94	3AL_4446209	3A	155.068
S14_244421681	3AL	3A	166.05	3AL_4447916	3A	164.203
S14_244421721	3AL	3A	166.05	3AL_4447916	3A	164.203
S14_255292526	3AL	3A	166.34	3AL_4452141	3A	163.635
S15_629633021	3B	3B	47.45	3B_10767253	3B	11.394
S15_629633024	3B	3B	47.45	3B_10767253	3B	11.394
S15_629633027	3B	3B	47.45	3B_10767253	3B	11.394
S15_174886628	3B	3B	47.99	3B_10467303	3B	11.394
S15_208485735	3B	3B	47.99	3B_10490276	3B	11.394
S15_572150283	3B	3B	47.99	3B_10740118	3B	11.394
S15_572150287	3B	3B	47.99	3B_10740118	3B	11.394
S15_572154050	3B	3B	47.99	3B_10740118	3B	11.394
S15_469334756	3B	3B	49.45	3B_10669897	3B	11.394
S15_384717490	3B	3B	50.47	3B_10611466	3B	7.98
S15_384718740	3B	3B	50.47	3B_10611466	3B	7.98
S15_287955076	3B	3B	54.35	3B_10544795	3B	6.843
S15_287955103	3B	3B	54.35	3B_10544795	3B	6.843
S15_287954186	3B	3B	54.65	3B_10544795	3B	6.843
S15_548097853	3B	3B	64.93	3B_10723590	3B	6.843
S15_548097859	3B	3B	64.93	3B_10723590	3B	6.843
S15_548097864	3B	3B	64.93	3B_10723590	3B	6.843
S15_567930584	3B	3B	64.93	3B_10737119	3B	7.4115
S15_567930600	3B	3B	64.93	3B_10737119	3B	7.4115
S15_567930631	3B	3B	64.93	3B_10737119	3B	7.4115
S15_567930675	3B	3B	64.93	3B_10737119	3B	7.4115
S15_567930683	3B	3B	64.93	3B_10737119	3B	7.4115
S15_567930689	3B	3B	64.93	3B_10737119	3B	7.4115
S15_626119133	3B	3B	67.12	3B_10766166	3B	6.843
S15_617865200	3B	3B	67.41	3B_10763447	3B	6.843
S15_617865210	3B	3B	67.41	3B_10763447	3B	6.843
S15_617865229	3B	3B	67.41	3B_10763447	3B	6.843
S15_617865233	3B	3B	67.41	3B_10763447	3B	6.843
S15_605885350	3B	3B	68.6	3B_10759596	3B	7.98
S15_605885370	3B	3B	68.6	3B_10759596	3B	7.98
S15_605885372	3B	3B	68.6	3B_10759596	3B	7.98
S15_605885629	3B	3B	68.6	3B_10759596	3B	7.98
S15_479191316	3B	3B	69.97	3B_10676437	3B	7.98
S15_479191344	3B	3B	69.97	3B_10676437	3B	7.98
S15_661333209	3B	3B	69.97	3B_10774988	3B	7.98
S15_133943109	3B	3B	70.89	3B_10439121	3B	7.98
S15_133943848	3B	3B	70.89	3B_10439121	3B	7.98
S15_133945534	3B	3B	70.89	3B_10439121	3B	7.98
S15_591772218	3B	3B	70.89	3B_10753846	3B	7.98
S15_627886518	3B	3B	70.89	3B_10766666	3B	7.98
S15_82612632	3B	3B	96.79	3B_10403281	3B	26.175
S15_127352684	3B	3B	97.06	3B_10434395	3B	26.175
S15_127361789	3B	3B	97.06	3B_10434395	3B	26.175
S15_99898445	3B	3B	99.94	3B_10414915	3B	31.882
S15_326232245	3B	3B	103.64	3B_10571206	3B	36.43
S15_326232260	3B	3B	103.64	3B_10571206	3B	36.43
S15_472193461	3B	3B	106	3B_10671723	3B	39.841
S15_472195070	3B	3B	106	3B_10671723	3B	39.841
S15_393946019	3B	3B	107.5	3B_10617965	3B	40.978
S15_432511398	3B	3B	119.22	3B_10644673	3B	47.23
S15_432511415	3B	3B	119.22	3B_10644673	3B	47.23
S15_432511437	3B	3B	119.22	3B_10644673	3B	47.23
S15_432511443	3B	3B	119.22	3B_10644673	3B	47.23
S15_101002137	3B	3B	124.04	3B_10415653	3B	45.525
S15_102409529	3B	3B	124.04	3B_10416710	3B	47.798
S15_399069610	3B	3B	124.32	3B_10621479	3B	46.0935
S15_69200127	3B	3B	124.58	3B_10393943	3B	46.662
S15_242022941	3B	3B	126.67	3B_10513372	3B	46.662
S15_298555417	3B	3B	126.67	3B_10552166	3B	46.662
S15_298555438	3B	3B	126.67	3B_10552166	3B	46.662
S15_301011819	3B	3B	126.67	3B_10553849	3B	45.525
S15_408180038	3B	3B	126.96	3B_10627757	3B	46.662
S15_168803579	3B	3B	127.51	3B_10463122	3B	46.662
S15_169869168	3B	3B	127.51	3B_10463845	3B	46.662
S15_20148694	3B	3B	127.79	3B_3332921	3B	46.0935
S15_398588480	3B	3B	127.79	3B_10621145	3B	46.662
S15_399069608	3B	3B	127.79	3B_10621479	3B	46.0935
S15_185514515	3B	3B	128.05	3B_10474722	3B	46.662
S15_187471357	3B	3B	128.05	3B_10476027	3B	47.23
S15_363603977	3B	3B	128.33	3B_10596880	3B	45.525
S15_363603978	3B	3B	128.33	3B_10596880	3B	45.525
S15_264601650	3B	3B	130.58	3B_10528848	3B	46.662
S15_260473266	3B	3B	132.1	3B_10526062	3B	48.935
S15_260473278	3B	3B	132.1	3B_10526062	3B	48.935
S15_163115385	3B	3B	134.36	3B_10459137	3B	55.755
S15_163115387	3B	3B	134.36	3B_10459137	3B	55.755
S15_163115407	3B	3B	134.36	3B_10459137	3B	55.755
S15_235688041	3B	3B	135.2	3B_10508879	3B	55.755
S15_237822971	3B	3B	135.2	3B_10510350	3B	54.619
S15_504148903	3B	3B	136.07	3B_10693433	3B	58.028
S15_598572609	3B	3B	136.93	3B_10757270	3B	47.23
S15_598572629	3B	3B	136.93	3B_10757270	3B	47.23
S15_545394311	3B	3B	138.96	3B_10721716	3B	57.46
S15_545394324	3B	3B	138.96	3B_10721716	3B	57.46
S15_545394337	3B	3B	138.96	3B_10721716	3B	57.46
S15_284205373	3B	3B	140.1	3B_10542144	3B	58.028
S15_537499737	3B	3B	140.66	3B_10716214	3B	57.46
S15_537742170	3B	3B	141.78	3B_10716382	3B	55.755
S15_537742184	3B	3B	141.78	3B_10716382	3B	55.755
S15_548422557	3B	3B	142.07	3B_10723814	3B	56.892
S15_358263469	3B	3B	142.37	3B_10593248	3B	56.892
S15_358263496	3B	3B	142.37	3B_10593248	3B	56.892
S15_123692172	3B	3B	143.77	3B_10431754	3B	56.892
S15_117267590	3B	3B	144.04	3B_10427204	3B	56.892
S15_444313790	3B	3B	144.87	3B_10652683	3B	56.892
S15_444313823	3B	3B	144.87	3B_10652683	3B	56.892
S15_627074096	3B	3B	148.03	3B_10766439	3B	46.662
S15_627074097	3B	3B	148.03	3B_10766439	3B	46.662
S15_627074104	3B	3B	148.03	3B_10766439	3B	46.662
S15_627074120	3B	3B	148.03	3B_10766439	3B	46.662
S15_627074147	3B	3B	148.03	3B_10766439	3B	46.662
S15_539962048	3B	3B	149.73	3B_10717923	3B	47.798
S15_244453583	3B	3B	150.28	3B_10515018	3B	48.935
S15_244453600	3B	3B	150.28	3B_10515018	3B	48.935
S15_111696984	3B	3B	150.54	3B_10423277	3B	48.935
S15_552385371	3B	3B	151.08	3B_10726584	3B	48.3665
S15_552385396	3B	3B	151.08	3B_10726584	3B	48.3665
S15_585031231	3B	3B	151.4	3B_10749159	3B	46.662
S15_574967448	3B	3B	152.11	3B_10742156	3B	46.662
S15_159998315	3B	3B	153.41	3B_10457003	3B	46.662
S15_159998332	3B	3B	153.41	3B_10457003	3B	46.662
S15_158434370	3B	3B	153.68	3B_10455952	3B	45.525
S15_269668990	3B	3B	159.44	3B_10532369	3B	47.798
S15_269669024	3B	3B	159.44	3B_10532369	3B	47.798
S15_271088832	3B	3B	165.72	3B_10533250	3B	75.087
S15_271088835	3B	3B	165.72	3B_10533250	3B	75.087
S15_271088841	3B	3B	165.72	3B_10533250	3B	75.087
S15_271088881	3B	3B	165.72	3B_10533250	3B	75.087
S15_301274806	3B	3B	171.02	3B_10554032	3B	65.99
S15_301274808	3B	3B	171.02	3B_10554032	3B	65.99
S15_327632275	3B	3B	183.2	3B_10572119	3B	78.498
S15_327632330	3B	3B	183.2	3B_10572119	3B	78.498
S15_63574970	3B	3B	183.2	3B_10336569	3B	75.087
S15_435604369	3B	3B	183.48	3B_10646742	3B	75.087
S15_105441274	3B	3B	184.65	3B_10418950	3B	78.498
S15_105441282	3B	3B	184.65	3B_10418950	3B	78.498
S15_105441284	3B	3B	184.65	3B_10418950	3B	78.498
S15_105441328	3B	3B	184.65	3B_10418950	3B	78.498
S15_246693728	3B	3B	186.13	3B_10516520	3B	78.498
S15_246693749	3B	3B	186.13	3B_10516520	3B	78.498
S15_175416926	3B	3B	189.4	3B_10467643	3B	78.498
S15_175417058	3B	3B	189.4	3B_10467643	3B	78.498
S15_318612539	3B	3B	190.76	3B_10565915	3B	78.498
S15_489790112	3B	3B	190.76	3B_10683632	3B	78.498
S15_205380367	3B	3B	191.86	3B_10488245	3B	80.772
S15_205380386	3B	3B	191.86	3B_10488245	3B	80.772
S15_205383880	3B	3B	191.86	3B_10488245	3B	80.772
S15_205383887	3B	3B	191.86	3B_10488245	3B	80.772
S15_422570231	3B	3B	196.32	3B_10637687	3B	82.201
S15_422573517	3B	3B	196.32	3B_10637687	3B	82.201
S15_1794368	3B	3B	204.86	3B_295464	3B	105.412
S15_205559226	3B	3B	204.86	3B_10488365	3B	105.412
S15_205559258	3B	3B	204.86	3B_10488365	3B	105.412
S15_205559506	3B	3B	204.86	3B_10488365	3B	105.412
S15_41701896	3B	3B	204.86	3B_6822653	3B	105.412
S15_41705955	3B	3B	204.86	3B_6822653	3B	105.412
S15_41706021	3B	3B	204.86	3B_6822653	3B	105.412
S15_441200864	3B	3B	204.86	3B_10650537	3B	105.412
S15_192356446	3B	3B	208.76	3B_10479329	3B	105.412
S15_192356464	3B	3B	208.76	3B_10479329	3B	105.412
S15_192356467	3B	3B	208.76	3B_10479329	3B	105.412
S15_437076238	3B	3B	208.76	3B_10647758	3B	105.412
S15_437076249	3B	3B	208.76	3B_10647758	3B	105.412
S16_164515245	3DS	3D	0	3DS_2603868	3D	0
S16_164515265	3DS	3D	0	3DS_2603868	3D	0
S16_164515272	3DS	3D	0	3DS_2603868	3D	0
S16_164515281	3DS	3D	0	3DS_2603868	3D	0
S16_113377499	3DS	3D	0.26	3DS_2554376	3D	0
S16_113377501	3DS	3D	0.26	3DS_2554376	3D	0
S16_113801394	3DS	3D	1.14	3DS_2554950	3D	0
S16_143912887	3DS	3D	1.72	3DS_2593569	3D	0
S16_143912903	3DS	3D	1.72	3DS_2593569	3D	0
S16_149569450	3DS	3D	1.72	3DS_2596625	3D	0
S16_149569468	3DS	3D	1.72	3DS_2596625	3D	0
S16_156058635	3DS	3D	1.72	3DS_2600167	3D	0
S16_156058661	3DS	3D	1.72	3DS_2600167	3D	0
S16_158762823	3DS	3D	1.72	3DS_2601626	3D	0
S16_163219089	3DS	3D	1.72	3DS_2603492	3D	0
S16_163219105	3DS	3D	1.72	3DS_2603492	3D	0
S16_163219113	3DS	3D	1.72	3DS_2603492	3D	0
S16_163219131	3DS	3D	1.72	3DS_2603492	3D	0
S19_137568124	4AL	4A	0	4AL_7081096	4A	143.012
S19_137568143	4AL	4A	0	4AL_7081096	4A	143.012
S19_11367923	4AL	4A	0.88	4AL_946711	4A	152.121
S19_11367926	4AL	4A	0.88	4AL_946711	4A	152.121
S19_174855968	4AL	4A	0.88	4AL_7096934	4A	152.121
S19_175378320	4AL	4A	0.88	4AL_7097137	4A	147.563
S19_175378342	4AL	4A	0.88	4AL_7097137	4A	147.563
S19_229816141	4AL	4A	0.88	4AL_7120745	4A	143.012
S19_229816165	4AL	4A	0.88	4AL_7120745	4A	143.012
S19_231726803	4AL	4A	0.88	4AL_7121598	4A	147.563
S19_231726836	4AL	4A	0.88	4AL_7121598	4A	147.563
S19_302294260	4AL	4A	0.88	4AL_7151691	4A	149.842
S19_347193596	4AL	4A	0.88	4AL_7170232	4A	147.563
S19_86153328	4AL	4A	0.88	4AL_7017118	4A	141.875
S19_86232605	4AL	4A	0.88	4AL_7017502	4A	147.563
S19_86629374	4AL	4A	0.88	4AL_7019828	4A	146.426
S19_86708305	4AL	4A	0.88	4AL_7020240	4A	146.426
S19_86708350	4AL	4A	0.88	4AL_7020240	4A	146.426
S19_110931277	4AL	4A	1.68	4AL_7069540	4A	146.426
S19_110931289	4AL	4A	1.68	4AL_7069540	4A	146.426
S19_86291472	4AL	4A	3.89	4AL_7017848	4A	112.315
S19_86291475	4AL	4A	3.89	4AL_7017848	4A	112.315
S19_86291476	4AL	4A	3.89	4AL_7017848	4A	112.315
S19_86291479	4AL	4A	3.89	4AL_7017848	4A	112.315
S19_134291735	4AL	4A	5.56	4AL_7079682	4A	136.19
S19_134291738	4AL	4A	5.56	4AL_7079682	4A	136.19
S19_134291758	4AL	4A	5.56	4AL_7079682	4A	136.19
S19_134291760	4AL	4A	5.56	4AL_7079682	4A	136.19
S19_364273695	4AL	4A	5.83	4AL_7175161	4A	136.758
S19_313855706	4AL	4A	6.36	4AL_7156572	4A	136.19
S19_321834689	4AL	4A	6.36	4AL_7159840	4A	136.19
S19_322048135	4AL	4A	6.36	4AL_7159908	4A	136.19
S19_364273712	4AL	4A	6.36	4AL_7175161	4A	136.758
S19_89420279	4AL	4A	6.63	4AL_7036382	4A	136.19
S19_184856822	4AL	4A	7.18	4AL_7101226	4A	136.19
S19_186773550	4AL	4A	7.45	4AL_7102094	4A	136.19
S19_111622722	4AL	4A	9.14	4AL_7069834	4A	124.821
S19_111622737	4AL	4A	9.14	4AL_7069834	4A	124.821
S19_184787514	4AL	4A	9.69	4AL_7101195	4A	133.916
S19_200420385	4AL	4A	9.69	4AL_7107986	4A	133.916
S19_206206234	4AL	4A	9.69	4AL_7110471	4A	119.137
S19_208355061	4AL	4A	9.69	4AL_7111348	4A	122.547
S19_221200752	4AL	4A	9.69	4AL_7116998	4A	129.369
S19_221200758	4AL	4A	9.69	4AL_7116998	4A	129.369
S19_221200789	4AL	4A	9.69	4AL_7116998	4A	129.369
S19_267176677	4AL	4A	9.69	4AL_7136559	4A	133.916
S19_267181513	4AL	4A	9.69	4AL_7136559	4A	133.916
S19_271567505	4AL	4A	9.69	4AL_7138487	4A	131.642
S19_275097302	4AL	4A	9.69	4AL_7140062	4A	124.821
S19_275097369	4AL	4A	9.69	4AL_7140062	4A	124.821
S19_276629758	4AL	4A	9.69	4AL_7140728	4A	121.41
S19_286790365	4AL	4A	9.69	4AL_7145077	4A	127.094
S19_289384973	4AL	4A	9.69	4AL_7146252	4A	124.821
S19_289385003	4AL	4A	9.69	4AL_7146252	4A	124.821
S19_289385052	4AL	4A	9.69	4AL_7146252	4A	124.821
S19_293358250	4AL	4A	9.69	4AL_7147863	4A	131.073
S19_300372111	4AL	4A	9.69	4AL_7150821	4A	124.821
S19_304459884	4AL	4A	9.69	4AL_7152632	4A	121.41
S19_311266838	4AL	4A	9.69	4AL_7155595	4A	124.821
S19_317129234	4AL	4A	9.69	4AL_7157937	4A	133.916
S19_317129275	4AL	4A	9.69	4AL_7157937	4A	133.916
S19_320603367	4AL	4A	9.69	4AL_7159341	4A	121.978
S19_322551573	4AL	4A	9.69	4AL_7160115	4A	129.369
S19_322552226	4AL	4A	9.69	4AL_7160115	4A	129.369
S19_322552247	4AL	4A	9.69	4AL_7160115	4A	129.369
S19_363692075	4AL	4A	9.69	4AL_7175066	4A	122.547
S19_363933091	4AL	4A	9.69	4AL_7175104	4A	127.094
S19_87173214	4AL	4A	9.69	4AL_7023024	4A	124.821
S19_90206956	4AL	4A	9.69	4AL_7040836	4A	122.547
S19_90363983	4AL	4A	9.69	4AL_7041907	4A	129.937
S19_353462598	4AL	4A	10.22	4AL_7171958	4A	132.779
S19_353462615	4AL	4A	10.22	4AL_7171958	4A	132.779
S19_353462616	4AL	4A	10.22	4AL_7171958	4A	132.779
S19_353462617	4AL	4A	10.22	4AL_7171958	4A	132.779
S19_206206264	4AL	4A	10.75	4AL_7110471	4A	119.137
S19_304459891	4AL	4A	10.75	4AL_7152632	4A	121.41
S19_319774147	4AL	4A	10.75	4AL_7159025	4A	125.958
S19_322552311	4AL	4A	10.75	4AL_7160115	4A	129.369
S19_359907093	4AL	4A	10.75	4AL_7173954	4A	122.547
S19_363782308	4AL	4A	10.75	4AL_7175079	4A	122.547
S19_367329219	4AL	4A	10.75	4AL_7175623	4A	125.389
S19_246673493	4AL	4A	11.01	4AL_7127940	4A	129.369
S19_246673510	4AL	4A	11.01	4AL_7127940	4A	129.369
S19_248693199	4AL	4A	11.01	4AL_7128806	4A	131.642
S19_96636663	4AL	4A	11.01	4AL_7063408	4A	129.369
S19_142009460	4AL	4A	11.54	4AL_7083046	4A	120.274
S19_31956505	4AL	4A	11.54	4AL_2631495	4A	120.274
S19_31956530	4AL	4A	11.54	4AL_2631495	4A	120.274
S19_325932612	4AL	4A	11.54	4AL_7161616	4A	115.726
S19_326545875	4AL	4A	11.54	4AL_7161840	4A	125.958
S19_360715107	4AL	4A	11.54	4AL_7174171	4A	120.274
S19_211271706	4AL	4A	11.81	4AL_7112679	4A	122.547
S19_222253562	4AL	4A	11.81	4AL_7117475	4A	130.505
S19_271567435	4AL	4A	11.81	4AL_7138487	4A	131.642
S19_286790312	4AL	4A	11.81	4AL_7145077	4A	127.094
S19_286790381	4AL	4A	11.81	4AL_7145077	4A	127.094
S19_320033343	4AL	4A	11.81	4AL_7159114	4A	127.094
S19_32684872	4AL	4A	11.81	4AL_2692239	4A	124.821
S19_350026863	4AL	4A	11.81	4AL_7171025	4A	129.369
S19_350030070	4AL	4A	11.81	4AL_7171025	4A	129.369
S19_360083223	4AL	4A	11.81	4AL_7173996	4A	124.821
S19_360085458	4AL	4A	11.81	4AL_7173996	4A	124.821
S19_363515124	4AL	4A	11.81	4AL_7175019	4A	131.642
S19_363692044	4AL	4A	11.81	4AL_7175066	4A	122.547
S19_367329257	4AL	4A	11.81	4AL_7175623	4A	125.389
S19_367345490	4AL	4A	11.81	4AL_7175623	4A	125.389
S19_367345514	4AL	4A	11.81	4AL_7175623	4A	125.389
S19_90063451	4AL	4A	11.81	4AL_7039944	4A	131.642
S19_181009442	4AL	4A	12.34	4AL_7099598	4A	133.916
S19_32925987	4AL	4A	12.34	4AL_2713402	4A	133.916
S19_161799024	4AL	4A	13.71	4AL_7091384	4A	133.916
S19_161799061	4AL	4A	13.71	4AL_7091384	4A	133.916
S19_195915938	4AL	4A	14.53	4AL_7106134	4A	119.137
S19_195915955	4AL	4A	14.53	4AL_7106134	4A	119.137
S19_160321565	4AL	4A	14.8	4AL_7090734	4A	119.137
S19_160327970	4AL	4A	14.8	4AL_7090734	4A	119.137
S19_208978052	4AL	4A	14.8	4AL_7111624	4A	119.137
S19_208978055	4AL	4A	14.8	4AL_7111624	4A	119.137
S19_282030095	4AL	4A	14.8	4AL_7143065	4A	119.137
S19_137609660	4AL	4A	15.34	4AL_7081107	4A	115.726
S19_137610506	4AL	4A	15.34	4AL_7081107	4A	115.726
S19_208852067	4AL	4A	15.34	4AL_7111570	4A	115.726
S19_208852114	4AL	4A	15.34	4AL_7111570	4A	115.726
S19_223265720	4AL	4A	15.34	4AL_7117957	4A	115.726
S19_223265724	4AL	4A	15.34	4AL_7117957	4A	115.726
S19_223265748	4AL	4A	15.34	4AL_7117957	4A	115.726
S19_223265750	4AL	4A	15.34	4AL_7117957	4A	115.726
S19_226176809	4AL	4A	15.34	4AL_7119175	4A	115.726
S19_226182469	4AL	4A	15.34	4AL_7119175	4A	115.726
S19_86274954	4AL	4A	16.16	4AL_7017778	4A	115.726
S19_86274967	4AL	4A	16.16	4AL_7017778	4A	115.726
S19_86275009	4AL	4A	16.16	4AL_7017778	4A	115.726
S19_377501772	4AL	4A	17.59	4AL_7177092	4A	113.452
S19_377507497	4AL	4A	17.59	4AL_7177092	4A	113.452
S19_100551695	4AL	4A	18.76	4AL_7065009	4A	113.452
S19_101068465	4AL	4A	18.76	4AL_7065233	4A	113.452
S19_101068470	4AL	4A	18.76	4AL_7065233	4A	113.452
S19_134989297	4AL	4A	18.76	4AL_7079957	4A	113.452
S19_1437566	4AL	4A	18.76	4AL_118678	4A	113.452
S19_249322299	4AL	4A	18.76	4AL_7129067	4A	113.452
S19_63624287	4AL	4A	18.76	4AL_5236345	4A	113.452
S19_63938777	4AL	4A	18.76	4AL_5262151	4A	113.452
S19_63938838	4AL	4A	18.76	4AL_5262151	4A	113.452
S19_97639683	4AL	4A	18.76	4AL_7063834	4A	113.452
S19_372539115	4AL	4A	19.56	4AL_7176363	4A	113.452
S19_372539127	4AL	4A	19.56	4AL_7176363	4A	113.452
S19_372542943	4AL	4A	19.56	4AL_7176363	4A	113.452
S19_192443531	4AL	4A	20.63	4AL_7104586	4A	113.452
S19_192443537	4AL	4A	20.63	4AL_7104586	4A	113.452
S19_192534182	4AL	4A	23.76	4AL_7104627	4A	152.121
S19_228409845	4AL	4A	26.26	4AL_7120150	4A	124.821
S19_228409857	4AL	4A	26.26	4AL_7120150	4A	124.821
S19_228409894	4AL	4A	26.26	4AL_7120150	4A	124.821
S19_141467572	4AL	4A	26.55	4AL_7082790	4A	119.137
S19_279885069	4AL	4A	27.1	4AL_7142194	4A	120.274
S19_324444987	4AL	4A	27.1	4AL_7160937	4A	119.137
S19_164790907	4AL	4A	27.64	4AL_7092642	4A	119.137
S19_349588992	4AL	4A	27.91	4AL_7170896	4A	119.137
S19_349584869	4AL	4A	28.45	4AL_7170895	4A	119.706
S19_354330304	4AL	4A	30.98	4AL_7172225	4A	115.726
S19_354266448	4AL	4A	33.2	4AL_7172205	4A	111.179
S19_324655040	4AL	4A	36.62	4AL_7161021	4A	111.747
S19_324655075	4AL	4A	36.62	4AL_7161021	4A	111.747
S19_325103487	4AL	4A	36.62	4AL_7161234	4A	112.315
S19_348165673	4AL	4A	36.62	4AL_7170515	4A	112.315
S19_348165916	4AL	4A	36.62	4AL_7170515	4A	112.315
S19_88379813	4AL	4A	36.62	4AL_7030252	4A	111.179
S19_132839297	4AL	4A	37.95	4AL_7079099	4A	111.179
S19_132839300	4AL	4A	37.95	4AL_7079099	4A	111.179
S19_132839317	4AL	4A	37.95	4AL_7079099	4A	111.179
S19_132842570	4AL	4A	37.95	4AL_7079099	4A	111.179
S19_136170118	4AL	4A	39.02	4AL_7080468	4A	111.179
S19_136170126	4AL	4A	39.02	4AL_7080468	4A	111.179
S19_362095257	4AL	4A	39.56	4AL_7174580	4A	111.179
S19_320385078	4AL	4A	48.19	4AL_7159243	4A	111.179
S19_354163875	4AL	4A	48.19	4AL_7172178	4A	110.042
S19_156081126	4AL	4A	48.47	4AL_7088938	4A	111.179
S19_248288168	4AL	4A	48.75	4AL_7128606	4A	111.179
S19_207505241	4AL	4A	49.03	4AL_7110985	4A	111.179
S19_30393404	4AL	4A	49.03	4AL_2504042	4A	111.179
S19_315088566	4AL	4A	49.03	4AL_7157092	4A	111.179
S19_216964737	4AL	4A	49.32	4AL_7115134	4A	111.179
S19_228287520	4AL	4A	49.32	4AL_7120099	4A	111.179
S19_286572851	4AL	4A	49.32	4AL_7144986	4A	111.179
S19_38015029	4AL	4A	88.42	4AL_3134608	4A	64.425
S19_282490130	4AL	4A	92.92	4AL_7143235	4A	65.562
S19_158211960	4AL	4A	96.85	4AL_7089841	4A	74.696
S19_158211970	4AL	4A	96.85	4AL_7089841	4A	74.696
S19_259895777	4AL	4A	96.85	4AL_7133479	4A	74.696
S19_315751781	4AL	4A	96.85	4AL_7157377	4A	74.696
S19_315751787	4AL	4A	96.85	4AL_7157377	4A	74.696
S19_91844165	4AL	4A	96.85	4AL_7061343	4A	74.1275
S19_91847475	4AL	4A	96.85	4AL_7061343	4A	74.1275
S19_91847522	4AL	4A	96.85	4AL_7061343	4A	74.1275
S19_261758463	4AL	4A	97.92	4AL_7134270	4A	73.559
S19_169291434	4AL	4A	98.86	4AL_7094528	4A	72.422
S19_175969186	4AL	4A	99.19	4AL_7097386	4A	72.422
S19_169291436	4AL	4A	99.51	4AL_7094528	4A	72.422
S19_163137550	4AL	4A	109.81	4AL_7091960	4A	62.152
S19_163139942	4AL	4A	109.81	4AL_7091960	4A	62.152
S19_163140237	4AL	4A	109.81	4AL_7091960	4A	62.152
S19_163143431	4AL	4A	109.81	4AL_7091960	4A	62.152
S18_175866025	4AS	4A	111.48	4AS_5967123	4A	61.015
S18_104644486	4AS	4A	113.89	4AS_5936883	4A	57.601
S18_104644773	4AS	4A	113.89	4AS_5936883	4A	57.601
S18_265823036	4AS	4A	123.71	4AS_6005317	4A	43.941
S18_265823069	4AS	4A	123.71	4AS_6005317	4A	43.941
S18_267260843	4AS	4A	132.19	4AS_6005844	4A	35.973
S18_267260885	4AS	4A	132.19	4AS_6005844	4A	35.973
S18_267264705	4AS	4A	132.19	4AS_6005844	4A	35.973
S20_290310014	4BS	4B	0	4BS_4955484	4B	21.936
S21_233639099	4BL	4B	28.82	4BL_7031352	4B	56.065
S21_161130468	4BL	4B	29.08	4BL_6995973	4B	58.338
S21_118000443	4BL	4B	29.34	4BL_6975266	4B	58.338
S21_146019931	4BL	4B	29.34	4BL_6988588	4B	58.338
S21_146019935	4BL	4B	29.34	4BL_6988588	4B	58.338
S21_150094021	4BL	4B	29.34	4BL_6990580	4B	58.338
S21_176010916	4BL	4B	29.34	4BL_7003299	4B	58.338
S21_178555250	4BL	4B	29.34	4BL_7004500	4B	57.7695
S21_178555262	4BL	4B	29.34	4BL_7004500	4B	57.7695
S21_186294002	4BL	4B	29.34	4BL_7008315	4B	61.749
S21_187746753	4BL	4B	29.34	4BL_7009041	4B	58.338
S21_221903360	4BL	4B	29.34	4BL_7025694	4B	58.338
S21_238498380	4BL	4B	29.34	4BL_7032987	4B	56.065
S21_241208350	4BL	4B	29.34	4BL_7033899	4B	58.338
S21_241208351	4BL	4B	29.34	4BL_7033899	4B	58.338
S21_241637513	4BL	4B	29.34	4BL_7034024	4B	58.338
S21_242355345	4BL	4B	29.34	4BL_7034297	4B	58.338
S21_246402466	4BL	4B	29.34	4BL_7035681	4B	58.338
S21_252020530	4BL	4B	29.34	4BL_7037521	4B	58.338
S21_253748678	4BL	4B	29.34	4BL_7038074	4B	58.338
S21_78830460	4BL	4B	29.91	4BL_6913901	4B	57.7695
S21_137021949	4BL	4B	30.99	4BL_6984264	4B	61.749
S21_137417537	4BL	4B	30.99	4BL_6984440	4B	60.612
S21_137417539	4BL	4B	30.99	4BL_6984440	4B	60.612
S21_241743116	4BL	4B	30.99	4BL_7034055	4B	61.1805
S21_67983921	4BL	4B	30.99	4BL_6862864	4B	61.749
S21_67983970	4BL	4B	30.99	4BL_6862864	4B	61.749
S21_67984003	4BL	4B	30.99	4BL_6862864	4B	61.749
S21_67984008	4BL	4B	30.99	4BL_6862864	4B	61.749
S21_177777247	4BL	4B	43.13	4BL_7004100	4B	68.573
S21_257496014	4BL	4B	46.11	4BL_7039261	4B	68.573
S21_261066263	4BL	4B	46.11	4BL_7040430	4B	68.573
S21_261066264	4BL	4B	46.11	4BL_7040430	4B	68.573
S21_261066280	4BL	4B	46.11	4BL_7040430	4B	68.573
S21_84413299	4BL	4B	55.82	4BL_6940238	4B	71.984
S21_257284979	4BL	4B	59.33	4BL_7039192	4B	77.668
S21_257284990	4BL	4B	59.33	4BL_7039192	4B	77.668
S21_255578553	4BL	4B	61.63	4BL_7038637	4B	82.226
S21_255579341	4BL	4B	61.63	4BL_7038637	4B	82.226
S21_254211007	4BL	4B	72.39	4BL_7038216	4B	93.598
S21_194768669	4BL	4B	72.66	4BL_7012411	4B	93.598
S21_249801094	4BL	4B	72.66	4BL_7036806	4B	95.0355
S21_105745422	4BL	4B	73.5	4BL_6969267	4B	96.473
S21_105745430	4BL	4B	73.5	4BL_6969267	4B	96.473
S21_105745436	4BL	4B	73.5	4BL_6969267	4B	96.473
S21_105745451	4BL	4B	73.5	4BL_6969267	4B	96.473
S21_105745453	4BL	4B	73.5	4BL_6969267	4B	96.473
S21_105745494	4BL	4B	73.5	4BL_6969267	4B	96.473
S21_105745501	4BL	4B	73.5	4BL_6969267	4B	96.473
S21_198686432	4BL	4B	74.35	4BL_7014298	4B	96.473
S21_199506533	4BL	4B	74.35	4BL_7014720	4B	97.8795
S21_199506548	4BL	4B	74.35	4BL_7014720	4B	97.8795
S21_249586896	4BL	4B	84.75	4BL_7036728	4B	102.696
S21_249586957	4BL	4B	84.75	4BL_7036728	4B	102.696
S21_249586965	4BL	4B	84.75	4BL_7036728	4B	102.696
S21_249586984	4BL	4B	84.75	4BL_7036728	4B	102.696
S23_150658023	4DL	4D	0	4DL_14339875	4D	54.756
S23_242028906	4DL	4D	4.53	4DL_14434615	4D	54.1875
S23_245867477	4DL	4D	4.53	4DL_14438584	4D	54.756
S22_36597780	4DS	4D	10.49	4DS_2277961	4D	52.483
S23_270715094	4DL	4D	19.55	4DL_14463426	4D	58.17
S25_137941999	5AL	5A	0	5AL_2731490	5A	34.125
S25_131537485	5AL	5A	0.53	5AL_2708859	5A	34.125
S25_276414649	5AL	5A	0.53	5AL_2790064	5A	34.125
S25_167639635	5AL	5A	1.06	5AL_2743813	5A	36.508
S25_322254196	5AL	5A	1.06	5AL_2807509	5A	38.892
S25_333390476	5AL	5A	1.06	5AL_2810407	5A	35.3165
S25_50615055	5AL	5A	1.86	5AL_1168998	5A	38.892
S25_50615083	5AL	5A	1.86	5AL_1168998	5A	38.892
S25_335047822	5AL	5A	4.44	5AL_2810813	5A	43.439
S25_335047858	5AL	5A	4.44	5AL_2810813	5A	43.439
S25_73909070	5AL	5A	27.37	5AL_1702191	5A	58.225
S25_73909109	5AL	5A	27.37	5AL_1702191	5A	58.225
S25_73909142	5AL	5A	27.37	5AL_1702191	5A	58.225
S25_73909170	5AL	5A	27.37	5AL_1702191	5A	58.225
S25_92794105	5AL	5A	27.37	5AL_2136071	5A	58.225
S25_92794163	5AL	5A	27.64	5AL_2136071	5A	58.225
S25_130535439	5AL	5A	29.32	5AL_2706400	5A	58.225
S25_130535468	5AL	5A	29.32	5AL_2706400	5A	58.225
S25_166332195	5AL	5A	52.23	5AL_2743301	5A	82.286
S25_166332230	5AL	5A	52.23	5AL_2743301	5A	82.286
S25_295405187	5AL	5A	53.94	5AL_2797910	5A	83.422
S25_298951038	5AL	5A	55.73	5AL_2799462	5A	89.117
S25_188085837	5AL	5A	56.02	5AL_2752504	5A	89.117
S25_188087207	5AL	5A	56.02	5AL_2752504	5A	89.117
S25_188087213	5AL	5A	56.02	5AL_2752504	5A	89.117
S25_235180325	5AL	5A	56.29	5AL_2772489	5A	87.98
S27_114663625	5BL	5B	0.58	5BL_10788134	5B	155.004
S27_417227349	5BL	5B	0.86	5BL_10921041	5B	152.73
S27_339779380	5BL	5B	14.58	5BL_10888273	5B	145.902
S27_339779392	5BL	5B	14.58	5BL_10888273	5B	145.902
S27_339779421	5BL	5B	14.58	5BL_10888273	5B	145.902
S27_411655466	5BL	5B	16.03	5BL_10919376	5B	145.902
S27_411655467	5BL	5B	16.03	5BL_10919376	5B	145.902
S27_411655475	5BL	5B	16.03	5BL_10919376	5B	145.902
S27_122890034	5BL	5B	18.02	5BL_10791774	5B	145.902
S27_314025656	5BL	5B	18.56	5BL_10876715	5B	145.902
S27_314025687	5BL	5B	18.56	5BL_10876715	5B	145.902
S27_235749498	5BL	5B	18.83	5BL_10841552	5B	145.902
S27_235749517	5BL	5B	18.83	5BL_10841552	5B	145.902
S27_321363442	5BL	5B	19.1	5BL_10880072	5B	145.902
S27_40832386	5BL	5B	19.1	5BL_4862480	5B	145.902
S27_306720048	5BL	5B	19.67	5BL_10873410	5B	145.902
S27_306720069	5BL	5B	19.67	5BL_10873410	5B	145.902
S27_310326429	5BL	5B	19.67	5BL_10874999	5B	145.902
S27_310326434	5BL	5B	19.67	5BL_10874999	5B	145.902
S27_310326456	5BL	5B	19.67	5BL_10874999	5B	145.902
S27_175419624	5BL	5B	53.04	5BL_10814917	5B	76.375
S27_175419711	5BL	5B	53.04	5BL_10814917	5B	76.375
S27_295037150	5BL	5B	53.04	5BL_10868160	5B	75.239
S27_295037508	5BL	5B	53.04	5BL_10868160	5B	75.239
S27_295026033	5BL	5B	53.31	5BL_10868160	5B	75.239
S27_429041632	5BL	5B	53.86	5BL_10924537	5B	76.9435
S27_429042186	5BL	5B	53.86	5BL_10924537	5B	76.9435
S27_159458379	5BL	5B	76.22	5BL_10807715	5B	62.719
S27_159458343	5BL	5B	76.49	5BL_10807715	5B	62.719
S27_386877438	5BL	5B	76.76	5BL_10909238	5B	62.719
S27_212873593	5BL	5B	77.02	5BL_10831491	5B	62.719
S27_336687637	5BL	5B	77.02	5BL_10886941	5B	62.719
S27_336691239	5BL	5B	77.02	5BL_10886941	5B	62.719
S27_336692160	5BL	5B	77.02	5BL_10886941	5B	62.719
S27_212847294	5BL	5B	77.29	5BL_10831488	5B	63.287
S27_386874985	5BL	5B	77.29	5BL_10909238	5B	62.719
S27_386874998	5BL	5B	77.29	5BL_10909238	5B	62.719
S27_386877196	5BL	5B	77.29	5BL_10909238	5B	62.719
S27_386877405	5BL	5B	77.29	5BL_10909238	5B	62.719
S27_386877406	5BL	5B	77.29	5BL_10909238	5B	62.719
S27_214021278	5BL	5B	77.82	5BL_10832063	5B	62.719
S27_235513695	5BL	5B	77.82	5BL_10841439	5B	62.719
S27_235513716	5BL	5B	77.82	5BL_10841439	5B	62.719
S27_335521573	5BL	5B	77.82	5BL_10886419	5B	62.719
S27_335521579	5BL	5B	77.82	5BL_10886419	5B	62.719
S27_335521603	5BL	5B	77.82	5BL_10886419	5B	62.719
S27_119230572	5BL	5B	78.1	5BL_10790224	5B	62.719
S27_119230685	5BL	5B	78.1	5BL_10790224	5B	62.719
S27_212703765	5BL	5B	78.1	5BL_10831418	5B	62.719
S27_212703766	5BL	5B	78.1	5BL_10831418	5B	62.719
S27_328880932	5BL	5B	81.59	5BL_10883432	5B	62.719
S27_328889057	5BL	5B	81.59	5BL_10883432	5B	62.719
S27_328889059	5BL	5B	81.59	5BL_10883432	5B	62.719
S27_328889072	5BL	5B	81.59	5BL_10883432	5B	62.719
S27_328889082	5BL	5B	81.59	5BL_10883432	5B	62.719
S27_432698942	5BL	5B	99.82	5BL_10925199	5B	45.594
S27_239380172	5BL	5B	101.03	5BL_10843180	5B	45.594
S27_240409482	5BL	5B	101.03	5BL_10843640	5B	45.594
S27_332267725	5BL	5B	101.03	5BL_10884912	5B	45.594
S27_107778706	5BL	5B	103.63	5BL_10785138	5B	42.18
S27_107779512	5BL	5B	103.63	5BL_10785138	5B	42.18
S27_249249172	5BL	5B	105.84	5BL_10847625	5B	42.18
S27_350856016	5BL	5B	105.84	5BL_10893181	5B	42.18
S27_350863902	5BL	5B	105.84	5BL_10893181	5B	42.18
S27_350863906	5BL	5B	105.84	5BL_10893181	5B	42.18
S27_408157563	5BL	5B	106.11	5BL_10918333	5B	42.18
S27_270430269	5BL	5B	108.81	5BL_10857176	5B	39.905
S27_428940414	5BL	5B	110.32	5BL_10924516	5B	42.18
S27_428940436	5BL	5B	110.32	5BL_10924516	5B	42.18
S27_428940445	5BL	5B	110.32	5BL_10924516	5B	42.18
S27_107797750	5BL	5B	110.86	5BL_10785145	5B	42.18
S27_107797761	5BL	5B	110.86	5BL_10785145	5B	42.18
S27_335029867	5BL	5B	111.98	5BL_10886215	5B	42.18
S27_281241507	5BL	5B	112.52	5BL_10862015	5B	39.905
S27_394226268	5BL	5B	112.52	5BL_10912473	5B	39.905
S27_394226295	5BL	5B	112.52	5BL_10912473	5B	39.905
S27_396274117	5BL	5B	112.52	5BL_10913416	5B	41.0425
S27_396274143	5BL	5B	112.52	5BL_10913416	5B	41.0425
S27_240419282	5BL	5B	113.9	5BL_10843646	5B	39.905
S27_240419311	5BL	5B	113.9	5BL_10843646	5B	39.905
S27_240419396	5BL	5B	113.9	5BL_10843646	5B	39.905
S27_240419397	5BL	5B	113.9	5BL_10843646	5B	39.905
S27_240419399	5BL	5B	113.9	5BL_10843646	5B	39.905
S27_240419400	5BL	5B	113.9	5BL_10843646	5B	39.905
S27_142412512	5BL	5B	115.27	5BL_10800232	5B	39.905
S27_190510305	5BL	5B	115.27	5BL_10821656	5B	39.905
S27_190510332	5BL	5B	115.27	5BL_10821656	5B	39.905
S27_434899282	5BL	5B	115.27	5BL_10925555	5B	39.905
S27_434899292	5BL	5B	115.27	5BL_10925555	5B	39.905
S27_196534264	5BL	5B	115.56	5BL_10824346	5B	39.905
S27_196534265	5BL	5B	115.56	5BL_10824346	5B	39.905
S27_197519532	5BL	5B	116.1	5BL_10824686	5B	39.905
S27_109036845	5BL	5B	116.63	5BL_10785738	5B	39.905
S27_139878082	5BL	5B	116.63	5BL_10799068	5B	39.905
S27_139878084	5BL	5B	116.63	5BL_10799068	5B	39.905
S27_139878129	5BL	5B	116.63	5BL_10799068	5B	39.905
S27_139878147	5BL	5B	116.63	5BL_10799068	5B	39.905
S27_139878175	5BL	5B	116.63	5BL_10799068	5B	39.905
S27_142412511	5BL	5B	116.63	5BL_10800232	5B	39.905
S27_171136222	5BL	5B	116.63	5BL_10813021	5B	39.905
S27_186442934	5BL	5B	116.63	5BL_10819730	5B	38.769
S27_186443002	5BL	5B	116.63	5BL_10819730	5B	38.769
S27_313250872	5BL	5B	116.63	5BL_10876345	5B	39.905
S27_313261058	5BL	5B	116.63	5BL_10876345	5B	39.905
S27_315990523	5BL	5B	116.63	5BL_10877607	5B	39.337
S27_316065876	5BL	5B	116.63	5BL_10877647	5B	39.905
S27_138313816	5BL	5B	116.9	5BL_10798423	5B	39.905
S27_191118451	5BL	5B	117.44	5BL_10821942	5B	39.905
S27_191118477	5BL	5B	117.44	5BL_10821942	5B	39.905
S27_321763498	5BL	5B	117.99	5BL_10880234	5B	39.905
S27_331236368	5BL	5B	118.27	5BL_10884418	5B	39.905
S27_331236371	5BL	5B	118.27	5BL_10884418	5B	39.905
S27_331236375	5BL	5B	118.27	5BL_10884418	5B	39.905
S27_200064570	5BL	5B	118.83	5BL_10825781	5B	42.18
S27_402461821	5BL	5B	119.11	5BL_10916210	5B	42.18
S27_402461839	5BL	5B	119.11	5BL_10916210	5B	42.18
S27_402461870	5BL	5B	119.11	5BL_10916210	5B	42.18
S27_174822222	5BL	5B	120.61	5BL_10814646	5B	39.905
S27_174822245	5BL	5B	120.61	5BL_10814646	5B	39.905
S27_137311034	5BL	5B	121.17	5BL_10797965	5B	39.905
S27_429146602	5BL	5B	121.17	5BL_10924568	5B	39.905
S27_406163250	5BL	5B	122.25	5BL_10917728	5B	39.905
S27_406163257	5BL	5B	122.25	5BL_10917728	5B	39.905
S27_379067696	5BL	5B	122.9	5BL_10905672	5B	39.905
S27_379067699	5BL	5B	122.9	5BL_10905672	5B	39.905
S27_158272422	5BL	5B	123.98	5BL_10807217	5B	39.905
S27_158272429	5BL	5B	123.98	5BL_10807217	5B	39.905
S27_158274277	5BL	5B	123.98	5BL_10807217	5B	39.905
S27_165572971	5BL	5B	125.93	5BL_10810444	5B	38.769
S27_190551831	5BL	5B	125.93	5BL_10821676	5B	38.769
S27_199728992	5BL	5B	125.93	5BL_10825638	5B	38.769
S27_201422301	5BL	5B	125.93	5BL_10826419	5B	38.769
S27_219027399	5BL	5B	125.93	5BL_10834284	5B	39.337
S27_219027400	5BL	5B	125.93	5BL_10834284	5B	39.337
S27_221535939	5BL	5B	125.93	5BL_10835341	5B	38.769
S27_221973221	5BL	5B	125.93	5BL_10835519	5B	38.769
S27_407919590	5BL	5B	125.93	5BL_10918258	5B	38.769
S26_163705617	5BS	5B	127.32	5BS_2294371	5B	38.2005
S26_34828813	5BS	5B	130.09	5BS_2236314	5B	35.359
S26_34828826	5BS	5B	130.09	5BS_2236314	5B	35.359
S26_34828842	5BS	5B	130.09	5BS_2236314	5B	35.359
S26_34828849	5BS	5B	130.09	5BS_2236314	5B	35.359
S26_70522080	5BS	5B	132.36	5BS_2252397	5B	34.791
S26_70522088	5BS	5B	132.36	5BS_2252397	5B	34.791
S26_1104218	5BS	5B	132.92	5BS_82423	5B	35.359
S26_110914103	5BS	5B	132.92	5BS_2270888	5B	35.359
S26_110914114	5BS	5B	132.92	5BS_2270888	5B	35.359
S26_110914121	5BS	5B	132.92	5BS_2270888	5B	35.359
S26_110914177	5BS	5B	132.92	5BS_2270888	5B	35.359
S26_116452435	5BS	5B	132.92	5BS_2273282	5B	36.496
S26_131891630	5BS	5B	132.92	5BS_2280096	5B	35.9275
S26_131891646	5BS	5B	132.92	5BS_2280096	5B	35.9275
S26_131893736	5BS	5B	132.92	5BS_2280096	5B	35.9275
S26_131894724	5BS	5B	132.92	5BS_2280096	5B	35.9275
S26_119456994	5BS	5B	133.19	5BS_2274583	5B	36.496
S26_45030595	5BS	5B	133.19	5BS_2240909	5B	36.496
S26_73662964	5BS	5B	133.19	5BS_2253768	5B	36.496
S26_115334095	5BS	5B	133.46	5BS_2272825	5B	36.496
S26_119457001	5BS	5B	133.46	5BS_2274583	5B	36.496
S26_119457013	5BS	5B	133.46	5BS_2274583	5B	36.496
S26_120593518	5BS	5B	133.46	5BS_2275058	5B	36.496
S26_162029027	5BS	5B	133.46	5BS_2293827	5B	36.496
S26_168588893	5BS	5B	133.46	5BS_2295813	5B	36.496
S26_45022075	5BS	5B	133.46	5BS_2240909	5B	36.496
S26_74281682	5BS	5B	133.46	5BS_2254033	5B	37.064
S26_85211722	5BS	5B	133.46	5BS_2258982	5B	36.496
S26_8766909	5BS	5B	133.46	5BS_648695	5B	36.496
S26_8768568	5BS	5B	133.46	5BS_648695	5B	36.496
S26_33123197	5BS	5B	133.73	5BS_2235549	5B	36.496
S26_33123216	5BS	5B	133.73	5BS_2235549	5B	36.496
S26_164882478	5BS	5B	135.08	5BS_2294711	5B	29.095
S26_165458705	5BS	5B	135.08	5BS_2294883	5B	34.223
S26_91517736	5BS	5B	136.9	5BS_2261874	5B	36.496
S26_154655042	5BS	5B	137.85	5BS_2290349	5B	34.791
S26_124440878	5BS	5B	138.13	5BS_2276776	5B	34.223
S26_128350852	5BS	5B	138.13	5BS_2278577	5B	34.223
S26_151583405	5BS	5B	138.4	5BS_2289016	5B	34.791
S26_151583422	5BS	5B	138.4	5BS_2289016	5B	34.791
S26_154654254	5BS	5B	138.4	5BS_2290349	5B	34.791
S26_25769437	5BS	5B	138.4	5BS_1900571	5B	34.223
S26_25769450	5BS	5B	138.4	5BS_1900571	5B	34.223
S26_28624285	5BS	5B	145.02	5BS_2112047	5B	26.242
S26_145293614	5BS	5B	145.29	5BS_2286220	5B	26.242
S26_94528047	5BS	5B	145.29	5BS_2263269	5B	26.242
S26_94528049	5BS	5B	145.29	5BS_2263269	5B	26.242
S26_80035947	5BS	5B	149.76	5BS_2256647	5B	26.242
S26_80035951	5BS	5B	149.76	5BS_2256647	5B	26.242
S29_155406823	5DL	5D	0	5DL_4557426	5D	168.429
S29_155406861	5DL	5D	0	5DL_4557426	5D	168.429
S29_155406862	5DL	5D	0	5DL_4557426	5D	168.429
S29_59036766	5DL	5D	0.27	5DL_4498850	5D	168.429
S29_59036781	5DL	5D	0.27	5DL_4498850	5D	168.429
S29_59036784	5DL	5D	0.27	5DL_4498850	5D	168.429
S29_153022514	5DL	5D	0.54	5DL_4555847	5D	168.429
S29_162158916	5DL	5D	0.54	5DL_4561439	5D	168.429
S29_45022062	5DL	5D	0.81	5DL_4490612	5D	168.429
S29_66221722	5DL	5D	1.07	5DL_4503089	5D	168.429
S29_68609980	5DL	5D	1.07	5DL_4504561	5D	168.429
S29_68609993	5DL	5D	1.07	5DL_4504561	5D	168.429
S29_241297572	5DL	5D	1.6	5DL_4606496	5D	168.429
S29_38415299	5DL	5D	2.13	5DL_4472075	5D	168.429
S29_38415214	5DL	5D	2.39	5DL_4472075	5D	168.429
S29_78700676	5DL	5D	3.45	5DL_4510566	5D	169.565
S29_78700691	5DL	5D	3.45	5DL_4510566	5D	169.565
S29_115565395	5DL	5D	4.8	5DL_4533017	5D	163.307
S29_115566326	5DL	5D	4.8	5DL_4533017	5D	163.307
S29_115566330	5DL	5D	4.8	5DL_4533017	5D	163.307
S29_120312808	5DL	5D	4.8	5DL_4535958	5D	161.6
S29_164810186	5DL	5D	4.8	5DL_4563018	5D	165.014
S29_164810206	5DL	5D	4.8	5DL_4563018	5D	165.014
S29_171357706	5DL	5D	4.8	5DL_4566921	5D	161.6
S29_171357726	5DL	5D	4.8	5DL_4566921	5D	161.6
S29_171360509	5DL	5D	4.8	5DL_4566921	5D	161.6
S29_171360517	5DL	5D	4.8	5DL_4566921	5D	161.6
S29_71202544	5DL	5D	4.8	5DL_4506128	5D	161.6
S29_71202580	5DL	5D	4.8	5DL_4506128	5D	161.6
S29_73344118	5DL	5D	4.8	5DL_4507399	5D	165.014
S30_83929548	6AS	6A	0	6AS_4358552	6A	3.414
S30_83929562	6AS	6A	0	6AS_4358552	6A	3.414
S30_169803632	6AS	6A	0.52	6AS_4404661	6A	3.414
S30_79915099	6AS	6A	0.52	6AS_4356282	6A	3.414
S30_212525213	6AS	6A	0.79	6AS_4427144	6A	3.414
S30_107901487	6AS	6A	1.06	6AS_4371274	6A	3.414
S30_107465963	6AS	6A	1.33	6AS_4371030	6A	3.414
S30_214508517	6AS	6A	1.33	6AS_4427795	6A	3.414
S30_214508531	6AS	6A	1.33	6AS_4427795	6A	3.414
S30_38338853	6AS	6A	1.33	6AS_4032542	6A	3.414
S30_126999142	6AS	6A	1.61	6AS_4381657	6A	3.414
S30_204190200	6AS	6A	2.16	6AS_4422989	6A	0
S30_204190212	6AS	6A	2.16	6AS_4422989	6A	0
S30_83713155	6AS	6A	5.37	6AS_4358419	6A	10.247
S30_83713207	6AS	6A	6.44	6AS_4358419	6A	10.247
S30_188452645	6AS	6A	7.56	6AS_4414591	6A	10.247
S30_188452533	6AS	6A	7.84	6AS_4414591	6A	10.247
S30_57830174	6AS	6A	8.12	6AS_4344525	6A	10.247
S30_206745467	6AS	6A	8.39	6AS_4424354	6A	10.247
S30_210143658	6AS	6A	8.92	6AS_4426132	6A	10.247
S30_211497041	6AS	6A	9.19	6AS_4426805	6A	10.247
S30_211497221	6AS	6A	9.19	6AS_4426805	6A	10.247
S30_211497254	6AS	6A	9.19	6AS_4426805	6A	10.247
S30_211497917	6AS	6A	9.19	6AS_4426805	6A	10.247
S30_44877498	6AS	6A	10.57	6AS_4337534	6A	10.247
S30_44877517	6AS	6A	10.57	6AS_4337534	6A	10.247
S30_212779976	6AS	6A	11.42	6AS_4427232	6A	10.247
S30_69539978	6AS	6A	11.42	6AS_4350665	6A	10.247
S30_134092087	6AS	6A	11.95	6AS_4385491	6A	10.247
S30_134092180	6AS	6A	11.95	6AS_4385491	6A	10.247
S30_215744513	6AS	6A	11.95	6AS_4428184	6A	10.247
S30_70738006	6AS	6A	12.23	6AS_4351307	6A	10.247
S30_93651748	6AS	6A	12.23	6AS_4363570	6A	10.247
S30_93011750	6AS	6A	16.68	6AS_4363269	6A	19.44
S30_93011822	6AS	6A	16.68	6AS_4363269	6A	19.44
S30_93011846	6AS	6A	16.68	6AS_4363269	6A	19.44
S30_102133106	6AS	6A	17.76	6AS_4368129	6A	19.44
S30_102133118	6AS	6A	17.76	6AS_4368129	6A	19.44
S30_97266590	6AS	6A	18.29	6AS_4365593	6A	19.44
S30_170754158	6AS	6A	18.56	6AS_4405185	6A	19.44
S30_170754176	6AS	6A	18.56	6AS_4405185	6A	19.44
S30_47974399	6AS	6A	18.56	6AS_4339231	6A	19.44
S30_47974405	6AS	6A	18.56	6AS_4339231	6A	19.44
S30_48691538	6AS	6A	18.56	6AS_4339635	6A	19.44
S30_79684788	6AS	6A	19.09	6AS_4356148	6A	19.44
S30_79684798	6AS	6A	19.09	6AS_4356148	6A	19.44
S30_79684869	6AS	6A	19.09	6AS_4356148	6A	19.44
S30_147580016	6AS	6A	22.02	6AS_4392797	6A	19.44
S30_103423068	6AS	6A	24.16	6AS_4368850	6A	25.146
S30_103423121	6AS	6A	25.53	6AS_4368850	6A	25.146
S30_57741340	6AS	6A	26.88	6AS_4344495	6A	25.146
S30_129798640	6AS	6A	27.15	6AS_4383167	6A	25.146
S30_147432066	6AS	6A	27.41	6AS_4392729	6A	25.7165
S30_147432087	6AS	6A	27.41	6AS_4392729	6A	25.7165
S30_57470151	6AS	6A	27.41	6AS_4344367	6A	25.146
S30_116311502	6AS	6A	27.68	6AS_4375746	6A	25.7165
S30_118838675	6AS	6A	27.68	6AS_4377088	6A	25.146
S30_118838717	6AS	6A	27.68	6AS_4377088	6A	25.146
S30_162598908	6AS	6A	27.68	6AS_4400833	6A	25.146
S30_230437193	6AS	6A	27.68	6AS_4431633	6A	25.146
S30_230694930	6AS	6A	27.68	6AS_4431685	6A	25.7165
S30_193505829	6AS	6A	29.08	6AS_4417306	6A	25.146
S30_150463924	6AS	6A	55.77	6AS_4394340	6A	31.975
S30_150678811	6AS	6A	55.77	6AS_4394454	6A	31.975
S30_118678695	6AS	6A	56.37	6AS_4377011	6A	31.4065
S30_118691778	6AS	6A	56.37	6AS_4377011	6A	31.4065
S30_171997336	6AS	6A	58.59	6AS_4405882	6A	43.388
S30_171997888	6AS	6A	58.59	6AS_4405882	6A	43.388
S30_47824849	6AS	6A	58.59	6AS_4339161	6A	43.388
S30_47824874	6AS	6A	58.59	6AS_4339161	6A	43.388
S30_47824897	6AS	6A	58.59	6AS_4339161	6A	43.388
S30_47826817	6AS	6A	58.59	6AS_4339161	6A	43.388
S30_47826824	6AS	6A	58.59	6AS_4339161	6A	43.388
S30_53161024	6AS	6A	64.42	6AS_4342057	6A	47.3655
S30_53161052	6AS	6A	64.42	6AS_4342057	6A	47.3655
S30_108623365	6AS	6A	70.07	6AS_4371621	6A	49.071
S30_108623398	6AS	6A	70.07	6AS_4371621	6A	49.071
S30_145141170	6AS	6A	72.76	6AS_4391504	6A	47.934
S30_145141219	6AS	6A	72.76	6AS_4391504	6A	47.934
S30_145141373	6AS	6A	72.76	6AS_4391504	6A	47.934
S30_21773141	6AS	6A	72.76	6AS_2277672	6A	47.3655
S30_11841259	6AS	6A	73.02	6AS_1249661	6A	47.934
S30_118082641	6AS	6A	73.29	6AS_4376681	6A	47.934
S30_156210254	6AS	6A	73.57	6AS_4397451	6A	47.3655
S30_91602369	6AS	6A	73.88	6AS_4362595	6A	47.934
S30_92122242	6AS	6A	73.88	6AS_4362860	6A	47.934
S30_170966529	6AS	6A	74.2	6AS_4405260	6A	49.071
S30_170966566	6AS	6A	74.2	6AS_4405260	6A	49.071
S31_193727760	6AL	6A	87.17	6AL_5820757	6A	68.585
S31_110787911	6AL	6A	89.44	6AL_5773937	6A	70.2895
S31_180791522	6AL	6A	89.44	6AL_5813373	6A	69.721
S31_62987383	6AL	6A	89.44	6AL_5747011	6A	70.2895
S31_63934555	6AL	6A	92.2	6AL_5747577	6A	71.4265
S31_63941444	6AL	6A	92.2	6AL_5747577	6A	71.4265
S31_94962024	6AL	6A	94.42	6AL_5765227	6A	74.268
S31_137276569	6AL	6A	97.66	6AL_5788817	6A	74.268
S31_137276571	6AL	6A	97.66	6AL_5788817	6A	74.268
S31_137276585	6AL	6A	97.66	6AL_5788817	6A	74.268
S31_85901321	6AL	6A	106.58	6AL_5759952	6A	95.4115
S31_85901327	6AL	6A	106.58	6AL_5759952	6A	95.4115
S31_85901328	6AL	6A	106.58	6AL_5759952	6A	95.4115
S31_73434115	6AL	6A	111.95	6AL_5752894	6A	95.98
S31_73442901	6AL	6A	111.95	6AL_5752894	6A	95.98
S31_135582276	6AL	6A	112.75	6AL_5787841	6A	95.98
S31_136002232	6AL	6A	112.75	6AL_5788082	6A	95.98
S31_136002270	6AL	6A	112.75	6AL_5788082	6A	95.98
S31_61499294	6AL	6A	112.75	6AL_5746163	6A	95.98
S31_51846469	6AL	6A	117.03	6AL_5728363	6A	98.8225
S31_218186212	6AL	6A	118.45	6AL_5832283	6A	98.254
S31_218186241	6AL	6A	118.45	6AL_5832283	6A	98.254
S31_218186249	6AL	6A	118.45	6AL_5832283	6A	98.254
S31_126095368	6AL	6A	118.71	6AL_5782611	6A	98.254
S31_126095385	6AL	6A	118.71	6AL_5782611	6A	98.254
S31_126095423	6AL	6A	118.71	6AL_5782611	6A	98.254
S31_126095449	6AL	6A	118.71	6AL_5782611	6A	98.254
S31_126095462	6AL	6A	118.71	6AL_5782611	6A	98.254
S31_220282493	6AL	6A	118.71	6AL_5832941	6A	98.254
S31_223218371	6AL	6A	118.71	6AL_5833814	6A	95.98
S31_129937094	6AL	6A	120.32	6AL_5784745	6A	98.254
S31_129937145	6AL	6A	120.32	6AL_5784745	6A	98.254
S31_129690656	6AL	6A	120.85	6AL_5784638	6A	98.254
S31_129690975	6AL	6A	120.85	6AL_5784638	6A	98.254
S31_129690980	6AL	6A	120.85	6AL_5784638	6A	98.254
S31_129690984	6AL	6A	120.85	6AL_5784638	6A	98.254
S31_230027786	6AL	6A	121.12	6AL_5835434	6A	98.8225
S32_9263600	6BS	6B	0	6BS_1214583	6B	47.2625
S32_9263624	6BS	6B	0	6BS_1214583	6B	47.2625
S32_9263632	6BS	6B	0	6BS_1214583	6B	47.2625
S32_38045141	6BS	6B	0.8	6BS_2934132	6B	44.421
S32_141228636	6BS	6B	3.02	6BS_3004044	6B	47.2625
S32_141228679	6BS	6B	3.02	6BS_3004044	6B	47.2625
S32_145896233	6BS	6B	3.02	6BS_3007213	6B	46.694
S32_23447097	6BS	6B	3.02	6BS_2902050	6B	45.557
S32_23447104	6BS	6B	3.02	6BS_2902050	6B	45.557
S32_8664007	6BS	6B	3.02	6BS_1134054	6B	46.694
S32_212070650	6BS	6B	3.55	6BS_3047457	6B	46.694
S32_212070652	6BS	6B	3.55	6BS_3047457	6B	46.694
S32_212070657	6BS	6B	3.55	6BS_3047457	6B	46.694
S32_212070683	6BS	6B	3.55	6BS_3047457	6B	46.694
S32_212070684	6BS	6B	3.55	6BS_3047457	6B	46.694
S32_22275174	6BS	6B	3.82	6BS_2896601	6B	46.694
S32_8663958	6BS	6B	3.82	6BS_1134054	6B	46.694
S32_124332685	6BS	6B	4.65	6BS_2992495	6B	44.421
S32_162339498	6BS	6B	5.19	6BS_3018472	6B	46.1255
S32_22363756	6BS	6B	5.19	6BS_2897063	6B	47.831
S32_39453027	6BS	6B	5.19	6BS_2935165	6B	46.694
S32_120608398	6BS	6B	5.46	6BS_2989925	6B	46.694
S32_184438909	6BS	6B	5.46	6BS_3033945	6B	46.694
S32_184438913	6BS	6B	5.46	6BS_3033945	6B	46.694
S32_32426232	6BS	6B	5.46	6BS_2930294	6B	46.694
S32_132923215	6BS	6B	5.73	6BS_2998468	6B	48.399
S32_197635190	6BS	6B	5.73	6BS_3042490	6B	48.399
S32_32833758	6BS	6B	5.73	6BS_2930597	6B	47.831
S33_192801328	6BL	6B	5.73	6BL_4355374	6B	47.831
S33_259903387	6BL	6B	5.73	6BL_4399493	6B	47.831
S32_218762106	6BS	6B	6	6BS_3049387	6B	48.399
S32_218762128	6BS	6B	6	6BS_3049387	6B	48.399
S32_218762144	6BS	6B	6	6BS_3049387	6B	48.399
S32_101843335	6BS	6B	7.36	6BS_2977136	6B	47.831
S32_197710337	6BS	6B	7.36	6BS_3042510	6B	46.694
S32_207870737	6BS	6B	7.36	6BS_3046206	6B	46.694
S32_93071183	6BS	6B	7.36	6BS_2971081	6B	47.831
S32_94277119	6BS	6B	7.64	6BS_2971972	6B	46.694
S32_48844501	6BS	6B	8.47	6BS_2941506	6B	46.694
S32_111632889	6BS	6B	9.04	6BS_2983821	6B	46.694
S32_111632898	6BS	6B	9.04	6BS_2983821	6B	46.694
S32_114812348	6BS	6B	9.04	6BS_2985988	6B	47.831
S32_115898366	6BS	6B	9.04	6BS_2986711	6B	47.831
S32_121107231	6BS	6B	9.04	6BS_2990251	6B	47.831
S32_121769459	6BS	6B	9.04	6BS_2990711	6B	47.831
S32_122056881	6BS	6B	9.04	6BS_2990896	6B	45.557
S32_122056904	6BS	6B	9.04	6BS_2990896	6B	45.557
S32_122061351	6BS	6B	9.04	6BS_2990896	6B	45.557
S32_127789548	6BS	6B	9.04	6BS_2994875	6B	47.831
S32_128635367	6BS	6B	9.04	6BS_2995453	6B	47.831
S32_129183904	6BS	6B	9.04	6BS_2995800	6B	46.694
S32_149071757	6BS	6B	9.04	6BS_3009392	6B	46.694
S32_149071791	6BS	6B	9.04	6BS_3009392	6B	46.694
S32_151692647	6BS	6B	9.04	6BS_3011236	6B	47.831
S32_169901809	6BS	6B	9.04	6BS_3023787	6B	48.967
S32_174263037	6BS	6B	9.04	6BS_3026944	6B	47.831
S32_178551114	6BS	6B	9.04	6BS_3029857	6B	48.399
S32_178876409	6BS	6B	9.04	6BS_3030096	6B	46.694
S32_180392160	6BS	6B	9.04	6BS_3031175	6B	46.694
S32_180651715	6BS	6B	9.04	6BS_3031347	6B	47.2625
S32_204692213	6BS	6B	9.04	6BS_3045044	6B	47.831
S32_204860033	6BS	6B	9.04	6BS_3045103	6B	46.694
S32_206554636	6BS	6B	9.04	6BS_3045730	6B	47.831
S32_206554753	6BS	6B	9.04	6BS_3045730	6B	47.831
S32_206554754	6BS	6B	9.04	6BS_3045730	6B	47.831
S32_23877550	6BS	6B	9.04	6BS_2904261	6B	47.831
S32_46112450	6BS	6B	9.04	6BS_2939615	6B	46.694
S32_47861366	6BS	6B	9.04	6BS_2940834	6B	46.694
S32_49876163	6BS	6B	9.04	6BS_2942213	6B	47.831
S32_49974223	6BS	6B	9.04	6BS_2942271	6B	47.831
S32_49974613	6BS	6B	9.04	6BS_2942271	6B	47.831
S32_52133380	6BS	6B	9.04	6BS_2943731	6B	47.831
S32_91006385	6BS	6B	9.04	6BS_2969725	6B	47.831
S32_204518803	6BS	6B	9.31	6BS_3044975	6B	48.399
S32_204518815	6BS	6B	9.31	6BS_3044975	6B	48.399
S32_123912796	6BS	6B	9.57	6BS_2992184	6B	47.831
S33_40998612	6BL	6B	9.84	6BL_4218864	6B	47.831
S33_268378017	6BL	6B	10.1	6BL_4402026	6B	47.831
S33_268378025	6BL	6B	10.1	6BL_4402026	6B	47.831
S33_269421265	6BL	6B	10.1	6BL_4402294	6B	47.831
S33_269942903	6BL	6B	10.1	6BL_4402433	6B	47.831
S33_271317162	6BL	6B	10.1	6BL_4402812	6B	47.831
S33_263536804	6BL	6B	10.36	6BL_4400657	6B	47.831
S33_26789730	6BL	6B	10.36	6BL_2936223	6B	48.967
S33_117944646	6BL	6B	10.63	6BL_4301137	6B	47.831
S33_64138945	6BL	6B	10.9	6BL_4262202	6B	50.104
S33_121489097	6BL	6B	11.44	6BL_4303732	6B	47.2625
S33_211866319	6BL	6B	11.71	6BL_4369225	6B	47.831
S33_111833363	6BL	6B	13.03	6BL_4296829	6B	48.967
S33_135426501	6BL	6B	13.03	6BL_4313600	6B	48.967
S33_185171375	6BL	6B	13.03	6BL_4349955	6B	48.967
S33_212634942	6BL	6B	13.03	6BL_4369763	6B	50.104
S33_231003686	6BL	6B	13.03	6BL_4383176	6B	50.104
S33_231983692	6BL	6B	13.03	6BL_4383817	6B	50.104
S33_2531193	6BL	6B	13.03	6BL_274858	6B	50.672
S33_255349749	6BL	6B	13.03	6BL_4397722	6B	50.104
S33_264034121	6BL	6B	13.03	6BL_4400794	6B	48.967
S33_269977603	6BL	6B	13.03	6BL_4402441	6B	49.5355
S33_40904890	6BL	6B	13.03	6BL_4218432	6B	49.5355
S33_55918542	6BL	6B	13.03	6BL_4256338	6B	50.104
S33_251858748	6BL	6B	13.56	6BL_4396445	6B	50.104
S33_251858786	6BL	6B	13.56	6BL_4396445	6B	50.104
S33_251858787	6BL	6B	13.56	6BL_4396445	6B	50.104
S33_251858789	6BL	6B	13.56	6BL_4396445	6B	50.104
S33_251858790	6BL	6B	13.56	6BL_4396445	6B	50.104
S33_251858791	6BL	6B	13.56	6BL_4396445	6B	50.104
S33_251858792	6BL	6B	13.56	6BL_4396445	6B	50.104
S33_236589232	6BL	6B	13.83	6BL_4387164	6B	48.967
S33_138154255	6BL	6B	14.09	6BL_4315559	6B	50.104
S33_30578832	6BL	6B	14.09	6BL_3354454	6B	48.967
S33_30578871	6BL	6B	14.09	6BL_3354454	6B	48.967
S33_55492053	6BL	6B	14.35	6BL_4256053	6B	47.831
S33_102712465	6BL	6B	15.14	6BL_4290350	6B	48.967
S33_117225498	6BL	6B	15.14	6BL_4300626	6B	50.104
S33_138154185	6BL	6B	15.14	6BL_4315559	6B	50.104
S33_154096532	6BL	6B	15.14	6BL_4327064	6B	47.831
S33_155977805	6BL	6B	15.14	6BL_4328561	6B	50.104
S33_160679573	6BL	6B	15.14	6BL_4331946	6B	49.5355
S33_161510730	6BL	6B	15.14	6BL_4332575	6B	48.967
S33_163579968	6BL	6B	15.14	6BL_4334039	6B	50.672
S33_168454514	6BL	6B	15.14	6BL_4337455	6B	50.104
S33_168454518	6BL	6B	15.14	6BL_4337455	6B	50.104
S33_183132935	6BL	6B	15.14	6BL_4348345	6B	50.104
S33_183132936	6BL	6B	15.14	6BL_4348345	6B	50.104
S33_224525325	6BL	6B	15.14	6BL_4378509	6B	49.5355
S33_234618950	6BL	6B	15.14	6BL_4385697	6B	50.104
S33_235368837	6BL	6B	15.14	6BL_4386229	6B	50.104
S33_251104762	6BL	6B	15.14	6BL_4396151	6B	50.104
S33_251104763	6BL	6B	15.14	6BL_4396151	6B	50.104
S33_253377262	6BL	6B	15.14	6BL_4397019	6B	49.5355
S33_259280293	6BL	6B	15.14	6BL_4399253	6B	48.967
S33_266682224	6BL	6B	15.14	6BL_4401528	6B	50.104
S33_34622899	6BL	6B	15.14	6BL_3793240	6B	50.104
S33_34622905	6BL	6B	15.14	6BL_3793240	6B	50.104
S33_34623008	6BL	6B	15.14	6BL_3793240	6B	50.104
S33_41170401	6BL	6B	15.14	6BL_4219694	6B	50.104
S33_41715811	6BL	6B	15.14	6BL_4222597	6B	50.104
S33_45183164	6BL	6B	15.14	6BL_4248630	6B	50.104
S33_51900835	6BL	6B	15.14	6BL_4253442	6B	49.5355
S33_81125685	6BL	6B	15.14	6BL_4274485	6B	48.967
S33_87622573	6BL	6B	15.14	6BL_4279285	6B	48.967
S33_225512049	6BL	6B	15.41	6BL_4379183	6B	50.672
S33_121098869	6BL	6B	15.67	6BL_4303429	6B	48.967
S33_135295504	6BL	6B	15.67	6BL_4313501	6B	47.831
S33_136191757	6BL	6B	15.67	6BL_4314166	6B	50.104
S33_138154160	6BL	6B	15.67	6BL_4315559	6B	50.104
S33_156736225	6BL	6B	15.67	6BL_4329119	6B	50.104
S33_160679550	6BL	6B	15.67	6BL_4331946	6B	49.5355
S33_17631626	6BL	6B	15.67	6BL_1929175	6B	51.8085
S33_17631639	6BL	6B	15.67	6BL_1929175	6B	51.8085
S33_232139970	6BL	6B	15.67	6BL_4383909	6B	50.104
S33_259304005	6BL	6B	15.67	6BL_4399263	6B	49.5355
S33_261173029	6BL	6B	15.67	6BL_4399967	6B	49.5355
S33_48808600	6BL	6B	15.67	6BL_4251224	6B	50.104
S33_48812694	6BL	6B	15.67	6BL_4251226	6B	50.104
S33_49275545	6BL	6B	15.67	6BL_4251540	6B	50.104
[truncated: 582 more rows]

## Sheet: LOD_profile_CC_CW
Trait	Chromosome	Position	LOD
Cuticular wax (CW)	1B	0	0.5
Cuticular wax (CW)	1B	1	0.65
Cuticular wax (CW)	1B	2	0.81
Cuticular wax (CW)	1B	3	0.98
Cuticular wax (CW)	1B	4	1.15
Cuticular wax (CW)	1B	5	1.31
Cuticular wax (CW)	1B	6	1.45
Cuticular wax (CW)	1B	7	1.57
Cuticular wax (CW)	1B	8	1.58
Cuticular wax (CW)	1B	9	1.34
Cuticular wax (CW)	1B	10	1.08
Cuticular wax (CW)	1B	11	0.79
Cuticular wax (CW)	1B	12	0.52
Cuticular wax (CW)	1B	13	0.48
Cuticular wax (CW)	1B	14	0.35
Cuticular wax (CW)	1B	15	0.19
Cuticular wax (CW)	1B	16	0.07
Cuticular wax (CW)	1B	17	0.03
Cuticular wax (CW)	1B	18	0.03
Cuticular wax (CW)	1B	19	0.03
Cuticular wax (CW)	1B	20	0.02
Cuticular wax (CW)	1B	21	0.01
Cuticular wax (CW)	1B	22	0.01
Cuticular wax (CW)	1B	23	0
Cuticular wax (CW)	1B	24	0
Cuticular wax (CW)	1B	25	0.01
Cuticular wax (CW)	1B	26	0.07
Cuticular wax (CW)	1B	27	0.15
Cuticular wax (CW)	1B	28	0.21
Cuticular wax (CW)	1B	29	0.25
Cuticular wax (CW)	1B	30	0.2
Cuticular wax (CW)	1B	31	0.18
Cuticular wax (CW)	1B	32	0.28
Cuticular wax (CW)	1B	33	0.17
Cuticular wax (CW)	1B	34	0.17
Cuticular wax (CW)	1B	35	0.31
Cuticular wax (CW)	1B	36	0.17
Cuticular wax (CW)	1B	37	0.19
Cuticular wax (CW)	1B	38	0.16
Cuticular wax (CW)	1B	39	0.11
Cuticular wax (CW)	1B	40	0.05
Cuticular wax (CW)	1B	41	0.01
Cuticular wax (CW)	1B	42	0
Cuticular wax (CW)	1B	43	0
Cuticular wax (CW)	1B	44	0
Cuticular wax (CW)	1B	45	0
Cuticular wax (CW)	1B	46	0.02
Cuticular wax (CW)	1B	47	0.08
Cuticular wax (CW)	1B	48	0.25
Cuticular wax (CW)	1B	49	0.15
Cuticular wax (CW)	1B	50	0.16
Cuticular wax (CW)	1B	51	0.19
Cuticular wax (CW)	1B	52	0.05
Cuticular wax (CW)	1B	53	0.01
Cuticular wax (CW)	1B	54	0.03
Cuticular wax (CW)	1B	55	0.13
Cuticular wax (CW)	1B	56	0.12
Cuticular wax (CW)	1B	57	0.03
Cuticular wax (CW)	1B	58	0.06
Cuticular wax (CW)	1B	59	0.28
Cuticular wax (CW)	1B	60	0.25
Cuticular wax (CW)	1B	61	0.24
Cuticular wax (CW)	1B	62	0.23
Cuticular wax (CW)	1B	63	0.22
Cuticular wax (CW)	1B	64	0.2
Cuticular wax (CW)	1B	65	0.18
Cuticular wax (CW)	1B	66	0.15
Cuticular wax (CW)	1B	67	0.13
Cuticular wax (CW)	1B	68	0.1
Cuticular wax (CW)	1B	69	0.08
Cuticular wax (CW)	1B	70	0.06
Cuticular wax (CW)	1B	71	0.07
Cuticular wax (CW)	1B	72	0.11
Cuticular wax (CW)	1B	73	0.16
Cuticular wax (CW)	1B	74	0.29
Cuticular wax (CW)	1B	75	0.46
Cuticular wax (CW)	1B	76	0.64
Cuticular wax (CW)	1B	77	0.81
Cuticular wax (CW)	1B	78	0.66
Cuticular wax (CW)	1B	79	0.64
Cuticular wax (CW)	1B	80	0.62
Cuticular wax (CW)	1B	81	0.6
Cuticular wax (CW)	1B	82	0.58
Cuticular wax (CW)	1B	83	0.54
Cuticular wax (CW)	1B	84	0.51
Cuticular wax (CW)	1B	85	0.47
Cuticular wax (CW)	1B	86	0.43
Cuticular wax (CW)	1B	87	0.39
Cuticular wax (CW)	1B	88	0.34
Cuticular wax (CW)	1B	89	0.3
Cuticular wax (CW)	1B	90	0.26
Cuticular wax (CW)	1B	91	0.22
Cuticular wax (CW)	1B	92	0.18
Cuticular wax (CW)	1B	93	0.15
Cuticular wax (CW)	1B	94	0.15
Cuticular wax (CW)	1B	95	0.15
Cuticular wax (CW)	1B	96	0.15
Cuticular wax (CW)	1B	97	0.14
Cuticular wax (CW)	1B	98	0.13
Cuticular wax (CW)	1B	99	0.11
Cuticular wax (CW)	1B	100	0.05
Cuticular wax (CW)	1B	101	0.31
Cuticular wax (CW)	1B	102	0.18
Cuticular wax (CW)	1B	103	0.2
Cuticular wax (CW)	1B	104	0.2
Cuticular wax (CW)	1B	105	0.18
Cuticular wax (CW)	1B	106	0.23
Cuticular wax (CW)	1B	107	0.26
Cuticular wax (CW)	1B	108	0.28
Cuticular wax (CW)	1B	109	0.3
Cuticular wax (CW)	1B	110	0.31
Cuticular wax (CW)	1B	111	0.31
Cuticular wax (CW)	1B	112	0.27
Cuticular wax (CW)	2D	0	0.25
Cuticular wax (CW)	2D	1	0.16
Cuticular wax (CW)	2D	2	0.08
Cuticular wax (CW)	2D	3	0.03
Cuticular wax (CW)	2D	4	0
Cuticular wax (CW)	2D	5	16.76
Cuticular wax (CW)	2D	6	0
Cuticular wax (CW)	2D	7	0.01
Cuticular wax (CW)	2D	8	0.03
Cuticular wax (CW)	2D	9	0.07
Cuticular wax (CW)	2D	10	0.1
Cuticular wax (CW)	2D	11	0.02
Cuticular wax (CW)	2D	12	0.01
Cuticular wax (CW)	2D	13	0.02
Cuticular wax (CW)	2D	14	0
Cuticular wax (CW)	2D	15	0
Cuticular wax (CW)	2D	16	0
Cuticular wax (CW)	2D	17	0
Cuticular wax (CW)	2D	18	0
Cuticular wax (CW)	2D	19	0.04
Cuticular wax (CW)	2D	20	0.01
Cuticular wax (CW)	2D	21	0.03
Cuticular wax (CW)	2D	22	0.06
Cuticular wax (CW)	2D	23	0.1
Cuticular wax (CW)	2D	24	0.16
Cuticular wax (CW)	2D	25	0.22
Cuticular wax (CW)	2D	26	0.27
Cuticular wax (CW)	2D	27	0.27
Cuticular wax (CW)	2D	28	0.25
Cuticular wax (CW)	2D	29	0.24
Cuticular wax (CW)	2D	30	0.22
Cuticular wax (CW)	2D	31	0.19
Cuticular wax (CW)	2D	32	0.16
Cuticular wax (CW)	2D	33	0.17
Cuticular wax (CW)	2D	34	0.17
Cuticular wax (CW)	2D	35	0.15
Cuticular wax (CW)	2D	36	0.08
Cuticular wax (CW)	2D	37	0.05
Cuticular wax (CW)	2D	38	0.05
Cuticular wax (CW)	2D	39	0.04
Cuticular wax (CW)	2D	40	0.03
Cuticular wax (CW)	2D	41	0.03
Cuticular wax (CW)	2D	42	0.02
Cuticular wax (CW)	2D	43	0.02
Cuticular wax (CW)	2D	44	0.01
Cuticular wax (CW)	2D	45	0.01
Cuticular wax (CW)	2D	46	0
Cuticular wax (CW)	2D	47	0
Cuticular wax (CW)	2D	48	0.01
Cuticular wax (CW)	2D	49	0
Cuticular wax (CW)	2D	50	0.01
Cuticular wax (CW)	2D	51	0.01
Cuticular wax (CW)	2D	52	0
Cuticular wax (CW)	2D	53	0
Cuticular wax (CW)	2D	54	0
Cuticular wax (CW)	2D	55	0
Cuticular wax (CW)	2D	56	0
Cuticular wax (CW)	2D	57	0
Cuticular wax (CW)	2D	58	0
Cuticular wax (CW)	2D	59	0.01
Cuticular wax (CW)	2D	60	0.01
Cuticular wax (CW)	2D	61	0.02
Cuticular wax (CW)	2D	62	0.03
Cuticular wax (CW)	2D	63	0.05
Chaff color (CC)	1B	0	0.77
Chaff color (CC)	1B	1	0.77
Chaff color (CC)	1B	2	0.75
Chaff color (CC)	1B	3	0.71
Chaff color (CC)	1B	4	0.66
Chaff color (CC)	1B	5	0.59
Chaff color (CC)	1B	6	0.52
Chaff color (CC)	1B	7	0.44
Chaff color (CC)	1B	8	0.35
Chaff color (CC)	1B	9	0.25
Chaff color (CC)	1B	10	0.15
Chaff color (CC)	1B	11	0.07
Chaff color (CC)	1B	12	0.02
Chaff color (CC)	1B	13	0.12
Chaff color (CC)	1B	14	0.15
Chaff color (CC)	1B	15	0.14
Chaff color (CC)	1B	16	0.13
Chaff color (CC)	1B	17	0.14
Chaff color (CC)	1B	18	0.17
Chaff color (CC)	1B	19	0.19
Chaff color (CC)	1B	20	0.19
Chaff color (CC)	1B	21	0.26
Chaff color (CC)	1B	22	0.18
Chaff color (CC)	1B	23	0.09
Chaff color (CC)	1B	24	0.01
Chaff color (CC)	1B	25	0.01
Chaff color (CC)	1B	26	0.03
Chaff color (CC)	1B	27	0.06
Chaff color (CC)	1B	28	0.08
Chaff color (CC)	1B	29	0.13
Chaff color (CC)	1B	30	0.08
Chaff color (CC)	1B	31	0.07
Chaff color (CC)	1B	32	0.14
Chaff color (CC)	1B	33	0.2
Chaff color (CC)	1B	34	0.17
Chaff color (CC)	1B	35	0.14
Chaff color (CC)	1B	36	0.01
Chaff color (CC)	1B	37	0.06
Chaff color (CC)	1B	38	0.2
Chaff color (CC)	1B	39	0.13
Chaff color (CC)	1B	40	0.06
Chaff color (CC)	1B	41	0.01
Chaff color (CC)	1B	42	0
Chaff color (CC)	1B	43	0
Chaff color (CC)	1B	44	0
Chaff color (CC)	1B	45	0.01
Chaff color (CC)	1B	46	0.02
Chaff color (CC)	1B	47	0.06
Chaff color (CC)	1B	48	0.35
Chaff color (CC)	1B	49	0.22
Chaff color (CC)	1B	50	0.06
Chaff color (CC)	1B	51	0.08
Chaff color (CC)	1B	52	0.05
Chaff color (CC)	1B	53	0
Chaff color (CC)	1B	54	0.07
Chaff color (CC)	1B	55	0.3
Chaff color (CC)	1B	56	0.25
Chaff color (CC)	1B	57	0.2
Chaff color (CC)	1B	58	0.23
Chaff color (CC)	1B	59	0.09
Chaff color (CC)	1B	60	0.08
Chaff color (CC)	1B	61	0.12
Chaff color (CC)	1B	62	0.18
Chaff color (CC)	1B	63	0.25
Chaff color (CC)	1B	64	0.33
Chaff color (CC)	1B	65	0.41
Chaff color (CC)	1B	66	0.5
Chaff color (CC)	1B	67	0.57
Chaff color (CC)	1B	68	0.64
Chaff color (CC)	1B	69	0.69
Chaff color (CC)	1B	70	0.76
Chaff color (CC)	1B	71	0.75
Chaff color (CC)	1B	72	0.66
Chaff color (CC)	1B	73	0.76
Chaff color (CC)	1B	74	0.82
Chaff color (CC)	1B	75	0.85
Chaff color (CC)	1B	76	0.86
Chaff color (CC)	1B	77	0.86
Chaff color (CC)	1B	78	0.5
Chaff color (CC)	1B	79	0.43
Chaff color (CC)	1B	80	0.35
Chaff color (CC)	1B	81	0.28
Chaff color (CC)	1B	82	0.22
Chaff color (CC)	1B	83	0.16
Chaff color (CC)	1B	84	0.1
Chaff color (CC)	1B	85	0.06
Chaff color (CC)	1B	86	0.03
Chaff color (CC)	1B	87	0.01
Chaff color (CC)	1B	88	0
Chaff color (CC)	1B	89	0.01
Chaff color (CC)	1B	90	0.03
Chaff color (CC)	1B	91	0.06
Chaff color (CC)	1B	92	0.09
Chaff color (CC)	1B	93	0.13
Chaff color (CC)	1B	94	0.14
Chaff color (CC)	1B	95	0.14
Chaff color (CC)	1B	96	0.14
Chaff color (CC)	1B	97	0.13
Chaff color (CC)	1B	98	0.11
Chaff color (CC)	1B	99	0.1
Chaff color (CC)	1B	100	0.05
Chaff color (CC)	1B	101	0.03
Chaff color (CC)	1B	102	0.04
Chaff color (CC)	1B	103	0.01
Chaff color (CC)	1B	104	0
Chaff color (CC)	1B	105	0
Chaff color (CC)	1B	106	0.01
Chaff color (CC)	1B	107	0.01
Chaff color (CC)	1B	108	0.01
Chaff color (CC)	1B	109	0
Chaff color (CC)	1B	110	0
Chaff color (CC)	1B	111	0
Chaff color (CC)	1B	112	31.6
Chaff color (CC)	2D	0	0.24
Chaff color (CC)	2D	1	0.2
Chaff color (CC)	2D	2	0.15
Chaff color (CC)	2D	3	0.09
Chaff color (CC)	2D	4	0.04
Chaff color (CC)	2D	5	0.01
Chaff color (CC)	2D	6	0.05
Chaff color (CC)	2D	7	0.11
Chaff color (CC)	2D	8	0.08
Chaff color (CC)	2D	9	0.05
Chaff color (CC)	2D	10	0.03
Chaff color (CC)	2D	11	0.03
Chaff color (CC)	2D	12	0.03
Chaff color (CC)	2D	13	0.01
Chaff color (CC)	2D	14	0.04
Chaff color (CC)	2D	15	0.05
Chaff color (CC)	2D	16	0.07
Chaff color (CC)	2D	17	0.08
Chaff color (CC)	2D	18	0.17
Chaff color (CC)	2D	19	0.14
Chaff color (CC)	2D	20	0.06
Chaff color (CC)	2D	21	0.05
Chaff color (CC)	2D	22	0.04
Chaff color (CC)	2D	23	0.03
Chaff color (CC)	2D	24	0.02
Chaff color (CC)	2D	25	0.01
Chaff color (CC)	2D	26	0.01
Chaff color (CC)	2D	27	0
Chaff color (CC)	2D	28	0
Chaff color (CC)	2D	29	0.01
Chaff color (CC)	2D	30	0.02
Chaff color (CC)	2D	31	0.04
Chaff color (CC)	2D	32	0.06
Chaff color (CC)	2D	33	0.07
Chaff color (CC)	2D	34	0.07
Chaff color (CC)	2D	35	0.07
Chaff color (CC)	2D	36	0.1
Chaff color (CC)	2D	37	0.11
Chaff color (CC)	2D	38	0.1
Chaff color (CC)	2D	39	0.09
Chaff color (CC)	2D	40	0.07
Chaff color (CC)	2D	41	0.06
Chaff color (CC)	2D	42	0.05
Chaff color (CC)	2D	43	0.04
Chaff color (CC)	2D	44	0.03
Chaff color (CC)	2D	45	0.02
Chaff color (CC)	2D	46	0.01
Chaff color (CC)	2D	47	0.01
Chaff color (CC)	2D	48	0.02
Chaff color (CC)	2D	49	0.03
Chaff color (CC)	2D	50	0.08
Chaff color (CC)	2D	51	0
Chaff color (CC)	2D	52	0.01
Chaff color (CC)	2D	53	0.02
Chaff color (CC)	2D	54	0.03
Chaff color (CC)	2D	55	0.05
Chaff color (CC)	2D	56	0.06
Chaff color (CC)	2D	57	0.08
Chaff color (CC)	2D	58	0.1
Chaff color (CC)	2D	59	0.11
Chaff color (CC)	2D	60	0.13
Chaff color (CC)	2D	61	0.15
Chaff color (CC)	2D	62	0.22
Chaff color (CC)	2D	63	0.29

## Sheet: LOD_profile_FLRTs
FLL_QTL							FLW_QTL						FLA_QTL
Trait	Environment	chr	Position	LOD score		Trait	Environment	chr	Position	LOD score		Trait	Environment	Chromosome	Position	LOD
FLL	E1	2D	0	4.0038		FLW	E2	1A	111	3.9016		FLA	E3	5A	28	6
FLL	E1	2D	1	0.0007		FLW	E2	1A	110	3.6496		FLA	E1	7A	78	5.8268
FLL	E1	2D	2	0.0137		FLW	E2	1A	109	3.283		FLA	E1	7A	77	5.1472
FLL	E1	2D	3	0.0273		FLW	E2	1A	108	2.8131		FLA	E1	2D	63	4.3895
FLL	E1	2D	4	0.0469		FLW	E4	1A	111	2.3385		FLA	E2	4B	32	3.7404
FLL	E1	2D	5	0.0729		FLW	E4	1A	112	2.3271		FLA	E2	4B	33	3.69
FLL	E1	2D	6	0.1053		FLW	E2	1A	107	2.2826		FLA	E2	4B	34	3.5612
FLL	E1	2D	7	0.1429		FLW	E4	1A	110	2.2695		FLA	E2	3B	182	3.5078
FLL	E1	2D	8	0.1842		FLW	E4	1A	109	2.085		FLA	E2	2D	30	3.5013
FLL	E1	2D	9	0.227		FLW	E4	1A	113	1.9542		FLA	E2	3B	181	3.5012
FLL	E1	2D	10	0.2692		FLW	E4	1A	108	1.7989		FLA	E2	2D	29	3.5009
FLL	E1	2D	11	0.309		FLW	E1	1A	112	1.6492		FLA	E4	2D	59	3.4885
FLL	E1	2D	12	0.3363		FLW	E1	1A	111	1.6331		FLA	E4	2D	58	3.4749
FLL	E1	2D	13	0.5085		FLW	E1	1A	110	1.593		FLA	E2	3B	183	3.459
FLL	E1	2D	14	0.7348		FLW	E1	1A	109	1.4868		FLA	E4	2D	60	3.4477
FLL	E1	2D	15	0.6878		FLW	E4	1A	107	1.4507		FLA	E2	3B	180	3.4398
FLL	E1	2D	16	0.5644		FLW	E1	1A	113	1.4322		FLA	E2	2D	28	3.4176
FLL	E1	2D	17	0.5707		FLW	E4	1A	67	1.3846		FLA	E2	2D	31	3.4084
FLL	E1	2D	18	0.5731		FLW	E4	1A	104	1.3659		FLA	E4	2D	57	3.4036
FLL	E1	2D	19	0.5707		FLW	E4	1A	66	1.3622		FLA	E4	2D	61	3.3596
FLL	E1	2D	20	0.563		FLW	E1	1A	108	1.3294		FLA	E2	4B	35	3.3555
FLL	E1	2D	21	0.5497		FLW	E4	1A	102	1.2681		FLA	E3	3A	0	3.3483
FLL	E1	2D	22	0.5308		FLW	E4	1A	65	1.2058		FLA	E3	3A	1	3.3348
FLL	E1	2D	23	0.5068		FLW	E4	1A	106	1.1903		FLA	E2	3B	179	3.3273
FLL	E1	2D	24	0.4786		FLW	E4	1A	101	1.1859		FLA	E2	4B	31	3.3022
FLL	E1	2D	25	0.4472		FLW	E1	1A	107	1.1434		FLA	E2	6A	72	3.2785
FLL	E1	2D	26	0.4141		FLW	E1	1A	66	1.1287		FLA	E4	2D	56	3.2753
FLL	E1	2D	27	0.4058		FLW	E1	1A	67	1.1265		FLA	E2	2D	27	3.2628
FLL	E1	2D	28	0.4029		FLW	E4	1A	64	1.1103		FLA	E2	7D	63	3.2355
FLL	E1	2D	29	0.3973		FLW	E4	1A	105	1.0906		FLA	E2	2D	32	3.2167
FLL	E1	2D	30	0.3885		FLW	E4	1A	68	1.0731		FLA	E2	3B	178	3.1691
FLL	E1	2D	31	0.3762		FLW	E1	1A	98	1.0691		FLA	E2	2D	24	3.1624
FLL	E1	2D	32	0.3604		FLW	E1	1A	104	1.0639		FLA	E2	2D	25	3.136
FLL	E1	2D	33	0.3411		FLW	E4	1A	103	1.0464		FLA	E2	2D	23	3.107
FLL	E1	2D	34	0.3188		FLW	E4	1A	98	1.0283		FLA	E4	2D	55	3.0947
FLL	E1	2D	35	0.2942		FLW	E4	1A	86	1.0274		FLA	E2	4B	36	3.0798
FLL	E1	2D	36	0.2681		FLW	E4	1A	87	1.0215		FLA	E2	2D	26	3.0511
FLL	E1	2D	37	0.2412		FLW	E1	1A	65	1.015		FLA	E3	7A	78	3.0186
FLL	E1	2D	38	0.2145		FLW	E4	1A	85	1.0078		FLA	E2	2D	22	2.9721
FLL	E1	2D	39	0.1888		FLW	E4	1A	63	1.007		FLA	E2	3B	177	2.9716
FLL	E1	2D	40	0.1645		FLW	E4	1A	88	0.99		FLA	E4	2D	54	2.8714
FLL	E1	2D	41	0.1366		FLW	E1	1A	102	0.969		FLA	E2	7A	78	2.8281
FLL	E1	2D	42	0.199		FLW	E4	1A	84	0.9662		FLA	E2	2D	21	2.7677
FLL	E1	2D	43	0.168		FLW	E1	1A	64	0.9561		FLA	E2	4B	37	2.749
FLL	E1	2D	44	0.1424		FLW	E1	1A	106	0.9378		FLA	E2	3B	176	2.7426
FLL	E1	2D	45	0.1466		FLW	E4	1A	89	0.9359		FLA	E4	2D	53	2.6197
FLL	E1	2D	46	0.1158		FLW	E1	1A	68	0.9209		FLA	E3	7A	77	2.5681
FLL	E1	2D	47	0.0782		FLW	E1	1A	105	0.9196		FLA	E2	3B	175	2.4919
FLL	E1	2D	48	0.0768		FLW	E4	1A	83	0.9085		FLA	E2	7A	77	2.394
FLL	E1	2D	49	0.03		FLW	E4	1A	62	0.8978		FLA	E2	4B	38	2.3865
FLL	E1	2D	50	0.0185		FLW	E1	1A	63	0.8892		FLA	E4	2D	52	2.3571
FLL	E1	2D	51	0.0246		FLW	E4	1A	90	0.8652		FLA	E4	7A	78	2.329
FLL	E1	2D	52	0.03		FLW	E4	1A	70	0.8556		FLA	E4	3B	184	2.314
FLL	E1	2D	53	0.0246		FLW	E4	1A	82	0.8417		FLA	E4	7A	79	2.2382
FLL	E1	2D	54	2.815		FLW	E3	1A	0	0.8394		FLA	E2	3B	174	2.2306
FLL	E1	2D	55	3.3634		FLW	E4	1A	99	0.8375		FLA	E4	7A	77	2.1343
FLL	E1	2D	56	3.8859		FLW	E1	1A	70	0.8237		FLA	E1	3A	7	2.1013
FLL	E1	2D	57	4.3574		FLW	E1	1A	62	0.8152		FLA	E1	3A	6	2.1001
FLL	E1	2D	58	4.7697		FLW	E1	1A	103	0.7904		FLA	E1	3A	8	2.0744
FLL	E2	2D	0	0.1603		FLW	E4	1A	91	0.7854		FLA	E1	3A	5	2.0718
FLL	E2	2D	1	0.1893		FLW	E4	1A	61	0.7847		FLA	E1	6A	74	2.0712
FLL	E2	2D	2	0.2894		FLW	E4	1A	81	0.7722		FLA	E1	6A	66	2.0643
FLL	E2	2D	3	0.2375		FLW	E1	1A	86	0.7595		FLA	E1	6A	67	2.057
FLL	E2	2D	4	0.1832		FLW	E1	1A	85	0.7557		FLA	E4	7A	76	2.0408
FLL	E2	2D	5	0.1294		FLW	E1	1A	99	0.7539		FLA	E1	3A	9	2.0206
FLL	E2	2D	6	0.0802		FLW	E1	1A	87	0.7483		FLA	E1	3A	4	2.0197
FLL	E2	2D	7	0.0401		FLW	E1	1A	84	0.7383		FLA	E1	6A	65	2.0103
FLL	E2	2D	8	0.013		FLW	E1	1A	61	0.7355		FLA	E1	6A	73	2.0093
FLL	E2	2D	9	0.0012		FLW	E1	1A	3	0.7313		FLA	E1	6A	68	1.9781
FLL	E2	2D	10	0.0041		FLW	E4	1A	100	0.7249		FLA	E2	3B	173	1.9709
FLL	E2	2D	11	0.0192		FLW	E1	1A	88	0.7223		FLA	E1	3A	3	1.9502
FLL	E2	2D	12	0.0133		FLW	E1	1A	42	0.7159		FLA	E1	3A	10	1.9421
FLL	E2	2D	13	3.7359		FLW	E1	1A	2	0.7146		FLA	E4	7A	75	1.9421
FLL	E2	2D	14	0.0048		FLW	E1	1A	0	0.7106		FLA	E1	6A	72	1.9038
FLL	E2	2D	15	0.0148		FLW	E1	1A	83	0.7101		FLA	E1	6A	75	1.9004
FLL	E2	2D	16	0.0158		FLW	E4	1A	92	0.7034		FLA	E1	6A	64	1.8869
FLL	E2	2D	17	0.0084		FLW	E1	1A	1	0.6889		FLA	E4	7A	96	1.8661
FLL	E2	2D	18	0.0032		FLW	E1	1A	89	0.6836		FLA	E4	7A	95	1.864
FLL	E2	2D	19	0.0007		FLW	E1	1A	101	0.6764		FLA	E4	7A	97	1.858
FLL	E2	2D	20	0.0015		FLW	E1	1A	82	0.6747		FLA	E1	6A	76	1.8552
FLL	E2	2D	21	0.0059		FLW	E4	1A	60	0.6707		FLA	E4	7A	94	1.8533
FLL	E2	2D	22	0.0138		FLW	E1	1A	41	0.6694		FLA	E1	3A	11	1.8418
FLL	E2	2D	23	0.0252		FLW	E3	1A	1	0.6687		FLA	E4	7A	98	1.8378
FLL	E2	2D	24	0.0394		FLW	E4	1A	93	0.657		FLA	E4	7A	81	1.8374
FLL	E2	2D	25	0.0558		FLW	E1	1A	60	0.6521		FLA	E4	7A	93	1.836
FLL	E2	2D	26	0.0737		FLW	E1	1A	4	0.6361		FLA	E1	6A	69	1.8219
FLL	E2	2D	27	0.1398		FLW	E1	1A	90	0.6355		FLA	E4	7A	92	1.8136
FLL	E2	2D	28	0.1545		FLW	E1	1A	81	0.6353		FLA	E3	7A	14	1.8071
FLL	E2	2D	29	0.17		FLW	E4	1A	71	0.6336		FLA	E4	7A	99	1.8039
FLL	E2	2D	30	0.1861		FLW	E4	1A	97	0.6314		FLA	E1	6A	77	1.7934
FLL	E2	2D	31	0.2024		FLW	E1	1A	43	0.6204		FLA	E4	7A	82	1.7888
FLL	E2	2D	32	0.2182		FLW	E2	1A	42	0.6146		FLA	E4	7A	91	1.7876
FLL	E2	2D	33	0.233		FLW	E1	1A	100	0.6117		FLA	E4	7A	90	1.7592
FLL	E2	2D	34	0.2462		FLW	E4	1A	3	0.6049		FLA	E4	7A	100	1.7551
FLL	E2	2D	35	0.2571		FLW	E3	1A	14	0.6036		FLA	E2	3A	0	1.7321
FLL	E2	2D	36	0.2653		FLW	E3	1A	15	0.6001		FLA	E4	7A	89	1.7296
FLL	E2	2D	37	0.2706		FLW	E3	1A	13	0.5998		FLA	E1	3A	2	1.7287
FLL	E2	2D	38	0.2731		FLW	E4	1A	4	0.5936		FLA	E3	7A	13	1.7265
FLL	E2	2D	39	0.2729		FLW	E3	1A	12	0.5892		FLA	E2	3B	172	1.724
FLL	E2	2D	40	0.2703		FLW	E3	1A	16	0.589		FLA	E1	3A	12	1.7237
FLL	E2	2D	41	0.1396		FLW	E1	1A	69	0.5858		FLA	E1	6A	78	1.7126
FLL	E2	2D	42	0.2993		FLW	E1	1A	91	0.582		FLA	E4	7A	69	1.706
FLL	E2	2D	43	0.1541		FLW	E2	1A	41	0.578		FLA	E4	7A	88	1.6995
FLL	E2	2D	44	0.1366		FLW	E3	1A	11	0.5731		FLA	E4	2D	26	1.6938
FLL	E2	2D	45	0.1691		FLW	E3	1A	17	0.5709		FLA	E4	7A	101	1.6906
FLL	E2	2D	46	0.1036		FLW	E4	1A	72	0.5695		FLA	E1	3A	22	1.6854
FLL	E2	2D	47	0.2016		FLW	E1	1A	59	0.5673		FLA	E4	2D	0	1.6572
FLL	E2	2D	48	0.073		FLW	E4	1A	59	0.5589		FLA	E1	6A	63	1.6548
FLL	E2	2D	49	0.0234		FLW	E1	1A	71	0.5546		FLA	E1	6A	62	1.6474
FLL	E2	2D	50	0.0154		FLW	E3	1A	10	0.5527		FLA	E4	2D	27	1.6425
FLL	E2	2D	51	0.0233		FLW	E3	1A	18	0.5469		FLA	E1	3A	0	1.6348
FLL	E2	2D	52	0.0311		FLW	E4	1A	69	0.5455		FLA	E4	7A	87	1.6189
FLL	E2	2D	53	0.022		FLW	E3	1A	24	0.5447		FLA	E4	2D	25	1.6178
FLL	E2	2D	54	0.0423		FLW	E2	1A	43	0.5442		FLA	E4	7A	80	1.6155
FLL	E2	2D	55	0.1468		FLW	E4	1A	79	0.5362		FLA	E1	6A	79	1.6116
FLL	E2	2D	56	0.3233		FLW	E4	1A	80	0.5348		FLA	E4	7A	102	1.6103
FLL	E2	2D	57	0.5536		FLW	E3	1A	9	0.5294		FLA	E1	3A	1	1.6068
FLL	E2	2D	58	0.8041		FLW	E1	1A	44	0.5275		FLA	E1	2D	0	1.6054
FLL	E3	2D	0	0.0772		FLW	E1	1A	92	0.5268		FLA	E1	3A	13	1.5921
FLL	E3	2D	1	0.0548		FLW	E4	1A	78	0.5242		FLA	E1	6A	61	1.5881
FLL	E3	2D	2	0.0854		FLW	E1	1A	97	0.5235		FLA	E1	3B	179	1.5866
FLL	E3	2D	3	0.067		FLW	E3	1A	6	0.5235		FLA	E1	3B	180	1.5805
FLL	E3	2D	4	0.0494		FLW	E3	1A	2	0.5197		FLA	E1	3B	178	1.5685
FLL	E3	2D	5	0.0334		FLW	E3	1A	25	0.5194		FLA	E4	7A	68	1.5618
FLL	E3	2D	6	0.0199		FLW	E3	1A	19	0.5183		FLA	E1	3B	181	1.5513
FLL	E3	2D	7	0.0096		FLW	E2	1A	66	0.5139		FLA	E4	2D	28	1.5463
FLL	E3	2D	8	0.0031		FLW	E4	1A	94	0.513		FLA	E1	3B	177	1.5265
FLL	E3	2D	9	0.0005		FLW	E4	1A	2	0.509		FLA	E1	6A	71	1.5202
FLL	E3	2D	10	0.002		FLW	E1	1A	93	0.5081		FLA	E4	7A	103	1.515
FLL	E3	2D	11	0.0072		FLW	E2	1A	67	0.5056		FLA	E4	2D	24	1.5115
FLL	E3	2D	12	0.0225		FLW	E3	1A	8	0.5045		FLA	E4	2D	1	1.5065
FLL	E3	2D	13	0.0072		FLW	E4	1A	77	0.4988		FLA	E1	3B	182	1.5024
FLL	E3	2D	14	0.0083		FLW	E3	1A	26	0.4896		FLA	E3	7A	21	1.4938
FLL	E3	2D	15	0.0368		FLW	E1	1A	72	0.4873		FLA	E3	7A	20	1.4931
FLL	E3	2D	16	0.004		FLW	E3	1A	20	0.4868		FLA	E1	3A	23	1.493
FLL	E3	2D	17	0.0007		FLW	E1	1A	58	0.4838		FLA	E3	7A	22	1.4907
FLL	E3	2D	18	0.0022		FLW	E3	1A	7	0.4791		FLA	E1	6A	80	1.4898
FLL	E3	2D	19	0.0098		FLW	E4	1A	23	0.4752		FLA	E3	7A	19	1.4896
FLL	E3	2D	20	0.0245		FLW	E3	1A	23	0.4733		FLA	E1	6A	70	1.4876
FLL	E3	2D	21	0.0462		FLW	E2	1A	40	0.4666		FLA	E3	7A	18	1.4838
FLL	E3	2D	22	0.0737		FLW	E4	1A	76	0.4618		FLA	E3	7A	23	1.4831
FLL	E3	2D	23	0.1051		FLW	E1	1A	40	0.4588		FLA	E3	7A	17	1.4765
FLL	E3	2D	24	0.138		FLW	E2	1A	44	0.4569		FLA	E1	6A	60	1.4759
FLL	E3	2D	25	0.1703		FLW	E3	1A	21	0.454		FLA	E3	7A	24	1.4701
FLL	E3	2D	26	0.2004		FLW	E3	1A	27	0.4536		FLA	E3	7A	16	1.468
FLL	E3	2D	27	0.2488		FLW	E4	1A	58	0.4527		FLA	E1	3A	24	1.4642
FLL	E3	2D	28	0.2347		FLW	E1	1A	94	0.4518		FLA	E1	3B	176	1.4627
FLL	E3	2D	29	0.2183		FLW	E3	1A	22	0.4452		FLA	E1	7A	121	1.462
FLL	E3	2D	30	0.1996		FLW	E2	1A	65	0.4415		FLA	E1	2D	1	1.4582
FLL	E3	2D	31	0.1789		FLW	E4	1A	96	0.4412		FLA	E4	7A	86	1.458
FLL	E3	2D	32	0.1566		FLW	E4	1A	22	0.4407		FLA	E1	3A	14	1.4518
FLL	E3	2D	33	0.1335		FLW	E1	1A	78	0.4404		FLA	E3	7A	25	1.4505
FLL	E3	2D	34	0.1102		FLW	E1	1A	79	0.4396		FLA	E1	3B	183	1.4383
FLL	E3	2D	35	0.0879		FLW	E1	1A	23	0.4342		FLA	E1	3A	25	1.4257
FLL	E3	2D	36	0.0673		FLW	E1	1A	77	0.4318		FLA	E3	7A	26	1.4234
FLL	E3	2D	37	0.0491		FLW	E4	1A	1	0.4311		FLA	E4	7A	74	1.4192
FLL	E3	2D	38	0.034		FLW	E1	1A	80	0.4296		FLA	E4	7A	70	1.4169
FLL	E3	2D	39	0.0219		FLW	E2	1A	64	0.4288		FLA	E1	6A	57	1.4156
FLL	E3	2D	40	0.0129		FLW	E4	1A	42	0.4279		FLA	E1	3A	21	1.4109
FLL	E3	2D	41	0.0051		FLW	E1	1A	96	0.4261		FLA	E4	7A	104	1.4064
FLL	E3	2D	42	0.0254		FLW	E1	1A	5	0.4246		FLA	E4	2D	29	1.4027
FLL	E3	2D	43	0.0158		FLW	E4	1A	15	0.4199		FLA	E4	7A	83	1.3904
FLL	E3	2D	44	0.0208		FLW	E1	1A	45	0.4196		FLA	E3	7A	27	1.3881
FLL	E3	2D	45	0.0337		FLW	E4	1A	16	0.4168		FLA	E4	7A	67	1.3865
FLL	E3	2D	46	0.0733		FLW	E4	1A	75	0.4167		FLA	E1	3B	175	1.3807
FLL	E3	2D	47	0.014		FLW	E3	1A	5	0.4159		FLA	E4	2D	23	1.3802
FLL	E3	2D	48	0.0117		FLW	E4	1A	14	0.415		FLA	E1	3A	26	1.3765
FLL	E3	2D	49	0.0096		FLW	E1	1A	76	0.4149		FLA	E4	7A	121	1.3734
FLL	E3	2D	50	0.0191		FLW	E3	1A	28	0.4114		FLA	E1	7A	122	1.3585
FLL	E3	2D	51	0.0061		FLW	E2	1A	63	0.411		FLA	E3	7A	12	1.3508
FLL	E3	2D	52	0.0006		FLW	E4	1A	0	0.4083		FLA	E1	3B	186	1.3501
FLL	E3	2D	53	0.0271		FLW	E4	1A	73	0.4083		FLA	E1	6A	81	1.3484
FLL	E3	2D	54	0.0859		FLW	E4	1A	17	0.4064		FLA	E3	7A	28	1.3437
FLL	E3	2D	55	0.0591		FLW	E1	1A	57	0.404		FLA	E1	6A	56	1.3413
FLL	E3	2D	56	0.0353		FLW	E4	1A	13	0.4025		FLA	E1	4B	35	1.328
FLL	E3	2D	57	0.0168		FLW	E4	1A	41	0.4013		FLA	E3	7A	15	1.328
FLL	E3	2D	58	0.005		FLW	E1	1A	6	0.3995		FLA	E1	3B	185	1.3271
FLL	E4	2D	0	0.0374		FLW	E1	1A	75	0.3915		FLA	E4	2D	2	1.3222
FLL	E4	2D	1	0.0579		FLW	E1	1A	13	0.3912		FLA	E1	4B	34	1.3197
FLL	E4	2D	2	0.1087		FLW	E3	1A	3	0.3901		FLA	E1	6A	58	1.3188
FLL	E4	2D	3	0.0874		FLW	E4	1A	18	0.39		FLA	E1	6A	59	1.3178
FLL	E4	2D	4	0.0657		FLW	E4	1A	74	0.3894		FLA	E1	3A	27	1.3163
FLL	E4	2D	5	0.0447		FLW	E2	1A	62	0.3881		FLA	E1	3A	15	1.308
FLL	E4	2D	6	0.0262		FLW	E1	1A	12	0.388		FLA	E3	7A	8	1.3062
FLL	E4	2D	7	0.012		FLW	E1	1A	14	0.3878		FLA	E2	3A	1	1.3009
FLL	E4	2D	8	0.0033		FLW	E4	1A	12	0.3836		FLA	E1	2D	26	1.3008
FLL	E4	2D	9	0.0006		FLW	E1	1A	73	0.3815		FLA	E3	7A	9	1.3007
FLL	E4	2D	10	0.0038		FLW	E1	1A	11	0.3788		FLA	E1	4B	36	1.3001
FLL	E4	2D	11	0.0118		FLW	E1	1A	15	0.3773		FLA	E3	7A	7	1.2916
FLL	E4	2D	12	0.0207		FLW	E1	1A	22	0.3772		FLA	E3	7A	29	1.2899
FLL	E4	2D	13	3.7646		FLW	E1	1A	95	0.376		FLA	E1	2D	25	1.2882
FLL	E4	2D	14	0.0015		FLW	E4	1A	5	0.3751		FLA	E4	7A	105	1.2876
FLL	E4	2D	15	0.0059		FLW	E3	1A	105	0.3742		FLA	E1	2D	2	1.2873
FLL	E4	2D	16	0.0107		FLW	E1	1A	74	0.3692		FLA	E1	3B	174	1.2855
FLL	E4	2D	17	0.0055		FLW	E4	1A	19	0.3692		FLA	E4	7A	84	1.2851
FLL	E4	2D	18	0.0019		FLW	E1	1A	10	0.3653		FLA	E1	4B	33	1.2764
FLL	E4	2D	19	0.0006		FLW	E3	1A	29	0.3636		FLA	E3	7A	10	1.2752
FLL	E4	2D	20	0.002		FLW	E2	1A	45	0.3622		FLA	E4	6A	74	1.2748
FLL	E4	2D	21	0.0064		FLW	E1	1A	16	0.3603		FLA	E4	7A	85	1.2686
FLL	E4	2D	22	0.0138		FLW	E2	1A	61	0.3603		FLA	E2	3A	3	1.267
FLL	E4	2D	23	0.0238		FLW	E4	1A	11	0.3599		FLA	E3	7A	6	1.2588
FLL	E4	2D	24	0.0358		FLW	E4	1A	95	0.356		FLA	E2	3A	4	1.2527
FLL	E4	2D	25	0.0493		FLW	E4	1A	57	0.3553		FLA	E1	3B	184	1.2496
FLL	E4	2D	26	0.0633		FLW	E4	1A	43	0.3517		FLA	E1	3A	28	1.245
FLL	E4	2D	27	0.0458		FLW	E1	1A	9	0.3488		FLA	E1	4B	37	1.2394
FLL	E4	2D	28	0.0523		FLW	E4	1A	20	0.3459		FLA	E1	2D	24	1.2377
FLL	E4	2D	29	0.0595		FLW	E2	1A	39	0.3404		FLA	E4	7A	66	1.2353
FLL	E4	2D	30	0.0672		FLW	E1	1A	17	0.3382		FLA	E3	7A	11	1.2317
FLL	E4	2D	31	0.0752		FLW	E3	1A	106	0.3378		FLA	E2	3A	5	1.2307
FLL	E4	2D	32	0.0832		FLW	E3	1A	69	0.334		FLA	E4	7A	65	1.2287
FLL	E4	2D	33	0.091		FLW	E4	1A	10	0.3334		FLA	E1	6A	55	1.227
FLL	E4	2D	34	0.0982		FLW	E4	1A	24	0.3309		FLA	E4	2D	22	1.2266
FLL	E4	2D	35	0.1045		FLW	E1	1A	8	0.3307		FLA	E3	7A	30	1.2265
FLL	E4	2D	36	0.1097		FLW	E1	1A	56	0.3302		FLA	E4	2D	30	1.2155
FLL	E4	2D	37	0.1136		FLW	E2	1A	60	0.3284		FLA	E3	7A	5	1.2106
FLL	E4	2D	38	0.1164		FLW	E4	1A	6	0.3232		FLA	E1	2D	27	1.2099
FLL	E4	2D	39	0.1179		FLW	E2	1A	68	0.3218		FLA	E1	4B	32	1.2043
FLL	E4	2D	40	0.1185		FLW	E4	1A	21	0.3218		FLA	E2	3A	6	1.1996
FLL	E4	2D	41	0.1045		FLW	E1	1A	24	0.3161		FLA	E1	6A	54	1.194
FLL	E4	2D	42	0.119		FLW	E1	1A	18	0.3124		FLA	E1	6A	82	1.1907
FLL	E4	2D	43	0.1065		FLW	E1	1A	7	0.3122		FLA	E1	3B	173	1.1826
FLL	E4	2D	44	0.0572		FLW	E3	1A	30	0.3116		FLA	E2	3A	2	1.1824
FLL	E4	2D	45	0.0161		FLW	E4	1A	9	0.306		FLA	E1	3A	20	1.1807
FLL	E4	2D	46	0.0014		FLW	E1	1A	46	0.3055		FLA	E4	7A	122	1.1679
FLL	E4	2D	47	0.0011		FLW	E3	1A	4	0.2938		FLA	E1	3A	16	1.1654
FLL	E4	2D	48	0.0021		FLW	E2	1A	59	0.2935		FLA	E1	3A	29	1.1632
FLL	E4	2D	49	0.0106		FLW	E4	1A	44	0.2884		FLA	E4	7A	106	1.1626
FLL	E4	2D	50	0.0144		FLW	E1	1A	19	0.2849		FLA	E1	3B	187	1.1616
FLL	E4	2D	51	0.0128		FLW	E4	1A	25	0.2829		FLA	E4	6A	75	1.16
FLL	E4	2D	52	0.0109		FLW	E2	1A	38	0.2793		FLA	E2	3A	7	1.1585
FLL	E4	2D	53	0.0009		FLW	E4	1A	8	0.2792		FLA	E1	2D	23	1.1555
FLL	E4	2D	54	2.141		FLW	E3	1A	68	0.2703		FLA	E3	7A	31	1.1539
FLL	E4	2D	55	2.6057		FLW	E4	1A	56	0.2691		FLA	E1	6A	53	1.1535
FLL	E4	2D	56	3.0538		FLW	E2	1A	46	0.2665		FLA	E1	4B	38	1.1532
FLL	E4	2D	57	3.4678		FLW	E3	1A	74	0.2649		FLA	E3	7A	4	1.1509
FLL	E4	2D	58	3.8384		FLW	E3	1A	104	0.2648		FLA	E4	6A	72	1.1403
FLL	E1	5A	0	0.2254		FLW	E1	1A	55	0.2641		FLA	E4	3A	0	1.138
FLL	E1	5A	1	0.0786		FLW	E1	1A	25	0.2617		FLA	E4	6A	73	1.1235
FLL	E1	5A	2	0.0759		FLW	E3	1A	31	0.2575		FLA	E4	7A	64	1.122
FLL	E1	5A	3	0.0669		FLW	E1	1A	20	0.2573		FLA	E1	2D	14	1.1187
FLL	E1	5A	4	0.0557		FLW	E2	1A	58	0.2572		FLA	E4	6A	56	1.1118
FLL	E1	5A	5	0.0562		FLW	E4	1A	40	0.2541		FLA	E4	2D	3	1.1115
FLL	E1	5A	6	0.0659		FLW	E4	1A	7	0.2539		FLA	E1	7A	124	1.1084
FLL	E1	5A	7	0.0734		FLW	E3	1A	101	0.2459		FLA	E2	3A	8	1.1066
FLL	E1	5A	8	0.0762		FLW	E1	1A	39	0.2446		FLA	E4	2D	16	1.1059
FLL	E1	5A	9	0.0738		FLW	E4	1A	26	0.2434		FLA	E1	6A	52	1.1048
FLL	E1	5A	10	0.07		FLW	E3	1A	102	0.2403		FLA	E1	7A	125	1.1039
FLL	E1	5A	11	0.0733		FLW	E1	1A	21	0.2307		FLA	E1	4B	39	1.1014
FLL	E1	5A	12	0.0902		FLW	E2	1A	37	0.23		FLA	E1	2D	3	1.1003
FLL	E1	5A	13	0.1103		FLW	E3	1A	75	0.2243		FLA	E1	2D	28	1.0962
FLL	E1	5A	14	0.1339		FLW	E2	1A	57	0.2209		FLA	E3	7A	0	1.0944
FLL	E1	5A	15	0.1609		FLW	E3	1A	103	0.2207		FLA	E1	7A	123	1.0919
FLL	E1	5A	16	0.1911		FLW	E4	1A	45	0.2188		FLA	E3	7A	3	1.0838
FLL	E1	5A	17	0.2237		FLW	E1	1A	26	0.2155		FLA	E4	6A	76	1.0787
FLL	E1	5A	18	0.2576		FLW	E1	1A	54	0.2064		FLA	E1	3B	172	1.0779
FLL	E1	5A	19	0.2912		FLW	E3	1A	32	0.2037		FLA	E1	7A	126	1.0753
FLL	E1	5A	20	0.3228		FLW	E4	1A	27	0.2009		FLA	E3	7A	32	1.073
FLL	E1	5A	21	0.3507		FLW	E1	1A	47	0.1985		FLA	E4	2D	13	1.0728
FLL	E1	5A	22	0.3737		FLW	E4	1A	55	0.1957		FLA	E1	3A	30	1.0721
FLL	E1	5A	23	0.3908		FLW	E2	1A	56	0.1862		FLA	E1	2D	15	1.0717
FLL	E1	5A	24	0.4021		FLW	E3	1A	107	0.1842		FLA	E4	6A	55	1.0696
FLL	E1	5A	25	0.4077		FLW	E2	1A	36	0.1812		FLA	E2	3B	29	1.0694
FLL	E1	5A	26	0.4085		FLW	E2	1A	47	0.1782		FLA	E1	2D	7	1.0687
FLL	E1	5A	27	0.4055		FLW	E1	1A	38	0.175		FLA	E1	3A	143	1.067
FLL	E1	5A	28	0.4816		FLW	E1	1A	27	0.1679		FLA	E2	3B	30	1.0638
FLL	E1	5A	29	0.4827		FLW	E3	1A	108	0.167		FLA	E2	3B	28	1.0612
FLL	E1	5A	30	0.5013		FLW	E2	1A	70	0.1647		FLA	E1	2D	6	1.0604
FLL	E1	5A	31	0.5127		FLW	E3	1A	99	0.1596		FLA	E4	7A	120	1.0603
FLL	E1	5A	32	0.5237		FLW	E1	1A	53	0.1576		FLA	E1	7A	120	1.0599
FLL	E1	5A	33	0.5341		FLW	E4	1A	28	0.1568		FLA	E4	2D	21	1.0571
FLL	E1	5A	34	0.5434		FLW	E2	1A	55	0.1541		FLA	E4	7A	49	1.0524
FLL	E1	5A	35	0.5513		FLW	E3	1A	33	0.1532		FLA	E4	2D	15	1.0484
FLL	E1	5A	36	0.5573		FLW	E3	1A	98	0.1507		FLA	E1	2D	22	1.048
FLL	E1	5A	37	0.5611		FLW	E4	1A	46	0.1499		FLA	E1	6A	51	1.0476
FLL	E1	5A	38	0.5623		FLW	E3	1A	76	0.1489		FLA	E4	3A	3	1.0471
FLL	E1	5A	39	0.5605		FLW	E3	1A	109	0.147		FLA	E4	3A	4	1.0448
FLL	E1	5A	40	0.5556		FLW	E2	1A	4	0.1383		FLA	E2	3A	9	1.044
FLL	E1	5A	41	0.5474		FLW	E3	1A	71	0.1359		FLA	E2	3B	31	1.0438
FLL	E1	5A	42	0.536		FLW	E4	1A	54	0.1358		FLA	E2	3B	27	1.0409
FLL	E1	5A	43	0.5216		FLW	E3	1A	70	0.1354		FLA	E4	3A	5	1.0371
FLL	E1	5A	44	0.5045		FLW	E2	1A	35	0.1349		FLA	E4	7A	48	1.0368
FLL	E1	5A	45	0.4852		FLW	E4	1A	39	0.1291		FLA	E4	7A	107	1.0361
FLL	E1	5A	46	0.4641		FLW	E1	1A	37	0.1288		FLA	E1	4B	40	1.0359
FLL	E1	5A	47	0.4418		FLW	E2	1A	81	0.1265		FLA	E1	3A	17	1.0285
FLL	E1	5A	48	0.4189		FLW	E2	1A	54	0.1254		FLA	E4	3A	6	1.0226
FLL	E1	5A	49	0.3957		FLW	E3	1A	110	0.125		FLA	E1	6A	83	1.0223
FLL	E1	5A	50	0.3727		FLW	E3	1A	96	0.1215		FLA	E1	7A	127	1.0218
FLL	E1	5A	51	0.3503		FLW	E1	1A	28	0.121		FLA	E4	6A	62	1.0199
FLL	E1	5A	52	0.3287		FLW	E2	1A	3	0.1198		FLA	E4	6A	61	1.0184
FLL	E1	5A	53	0.2719		FLW	E1	1A	52	0.1173		FLA	E4	2D	17	1.0168
FLL	E1	5A	54	0.2		FLW	E3	1A	97	0.1164		FLA	E4	6A	66	1.0134
FLL	E1	5A	55	0.1826		FLW	E3	1A	112	0.1143		FLA	E3	7A	2	1.0131
FLL	E1	5A	56	0.0251		FLW	E3	1A	95	0.1141		FLA	E2	3B	26	1.0106
FLL	E1	5A	57	0.0312		FLW	E4	1A	29	0.1134		FLA	E4	6A	54	1.0102
FLL	E1	5A	58	0.0296		FLW	E1	1A	48	0.1117		FLA	E2	3B	32	1.0101
FLL	E1	5A	59	0.028		FLW	E2	1A	82	0.1112		FLA	E4	6A	57	1.0096
FLL	E1	5A	60	0.0262		FLW	E3	1A	34	0.1083		FLA	E4	6A	67	1.0073
FLL	E1	5A	61	0.0244		FLW	E2	1A	48	0.1054		FLA	E4	4B	37	1.0062
FLL	E1	5A	62	0.0225		FLW	E3	1A	65	0.105		FLA	E4	3A	7	1.0003
FLL	E1	5A	63	0.0206		FLW	E3	1A	100	0.1035		FLA	E4	2D	31	0.999
FLL	E1	5A	64	0.0186		FLW	E3	1A	111	0.1026		FLA	E4	4B	36	0.998
FLL	E1	5A	65	0.0166		FLW	E3	1A	64	0.1021		FLA	E1	3B	170	0.994
FLL	E1	5A	66	0.0146		FLW	E2	1A	53	0.1005		FLA	E4	4B	38	0.9871
FLL	E1	5A	67	0.0127		FLW	E3	1A	63	0.0981		FLA	E3	7A	33	0.9852
FLL	E1	5A	68	0.0108		FLW	E3	1A	73	0.0956		FLA	E4	6A	77	0.9849
FLL	E1	5A	69	0.0089		FLW	E2	1A	83	0.0941		FLA	E1	6A	50	0.9818
FLL	E1	5A	70	0.0072		FLW	E3	1A	62	0.093		FLA	E4	6A	65	0.9814
FLL	E1	5A	71	0.0055		FLW	E2	1A	34	0.0929		FLA	E1	3B	169	0.9805
FLL	E1	5A	72	0.0041		FLW	E4	1A	47	0.0898		FLA	E1	3B	171	0.979
FLL	E1	5A	73	0.0028		FLW	E4	1A	53	0.0888		FLA	E4	4B	39	0.9778
FLL	E1	5A	74	0.0018		FLW	E2	1A	23	0.088		FLA	E4	6A	63	0.9777
FLL	E1	5A	75	0		FLW	E3	1A	113	0.0875		FLA	E4	6A	64	0.9758
FLL	E1	5A	76	0.0007		FLW	E2	1A	24	0.0867		FLA	E4	2D	8	0.9751
FLL	E1	5A	77	0.0006		FLW	E3	1A	61	0.0867		FLA	E1	2D	16	0.9747
FLL	E1	5A	78	0.0008		FLW	E3	1A	94	0.0864		FLA	E1	2D	8	0.9746
FLL	E1	5A	79	0.0014		FLW	E4	1A	38	0.0861		FLA	E1	3A	31	0.9736
FLL	E1	5A	80	0.0023		FLW	E1	1A	36	0.0852		FLA	E2	3B	25	0.9728
FLL	E1	5A	81	0.0036		FLW	E3	1A	77	0.0835		FLA	E1	2D	13	0.9723
FLL	E1	5A	82	0.0052		FLW	E1	1A	51	0.082		FLA	E2	3A	10	0.971
FLL	E1	5A	83	0.007		FLW	E3	1A	60	0.0796		FLA	E4	3A	8	0.9695
FLL	E1	5A	84	0.0092		FLW	E2	1A	52	0.0795		FLA	E4	6A	60	0.966
FLL	E1	5A	85	0.0116		FLW	E1	1A	29	0.0776		FLA	E2	3A	143	0.9656
FLL	E1	5A	86	0.0142		FLW	E2	1A	2	0.076		FLA	E4	3A	143	0.9648
FLL	E1	5A	87	0.0169		FLW	E2	1A	84	0.0757		FLA	E2	3B	33	0.9642
FLL	E1	5A	88	0.0198		FLW	E4	1A	30	0.0734		FLA	E1	2D	29	0.9628
FLL	E1	5A	89	0.0227		FLW	E3	1A	59	0.0717		FLA	E4	4B	35	0.9612
FLL	E1	5A	90	0.0257		FLW	E3	1A	35	0.071		FLA	E4	2D	9	0.9572
FLL	E1	5A	91	0.0287		FLW	E2	1A	22	0.0682		FLA	E4	6A	68	0.9534
FLL	E1	5A	92	0.0317		FLW	E2	1A	80	0.0655		FLA	E4	4B	40	0.9529
FLL	E1	5A	93	0.0346		FLW	E3	1A	58	0.0635		FLA	E4	3A	2	0.9505
FLL	E1	5A	94	0.0375		FLW	E2	1A	69	0.0633		FLA	E1	7A	128	0.9461
FLL	E1	5A	95	0.0403		FLW	E2	1A	25	0.0628		FLA	E1	4B	41	0.9442
FLL	E1	5A	96	0.043		FLW	E3	1A	93	0.06		FLA	E4	6A	53	0.9426
FLL	E1	5A	97	0.0456		FLW	E2	1A	33	0.0574		FLA	E4	3A	1	0.9412
FLL	E1	5A	98	0.0481		FLW	E2	1A	85	0.0571		FLA	E1	3B	168	0.9394
FLL	E1	5A	99	0.05		FLW	E4	1A	37	0.0565		FLA	E4	2D	14	0.9389
FLL	E1	5A	100	0.0274		FLW	E3	1A	42	0.0563		FLA	E4	2D	7	0.9373
FLL	E1	5A	101	0.0135		FLW	E1	1A	49	0.0562		FLA	E1	3B	188	0.937
FLL	E1	5A	102	0.0061		FLW	E3	1A	72	0.0556		FLA	E2	3B	24	0.93
FLL	E1	5A	103	0.0016		FLW	E3	1A	57	0.0553		FLA	E4	3A	9	0.9296
FLL	E1	5A	104	0.0007		FLW	E2	1A	79	0.055		FLA	E1	6A	98	0.9289
FLL	E1	5A	105	0.0008		FLW	E3	1A	67	0.0548		FLA	E1	2D	21	0.9246
FLL	E1	5A	106	0.0165		FLW	E4	1A	52	0.0538		FLA	E4	7A	71	0.9184
FLL	E2	5A	0	0.6742		FLW	E3	1A	92	0.0519		FLA	E1	3A	144	0.9162
FLL	E2	5A	1	0.5161		FLW	E3	1A	41	0.0517		FLA	E4	7A	108	0.913
FLL	E2	5A	2	0.3524		FLW	E1	1A	50	0.0491		FLA	E2	3B	34	0.9087
FLL	E2	5A	3	0.3642		FLW	E3	1A	66	0.0478		FLA	E1	6A	49	0.908
FLL	E2	5A	4	0.3584		FLW	E1	1A	35	0.0476		FLA	E1	2D	4	0.9068
FLL	E2	5A	5	0.3025		FLW	E3	1A	56	0.0473		FLA	E1	2D	11	0.9054
FLL	E2	5A	6	0.217		FLW	E2	1A	49	0.0463		FLA	E4	7A	124	0.9051
FLL	E2	5A	7	0.1382		FLW	E2	1A	1	0.0455		FLA	E4	4B	41	0.9046
FLL	E2	5A	8	0.1101		FLW	E4	1A	48	0.0444		FLA	E2	3A	117	0.9043
FLL	E2	5A	9	0.1733		FLW	E2	1A	51	0.0438		FLA	E3	7A	1	0.9019
FLL	E2	5A	10	0.246		FLW	E2	1A	78	0.0437		FLA	E4	7A	125	0.901
FLL	E2	5A	11	0.3027		FLW	E3	1A	36	0.042		FLA	E2	3A	144	0.9008
FLL	E2	5A	12	0.3334		FLW	E3	1A	91	0.0416		FLA	E1	3A	18	0.9005
FLL	E2	5A	13	0.3667		FLW	E1	1A	30	0.041		FLA	E2	3A	118	0.8999
FLL	E2	5A	14	0.4021		FLW	E2	1A	26	0.041		FLA	E4	6A	58	0.8999
FLL	E2	5A	15	0.4391		FLW	E2	1A	105	0.0407		FLA	E4	4B	34	0.8986
FLL	E2	5A	16	0.4768		FLW	E2	1A	95	0.0403		FLA	E4	2D	6	0.8952
FLL	E2	5A	17	0.514		FLW	E3	1A	55	0.0398		FLA	E4	2D	10	0.8945
FLL	E2	5A	18	0.5497		FLW	E4	1A	31	0.0398		FLA	E3	7A	34	0.8923
FLL	E2	5A	19	0.5824		FLW	E2	1A	86	0.0394		FLA	E2	3A	11	0.8889
FLL	E2	5A	20	0.611		FLW	E3	1A	43	0.0394		FLA	E4	2D	4	0.888
FLL	E2	5A	21	0.6345		FLW	E3	1A	50	0.0364		FLA	E4	7A	123	0.8878
FLL	E2	5A	22	0.6522		FLW	E3	1A	78	0.0346		FLA	E2	3B	23	0.8846
FLL	E2	5A	23	0.6638		FLW	E3	1A	54	0.033		FLA	E4	2D	11	0.8816
FLL	E2	5A	24	0.6693		FLW	E2	1A	77	0.0325		FLA	E4	3A	10	0.8805
FLL	E2	5A	25	0.6693		FLW	E3	1A	90	0.0315		FLA	E4	6A	78	0.8791
FLL	E2	5A	26	0.6644		FLW	E4	1A	36	0.0309		FLA	E3	7A	145	0.876
FLL	E2	5A	27	0.6553		FLW	E2	1A	0	0.0308		FLA	E3	7A	146	0.8759
FLL	E2	5A	28	0.9043		FLW	E2	1A	96	0.0301		FLA	E1	3B	167	0.8757
FLL	E2	5A	29	0.7635		FLW	E3	1A	51	0.0301		FLA	E4	7A	126	0.8746
FLL	E2	5A	30	0.6878		FLW	E2	1A	32	0.0298		FLA	E3	7A	144	0.8736
FLL	E2	5A	31	0.6661		FLW	E2	1A	5	0.0295		FLA	E3	7A	147	0.8733
FLL	E2	5A	32	0.6414		FLW	E3	1A	44	0.0277		FLA	E1	3A	140	0.8722
FLL	E2	5A	33	0.6134		FLW	E2	1A	106	0.0272		FLA	E1	3A	32	0.8702
FLL	E2	5A	34	0.5822		FLW	E3	1A	53	0.0271		FLA	E3	7A	143	0.8692
FLL	E2	5A	35	0.5476		FLW	E2	1A	20	0.0253		FLA	E4	3A	142	0.8689
FLL	E2	5A	36	0.5097		FLW	E2	1A	21	0.0252		FLA	E1	6A	92	0.8677
FLL	E2	5A	37	0.4689		FLW	E2	1A	19	0.0251		FLA	E3	7A	148	0.8676
FLL	E2	5A	38	0.4256		FLW	E4	1A	51	0.025		FLA	E3	6A	92	0.8671
FLL	E2	5A	39	0.3805		FLW	E2	1A	18	0.0246		FLA	E4	2D	12	0.8667
FLL	E2	5A	40	0.3343		FLW	E2	1A	87	0.024		FLA	E4	6A	52	0.8667
FLL	E2	5A	41	0.2881		FLW	E2	1A	17	0.0237		FLA	E4	6A	59	0.8663
FLL	E2	5A	42	0.2431		FLW	E2	1A	27	0.0225		FLA	E2	3A	142	0.8661
FLL	E2	5A	43	0.2001		FLW	E2	1A	76	0.0225		FLA	E4	2D	19	0.8641
FLL	E2	5A	44	0.1604		FLW	E2	1A	16	0.0223		FLA	E3	7A	142	0.863
FLL	E2	5A	45	0.1246		FLW	E3	1A	89	0.0223		FLA	E2	3A	116	0.8621
FLL	E2	5A	46	0.0934		FLW	E2	1A	72	0.0222		FLA	E4	2D	20	0.8617
FLL	E2	5A	47	0.0671		FLW	E3	1A	52	0.0219		FLA	E1	2D	12	0.8608
FLL	E2	5A	48	0.0457		FLW	E2	1A	94	0.0215		FLA	E3	7A	149	0.8589
FLL	E2	5A	49	0.029		FLW	E3	1A	40	0.0215		FLA	E4	6A	98	0.8575
FLL	E2	5A	50	0.0166		FLW	E3	1A	37	0.0213		FLA	E1	2D	9	0.8554
FLL	E2	5A	51	0.0082		FLW	E2	1A	15	0.0206		FLA	E3	7A	141	0.8554
FLL	E2	5A	52	0.0031		FLW	E2	1A	50	0.0204		FLA	E1	3B	164	0.8553
FLL	E2	5A	53	0.0007		FLW	E2	1A	71	0.0202		FLA	E1	4B	31	0.8548
FLL	E2	5A	54	0.001		FLW	E1	1A	34	0.0192		FLA	E1	7A	129	0.8538
FLL	E2	5A	55	0.0047		FLW	E2	1A	98	0.0192		FLA	E1	6A	84	0.8515
FLL	E2	5A	56	0.0059		FLW	E4	1A	49	0.0191		FLA	E4	6A	69	0.851
FLL	E2	5A	57	0.005		FLW	E2	1A	14	0.0187		FLA	E2	3A	124	0.8478
FLL	E2	5A	58	0.0048		FLW	E3	1A	45	0.0168		FLA	E1	6A	99	0.8478
FLL	E2	5A	59	0.0046		FLW	E2	1A	13	0.0165		FLA	E2	3A	125	0.847
FLL	E2	5A	60	0.0044		FLW	E4	1A	32	0.0155		FLA	E3	7A	150	0.847
FLL	E2	5A	61	0.0042		FLW	E1	1A	31	0.0147		FLA	E3	7A	140	0.8467
FLL	E2	5A	62	0.0039		FLW	E2	1A	12	0.0143		FLA	E2	3B	35	0.8466
FLL	E2	5A	63	0.0036		FLW	E2	1A	75	0.0142		FLA	E1	3B	163	0.8423
FLL	E2	5A	64	0.0034		FLW	E3	1A	88	0.0142		FLA	E4	7A	73	0.8403
FLL	E2	5A	65	0.0031		FLW	E4	1A	50	0.013		FLA	E2	3B	22	0.8385
FLL	E2	5A	66	0.0028		FLW	E2	1A	11	0.0122		FLA	E3	7A	139	0.8372
FLL	E2	5A	67	0.0025		FLW	E2	1A	88	0.0121		FLA	E2	3A	126	0.8338
FLL	E2	5A	68	0.0023		FLW	E4	1A	35	0.0117		FLA	E4	4B	42	0.8336
FLL	E2	5A	69	0.002		FLW	E2	1A	31	0.0112		FLA	E2	3A	133	0.8321
FLL	E2	5A	70	0.0017		FLW	E2	1A	101	0.0109		FLA	E3	7A	151	0.8319
FLL	E2	5A	71	0.0014		FLW	E2	1A	97	0.0106		FLA	E2	3A	134	0.8298
FLL	E2	5A	72	0.0012		FLW	E2	1A	10	0.0103		FLA	E4	7A	127	0.8275
FLL	E2	5A	73	0.001		FLW	E2	1A	6	0.0092		FLA	E1	6A	48	0.8271
FLL	E2	5A	74	0.0008		FLW	E2	1A	28	0.0088		FLA	E3	7A	138	0.8271
FLL	E2	5A	75	0.0007		FLW	E2	1A	9	0.0085		FLA	E1	3A	19	0.8267
FLL	E2	5A	76	0.0006		FLW	E3	1A	81	0.0084		FLA	E1	4B	42	0.826
FLL	E2	5A	77	0.0006		FLW	E2	1A	74	0.0083		FLA	E4	6A	99	0.8255
FLL	E2	5A	78	0.0006		FLW	E3	1A	38	0.0083		FLA	E4	7A	63	0.8253
FLL	E2	5A	79	0.0006		FLW	E3	1A	46	0.008		FLA	E4	3A	11	0.823
FLL	E2	5A	80	0.0008		FLW	E3	1A	87	0.0078		FLA	E2	3A	132	0.8226
FLL	E2	5A	81	0.0009		FLW	E2	1A	93	0.0077		FLA	E1	3B	165	0.8201
FLL	E2	5A	82	0.0012		FLW	E2	1A	8	0.007		FLA	E1	4B	28	0.8191
FLL	E2	5A	83	0.0014		FLW	E3	1A	49	0.0068		FLA	E4	5A	28	0.8187
FLL	E2	5A	84	0.0017		FLW	E3	1A	79	0.0068		FLA	E2	3A	115	0.8169
FLL	E2	5A	85	0.0021		FLW	E2	1A	73	0.0064		FLA	E2	3A	123	0.8167
FLL	E2	5A	86	0.0025		FLW	E2	1A	7	0.0058		FLA	E4	4B	33	0.8166
FLL	E2	5A	87	0.0029		FLW	E2	1A	112	0.0049		FLA	E3	7A	137	0.8166
FLL	E2	5A	88	0.0033		FLW	E3	1A	82	0.0046		FLA	E1	2D	30	0.8158
FLL	E2	5A	89	0.0036		FLW	E2	1A	92	0.0045		FLA	E2	3A	135	0.8158
FLL	E2	5A	90	0.004		FLW	E2	1A	89	0.0044		FLA	E3	7A	152	0.8137
FLL	E2	5A	91	0.0044		FLW	E2	1A	100	0.0044		FLA	E2	3A	141	0.8129
FLL	E2	5A	92	0.0048		FLW	E3	1A	39	0.004		FLA	E4	7A	47	0.8121
FLL	E2	5A	93	0.0052		FLW	E3	1A	86	0.0034		FLA	E1	6A	97	0.8078
FLL	E2	5A	94	0.0056		FLW	E1	1A	33	0.0032		FLA	E4	7A	46	0.807
FLL	E2	5A	95	0.0059		FLW	E4	1A	33	0.0026		FLA	E3	7A	136	0.8059
FLL	E2	5A	96	0.0062		FLW	E3	1A	47	0.0024		FLA	E2	3A	131	0.8019
FLL	E2	5A	97	0.0066		FLW	E2	1A	30	0.0019		FLA	E2	3A	12	0.7999
FLL	E2	5A	98	0.0069		FLW	E3	1A	83	0.0019		FLA	E4	7A	45	0.7998
FLL	E2	5A	99	0.0075		FLW	E1	1A	32	0.0016		FLA	E4	3A	22	0.7975
FLL	E2	5A	100	0.0441		FLW	E2	1A	99	0.0016		FLA	E4	7A	109	0.7974
FLL	E2	5A	101	0.0651		FLW	E2	1A	113	0.0016		FLA	E3	7A	35	0.797
FLL	E2	5A	102	0.0471		FLW	E4	1A	34	0.0016		FLA	E1	3B	166	0.7968
FLL	E2	5A	103	0.0294		FLW	E2	1A	29	0.0014		FLA	E2	2D	0	0.7959
FLL	E2	5A	104	0.0148		FLW	E2	1A	102	0.0013		FLA	E3	7A	135	0.7952
FLL	E2	5A	105	0.0215		FLW	E2	1A	91	0.0012		FLA	E2	3B	21	0.7932
FLL	E2	5A	106	0.0361		FLW	E2	1A	103	0.001		FLA	E3	7A	153	0.7924
FLL	E3	5A	0	0.1284		FLW	E3	1A	80	0.001		FLA	E4	3A	165	0.7917
FLL	E3	5A	1	0.0233		FLW	E3	1A	85	0.001		FLA	E2	3A	136	0.7915
FLL	E3	5A	2	0.0594		FLW	E2	1A	90	0.0009		FLA	E4	7A	44	0.7902
FLL	E3	5A	3	0.1556		FLW	E2	1A	104	0.0006		FLA	E2	3A	145	0.7873
FLL	E3	5A	4	0.2851		FLW	E3	1A	84	0.0006		FLA	E1	4B	27	0.7863
FLL	E3	5A	5	0.3036		FLW	E3	1A	48	0.0004		FLA	E1	2D	20	0.7847
FLL	E3	5A	6	0.2259		FLW	E3	1B	66	10		FLA	E3	7A	134	0.7846
FLL	E3	5A	7	0.1523		FLW	E3	1B	65	10		FLA	E4	6A	51	0.7829
FLL	E3	5A	8	0.121		FLW	E3	1B	42	0.8746		FLA	E2	3B	36	0.7814
FLL	E3	5A	9	0.1604		FLW	E3	1B	43	0.8074		FLA	E1	2D	17	0.7808
FLL	E3	5A	10	0.1911		FLW	E3	1B	41	0.7828		FLA	E1	7A	130	0.7796
FLL	E3	5A	11	0.2004		FLW	E3	1B	40	0.7626		FLA	E4	2D	32	0.7786
FLL	E3	5A	12	0.1957		FLW	E2	1B	34	0.7493		FLA	E1	3B	162	0.778
FLL	E3	5A	13	0.1894		FLW	E3	1B	44	0.7393		FLA	E4	7A	43	0.778
FLL	E3	5A	14	0.181		FLW	E3	1B	37	0.7209		FLA	E1	3B	208	0.7769
FLL	E3	5A	15	0.1705		FLW	E2	1B	33	0.719		FLA	E3	7A	133	0.7742
FLL	E3	5A	16	0.1575		FLW	E3	1B	38	0.7158		FLA	E3	7A	130	0.7727
FLL	E3	5A	17	0.1422		FLW	E3	1B	30	0.7034		FLA	E4	6A	100	0.7717
FLL	E3	5A	18	0.1249		FLW	E3	1B	29	0.7015		FLA	E2	3A	130	0.7716
FLL	E3	5A	19	0.1063		FLW	E3	1B	36	0.7008		FLA	E2	3A	140	0.7705
FLL	E3	5A	20	0.0871		FLW	E3	1B	31	0.698		FLA	E2	3A	114	0.7689
FLL	E3	5A	21	0.0685		FLW	E3	1B	28	0.6919		FLA	E3	7A	154	0.7686
FLL	E3	5A	22	0.0514		FLW	E2	1B	11	0.69		FLA	E1	4B	30	0.7685
FLL	E3	5A	23	0.0366		FLW	E3	1B	32	0.686		FLA	E1	4B	29	0.7674
FLL	E3	5A	24	0.0245		FLW	E3	1B	39	0.6845		FLA	E1	6A	93	0.7666
FLL	E3	5A	25	0.0152		FLW	E2	1B	32	0.682		FLA	E4	7A	153	0.7664
FLL	E3	5A	26	0.0086		FLW	E3	1B	27	0.6746		FLA	E4	7A	175	0.7664
FLL	E3	5A	27	0.0042		FLW	E2	1B	7	0.6731		FLA	E3	6A	57	0.7662
FLL	E3	5A	28	3.735		FLW	E3	1B	33	0.6688		FLA	E4	7A	152	0.7658
FLL	E3	5A	29	0.0072		FLW	E3	1B	35	0.66		FLA	E2	3A	165	0.7657
FLL	E3	5A	30	0.009		FLW	E3	1B	45	0.6553		FLA	E1	3A	33	0.7649
FLL	E3	5A	31	0.0119		FLW	E2	1B	8	0.6509		FLA	E4	7A	154	0.7645
FLL	E3	5A	32	0.0156		FLW	E3	1B	26	0.6504		FLA	E3	7A	132	0.7641
FLL	E3	5A	33	0.02		FLW	E3	1B	34	0.6476		FLA	E4	7A	128	0.7639
FLL	E3	5A	34	0.0253		FLW	E2	1B	31	0.6385		FLA	E4	6A	79	0.7631
FLL	E3	5A	35	0.0315		FLW	E3	1B	25	0.6204		FLA	E2	3A	139	0.7629
FLL	E3	5A	36	0.0388		FLW	E2	1B	30	0.5891		FLA	E4	7A	151	0.7629
FLL	E3	5A	37	0.047		FLW	E3	1B	24	0.5862		FLA	E4	7A	42	0.7628
FLL	E3	5A	38	0.0563		FLW	E2	1B	9	0.5803		FLA	E1	3B	191	0.7626
FLL	E3	5A	39	0.0664		FLW	E3	1B	46	0.558		FLA	E4	7A	155	0.7601
FLL	E3	5A	40	0.0771		FLW	E1	1B	12	0.5568		FLA	E2	3B	132	0.76
FLL	E3	5A	41	0.0884		FLW	E1	1B	13	0.5556		FLA	E3	6A	58	0.7595
FLL	E3	5A	42	0.0998		FLW	E3	1B	23	0.5495		FLA	E2	3A	137	0.7588
FLL	E3	5A	43	0.1111		FLW	E2	1B	29	0.5348		FLA	E4	3A	12	0.7581
FLL	E3	5A	44	0.1221		FLW	E1	1B	11	0.5347		FLA	E1	7A	131	0.758
FLL	E3	5A	45	0.1324		FLW	E2	1B	12	0.5271		FLA	E4	7A	177	0.7577
FLL	E3	5A	46	0.1419		FLW	E2	1B	13	0.521		FLA	E4	7A	150	0.7576
FLL	E3	5A	47	0.1503		FLW	E3	1B	22	0.5117		FLA	E3	6A	93	0.756
FLL	E3	5A	48	0.1577		FLW	E2	1B	112	0.5034		FLA	E4	7A	156	0.7536
FLL	E3	5A	49	0.1641		FLW	E2	1B	96	0.5028		FLA	E1	4B	26	0.7512
FLL	E3	5A	50	0.1694		FLW	E1	1B	7	0.4924		FLA	E1	6A	100	0.7511
FLL	E3	5A	51	0.1736		FLW	E4	1B	7	0.4869		FLA	E4	7A	149	0.7502
FLL	E3	5A	52	0.177		FLW	E2	1B	95	0.4848		FLA	E2	3B	20	0.7496
FLL	E3	5A	53	0.1354		FLW	E2	1B	28	0.4771		FLA	E1	3A	139	0.7479
FLL	E3	5A	54	0.0859		FLW	E3	1B	21	0.4743		FLA	E4	5A	27	0.7469
FLL	E3	5A	55	0.0596		FLW	E2	1B	10	0.4733		FLA	E2	3A	22	0.7455
FLL	E3	5A	56	0.0688		FLW	E2	1B	35	0.472		FLA	E4	6A	97	0.7455
FLL	E3	5A	57	0.1133		FLW	E3	1B	47	0.4525		FLA	E4	7A	157	0.7449
FLL	E3	5A	58	0.1145		FLW	E2	1B	36	0.4415		FLA	E4	4B	43	0.7446
FLL	E3	5A	59	0.1157		FLW	E2	1B	89	0.4405		FLA	E4	7A	41	0.7445
FLL	E3	5A	60	0.117		FLW	E2	1B	111	0.4399		FLA	E3	7A	155	0.7424
FLL	E3	5A	61	0.1182		FLW	E3	1B	20	0.4382		FLA	E1	6A	47	0.7407
FLL	E3	5A	62	0.1194		FLW	E4	1B	8	0.436		FLA	E4	7A	148	0.7407
FLL	E3	5A	63	0.1206		FLW	E4	1B	12	0.4297		FLA	E1	2D	10	0.7397
FLL	E3	5A	64	0.1217		FLW	E2	1B	90	0.4248		FLA	E2	2D	1	0.7386
FLL	E3	5A	65	0.1228		FLW	E2	1B	27	0.4178		FLA	E4	7A	158	0.7343
FLL	E3	5A	66	0.1237		FLW	E4	1B	13	0.4163		FLA	E2	3A	129	0.734
FLL	E3	5A	67	0.1244		FLW	E1	1B	14	0.411		FLA	E1	6A	91	0.733
FLL	E3	5A	68	0.1249		FLW	E4	1B	11	0.4105		FLA	E4	7A	147	0.7295
FLL	E3	5A	69	0.1252		FLW	E1	1B	8	0.4097		FLA	E4	7A	119	0.7287
FLL	E3	5A	70	0.125		FLW	E2	1B	6	0.4083		FLA	E1	6A	10	0.7265
FLL	E3	5A	71	0.1245		FLW	E3	1B	19	0.4075		FLA	E4	4B	44	0.7264
FLL	E3	5A	72	0.1236		FLW	E2	1B	37	0.3982		FLA	E1	3B	207	0.7245
FLL	E3	5A	73	0.1221		FLW	E2	1B	94	0.3932		FLA	E4	4B	32	0.7241
FLL	E3	5A	74	0.1201		FLW	E3	1B	18	0.3925		FLA	E1	2D	5	0.7239
FLL	E3	5A	75	0.1175		FLW	E1	1B	34	0.3813		FLA	E1	2D	19	0.7232
FLL	E3	5A	76	0.1142		FLW	E4	1B	76	0.371		FLA	E4	7A	40	0.7229
FLL	E3	5A	77	0.1105		FLW	E2	1B	5	0.3685		FLA	E4	7A	159	0.722
FLL	E3	5A	78	0.1061		FLW	E4	1B	9	0.3685		FLA	E2	3A	138	0.7201
FLL	E3	5A	79	0.1013		FLW	E3	1B	17	0.3673		FLA	E4	5A	29	0.7198
FLL	E3	5A	80	0.096		FLW	E2	1B	110	0.3666		FLA	E1	6A	8	0.7197
FLL	E3	5A	81	0.0904		FLW	E2	1B	26	0.3589		FLA	E2	3A	113	0.7183
FLL	E3	5A	82	0.0846		FLW	E2	1B	97	0.3538		FLA	E3	6A	59	0.718
FLL	E3	5A	83	0.0786		FLW	E1	1B	33	0.3531		FLA	E4	7A	146	0.7167
FLL	E3	5A	84	0.0727		FLW	E2	1B	4	0.3505		FLA	E2	3B	37	0.7159
FLL	E3	5A	85	0.0668		FLW	E3	1B	48	0.3459		FLA	E4	3A	140	0.7155
FLL	E3	5A	86	0.0612		FLW	E2	1B	38	0.3449		FLA	E3	7A	156	0.7143
FLL	E3	5A	87	0.0558		FLW	E2	1B	14	0.3413		FLA	E1	4B	25	0.7137
FLL	E3	5A	88	0.0506		FLW	E3	1B	16	0.3332		FLA	E1	3B	189	0.7125
FLL	E3	5A	89	0.0459		FLW	E2	1B	91	0.3325		FLA	E2	3B	151	0.7123
FLL	E3	5A	90	0.0414		FLW	E3	1B	1	0.3322		FLA	E4	7D	60	0.7113
FLL	E3	5A	91	0.0373		FLW	E2	1B	88	0.3312		FLA	E2	3B	19	0.7086
FLL	E3	5A	92	0.0336		FLW	E2	1B	3	0.324		FLA	E4	7A	160	0.7083
FLL	E3	5A	93	0.0302		FLW	E4	1B	10	0.3235		FLA	E4	5A	26	0.708
FLL	E3	5A	94	0.0271		FLW	E1	1B	10	0.3215		FLA	E2	3A	13	0.7066
FLL	E3	5A	95	0.0244		FLW	E1	1B	32	0.3213		FLA	E4	4B	45	0.7056
FLL	E3	5A	96	0.0219		FLW	E4	1B	34	0.3154		FLA	E2	3A	146	0.7047
FLL	E3	5A	97	0.0197		FLW	E1	1B	9	0.3124		FLA	E4	7A	145	0.7028
FLL	E3	5A	98	0.0177		FLW	E4	1B	54	0.3096		FLA	E3	7A	36	0.7018
FLL	E3	5A	99	0.0154		FLW	E3	1B	2	0.3076		FLA	E3	6A	91	0.7012
FLL	E3	5A	100	0.0008		FLW	E4	1B	14	0.3049		FLA	E3	7A	129	0.6995
FLL	E3	5A	101	0.0071		FLW	E2	1B	25	0.3023		FLA	E4	7A	39	0.6979
FLL	E3	5A	102	0.0049		FLW	E3	1B	0	0.2972		FLA	E4	6A	101	0.6953
FLL	E3	5A	103	0.0029		FLW	E3	1B	12	0.2944		FLA	E3	6A	60	0.6946
FLL	E3	5A	104	0.0015		FLW	E1	1B	6	0.2943		FLA	E4	7A	161	0.6935
FLL	E3	5A	105	0.0008		FLW	E3	1B	15	0.2926		FLA	E4	6A	50	0.6923
FLL	E3	5A	106	0.0134		FLW	E4	1B	33	0.2919		FLA	E4	7A	110	0.6919
FLL	E4	5A	0	0.25		FLW	E4	1B	6	0.2912		FLA	E2	3A	128	0.6917
FLL	E4	5A	1	0.0713		FLW	E2	1B	2	0.2911		FLA	E1	3B	192	0.6903
FLL	E4	5A	2	0.081		FLW	E2	1B	109	0.2885		FLA	E3	2D	36	0.6894
FLL	E4	5A	3	0.0223		FLW	E2	1B	93	0.2872		FLA	E1	3B	190	0.6894
FLL	E4	5A	4	0.0005		FLW	E2	1B	39	0.2867		FLA	E4	7A	129	0.6888
FLL	E4	5A	5	0.0063		FLW	E1	1B	31	0.2865		FLA	E4	7A	176	0.6887
FLL	E4	5A	6	0.0119		FLW	E1	1B	4	0.2856		FLA	E1	6A	85	0.6881
FLL	E4	5A	7	0.0185		FLW	E1	1B	5	0.2815		FLA	E4	3A	13	0.6879
FLL	E4	5A	8	0.0213		FLW	E1	1B	3	0.2768		FLA	E4	7A	144	0.6879
FLL	E4	5A	9	0.0153		FLW	E1	1B	35	0.275		FLA	E1	4B	43	0.6872
FLL	E4	5A	10	0.0097		FLW	E3	1B	3	0.2748		FLA	E1	7A	132	0.6857
FLL	E4	5A	11	0.0049		FLW	E1	1B	112	0.2738		FLA	E2	3A	119	0.6851
FLL	E4	5A	12	0.0015		FLW	E1	1B	15	0.2723		FLA	E3	7A	157	0.6848
FLL	E4	5A	13	0.0005		FLW	E4	1B	32	0.2653		FLA	E1	3A	142	0.684
FLL	E4	5A	14	0.0028		FLW	E4	1B	78	0.2591		FLA	E1	3B	193	0.6835
FLL	E4	5A	15	0.0092		FLW	E1	1B	2	0.2559		FLA	E1	7A	133	0.683
FLL	E4	5A	16	0.0205		FLW	E2	1B	1	0.255		FLA	E4	7A	174	0.6808
FLL	E4	5A	17	0.0374		FLW	E4	1B	5	0.2539		FLA	E1	7A	134	0.6796
FLL	E4	5A	18	0.0599		FLW	E2	1B	24	0.2498		FLA	E2	2D	54	0.6791
FLL	E4	5A	19	0.0879		FLW	E1	1B	30	0.2496		FLA	E4	7A	178	0.679
FLL	E4	5A	20	0.1202		FLW	E3	1B	14	0.2492		FLA	E2	2D	53	0.6788
FLL	E4	5A	21	0.1558		FLW	E4	1B	58	0.2476		FLA	E2	3A	120	0.6788
FLL	E4	5A	22	0.193		FLW	E3	1B	49	0.2465		FLA	E2	3B	124	0.6787
FLL	E4	5A	23	0.2302		FLW	E1	1B	36	0.2448		FLA	E4	7A	162	0.6779
FLL	E4	5A	24	0.2661		FLW	E2	1B	47	0.2448		FLA	E4	2D	5	0.6765
FLL	E4	5A	25	0.2998		FLW	E2	1B	46	0.2419		FLA	E1	7A	135	0.6755
FLL	E4	5A	26	0.3305		FLW	E2	1B	48	0.2415		FLA	E1	4B	24	0.674
FLL	E4	5A	27	0.3579		FLW	E3	1B	105	0.24		FLA	E1	3B	161	0.6739
FLL	E4	5A	28	0.3272		FLW	E4	1B	31	0.236		FLA	E1	7A	119	0.6729
FLL	E4	5A	29	0.3879		FLW	E2	1B	40	0.2352		FLA	E4	7A	143	0.6723
FLL	E4	5A	30	0.4443		FLW	E3	1B	4	0.2352		FLA	E4	4B	46	0.6711
FLL	E4	5A	31	0.4734		FLW	E4	1B	4	0.2339		FLA	E4	3A	144	0.6706
FLL	E4	5A	32	0.5045		FLW	E2	1B	45	0.2337		FLA	E1	7A	136	0.6706
FLL	E4	5A	33	0.5372		FLW	E2	1B	49	0.232		FLA	E2	3B	18	0.6704
FLL	E4	5A	34	0.5714		FLW	E1	1B	1	0.2271		FLA	E2	2D	52	0.6695
FLL	E4	5A	35	0.6066		FLW	E3	1B	81	0.227		FLA	E4	7A	38	0.6695
FLL	E4	5A	36	0.6423		FLW	E2	1B	54	0.2216		FLA	E2	2D	55	0.6684
FLL	E4	5A	37	0.678		FLW	E2	1B	44	0.2215		FLA	E1	3A	141	0.6677
FLL	E4	5A	38	0.7131		FLW	E4	1B	51	0.2208		FLA	E2	3A	23	0.6673
FLL	E4	5A	39	0.7469		FLW	E4	1B	52	0.2186		FLA	E1	3A	145	0.6671
FLL	E4	5A	40	0.7788		FLW	E2	1B	98	0.2176		FLA	E1	6A	11	0.667
FLL	E4	5A	41	0.8082		FLW	E4	1B	50	0.2175		FLA	E1	7A	185	0.6668
FLL	E4	5A	42	0.8346		FLW	E2	1B	50	0.2173		FLA	E1	7A	186	0.6661
FLL	E4	5A	43	0.8575		FLW	E4	1B	75	0.2173		FLA	E2	3A	112	0.6654
FLL	E4	5A	44	0.8766		FLW	E3	1B	11	0.2168		FLA	E1	7A	137	0.6647
FLL	E4	5A	45	0.8918		FLW	E4	1B	77	0.2139		FLA	E1	2D	31	0.6644
FLL	E4	5A	46	0.9029		FLW	E3	1B	104	0.2136		FLA	E2	2D	2	0.6636
FLL	E4	5A	47	0.9101		FLW	E1	1B	111	0.2125		FLA	E4	5A	30	0.6636
FLL	E4	5A	48	0.9134		FLW	E2	1B	108	0.2122		FLA	E4	2D	33	0.6618
FLL	E4	5A	49	0.9133		FLW	E4	1B	66	0.212		FLA	E4	7A	163	0.6616
FLL	E4	5A	50	0.9099		FLW	E1	1B	29	0.2118		FLA	E4	5A	25	0.6615
FLL	E4	5A	51	0.9037		FLW	E2	1B	87	0.2113		FLA	E1	3A	34	0.6606
FLL	E4	5A	52	0.8952		FLW	E2	1B	92	0.2105		FLA	E4	5A	31	0.659
FLL	E4	5A	53	0.7381		FLW	E4	1B	3	0.2091		FLA	E1	7A	138	0.6578
FLL	E4	5A	54	0.5535		FLW	E4	1B	49	0.2074		FLA	E3	7A	131	0.6566
FLL	E4	5A	55	0.6525		FLW	E3	1B	10	0.2073		FLA	E4	7A	142	0.6563
FLL	E4	5A	56	0.4397		FLW	E2	1B	43	0.2072		FLA	E1	3B	209	0.6546
FLL	E4	5A	57	0.5117		FLW	E3	1B	13	0.2064		FLA	E1	3B	206	0.6542
FLL	E4	5A	58	0.5042		FLW	E1	1B	37	0.2056		FLA	E3	7A	158	0.6542
FLL	E4	5A	59	0.4961		FLW	E4	1B	67	0.2049		FLA	E4	7A	173	0.6538
FLL	E4	5A	60	0.4871		FLW	E4	1B	30	0.2048		FLA	E4	6A	71	0.6535
FLL	E4	5A	61	0.4772		FLW	E3	1B	106	0.204		FLA	E2	2D	51	0.6533
FLL	E4	5A	62	0.4665		FLW	E2	1B	23	0.2025		FLA	E2	3B	38	0.6525
FLL	E4	5A	63	0.4547		FLW	E4	1B	15	0.2022		FLA	E4	5A	32	0.6524
FLL	E4	5A	64	0.4419		FLW	E2	1B	58	0.2015		FLA	E3	2D	37	0.6521
FLL	E4	5A	65	0.4281		FLW	E3	1B	9	0.2002		FLA	E1	6A	46	0.651
FLL	E4	5A	66	0.4131		FLW	E2	1B	42	0.1999		FLA	E3	6A	75	0.6501
FLL	E4	5A	67	0.397		FLW	E2	1B	51	0.1991		FLA	E1	7A	139	0.6498
FLL	E4	5A	68	0.3797		FLW	E4	1B	35	0.1924		FLA	E1	4B	44	0.6487
FLL	E4	5A	69	0.3613		FLW	E3	1B	5	0.1917		FLA	E2	3A	127	0.6472
FLL	E4	5A	70	0.3417		FLW	E4	1B	48	0.1903		FLA	E3	6A	56	0.6463
FLL	E4	5A	71	0.3212		FLW	E4	1B	96	0.1852		FLA	E4	4B	47	0.6454
FLL	E4	5A	72	0.2996		FLW	E1	1B	95	0.185		FLA	E2	2D	56	0.6453
FLL	E4	5A	73	0.2773		FLW	E2	1B	15	0.1831		FLA	E1	7A	184	0.6452
FLL	E4	5A	74	0.2543		FLW	E4	1B	95	0.1819		FLA	E3	6A	76	0.6449
FLL	E4	5A	75	0.2308		FLW	E4	1B	2	0.1816		FLA	E4	7A	164	0.6449
FLL	E4	5A	76	0.2072		FLW	E2	1B	78	0.1803		FLA	E4	7D	61	0.6441
FLL	E4	5A	77	0.1836		FLW	E2	1B	52	0.1794		FLA	E4	5A	33	0.6434
FLL	E4	5A	78	0.1605		FLW	E1	1B	96	0.1791		FLA	E3	7D	13	0.6432
FLL	E4	5A	79	0.138		FLW	E1	1B	28	0.1744		FLA	E1	6A	101	0.6419
FLL	E4	5A	80	0.1166		FLW	E2	1B	41	0.1732		FLA	E1	3B	194	0.6413
FLL	E4	5A	81	0.0966		FLW	E2	1B	76	0.1731		FLA	E1	7A	140	0.6404
FLL	E4	5A	82	0.0782		FLW	E4	1B	29	0.1728		FLA	E4	7A	141	0.6402
FLL	E4	5A	83	0.0616		FLW	E4	1B	112	0.1705		FLA	E4	6A	80	0.64
FLL	E4	5A	84	0.047		FLW	E3	1B	8	0.17		FLA	E2	3A	121	0.6391
FLL	E4	5A	85	0.0345		FLW	E4	1B	47	0.1675		FLA	E4	7A	37	0.6379
FLL	E4	5A	86	0.0242		FLW	E2	1B	0	0.1661		FLA	E2	3A	147	0.6378
FLL	E4	5A	87	0.0159		FLW	E4	1B	36	0.1661		FLA	E2	3B	17	0.6352
FLL	E4	5A	88	0.0096		FLW	E3	1B	107	0.1653		FLA	E2	2D	48	0.634
FLL	E4	5A	89	0.0051		FLW	E3	1B	50	0.1613		FLA	E2	3B	137	0.6336
FLL	E4	5A	90	0.0023		FLW	E1	1B	38	0.1611		FLA	E4	2D	18	0.633
FLL	E4	5A	91	0.0009		FLW	E2	1B	22	0.1611		FLA	E3	6A	77	0.6328
FLL	E4	5A	92	0.0008		FLW	E1	1B	94	0.1609		FLA	E1	4B	23	0.6323
FLL	E4	5A	93	0.0017		FLW	E4	1B	89	0.158		FLA	E2	2D	49	0.6321
FLL	E4	5A	94	0.0035		FLW	E4	1B	90	0.1572		FLA	E3	6A	61	0.6319
FLL	E4	5A	95	0.0061		FLW	E4	1B	1	0.1536		FLA	E4	7A	130	0.6319
FLL	E4	5A	96	0.0093		FLW	E1	1B	78	0.1535		FLA	E4	5A	34	0.6317
FLL	E4	5A	97	0.0129		FLW	E1	1B	16	0.1525		FLA	E4	3A	23	0.6298
FLL	E4	5A	98	0.0168		FLW	E1	1B	110	0.1513		FLA	E1	7A	141	0.6296
FLL	E4	5A	99	0.0206		FLW	E3	1B	6	0.1507		FLA	E3	7D	14	0.6281
FLL	E4	5A	100	0.0114		FLW	E1	1B	54	0.1503		FLA	E4	7A	165	0.628
FLL	E4	5A	101	0.0087		FLW	E4	1B	94	0.1489		FLA	E2	3A	24	0.6278
FLL	E4	5A	102	0.011		FLW	E3	1B	103	0.1485		FLA	E4	3A	166	0.6248
FLL	E4	5A	103	0.013		FLW	E2	1B	107	0.1441		FLA	E2	3B	133	0.6248
FLL	E4	5A	104	0.014		FLW	E4	1B	91	0.1432		FLA	E4	7A	72	0.6246
FLL	E4	5A	105	0.0089		FLW	E4	1B	46	0.1415		FLA	E3	7D	12	0.6245
FLL	E4	5A	106	0.027		FLW	E4	1B	88	0.1414		FLA	E4	7A	140	0.624
FLL	E1	6A	0	1.3947		FLW	E4	1B	28	0.1411		FLA	E1	6A	7	0.6236
FLL	E1	6A	1	1.0085		FLW	E1	1B	76	0.1392		FLA	E3	7A	159	0.6231
FLL	E1	6A	2	1.4169		FLW	E1	1B	27	0.1389		FLA	E4	7D	59	0.6217
FLL	E1	6A	3	1.4235		FLW	E4	1B	37	0.1348		FLA	E3	3B	0	0.6201
FLL	E1	6A	4	1.2597		FLW	E1	1B	0	0.1347		FLA	E1	4B	45	0.6188
FLL	E1	6A	5	1.0283		FLW	E3	1B	7	0.1345		FLA	E4	7A	172	0.6187
FLL	E1	6A	6	0.821		FLW	E4	1B	80	0.1344		FLA	E4	7D	58	0.6174
FLL	E1	6A	7	0.7216		FLW	E3	1B	55	0.1339		FLA	E1	7A	142	0.6173
FLL	E1	6A	8	0.6059		FLW	E4	1B	111	0.1337		FLA	E4	5A	35	0.617
FLL	E1	6A	9	0.3501		FLW	E3	1B	74	0.1316		FLA	E3	3B	1	0.6163
FLL	E1	6A	10	0.6039		FLW	E1	1B	91	0.1313		FLA	E4	3A	14	0.6146
FLL	E1	6A	11	0.6627		FLW	E3	1B	88	0.1292		FLA	E2	3A	14	0.6125
FLL	E1	6A	12	0.5863		FLW	E1	1B	93	0.1287		FLA	E3	6A	78	0.6125
FLL	E1	6A	13	0.6396		FLW	E4	1B	53	0.127		FLA	E4	7D	57	0.6121
FLL	E1	6A	14	0.4114		FLW	E3	1B	108	0.126		FLA	E4	7A	166	0.6112
FLL	E1	6A	15	0.3515		FLW	E2	1B	21	0.1259		FLA	E2	3A	111	0.6107
FLL	E1	6A	16	0.4153		FLW	E4	1B	55	0.1243		FLA	E2	2D	57	0.6098
FLL	E1	6A	17	0.4237		FLW	E3	1B	87	0.1221		FLA	E2	3B	10	0.6096
FLL	E1	6A	18	0.345		FLW	E3	1B	80	0.1189		FLA	E4	4B	48	0.6095
FLL	E1	6A	19	0.3012		FLW	E1	1B	90	0.1182		FLA	E3	7A	37	0.6093
FLL	E1	6A	20	0.3364		FLW	E3	1B	89	0.1173		FLA	E3	6A	74	0.6086
FLL	E1	6A	21	0.255		FLW	E1	1B	39	0.1172		FLA	E4	5A	24	0.6082
FLL	E1	6A	22	0.11		FLW	E4	1B	57	0.1162		FLA	E4	7A	139	0.608
FLL	E1	6A	23	0.1427		FLW	E4	1B	68	0.1154		FLA	E2	2D	6	0.6067
FLL	E1	6A	24	0.1691		FLW	E4	1B	16	0.1153		FLA	E4	7D	56	0.6054
FLL	E1	6A	25	0.0771		FLW	E2	1B	55	0.1152		FLA	E3	7A	128	0.6041
FLL	E1	6A	26	0.0245		FLW	E4	1B	45	0.1152		FLA	E1	7A	143	0.6034
FLL	E1	6A	27	0.0023		FLW	E3	1B	54	0.1143		FLA	E4	7A	36	0.6034
FLL	E1	6A	28	0.0024		FLW	E4	1B	93	0.1131		FLA	E1	7A	183	0.6031
FLL	E1	6A	29	0.043		FLW	E4	1B	81	0.1122		FLA	E2	3B	16	0.603
FLL	E1	6A	30	0.0477		FLW	E4	1B	27	0.1111		FLA	E3	3B	48	0.603
FLL	E1	6A	31	0.032		FLW	E4	1B	97	0.111		FLA	E2	3B	123	0.6015
FLL	E1	6A	32	0.0049		FLW	E1	1B	97	0.1103		FLA	E3	7D	29	0.6006
FLL	E1	6A	33	0.0031		FLW	E2	1B	99	0.1092		FLA	E3	7D	28	0.6002
FLL	E1	6A	34	0.0038		FLW	E2	1B	53	0.1084		FLA	E4	6A	102	0.5992
FLL	E1	6A	35	0.0042		FLW	E1	1B	26	0.1064		FLA	E3	7D	30	0.5992
FLL	E1	6A	36	0.0046		FLW	E1	1B	40	0.106		FLA	E4	5A	36	0.599
FLL	E1	6A	37	0.005		FLW	E3	1B	82	0.1057		FLA	E4	7A	131	0.5986
FLL	E1	6A	38	0.0055		FLW	E1	1B	58	0.1044		FLA	E3	7D	27	0.5983
FLL	E1	6A	39	0.006		FLW	E1	1B	92	0.1038		FLA	E4	7A	111	0.5978
FLL	E1	6A	40	0.0066		FLW	E4	1B	87	0.1035		FLA	E4	7D	55	0.5973
FLL	E1	6A	41	0.0072		FLW	E4	1B	38	0.1016		FLA	E4	6A	49	0.5966
FLL	E1	6A	42	0.0077		FLW	E1	1B	47	0.101		FLA	E3	7D	11	0.5965
FLL	E1	6A	43	0.0083		FLW	E1	1B	46	0.1003		FLA	E3	7D	26	0.5954
FLL	E1	6A	44	0.0088		FLW	E3	1B	73	0.0995		FLA	E3	7D	31	0.5954
FLL	E1	6A	45	0.0093		FLW	E3	1B	75	0.0988		FLA	E4	7A	167	0.5945
FLL	E1	6A	46	0.0097		FLW	E1	1B	48	0.0979		FLA	E2	3B	39	0.5927
FLL	E1	6A	47	0.01		FLW	E2	1B	86	0.0975		FLA	E4	7A	138	0.5924
FLL	E1	6A	48	0.0103		FLW	E4	1B	110	0.0972		FLA	E3	7A	160	0.592
FLL	E1	6A	49	0.0104		FLW	E2	1B	20	0.0967		FLA	E2	3B	138	0.5918
FLL	E1	6A	50	0.0105		FLW	E1	1B	89	0.0965		FLA	E3	7D	25	0.5918
FLL	E1	6A	51	0.0104		FLW	E1	1B	45	0.0964		FLA	E4	7A	50	0.591
FLL	E1	6A	52	0.0103		FLW	E4	1B	59	0.0959		FLA	E1	6A	90	0.5906
FLL	E1	6A	53	0.0102		FLW	E1	1B	109	0.0952		FLA	E2	7A	129	0.5903
FLL	E1	6A	54	0.01		FLW	E3	1B	51	0.0947		FLA	E3	3B	49	0.5901
FLL	E1	6A	55	0.0098		FLW	E4	1B	0	0.0936		FLA	E4	3A	139	0.5891
FLL	E1	6A	56	0.0034		FLW	E2	1B	59	0.0926		FLA	E3	7D	32	0.5889
FLL	E1	6A	57	0.002		FLW	E1	1B	49	0.0912		FLA	E1	4B	22	0.5888
FLL	E1	6A	58	0.0159		FLW	E4	1B	44	0.0909		FLA	E1	7A	144	0.5878
FLL	E1	6A	59	0.0284		FLW	E3	1B	102	0.0908		FLA	E3	7D	24	0.5876
FLL	E1	6A	60	0.0223		FLW	E1	1B	44	0.0903		FLA	E1	6A	94	0.5875
FLL	E1	6A	61	0.0158		FLW	E4	1B	92	0.0896		FLA	E4	7D	54	0.5875
FLL	E1	6A	62	0.0099		FLW	E2	1B	106	0.0892		FLA	E2	2D	7	0.5871
FLL	E1	6A	63	0.0052		FLW	E3	1B	109	0.0887		FLA	E1	6A	89	0.5861
FLL	E1	6A	64	3.7702		FLW	E4	1B	26	0.0839		FLA	E4	7A	51	0.5836
FLL	E1	6A	65	0.0016		FLW	E3	1B	56	0.0832		FLA	E3	6A	79	0.5835
FLL	E1	6A	66	0.0079		FLW	E1	1B	43	0.0831		FLA	E2	3A	25	0.5832
FLL	E1	6A	67	0.0208		FLW	E1	1B	50	0.082		FLA	E3	7D	23	0.5831
FLL	E1	6A	68	0.0391		FLW	E2	1B	77	0.0808		FLA	E1	4B	46	0.5817
FLL	E1	6A	69	0.0602		FLW	E4	1B	65	0.0806		FLA	E4	3A	24	0.581
FLL	E1	6A	70	0.1076		FLW	E4	1B	82	0.0781		FLA	E3	7D	33	0.5789
FLL	E1	6A	71	0.0332		FLW	E1	1B	25	0.078		FLA	E3	7D	22	0.5784
FLL	E1	6A	72	0.0411		FLW	E2	1B	57	0.0769		FLA	E4	7A	168	0.5782
FLL	E1	6A	73	0.0324		FLW	E2	1B	66	0.0767		FLA	E4	5A	37	0.5775
FLL	E1	6A	74	0.0696		FLW	E1	1B	51	0.0717		FLA	E4	7A	137	0.5772
FLL	E1	6A	75	0.1033		FLW	E3	1B	86	0.0707		FLA	E3	2D	35	0.5771
FLL	E1	6A	76	0.1227		FLW	E4	1B	39	0.0705		FLA	E4	7D	63	0.5768
FLL	E1	6A	77	0.1446		FLW	E4	1B	43	0.0701		FLA	E3	4B	16	0.5761
FLL	E1	6A	78	0.1683		FLW	E1	1B	42	0.0684		FLA	E4	7D	53	0.5759
FLL	E1	6A	79	0.1929		FLW	E3	1B	90	0.0665		FLA	E3	4B	17	0.5751
FLL	E1	6A	80	0.2171		FLW	E2	1B	16	0.0662		FLA	E3	4B	15	0.5744
FLL	E1	6A	81	0.2393		FLW	E2	1B	19	0.0647		FLA	E2	2D	3	0.5737
FLL	E1	6A	82	0.2579		FLW	E2	1B	67	0.0644		FLA	E2	7A	128	0.5737
FLL	E1	6A	83	0.272		FLW	E1	1B	17	0.0638		FLA	E3	7D	21	0.5737
FLL	E1	6A	84	0.2808		FLW	E4	1B	109	0.0638		FLA	E2	3B	15	0.5736
FLL	E1	6A	85	0.2846		FLW	E3	1B	84	0.0627		FLA	E3	6A	55	0.5733
FLL	E1	6A	86	0.284		FLW	E1	1B	75	0.0626		FLA	E1	3B	205	0.5727
FLL	E1	6A	87	0.2798		FLW	E1	1B	88	0.0621		FLA	E3	4B	18	0.5714
FLL	E1	6A	88	0.3307		FLW	E1	1B	52	0.0615		FLA	E2	3A	122	0.5708
FLL	E1	6A	89	0.3908		FLW	E4	1B	25	0.0603		FLA	E3	3B	104	0.5707
FLL	E1	6A	90	0.3433		FLW	E1	1B	66	0.06		FLA	E1	7A	145	0.5705
FLL	E1	6A	91	0.5013		FLW	E4	1B	56	0.0594		FLA	E3	4B	14	0.57
FLL	E1	6A	92	0.6531		FLW	E4	1B	40	0.0584		FLA	E3	2D	38	0.5694
FLL	E1	6A	93	0.5764		FLW	E1	1B	77	0.0577		FLA	E3	7D	20	0.569
FLL	E1	6A	94	0.4323		FLW	E3	1B	110	0.0563		FLA	E2	7A	130	0.5667
FLL	E1	6A	95	0.2561		FLW	E4	1B	74	0.0554		FLA	E4	7A	35	0.5662
FLL	E1	6A	96	0.3739		FLW	E4	1B	42	0.0552		FLA	E3	7D	34	0.5651
FLL	E1	6A	97	0.4963		FLW	E1	1B	98	0.0546		FLA	E3	4B	19	0.565
FLL	E1	6A	98	0.5592		FLW	E1	1B	24	0.0544		FLA	E3	7D	19	0.5644
FLL	E1	6A	99	0.5185		FLW	E1	1B	67	0.0544		FLA	E2	3B	127	0.5643
FLL	E1	6A	100	0.4683		FLW	E4	1B	98	0.051		FLA	E3	6A	94	0.5642
FLL	E1	6A	101	0.4098		FLW	E4	1B	17	0.0508		FLA	E3	6A	54	0.5636
FLL	E1	6A	102	0.3453		FLW	E1	1B	108	0.0499		FLA	E2	2D	58	0.5635
FLL	E1	6A	103	0.2785		FLW	E2	1B	105	0.0491		FLA	E3	4B	13	0.5631
FLL	E1	6A	104	0.2139		FLW	E4	1B	69	0.0482		FLA	E2	3A	148	0.5627
FLL	E1	6A	105	0.1554		FLW	E3	1B	52	0.0477		FLA	E4	7A	136	0.5625
FLL	E1	6A	106	0.1062		FLW	E3	1B	72	0.0476		FLA	E1	3B	195	0.5623
FLL	E1	6A	107	0.0687		FLW	E2	1B	56	0.0471		FLA	E4	7A	169	0.5622
FLL	E1	6A	108	0.0388		FLW	E3	1B	76	0.0469		FLA	E4	7D	52	0.5621
FLL	E1	6A	109	0.0158		FLW	E3	1B	101	0.0462		FLA	E4	3A	141	0.5619
FLL	E1	6A	110	0.0028		FLW	E3	1B	58	0.0459		FLA	E3	7D	18	0.5614
FLL	E1	6A	111	0.0013		FLW	E4	1B	79	0.0445		FLA	E3	7A	161	0.561
FLL	E1	6A	112	0.0081		FLW	E3	1B	77	0.0442		FLA	E1	3A	35	0.5606
FLL	E1	6A	113	0.011		FLW	E2	1B	75	0.0438		FLA	E1	6A	45	0.5606
FLL	E1	6A	114	0.0109		FLW	E4	1B	86	0.0413		FLA	E4	4B	49	0.5603
FLL	E1	6A	115	0.0105		FLW	E4	1B	24	0.0408		FLA	E4	7A	171	0.56
FLL	E1	6A	116	0.0097		FLW	E3	1B	78	0.04		FLA	E1	6A	96	0.5589
FLL	E1	6A	117	0.0086		FLW	E1	1B	57	0.0391		FLA	E3	7D	10	0.5588
FLL	E1	6A	118	0.0131		FLW	E2	1B	81	0.0386		FLA	E3	3B	2	0.558
FLL	E1	6A	119	0.002		FLW	E2	1B	82	0.0373		FLA	E3	4B	20	0.5563
FLL	E1	6A	120	0.0062		FLW	E4	1B	108	0.0363		FLA	E2	3A	110	0.5549
FLL	E1	6A	121	0.001		FLW	E1	1B	55	0.0358		FLA	E3	4B	12	0.554
FLL	E2	6A	0	0.4681		FLW	E1	1B	23	0.0355		FLA	E1	3B	160	0.5529
FLL	E2	6A	1	0.7103		FLW	E4	1B	73	0.0355		FLA	E2	2D	50	0.5528
FLL	E2	6A	2	0.5747		FLW	E4	1B	62	0.0347		FLA	E4	5A	38	0.5526
FLL	E2	6A	3	0.5096		FLW	E4	1B	72	0.0343		FLA	E1	7A	146	0.5514
FLL	E2	6A	4	0.4014		FLW	E2	1B	104	0.0342		FLA	E3	6A	53	0.55
FLL	E2	6A	5	0.2856		FLW	E4	1B	84	0.0342		FLA	E2	3A	164	0.5495
FLL	E2	6A	6	0.2654		FLW	E1	1B	87	0.0336		FLA	E1	3B	202	0.5492
FLL	E2	6A	7	0.4023		FLW	E4	1B	71	0.0315		FLA	E1	2D	18	0.549
FLL	E2	6A	8	0.8397		FLW	E3	1B	64	0.0308		FLA	E4	5A	23	0.549
FLL	E2	6A	9	0.3469		FLW	E3	1B	111	0.0308		FLA	E4	7A	135	0.5485
FLL	E2	6A	10	0.7314		FLW	E1	1B	53	0.0306		FLA	E2	3B	14	0.547
FLL	E2	6A	11	0.7912		FLW	E3	1B	79	0.0296		FLA	E2	7A	121	0.547
FLL	E2	6A	12	0.3764		FLW	E3	1B	85	0.0296		FLA	E1	3B	201	0.5469
FLL	E2	6A	13	0.4086		FLW	E4	1B	60	0.0289		FLA	E3	7D	35	0.5468
FLL	E2	6A	14	0.3489		FLW	E2	1B	84	0.0287		FLA	E4	7A	170	0.5467
FLL	E2	6A	15	0.3495		FLW	E2	1B	103	0.0281		FLA	E4	7D	51	0.5461
FLL	E2	6A	16	0.4194		FLW	E4	1B	70	0.0275		FLA	E3	6A	80	0.5459
FLL	E2	6A	17	0.4975		FLW	E2	1B	61	0.0262		FLA	E3	7D	15	0.5459
FLL	E2	6A	18	0.4713		FLW	E2	1B	80	0.0262		FLA	E3	4B	21	0.5455
FLL	E2	6A	19	0.3572		FLW	E4	1B	23	0.0257		FLA	E1	2D	48	0.5444
FLL	E2	6A	20	0.565		FLW	E1	1B	41	0.0253		FLA	E1	3B	203	0.544
FLL	E2	6A	21	0.6881		FLW	E3	1B	57	0.025		FLA	E1	4B	21	0.544
FLL	E2	6A	22	0.6642		FLW	E3	1B	83	0.0248		FLA	E3	4B	11	0.543
FLL	E2	6A	23	0.8688		FLW	E4	1B	61	0.0245		FLA	E4	3B	105	0.5428
FLL	E2	6A	24	1.0066		FLW	E2	1B	60	0.0244		FLA	E2	7A	127	0.541
FLL	E2	6A	25	0.9637		FLW	E2	1B	65	0.024		FLA	E4	3A	15	0.5409
FLL	E2	6A	26	0.8127		FLW	E2	1B	85	0.0225		FLA	E1	6A	86	0.5406
FLL	E2	6A	27	0.501		FLW	E1	1B	22	0.0213		FLA	E2	3B	40	0.5376
FLL	E2	6A	28	0.4309		FLW	E2	1B	102	0.0213		FLA	E3	6A	62	0.5374
FLL	E2	6A	29	0.4854		FLW	E3	1B	99	0.0212		FLA	E1	3B	200	0.5373
FLL	E2	6A	30	0.418		FLW	E4	1B	41	0.0212		FLA	E4	7A	134	0.5351
FLL	E2	6A	31	0.3146		FLW	E2	1B	68	0.0206		FLA	E1	7A	182	0.5337
FLL	E2	6A	32	0.2285		FLW	E1	1B	86	0.0201		FLA	E2	3A	26	0.5336
FLL	E2	6A	33	0.1397		FLW	E1	1B	63	0.0194		FLA	E3	2D	34	0.533
FLL	E2	6A	34	0.1498		FLW	E1	1B	107	0.0191		FLA	E3	4B	22	0.5329
FLL	E2	6A	35	0.1653		FLW	E3	1B	62	0.0191		FLA	E1	6A	20	0.5322
FLL	E2	6A	36	0.1824		FLW	E1	1B	64	0.0189		FLA	E3	6A	52	0.5316
FLL	E2	6A	37	0.2012		FLW	E1	1B	101	0.0179		FLA	E1	3B	204	0.5315
FLL	E2	6A	38	0.2217		FLW	E1	1B	59	0.0178		FLA	E3	7A	162	0.5307
FLL	E2	6A	39	0.2436		FLW	E1	1B	99	0.0176		FLA	E1	7A	147	0.5305
FLL	E2	6A	40	0.2666		FLW	E3	1B	91	0.017		FLA	E3	4B	10	0.5303
FLL	E2	6A	41	0.2903		FLW	E1	1B	80	0.0166		FLA	E3	3B	103	0.53
FLL	E2	6A	42	0.3143		FLW	E4	1B	107	0.0165		FLA	E2	3A	21	0.5296
FLL	E2	6A	43	0.3376		FLW	E3	1B	53	0.0154		FLA	E1	4B	47	0.5295
FLL	E2	6A	44	0.3598		FLW	E4	1B	101	0.0151		FLA	E4	2D	34	0.5292
FLL	E2	6A	45	0.38		FLW	E2	1B	101	0.0148		FLA	E3	6A	118	0.5288
FLL	E2	6A	46	0.3975		FLW	E1	1B	68	0.0146		FLA	E4	7A	53	0.5288
FLL	E2	6A	47	0.412		FLW	E4	1B	22	0.0145		FLA	E4	7D	50	0.5275
FLL	E2	6A	48	0.423		FLW	E2	1B	100	0.0143		FLA	E4	7A	34	0.527
FLL	E2	6A	49	0.4304		FLW	E2	1B	73	0.014		FLA	E4	7A	52	0.5263
FLL	E2	6A	50	0.4344		FLW	E1	1B	56	0.0139		FLA	E1	6A	102	0.5256
FLL	E2	6A	51	0.4353		FLW	E4	1B	63	0.0135		FLA	E4	3A	25	0.5255
FLL	E2	6A	52	0.4335		FLW	E1	1B	18	0.0134		FLA	E1	2D	49	0.5253
FLL	E2	6A	53	0.4293		FLW	E4	1B	99	0.0134		FLA	E1	6A	21	0.5249
FLL	E2	6A	54	0.4233		FLW	E1	1B	102	0.0133		FLA	E4	5A	39	0.5243
FLL	E2	6A	55	0.4159		FLW	E3	1B	71	0.0133		FLA	E3	7D	36	0.5239
FLL	E2	6A	56	0.4936		FLW	E3	1B	112	0.0133		FLA	E4	3A	164	0.5237
FLL	E2	6A	57	0.6264		FLW	E3	1B	98	0.0129		FLA	E1	3B	31	0.5228
FLL	E2	6A	58	0.5949		FLW	E4	1B	18	0.0124		FLA	E2	3B	13	0.5228
FLL	E2	6A	59	0.6547		FLW	E3	1B	63	0.0118		FLA	E4	7A	133	0.5223
FLL	E2	6A	60	0.9038		FLW	E4	1B	100	0.0117		FLA	E1	3A	146	0.5221
FLL	E2	6A	61	1.1636		FLW	E1	1B	21	0.0112		FLA	E2	3A	166	0.5221
FLL	E2	6A	62	1.4064		FLW	E1	1B	100	0.0111		FLA	E3	7A	38	0.5218
FLL	E2	6A	63	1.6146		FLW	E4	1B	64	0.01		FLA	E1	3B	199	0.5215
FLL	E2	6A	64	1.5913		FLW	E1	1B	81	0.0098		FLA	E2	3A	15	0.5209
FLL	E2	6A	65	1.5617		FLW	E2	1B	18	0.0093		FLA	E1	3B	32	0.52
FLL	E2	6A	66	1.6081		FLW	E2	1B	72	0.0093		FLA	E1	6A	6	0.52
FLL	E2	6A	67	1.5822		FLW	E4	1B	102	0.0092		FLA	E1	3B	30	0.5197
FLL	E2	6A	68	1.4805		FLW	E1	1B	85	0.0089		FLA	E1	2D	32	0.5193
FLL	E2	6A	69	1.3153		FLW	E1	1B	103	0.0087		FLA	E2	2D	47	0.5191
FLL	E2	6A	70	1.1366		FLW	E1	1B	65	0.0085		FLA	E3	4B	23	0.5188
FLL	E2	6A	71	1.133		FLW	E1	1B	82	0.0079		FLA	E3	4B	9	0.5164
FLL	E2	6A	72	1.1996		FLW	E4	1B	21	0.0071		FLA	E4	7A	112	0.5154
FLL	E2	6A	73	1.0853		FLW	E2	1B	17	0.0068		FLA	E1	3B	122	0.5153
FLL	E2	6A	74	1.3414		FLW	E3	1B	97	0.0063		FLA	E4	6A	81	0.5147
FLL	E2	6A	75	1.2316		FLW	E1	1B	83	0.0061		FLA	E3	6A	117	0.5146
FLL	E2	6A	76	1.1937		FLW	E3	1B	60	0.0058		FLA	E4	6A	92	0.5133
FLL	E2	6A	77	1.1425		FLW	E4	1B	85	0.0058		FLA	E4	7A	62	0.5129
FLL	E2	6A	78	1.0774		FLW	E2	1B	71	0.0053		FLA	E3	6A	90	0.5126
FLL	E2	6A	79	0.9983		FLW	E1	1B	20	0.0049		FLA	E3	7D	9	0.5121
FLL	E2	6A	80	0.9067		FLW	E1	1B	104	0.0049		FLA	E1	3B	123	0.512
FLL	E2	6A	81	0.805		FLW	E3	1B	59	0.0049		FLA	E1	3B	33	0.5114
FLL	E2	6A	82	0.6972		FLW	E4	1B	106	0.0049		FLA	E1	3B	29	0.5109
FLL	E2	6A	83	0.5877		FLW	E3	1B	100	0.0046		FLA	E4	7A	132	0.5103
FLL	E2	6A	84	0.4819		FLW	E4	1B	103	0.0045		FLA	E2	3A	20	0.5102
FLL	E2	6A	85	0.3841		FLW	E1	1B	70	0.0037		FLA	E2	2D	59	0.5091
FLL	E2	6A	86	0.2977		FLW	E2	1B	83	0.0036		FLA	E4	3A	63	0.5084
FLL	E2	6A	87	0.2244		FLW	E1	1B	106	0.0035		FLA	E3	6A	51	0.5081
FLL	E2	6A	88	0.226		FLW	E3	1B	61	0.0034		FLA	E1	7A	148	0.5079
FLL	E2	6A	89	0.2294		FLW	E1	1B	71	0.0033		FLA	E4	3A	21	0.5075
FLL	E2	6A	90	0.1856		FLW	E2	1B	63	0.0029		FLA	E2	3B	122	0.5073
FLL	E2	6A	91	0.2397		FLW	E1	1B	72	0.0027		FLA	E3	7A	173	0.5066
FLL	E2	6A	92	0.2893		FLW	E4	1B	20	0.0027		FLA	E4	7D	49	0.5064
FLL	E2	6A	93	0.289		FLW	E2	1B	70	0.0024		FLA	E4	6A	96	0.5063
FLL	E2	6A	94	0.265		FLW	E1	1B	73	0.0022		FLA	E1	3B	121	0.5062
FLL	E2	6A	95	0.2125		FLW	E3	1B	96	0.0021		FLA	E3	4B	24	0.5037
FLL	E2	6A	96	0.1848		FLW	E2	1B	74	0.002		FLA	E3	4B	8	0.5017
FLL	E2	6A	97	0.1449		FLW	E1	1B	79	0.0019		FLA	E3	7A	163	0.5013
FLL	E2	6A	98	0.109		FLW	E2	1B	79	0.0019		FLA	E2	3B	11	0.501
FLL	E2	6A	99	0.0866		FLW	E3	1B	92	0.0018		FLA	E2	3B	12	0.5009
FLL	E2	6A	100	0.0632		FLW	E1	1B	61	0.0017		FLA	E1	3B	198	0.5007
FLL	E2	6A	101	0.0408		FLW	E4	1B	104	0.0015		FLA	E3	6A	81	0.5007
FLL	E2	6A	102	0.0217		FLW	E1	1B	105	0.0012		FLA	E4	3B	104	0.4996
FLL	E2	6A	103	0.0081		FLW	E2	1B	69	0.0012		FLA	E4	4B	50	0.4991
FLL	E2	6A	104	0.0013		FLW	E3	1B	69	0.0012		FLA	E4	6A	48	0.4985
FLL	E2	6A	105	0.0014		FLW	E1	1B	60	0.0011		FLA	E2	3A	109	0.4984
FLL	E2	6A	106	0.0074		FLW	E1	1B	84	0.0011		FLA	E1	4B	20	0.4982
FLL	E2	6A	107	0.0185		FLW	E1	1B	62	0.001		FLA	E1	3B	34	0.4975
FLL	E2	6A	108	0.0376		FLW	E1	1B	19	0.0009		FLA	E1	3B	124	0.4974
FLL	E2	6A	109	0.0641		FLW	E2	1B	64	0.0009		FLA	E1	3B	28	0.497
FLL	E2	6A	110	0.0968		FLW	E3	1B	95	0.0008		FLA	E2	3B	128	0.4963
FLL	E2	6A	111	0.1333		FLW	E3	1B	68	0.0007		FLA	E3	7D	37	0.4961
FLL	E2	6A	112	0.1731		FLW	E3	1B	93	0.0007		FLA	E2	7A	126	0.4946
FLL	E2	6A	113	0.252		FLW	E1	1B	69	0.0006		FLA	E3	7D	17	0.4936
FLL	E2	6A	114	0.3425		FLW	E1	1B	74	0.0006		FLA	E3	3B	105	0.4929
FLL	E2	6A	115	0.4389		FLW	E4	1B	19	0.0006		FLA	E4	5A	40	0.4928
FLL	E2	6A	116	0.5313		FLW	E4	1B	83	0.0006		FLA	E3	7A	127	0.4922
FLL	E2	6A	117	0.6107		FLW	E4	1B	105	0.0006		FLA	E1	3A	138	0.4915
FLL	E2	6A	118	0.6032		FLW	E2	1B	62	0.0005		FLA	E4	6A	103	0.4904
FLL	E2	6A	119	0.636		FLW	E3	1B	70	0.0005		FLA	E4	4B	31	0.4903
FLL	E2	6A	120	0.3964		FLW	E3	1B	94	0.0005		FLA	E4	6A	70	0.4901
FLL	E2	6A	121	0.1887		FLW	E3	1B	67	0.0004		FLA	E2	2D	46	0.4883
FLL	E3	6A	0	0.0069		FLW	E3	5A	32	5.5471		FLA	E3	4B	25	0.4879
FLL	E3	6A	1	0.0748		FLW	E2	5A	28	4.7101		FLA	E3	3A	165	0.4876
FLL	E3	6A	2	0.1472		FLW	E4	5A	30	3.9642		FLA	E2	3B	41	0.4874
FLL	E3	6A	3	0.1142		FLW	E1	5A	27	3.7176		FLA	E3	3B	50	0.4864
FLL	E3	6A	4	0.0646		FLW	E4	5A	4	0.7228		FLA	E3	4B	7	0.4864
FLL	E3	6A	5	0.0268		FLW	E4	5A	5	0.695		FLA	E4	7A	33	0.4864
FLL	E3	6A	6	0.0703		FLW	E4	5A	3	0.6387		FLA	E1	3B	120	0.4857
FLL	E3	6A	7	0.1278		FLW	E1	5A	4	0.5928		FLA	E4	5A	22	0.4857
FLL	E3	6A	8	0.0379		FLW	E4	5A	6	0.5729		FLA	E4	3A	62	0.4846
FLL	E3	6A	9	0.0321		FLW	E4	5A	1	0.5433		FLA	E1	7A	149	0.4837
FLL	E3	6A	10	0.0771		FLW	E1	5A	5	0.5385		FLA	E1	6A	13	0.4836
FLL	E3	6A	11	0.1014		FLW	E4	5A	2	0.5282		FLA	E1	6A	88	0.4826
FLL	E3	6A	12	0.0483		FLW	E2	5A	4	0.5081		FLA	E4	7D	48	0.4826
FLL	E3	6A	13	0.1269		FLW	E4	5A	0	0.5075		FLA	E2	3A	149	0.4818
FLL	E3	6A	14	0.1949		FLW	E1	5A	3	0.5041		FLA	E2	6A	33	0.4802
FLL	E3	6A	15	0.2595		FLW	E3	5A	105	0.499		FLA	E2	6A	34	0.4797
FLL	E3	6A	16	0.3244		FLW	E2	5A	3	0.4737		FLA	E2	3A	27	0.4796
FLL	E3	6A	17	0.2728		FLW	E2	5A	5	0.4575		FLA	E2	7A	122	0.4794
FLL	E3	6A	18	0.092		FLW	E3	5A	106	0.4506		FLA	E1	3B	35	0.4791
FLL	E3	6A	19	0.0688		FLW	E4	5A	7	0.4278		FLA	E3	6A	50	0.4791
FLL	E3	6A	20	0.1819		FLW	E2	5A	2	0.4251		FLA	E1	3B	27	0.479
FLL	E3	6A	21	0.212		FLW	E3	5A	104	0.4111		FLA	E2	3B	131	0.4775
FLL	E3	6A	22	0.133		FLW	E3	5A	103	0.407		FLA	E3	2D	39	0.4767
FLL	E3	6A	23	0.0502		FLW	E2	5A	1	0.3956		FLA	E3	3B	3	0.4767
FLL	E3	6A	24	0.0048		FLW	E4	5A	10	0.3949		FLA	E1	3B	197	0.4764
FLL	E3	6A	25	0.0008		FLW	E2	5A	0	0.3948		FLA	E3	3A	164	0.4763
FLL	E3	6A	26	0.0025		FLW	E1	5A	2	0.3932		FLA	E1	2D	33	0.476
FLL	E3	6A	27	0.0163		FLW	E4	5A	11	0.3877		FLA	E2	2D	4	0.4746
FLL	E3	6A	28	0.0269		FLW	E2	5A	11	0.3855		FLA	E3	5A	101	0.4746
FLL	E3	6A	29	0.0162		FLW	E1	5A	6	0.3833		FLA	E2	6A	35	0.4742
FLL	E3	6A	30	0.0037		FLW	E3	5A	102	0.382		FLA	E1	3B	159	0.4734
FLL	E3	6A	31	0.0026		FLW	E4	5A	9	0.378		FLA	E3	7A	164	0.4729
FLL	E3	6A	32	0.0365		FLW	E4	5A	12	0.3675		FLA	E1	6A	44	0.4722
FLL	E3	6A	33	0.109		FLW	E2	5A	12	0.3653		FLA	E3	4B	26	0.4718
FLL	E3	6A	34	0.1325		FLW	E2	5A	10	0.3556		FLA	E4	7A	54	0.4713
FLL	E3	6A	35	0.1571		FLW	E4	5A	13	0.3445		FLA	E3	4B	6	0.4709
FLL	E3	6A	36	0.1862		FLW	E4	5A	8	0.343		FLA	E4	6A	93	0.4699
FLL	E3	6A	37	0.2204		FLW	E2	5A	13	0.3426		FLA	E4	4B	26	0.4696
FLL	E3	6A	38	0.2601		FLW	E3	5A	101	0.341		FLA	E4	4B	27	0.4695
FLL	E3	6A	39	0.3054		FLW	E2	5A	6	0.3398		FLA	E4	3A	16	0.4693
FLL	E3	6A	40	0.3558		FLW	E3	5A	100	0.3201		FLA	E4	4B	25	0.4685
FLL	E3	6A	41	0.4102		FLW	E4	5A	14	0.3188		FLA	E4	4B	28	0.4685
FLL	E3	6A	42	0.4668		FLW	E2	5A	14	0.3173		FLA	E1	2D	46	0.468
FLL	E3	6A	43	0.5234		FLW	E1	5A	1	0.3086		FLA	E1	2D	45	0.4676
FLL	E3	6A	44	0.5773		FLW	E3	5A	96	0.2938		FLA	E1	3A	36	0.4674
FLL	E3	6A	45	0.6263		FLW	E3	5A	95	0.2937		FLA	E2	6A	36	0.4668
FLL	E3	6A	46	0.6686		FLW	E3	5A	97	0.2936		FLA	E3	6A	72	0.4668
FLL	E3	6A	47	0.703		FLW	E3	5A	99	0.2934		FLA	E4	4B	24	0.4661
FLL	E3	6A	48	0.729		FLW	E3	5A	94	0.2932		FLA	E1	2D	47	0.4655
FLL	E3	6A	49	0.7468		FLW	E3	5A	98	0.293		FLA	E1	4B	48	0.4653
FLL	E3	6A	50	0.757		FLW	E3	5A	93	0.2922		FLA	E3	2D	33	0.465
FLL	E3	6A	51	0.7604		FLW	E3	5A	92	0.2907		FLA	E3	3B	71	0.4648
FLL	E3	6A	52	0.7581		FLW	E4	5A	15	0.2906		FLA	E4	3A	26	0.4638
FLL	E3	6A	53	0.7514		FLW	E2	5A	15	0.2896		FLA	E3	7D	38	0.4635
FLL	E3	6A	54	0.7412		FLW	E3	5A	91	0.2885		FLA	E4	4B	23	0.4622
FLL	E3	6A	55	0.7286		FLW	E3	5A	90	0.2856		FLA	E1	2D	44	0.4619
FLL	E3	6A	56	0.8344		FLW	E3	5A	89	0.2818		FLA	E4	5A	41	0.4586
FLL	E3	6A	57	0.9417		FLW	E3	5A	88	0.2772		FLA	E3	7D	8	0.4581
FLL	E3	6A	58	0.7815		FLW	E3	5A	87	0.2715		FLA	E1	3A	137	0.458
FLL	E3	6A	59	0.6693		FLW	E2	5A	9	0.271		FLA	E1	7A	150	0.458
FLL	E3	6A	60	0.6889		FLW	E3	5A	86	0.2648		FLA	E1	3B	26	0.4578
FLL	E3	6A	61	0.6698		FLW	E4	5A	16	0.2601		FLA	E3	6A	116	0.4576
FLL	E3	6A	62	0.6122		FLW	E2	5A	16	0.26		FLA	E1	3B	36	0.4572
FLL	E3	6A	63	0.5275		FLW	E3	5A	85	0.2571		FLA	E2	6A	37	0.4572
FLL	E3	6A	64	0.447		FLW	E3	5A	84	0.2483		FLA	E1	6A	9	0.457
FLL	E3	6A	65	0.4258		FLW	E1	5A	11	0.2457		FLA	E4	4B	22	0.4566
FLL	E3	6A	66	0.4349		FLW	E3	5A	83	0.2384		FLA	E4	7D	47	0.4561
FLL	E3	6A	67	0.4194		FLW	E1	5A	10	0.2342		FLA	E2	5A	99	0.4558
FLL	E3	6A	68	0.3799		FLW	E1	5A	7	0.2334		FLA	E3	4B	27	0.4555
FLL	E3	6A	69	0.3244		FLW	E1	5A	12	0.2325		FLA	E3	4B	5	0.4553
FLL	E3	6A	70	0.1841		FLW	E1	5A	0	0.2307		FLA	E2	5A	98	0.4541
FLL	E3	6A	71	0.1712		FLW	E2	5A	17	0.2289		FLA	E1	4B	19	0.4521
FLL	E3	6A	72	0.3036		FLW	E4	5A	17	0.2281		FLA	E1	2D	43	0.4508
FLL	E3	6A	73	0.3744		FLW	E3	5A	82	0.2276		FLA	E2	2D	60	0.4506
FLL	E3	6A	74	0.4301		FLW	E2	5A	7	0.2219		FLA	E3	6A	82	0.4497
FLL	E3	6A	75	0.3749		FLW	E1	5A	13	0.2175		FLA	E4	4B	21	0.4493
FLL	E3	6A	76	0.3527		FLW	E3	5A	81	0.2159		FLA	E3	3A	74	0.4491
FLL	E3	6A	77	0.3251		FLW	E4	5A	52	0.2115		FLA	E2	5A	97	0.4487
FLL	E3	6A	78	0.2922		FLW	E3	5A	80	0.2035		FLA	E3	3B	10	0.448
FLL	E3	6A	79	0.2546		FLW	E1	5A	14	0.2007		FLA	E1	6A	0	0.4475
FLL	E3	6A	80	0.2136		FLW	E4	5A	51	0.2004		FLA	E1	6A	5	0.447
FLL	E3	6A	81	0.1714		FLW	E1	5A	9	0.1994		FLA	E3	4B	71	0.4459
FLL	E3	6A	82	0.1306		FLW	E2	5A	18	0.1971		FLA	E3	7A	165	0.4459
FLL	E3	6A	83	0.0935		FLW	E4	5A	18	0.1953		FLA	E2	6A	38	0.4451
FLL	E3	6A	84	0.0622		FLW	E3	5A	79	0.1905		FLA	E4	7A	32	0.4449
FLL	E3	6A	85	0.0376		FLW	E4	5A	50	0.1883		FLA	E3	6A	49	0.4445
FLL	E3	6A	86	0.0199		FLW	E1	5A	15	0.1822		FLA	E3	6A	119	0.4444
FLL	E3	6A	87	0.0086		FLW	E2	5A	8	0.1786		FLA	E3	4B	72	0.4442
FLL	E3	6A	88	0.043		FLW	E3	5A	78	0.1772		FLA	E4	7A	113	0.444
FLL	E3	6A	89	0.1263		FLW	E4	5A	49	0.1753		FLA	E4	4B	29	0.4438
FLL	E3	6A	90	0.1893		FLW	E2	5A	19	0.1655		FLA	E3	5A	102	0.4435
FLL	E3	6A	91	0.3321		FLW	E3	5A	77	0.1637		FLA	E4	3A	138	0.4431
FLL	E3	6A	92	0.4944		FLW	E4	5A	19	0.1626		FLA	E3	7A	57	0.4427
FLL	E3	6A	93	0.4039		FLW	E1	5A	16	0.1623		FLA	E2	5A	96	0.4426
FLL	E3	6A	94	0.2392		FLW	E4	5A	48	0.1614		FLA	E2	3A	108	0.4423
FLL	E3	6A	95	0.1003		FLW	E2	5A	105	0.1605		FLA	E2	3B	42	0.4423
FLL	E3	6A	96	0.0285		FLW	E1	5A	8	0.1602		FLA	E3	4B	70	0.4416
FLL	E3	6A	97	0.0006		FLW	E3	5A	76	0.1503		FLA	E1	3B	119	0.4414
FLL	E3	6A	98	0.0134		FLW	E4	5A	47	0.1467		FLA	E3	7A	39	0.4413
FLL	E3	6A	99	0.0266		FLW	E1	5A	99	0.1447		FLA	E4	4B	20	0.4401
FLL	E3	6A	100	0.0455		FLW	E1	5A	98	0.1444		FLA	E3	4B	4	0.44
FLL	E3	6A	101	0.0704		FLW	E1	5A	97	0.1434		FLA	E3	4B	28	0.4394
FLL	E3	6A	102	0.1004		FLW	E1	5A	96	0.1423		FLA	E2	2D	45	0.4388
FLL	E3	6A	103	0.1341		FLW	E1	5A	17	0.1414		FLA	E2	7A	125	0.4386
FLL	E3	6A	104	0.1693		FLW	E1	5A	95	0.1409		FLA	E3	7D	16	0.4384
FLL	E3	6A	105	0.2035		FLW	E1	5A	94	0.1392		FLA	E3	3B	72	0.438
FLL	E3	6A	106	0.2349		FLW	E1	5A	93	0.1372		FLA	E3	3A	73	0.4369
FLL	E3	6A	107	0.2557		FLW	E3	5A	75	0.1371		FLA	E4	7D	62	0.4365
FLL	E3	6A	108	0.2618		FLW	E1	5A	92	0.1349		FLA	E2	5A	95	0.4356
FLL	E3	6A	109	0.2588		FLW	E2	5A	20	0.1349		FLA	E3	3A	163	0.4352
FLL	E3	6A	110	0.2455		FLW	E1	5A	91	0.1323		FLA	E2	2D	8	0.435
FLL	E3	6A	111	0.2229		FLW	E4	5A	46	0.1315		FLA	E2	3A	16	0.4348
FLL	E3	6A	112	0.1882		FLW	E4	5A	20	0.1312		FLA	E1	2D	42	0.4344
FLL	E3	6A	113	0.0933		FLW	E4	5A	53	0.1296		FLA	E1	3B	25	0.4344
FLL	E3	6A	114	0.126		FLW	E1	5A	90	0.1293		FLA	E3	3B	107	0.4344
FLL	E3	6A	115	0.1589		FLW	E1	5A	100	0.129		FLA	E1	3B	37	0.4331
FLL	E3	6A	116	0.1873		FLW	E2	5A	99	0.1279		FLA	E3	7A	172	0.4328
FLL	E3	6A	117	0.2082		FLW	E2	5A	98	0.1278		FLA	E4	3A	137	0.4325
FLL	E3	6A	118	0.1406		FLW	E2	5A	97	0.1273		FLA	E2	3B	126	0.4325
FLL	E3	6A	119	0.1103		FLW	E2	5A	96	0.1266		FLA	E4	7A	118	0.4315
FLL	E3	6A	120	0.0222		FLW	E1	5A	89	0.1259		FLA	E1	7A	151	0.4311
FLL	E3	6A	121	0.004		FLW	E2	5A	95	0.1258		FLA	E3	3B	102	0.431
FLL	E4	6A	0	0.2024		FLW	E2	5A	94	0.1247		FLA	E3	4B	69	0.4308
FLL	E4	6A	1	0.2585		FLW	E3	5A	74	0.1243		FLA	E2	6A	39	0.4302
FLL	E4	6A	2	0.2483		FLW	E2	5A	93	0.1233		FLA	E1	3B	196	0.4297
FLL	E4	6A	3	0.2463		FLW	E1	5A	88	0.122		FLA	E1	3A	147	0.429
FLL	E4	6A	4	0.2091		FLW	E2	5A	92	0.1216		FLA	E4	4B	19	0.429
FLL	E4	6A	5	0.1644		FLW	E1	5A	18	0.1201		FLA	E4	4B	51	0.4288
FLL	E4	6A	6	0.1191		FLW	E2	5A	91	0.1196		FLA	E2	5A	94	0.4277
FLL	E4	6A	7	0.1237		FLW	E1	5A	87	0.1178		FLA	E3	6A	63	0.4277
FLL	E4	6A	8	0.1838		FLW	E2	5A	90	0.1173		FLA	E1	3B	158	0.4272
FLL	E4	6A	9	0.0558		FLW	E4	5A	45	0.116		FLA	E4	7D	46	0.427
FLL	E4	6A	10	0.1506		FLW	E2	5A	89	0.1145		FLA	E3	7D	39	0.4265
FLL	E4	6A	11	0.1641		FLW	E1	5A	86	0.1131		FLA	E3	4B	3	0.4251
FLL	E4	6A	12	0.0905		FLW	E3	5A	73	0.1121		FLA	E3	7A	183	0.4247
FLL	E4	6A	13	0.1083		FLW	E2	5A	88	0.1114		FLA	E1	2D	34	0.4245
FLL	E4	6A	14	0.0736		FLW	E2	5A	100	0.1087		FLA	E1	3B	105	0.4244
FLL	E4	6A	15	0.0581		FLW	E1	5A	85	0.108		FLA	E4	5A	42	0.4223
FLL	E4	6A	16	0.0568		FLW	E2	5A	87	0.1078		FLA	E2	3A	28	0.4219
FLL	E4	6A	17	0.0682		FLW	E1	5A	101	0.1073		FLA	E2	3B	154	0.4218
FLL	E4	6A	18	0.1		FLW	E2	5A	21	0.1063		FLA	E4	3A	61	0.4214
FLL	E4	6A	19	0.0952		FLW	E2	5A	106	0.1047		FLA	E3	3B	108	0.4211
FLL	E4	6A	20	0.1067		FLW	E2	5A	86	0.1038		FLA	E3	7A	166	0.4202
FLL	E4	6A	21	0.0552		FLW	E4	5A	99	0.103		FLA	E4	5A	21	0.4201
FLL	E4	6A	22	0.0028		FLW	E1	5A	84	0.1025		FLA	E1	3A	136	0.4194
FLL	E4	6A	23	0.0189		FLW	E4	5A	21	0.102		FLA	E2	5A	93	0.4189
FLL	E4	6A	24	0.0511		FLW	E3	5A	0	0.1006		FLA	E1	7A	181	0.4177
FLL	E4	6A	25	0.0124		FLW	E3	5A	72	0.1006		FLA	E3	6A	73	0.4168
FLL	E4	6A	26	0.0006		FLW	E4	5A	44	0.1005		FLA	E4	7A	116	0.4167
FLL	E4	6A	27	0.0124		FLW	E2	5A	85	0.0993		FLA	E4	3B	106	0.4163
FLL	E4	6A	28	0.0006		FLW	E4	5A	98	0.0993		FLA	E4	4B	18	0.4161
FLL	E4	6A	29	0.0057		FLW	E1	5A	19	0.0989		FLA	E4	3A	136	0.4157
FLL	E4	6A	30	0.0126		FLW	E1	5A	83	0.0967		FLA	E3	3B	62	0.4156
FLL	E4	6A	31	0.0131		FLW	E2	5A	101	0.0965		FLA	E2	3B	148	0.4151
FLL	E4	6A	32	0.0021		FLW	E1	5A	105	0.096		FLA	E3	3A	72	0.415
FLL	E4	6A	33	0.0017		FLW	E4	5A	97	0.0946		FLA	E1	6A	87	0.4143
FLL	E4	6A	34	0.0021		FLW	E2	5A	84	0.0944		FLA	E1	2D	41	0.4135
FLL	E4	6A	35	0.0022		FLW	E2	5A	102	0.0942		FLA	E3	4B	68	0.4132
FLL	E4	6A	36	0.0022		FLW	E3	5A	4	0.0913		FLA	E3	7A	61	0.4131
FLL	E4	6A	37	0.0023		FLW	E1	5A	82	0.0907		FLA	E2	3B	155	0.4125
FLL	E4	6A	38	0.0023		FLW	E3	5A	71	0.0899		FLA	E2	6A	40	0.4123
FLL	E4	6A	39	0.0024		FLW	E4	5A	96	0.0896		FLA	E4	7A	115	0.4122
FLL	E4	6A	40	0.0024		FLW	E2	5A	83	0.0892		FLA	E1	3A	165	0.4109
FLL	E4	6A	41	0.0025		FLW	E2	5A	103	0.089		FLA	E3	4B	2	0.4108
FLL	E4	6A	42	0.0025		FLW	E1	5A	102	0.088		FLA	E1	3B	24	0.4099
FLL	E4	6A	43	0.0025		FLW	E4	5A	43	0.0853		FLA	E3	3B	73	0.4095
FLL	E4	6A	44	0.0025		FLW	E1	5A	81	0.0844		FLA	E1	6A	103	0.4093
FLL	E4	6A	45	0.0025		FLW	E4	5A	95	0.0844		FLA	E2	5A	92	0.409
FLL	E4	6A	46	0.0025		FLW	E2	5A	82	0.0836		FLA	E2	7A	120	0.4082
FLL	E4	6A	47	0.0024		FLW	E2	5A	104	0.0812		FLA	E4	7A	117	0.408
FLL	E4	6A	48	0.0023		FLW	E2	5A	22	0.0805		FLA	E1	3B	38	0.4078
FLL	E4	6A	49	0.0023		FLW	E3	5A	70	0.08		FLA	E1	2D	50	0.4069
FLL	E4	6A	50	0.0022		FLW	E4	5A	94	0.0789		FLA	E1	4B	18	0.406
FLL	E4	6A	51	0.0021		FLW	E1	5A	20	0.0787		FLA	E3	6A	48	0.4048
FLL	E4	6A	52	0.002		FLW	E1	5A	80	0.078		FLA	E1	6A	4	0.4042
FLL	E4	6A	53	0.0019		FLW	E2	5A	81	0.0778		FLA	E4	7A	31	0.4034
FLL	E4	6A	54	0.0018		FLW	E2	5A	52	0.0773		FLA	E1	7A	152	0.4031
FLL	E4	6A	55	0.0017		FLW	E4	5A	22	0.0758		FLA	E2	3B	121	0.4027
FLL	E4	6A	56	0.0009		FLW	E4	5A	93	0.0732		FLA	E3	6A	89	0.4025
FLL	E4	6A	57	0.0044		FLW	E2	5A	51	0.0726		FLA	E1	3B	104	0.4021
FLL	E4	6A	58	0.0006		FLW	E3	5A	3	0.0723		FLA	E2	3B	43	0.4021
FLL	E4	6A	59	0.0008		FLW	E2	5A	80	0.0718		FLA	E4	3A	17	0.4019
FLL	E4	6A	60	0.0007		FLW	E1	5A	79	0.0715		FLA	E4	4B	17	0.4014
FLL	E4	6A	61	0.0024		FLW	E3	5A	69	0.0709		FLA	E4	6A	47	0.4011
FLL	E4	6A	62	0.0056		FLW	E4	5A	42	0.0708		FLA	E3	7D	7	0.3996
FLL	E4	6A	63	0.01		FLW	E4	5A	100	0.0687		FLA	E3	5A	103	0.3988
FLL	E4	6A	64	4.4895		FLW	E1	5A	103	0.0678		FLA	E2	3A	150	0.3986
FLL	E4	6A	65	0.0006		FLW	E4	5A	57	0.0678		FLA	E2	5A	91	0.3979
FLL	E4	6A	66	0.0006		FLW	E2	5A	50	0.0676		FLA	E2	3B	129	0.3973
FLL	E4	6A	67	0.0006		FLW	E4	5A	92	0.0673		FLA	E3	4B	1	0.397
FLL	E4	6A	68	0.0006		FLW	E2	5A	79	0.0657		FLA	E4	3A	27	0.3969
FLL	E4	6A	69	0.0006		FLW	E1	5A	78	0.0651		FLA	E4	7A	114	0.396
FLL	E4	6A	70	0.0007		FLW	E4	5A	58	0.0646		FLA	E3	7A	167	0.3959
FLL	E4	6A	71	0.0006		FLW	E3	5A	68	0.0627		FLA	E4	7D	45	0.3956
FLL	E4	6A	72	0.0082		FLW	E3	5A	5	0.0625		FLA	E3	6A	83	0.3953
FLL	E4	6A	73	0.0022		FLW	E2	5A	49	0.0621		FLA	E3	3B	61	0.3938
FLL	E4	6A	74	0.0188		FLW	E4	5A	59	0.0613		FLA	E4	6A	82	0.3934
FLL	E4	6A	75	0.0275		FLW	E4	5A	91	0.0612		FLA	E3	7A	182	0.3929
FLL	E4	6A	76	0.024		FLW	E4	5A	56	0.0605		FLA	E1	6A	23	0.3928
FLL	E4	6A	77	0.0202		FLW	E1	5A	21	0.06		FLA	E4	3A	135	0.3924
FLL	E4	6A	78	0.0162		FLW	E2	5A	78	0.0596		FLA	E2	2D	61	0.3918
FLL	E4	6A	79	0.0122		FLW	E4	5A	105	0.0596		FLA	E4	7A	55	0.3914
FLL	E4	6A	80	0.0083		FLW	E1	5A	77	0.0588		FLA	E2	6A	41	0.3912
FLL	E4	6A	81	0.0051		FLW	E2	5A	23	0.0582		FLA	E4	3A	20	0.3907
FLL	E4	6A	82	0.0026		FLW	E4	5A	60	0.0578		FLA	E1	4B	49	0.3907
FLL	E4	6A	83	0.0011		FLW	E4	5A	41	0.0573		FLA	E1	2D	51	0.3903
FLL	E4	6A	84	0.0006		FLW	E2	5A	48	0.0563		FLA	E3	2D	32	0.3902
FLL	E4	6A	85	0.001		FLW	E3	5A	67	0.0553		FLA	E3	4B	67	0.3894
FLL	E4	6A	86	0.0022		FLW	E4	5A	90	0.055		FLA	E3	3A	166	0.3891
FLL	E4	6A	87	0.0038		FLW	E1	5A	55	0.0542		FLA	E1	2D	40	0.3889
FLL	E4	6A	88	0.0021		FLW	E4	5A	61	0.0542		FLA	E1	6A	43	0.3885
FLL	E4	6A	89	0.0257		FLW	E2	5A	77	0.0536		FLA	E2	3B	130	0.3882
FLL	E4	6A	90	0.0508		FLW	E4	5A	23	0.0534		FLA	E1	6A	24	0.3882
FLL	E4	6A	91	0.1904		FLW	E1	5A	76	0.0527		FLA	E3	6A	95	0.3881
FLL	E4	6A	92	0.3857		FLW	E3	5A	2	0.0511		FLA	E2	3A	107	0.3872
FLL	E4	6A	93	0.3376		FLW	E4	5A	62	0.0503		FLA	E3	4B	73	0.3871
FLL	E4	6A	94	0.2154		FLW	E2	5A	47	0.0502		FLA	E4	2D	35	0.3863
FLL	E4	6A	95	0.1616		FLW	E4	5A	89	0.0487		FLA	E2	6A	32	0.386
FLL	E4	6A	96	0.1807		FLW	E3	5A	66	0.0486		FLA	E3	7D	40	0.3859
FLL	E4	6A	97	0.1789		FLW	E1	5A	104	0.0485		FLA	E2	5A	90	0.3857
FLL	E4	6A	98	0.1599		FLW	E4	5A	101	0.048		FLA	E2	2D	44	0.3851
FLL	E4	6A	99	0.1408		FLW	E2	5A	76	0.0479		FLA	E3	3A	71	0.3851
FLL	E4	6A	100	0.1174		FLW	E4	5A	54	0.0476		FLA	E4	4B	16	0.3851
FLL	E4	6A	101	0.0907		FLW	E1	5A	75	0.0469		FLA	E1	3B	23	0.385
FLL	E4	6A	102	0.0631		FLW	E4	5A	63	0.0463		FLA	E3	3B	106	0.385
FLL	E4	6A	103	0.0378		FLW	E4	5A	40	0.045		FLA	E1	6A	12	0.3849
FLL	E4	6A	104	0.0183		FLW	E2	5A	46	0.0439		FLA	E4	5A	43	0.3846
FLL	E4	6A	105	0.0061		FLW	E1	5A	22	0.0436		FLA	E3	4B	0	0.384
FLL	E4	6A	106	0.0009		FLW	E3	5A	65	0.0427		FLA	E3	6A	115	0.3834
FLL	E4	6A	107	0.0015		FLW	E2	5A	75	0.0424		FLA	E1	3A	37	0.383
FLL	E4	6A	108	0.0089		FLW	E4	5A	88	0.0424		FLA	E1	3B	39	0.3823
FLL	E4	6A	109	0.0242		FLW	E1	5A	106	0.0423		FLA	E3	3B	4	0.381
FLL	E4	6A	110	0.0471		FLW	E4	5A	64	0.0422		FLA	E3	3B	74	0.3795
FLL	E4	6A	111	0.0758		FLW	E1	5A	74	0.0415		FLA	E2	3B	150	0.3793
FLL	E4	6A	112	0.1033		FLW	E2	5A	24	0.0396		FLA	E4	6A	104	0.3792
FLL	E4	6A	113	0.0661		FLW	E4	5A	102	0.0395		FLA	E2	7A	124	0.3787
FLL	E4	6A	114	0.1078		FLW	E4	5A	65	0.038		FLA	E3	3B	47	0.3785
FLL	E4	6A	115	0.1576		FLW	E2	5A	45	0.0375		FLA	E2	2D	5	0.3782
FLL	E4	6A	116	0.2102		FLW	E3	5A	64	0.0374		FLA	E3	5A	105	0.3775
FLL	E4	6A	117	0.2593		FLW	E2	5A	74	0.0372		FLA	E3	2D	40	0.377
FLL	E4	6A	118	0.0603		FLW	E1	5A	73	0.0364		FLA	E1	3A	135	0.3766
FLL	E4	6A	119	0.0286		FLW	E4	5A	87	0.0363		FLA	E3	7A	126	0.3757
FLL	E4	6A	120	0.0063		FLW	E4	5A	24	0.0351		FLA	E4	3A	57	0.3749
FLL	E4	6A	121	0.0024		FLW	E4	5A	39	0.0342		FLA	E2	3B	153	0.3749
FLL	E1	7A	0	0.0072		FLW	E4	5A	66	0.0337		FLA	E3	5A	100	0.3746
FLL	E1	7A	1	0.0011		FLW	E3	5A	63	0.0328		FLA	E3	3A	53	0.3744
FLL	E1	7A	2	0.0052		FLW	E3	5A	1	0.0325		FLA	E1	7A	153	0.3744
FLL	E1	7A	3	0.0009		FLW	E2	5A	73	0.0324		FLA	E3	6A	67	0.374
FLL	E1	7A	4	0.0134		FLW	E1	5A	72	0.0317		FLA	E3	3B	64	0.3731
FLL	E1	7A	5	0.0471		FLW	E2	5A	44	0.0313		FLA	E3	7A	168	0.3731
FLL	E1	7A	6	0.1044		FLW	E4	5A	106	0.0311		FLA	E3	3A	162	0.3729
FLL	E1	7A	7	0.1844		FLW	E4	5A	103	0.0305		FLA	E3	7A	184	0.3727
FLL	E1	7A	8	0.2825		FLW	E4	5A	86	0.0303		FLA	E4	3A	60	0.3723
FLL	E1	7A	9	0.3916		FLW	E1	5A	23	0.0297		FLA	E2	5A	89	0.3722
FLL	E1	7A	10	0.5038		FLW	E4	5A	67	0.0293		FLA	E3	3B	63	0.3717
FLL	E1	7A	11	0.6123		FLW	E3	5A	62	0.0287		FLA	E3	6A	96	0.3716
FLL	E1	7A	12	0.7348		FLW	E2	5A	72	0.028		FLA	E4	6A	91	0.3701
FLL	E1	7A	13	0.8063		FLW	E1	5A	71	0.0274		FLA	E3	7A	40	0.3688
FLL	E1	7A	14	0.9911		FLW	E3	5A	54	0.027		FLA	E3	6A	68	0.3679
FLL	E1	7A	15	0.8413		FLW	E2	5A	53	0.0267		FLA	E4	4B	15	0.3674
FLL	E1	7A	16	0.8582		FLW	E2	5A	43	0.0253		FLA	E3	3B	46	0.3673
FLL	E1	7A	17	0.8608		FLW	E3	5A	61	0.0251		FLA	E2	6A	42	0.3671
FLL	E1	7A	18	0.8625		FLW	E4	5A	68	0.0251		FLA	E3	3B	109	0.3666
FLL	E1	7A	19	0.8633		FLW	E2	5A	25	0.0249		FLA	E4	6A	94	0.3664
FLL	E1	7A	20	0.8626		FLW	E4	5A	38	0.0249		FLA	E2	3B	44	0.3663
FLL	E1	7A	21	0.8605		FLW	E4	5A	85	0.0246		FLA	E4	7A	179	0.3662
FLL	E1	7A	22	0.8563		FLW	E2	5A	71	0.024		FLA	E2	3B	125	0.3647
FLL	E1	7A	23	0.85		FLW	E1	5A	70	0.0235		FLA	E1	6A	19	0.3642
FLL	E1	7A	24	0.8411		FLW	E1	5A	30	0.023		FLA	E4	3A	134	0.3631
FLL	E1	7A	25	0.8293		FLW	E3	5A	60	0.0219		FLA	E4	7A	30	0.3624
FLL	E1	7A	26	0.8142		FLW	E4	5A	104	0.0218		FLA	E1	3B	157	0.3622
FLL	E1	7A	27	0.7958		FLW	E1	5A	31	0.0214		FLA	E4	7D	44	0.3622
FLL	E1	7A	28	0.7739		FLW	E4	5A	25	0.021		FLA	E3	2D	31	0.3621
FLL	E1	7A	29	0.7483		FLW	E4	5A	69	0.0209		FLA	E2	3B	136	0.3621
FLL	E1	7A	30	0.7193		FLW	E2	5A	70	0.0204		FLA	E1	2D	39	0.3619
FLL	E1	7A	31	0.687		FLW	E1	5A	69	0.0201		FLA	E2	3A	29	0.3618
FLL	E1	7A	32	0.6518		FLW	E1	5A	32	0.0198		FLA	E4	3B	103	0.3614
FLL	E1	7A	33	0.6143		FLW	E2	5A	42	0.0197		FLA	E3	6A	47	0.361
FLL	E1	7A	34	0.5749		FLW	E4	5A	84	0.0193		FLA	E1	4B	17	0.3607
FLL	E1	7A	35	0.5345		FLW	E3	5A	59	0.0192		FLA	E1	3B	22	0.3605
FLL	E1	7A	36	0.4936		FLW	E1	5A	24	0.0187		FLA	E3	4B	66	0.3604
FLL	E1	7A	37	0.4529		FLW	E1	5A	33	0.0181		FLA	E1	2D	35	0.3602
FLL	E1	7A	38	0.4131		FLW	E2	5A	55	0.0178		FLA	E1	6A	22	0.3588
FLL	E1	7A	39	0.3747		FLW	E2	5A	69	0.0173		FLA	E1	3B	40	0.3574
FLL	E1	7A	40	0.3381		FLW	E4	5A	37	0.0173		FLA	E2	5A	88	0.3574
FLL	E1	7A	41	0.3037		FLW	E1	5A	68	0.017		FLA	E3	6A	66	0.3571
FLL	E1	7A	42	0.2717		FLW	E3	5A	58	0.0168		FLA	E2	3A	17	0.3567
FLL	E1	7A	43	0.2421		FLW	E4	5A	70	0.0168		FLA	E1	7A	118	0.3566
FLL	E1	7A	44	0.2151		FLW	E1	5A	34	0.0163		FLA	E1	3B	10	0.3562
FLL	E1	7A	45	0.1906		FLW	E3	5A	6	0.0159		FLA	E3	3B	45	0.3548
FLL	E1	7A	46	0.1685		FLW	E2	5A	41	0.0147		FLA	E2	3B	149	0.3546
FLL	E1	7A	47	0.1487		FLW	E3	5A	57	0.0147		FLA	E4	5A	20	0.3546
FLL	E1	7A	48	0.1062		FLW	E4	5A	83	0.0146		FLA	E4	4B	52	0.3539
FLL	E1	7A	49	0.0613		FLW	E2	5A	68	0.0145		FLA	E3	3B	6	0.3529
FLL	E1	7A	50	0.0274		FLW	E1	5A	35	0.0144		FLA	E3	7A	169	0.3517
FLL	E1	7A	51	0.0551		FLW	E1	5A	67	0.0144		FLA	E1	3B	128	0.3505
FLL	E1	7A	52	0.1344		FLW	E2	5A	26	0.014		FLA	E4	4B	30	0.3505
FLL	E1	7A	53	0.2664		FLW	E3	5A	56	0.0138		FLA	E3	7A	181	0.3501
FLL	E1	7A	54	0.3324		FLW	E4	5A	71	0.013		FLA	E3	3A	70	0.3498
FLL	E1	7A	55	0.2166		FLW	E3	5A	30	0.0129		FLA	E3	7A	58	0.3498
FLL	E1	7A	56	0.1313		FLW	E3	5A	31	0.0129		FLA	E1	2D	52	0.3493
FLL	E1	7A	57	0.08		FLW	E3	5A	32	0.0128		FLA	E1	7D	63	0.3491
FLL	E1	7A	58	0.0155		FLW	E3	5A	33	0.0127		FLA	E2	3B	140	0.3487
FLL	E1	7A	59	0.1532		FLW	E1	5A	36	0.0126		FLA	E4	4B	14	0.3487
FLL	E1	7A	60	0.1767		FLW	E3	5A	34	0.0125		FLA	E1	6A	3	0.3487
FLL	E1	7A	61	0.2529		FLW	E3	5A	35	0.0122		FLA	E2	3B	152	0.3483
FLL	E1	7A	62	0.0757		FLW	E2	5A	67	0.0121		FLA	E3	3B	75	0.3481
FLL	E1	7A	63	0.0323		FLW	E1	5A	66	0.012		FLA	E3	7A	171	0.348
FLL	E1	7A	64	0.0129		FLW	E3	5A	36	0.0119		FLA	E1	6A	27	0.3479
FLL	E1	7A	65	0.0343		FLW	E1	5A	29	0.0115		FLA	E3	3A	75	0.3477
FLL	E1	7A	66	0.0625		FLW	E3	5A	37	0.0115		FLA	E1	3A	158	0.3475
FLL	E1	7A	67	0.0608		FLW	E4	5A	36	0.0113		FLA	E4	3A	145	0.3468
FLL	E1	7A	68	0.05		FLW	E3	5A	38	0.011		FLA	E4	5A	44	0.3465
FLL	E1	7A	69	0.0381		FLW	E4	5A	26	0.011		FLA	E4	7D	13	0.346
FLL	E1	7A	70	0.0849		FLW	E1	5A	37	0.0107		FLA	E3	3B	51	0.3455
FLL	E1	7A	71	0.1925		FLW	E1	5A	25	0.0105		FLA	E1	7A	154	0.3454
FLL	E1	7A	72	0.335		FLW	E2	5A	40	0.0105		FLA	E4	5A	0	0.345
FLL	E1	7A	73	0.1634		FLW	E3	5A	39	0.0104		FLA	E3	5A	104	0.3437
FLL	E1	7A	74	0.0349		FLW	E4	5A	82	0.0103		FLA	E1	3B	118	0.3429
FLL	E1	7A	75	0.008		FLW	E1	5A	65	0.01		FLA	E3	7D	41	0.3427
FLL	E1	7A	76	0.029		FLW	E2	5A	66	0.01		FLA	E3	3A	76	0.3416
FLL	E1	7A	77	5.2241		FLW	E3	5A	53	0.01		FLA	E2	5A	87	0.3414
FLL	E1	7A	78	5.9107		FLW	E1	5A	54	0.0099		FLA	E3	3B	44	0.3408
FLL	E1	7A	79	0.0007		FLW	E3	5A	40	0.0098		FLA	E3	6A	69	0.3405
FLL	E1	7A	80	0.001		FLW	E4	5A	72	0.0096		FLA	E4	3A	18	0.3404
FLL	E1	7A	81	0.0014		FLW	E3	5A	41	0.009		FLA	E3	6A	84	0.3402
FLL	E1	7A	82	0.0423		FLW	E1	5A	38	0.0089		FLA	E2	6A	43	0.34
FLL	E1	7A	83	0.0014		FLW	E1	5A	64	0.0083		FLA	E3	7D	6	0.3399
FLL	E1	7A	84	0.0157		FLW	E3	5A	42	0.0083		FLA	E3	3A	78	0.3378
FLL	E1	7A	85	0.0266		FLW	E2	5A	65	0.0082		FLA	E1	3B	21	0.337
FLL	E1	7A	86	0.0161		FLW	E3	5A	29	0.0082		FLA	E3	6A	64	0.3356
FLL	E1	7A	87	0.008		FLW	E3	5A	43	0.0075		FLA	E1	3A	57	0.3353
FLL	E1	7A	88	0.0049		FLW	E3	5A	8	0.0073		FLA	E1	3A	148	0.3353
FLL	E1	7A	89	0.0048		FLW	E1	5A	39	0.0072		FLA	E2	3B	45	0.3345
FLL	E1	7A	90	0.0046		FLW	E2	5A	39	0.007		FLA	E2	3A	106	0.3339
FLL	E1	7A	91	0.0045		FLW	E1	5A	63	0.0068		FLA	E1	2D	38	0.3338
FLL	E1	7A	92	0.0043		FLW	E4	5A	35	0.0068		FLA	E1	3B	41	0.3336
FLL	E1	7A	93	0.0041		FLW	E4	5A	81	0.0068		FLA	E3	6A	71	0.3324
FLL	E1	7A	94	0.0039		FLW	E2	5A	64	0.0067		FLA	E4	7D	14	0.3323
FLL	E1	7A	95	0.0036		FLW	E3	5A	44	0.0067		FLA	E2	4B	60	0.332
FLL	E1	7A	96	0.0034		FLW	E2	5A	27	0.0066		FLA	E3	7A	170	0.3318
FLL	E1	7A	97	0.0031		FLW	E4	5A	73	0.0066		FLA	E2	3B	156	0.3312
FLL	E1	7A	98	0.0028		FLW	E4	5A	55	0.0064		FLA	E1	3A	134	0.3307
FLL	E1	7A	99	0.0025		FLW	E3	5A	45	0.0059		FLA	E1	7D	13	0.3304
FLL	E1	7A	100	0.0022		FLW	E1	5A	40	0.0056		FLA	E3	3B	60	0.3303
FLL	E1	7A	101	0.002		FLW	E1	5A	62	0.0056		FLA	E1	3B	54	0.3302
FLL	E1	7A	102	0.0017		FLW	E2	5A	63	0.0054		FLA	E4	4B	13	0.3292
FLL	E1	7A	103	0.0014		FLW	E3	5A	46	0.0052		FLA	E3	6A	97	0.3292
FLL	E1	7A	104	0.0012		FLW	E1	5A	26	0.0049		FLA	E2	2D	43	0.329
FLL	E1	7A	105	0.001		FLW	E1	5A	56	0.0048		FLA	E4	3A	133	0.3289
FLL	E1	7A	106	0.0009		FLW	E1	5A	61	0.0045		FLA	E2	6A	98	0.3288
FLL	E1	7A	107	0.0007		FLW	E2	5A	30	0.0045		FLA	E3	4B	65	0.3279
FLL	E1	7A	108	0.0006		FLW	E3	5A	47	0.0045		FLA	E3	7A	180	0.3273
FLL	E1	7A	109	0.0006		FLW	E4	5A	27	0.0045		FLA	E4	7D	43	0.3272
FLL	E1	7A	110	0.0005		FLW	E2	5A	29	0.0044		FLA	E4	3A	28	0.3267
FLL	E1	7A	111	0.0005		FLW	E2	5A	38	0.0043		FLA	E1	7A	117	0.3255
FLL	E1	7A	112	0.0005		FLW	E2	5A	62	0.0043		FLA	E3	3B	43	0.3251
FLL	E1	7A	113	0.0005		FLW	E1	5A	41	0.0041		FLA	E1	7D	14	0.3246
FLL	E1	7A	114	0.0005		FLW	E4	5A	74	0.0041		FLA	E2	4B	59	0.3245
FLL	E1	7A	115	0.0014		FLW	E4	5A	80	0.004		FLA	E1	7D	12	0.3244
FLL	E1	7A	116	0.0044		FLW	E3	5A	48	0.0038		FLA	E3	2D	30	0.3243
FLL	E1	7A	117	0.0094		FLW	E1	5A	60	0.0037		FLA	E1	7A	116	0.3243
FLL	E1	7A	118	0.0179		FLW	E1	5A	52	0.0036		FLA	E2	5A	86	0.3241
FLL	E1	7A	119	0.0459		FLW	E4	5A	34	0.0036		FLA	E4	5A	105	0.3232
FLL	E1	7A	120	0.0865		FLW	E2	5A	61	0.0035		FLA	E4	7A	29	0.3228
FLL	E1	7A	121	0.135		FLW	E3	5A	49	0.0033		FLA	E3	6A	65	0.3226
FLL	E1	7A	122	0.1354		FLW	E2	5A	31	0.0032		FLA	E4	5A	104	0.3216
FLL	E1	7A	123	0.1585		FLW	E1	5A	59	0.003		FLA	E3	3A	69	0.3209
FLL	E1	7A	124	0.1806		FLW	E1	5A	42	0.0029		FLA	E3	3A	77	0.3206
FLL	E1	7A	125	0.2023		FLW	E1	5A	51	0.0028		FLA	E2	7A	123	0.3199
FLL	E1	7A	126	0.2217		FLW	E3	5A	50	0.0028		FLA	E3	4B	30	0.3192
FLL	E1	7A	127	0.237		FLW	E2	5A	60	0.0027		FLA	E1	6A	95	0.3189
FLL	E1	7A	128	0.2469		FLW	E1	5A	58	0.0024		FLA	E2	3A	151	0.3173
FLL	E1	7A	129	0.2505		FLW	E3	5A	9	0.0024		FLA	E4	3A	58	0.3173
FLL	E1	7A	130	0.2361		FLW	E3	5A	51	0.0024		FLA	E3	3B	7	0.317
FLL	E1	7A	131	0.1166		FLW	E2	5A	37	0.0023		FLA	E1	4B	16	0.3167
FLL	E1	7A	132	0.1006		FLW	E2	5A	59	0.0022		FLA	E3	3B	101	0.3162
FLL	E1	7A	133	0.0904		FLW	E4	5A	75	0.0022		FLA	E1	7A	155	0.3162
FLL	E1	7A	134	0.08		FLW	E2	5A	32	0.0021		FLA	E3	3B	76	0.3155
FLL	E1	7A	135	0.0694		FLW	E4	5A	79	0.0021		FLA	E3	3B	8	0.3151
FLL	E1	7A	136	0.0589		FLW	E1	5A	43	0.002		FLA	E1	3B	20	0.3148
FLL	E1	7A	137	0.0485		FLW	E1	5A	50	0.002		FLA	E1	7D	11	0.3146
FLL	E1	7A	138	0.0384		FLW	E1	5A	57	0.002		FLA	E3	6A	46	0.3143
FLL	E1	7A	139	0.0289		FLW	E3	5A	52	0.002		FLA	E1	6A	42	0.3119
FLL	E1	7A	140	0.0202		FLW	E1	5A	27	0.0018		FLA	E1	3B	42	0.3113
FLL	E1	7A	141	0.0127		FLW	E2	5A	58	0.0017		FLA	E2	6A	44	0.3105
FLL	E1	7A	142	0.0066		FLW	E4	5A	33	0.0016		FLA	E1	7A	115	0.3105
FLL	E1	7A	143	0.0024		FLW	E1	5A	49	0.0014		FLA	E3	3B	110	0.3103
FLL	E1	7A	144	0.0006		FLW	E1	5A	44	0.0013		FLA	E4	5A	2	0.3099
FLL	E1	7A	145	0.0015		FLW	E2	5A	57	0.0013		FLA	E1	2D	53	0.3097
FLL	E1	7A	146	0.0057		FLW	E4	5A	29	0.0013		FLA	E4	4B	12	0.3094
FLL	E1	7A	147	0.0136		FLW	E2	5A	33	0.0012		FLA	E4	5A	45	0.3086
FLL	E1	7A	148	0.0255		FLW	E2	5A	36	0.0012		FLA	E1	3B	129	0.3085
FLL	E1	7A	149	0.0417		FLW	E4	5A	30	0.0012		FLA	E1	4B	50	0.3085
FLL	E1	7A	150	0.0625		FLW	E4	5A	76	0.001		FLA	E1	3A	38	0.3084
FLL	E1	7A	151	0.0878		FLW	E1	5A	48	0.0009		FLA	E3	3A	81	0.3082
FLL	E1	7A	152	0.1174		FLW	E3	5A	11	0.0009		FLA	E4	6A	46	0.3082
FLL	E1	7A	153	0.1508		FLW	E3	5A	12	0.0009		FLA	E3	3B	42	0.3076
FLL	E1	7A	154	0.1877		FLW	E3	5A	13	0.0009		FLA	E4	5A	1	0.3073
FLL	E1	7A	155	0.2271		FLW	E3	5A	14	0.0009		FLA	E4	3A	56	0.3068
FLL	E1	7A	156	0.2685		FLW	E3	5A	15	0.0009		FLA	E3	6A	120	0.3066
FLL	E1	7A	157	0.311		FLW	E3	5A	16	0.0009		FLA	E2	3B	46	0.3064
FLL	E1	7A	158	0.3537		FLW	E4	5A	78	0.0009		FLA	E3	7A	56	0.3058
FLL	E1	7A	159	0.3962		FLW	E1	5A	45	0.0008		FLA	E2	5A	85	0.3057
FLL	E1	7A	160	0.4376		FLW	E3	5A	17	0.0008		FLA	E1	2D	37	0.3055
FLL	E1	7A	161	0.4775		FLW	E3	5A	18	0.0008		FLA	E1	3A	159	0.3053
FLL	E1	7A	162	0.5155		FLW	E3	5A	19	0.0008		FLA	E3	3A	80	0.3049
FLL	E1	7A	163	0.5515		FLW	E3	5A	20	0.0008		FLA	E3	7A	41	0.3048
FLL	E1	7A	164	0.5852		FLW	E1	5A	47	0.0007		FLA	E1	3A	164	0.3044
FLL	E1	7A	165	0.6165		FLW	E1	5A	53	0.0007		FLA	E1	3A	56	0.3011
FLL	E1	7A	166	0.6454		FLW	E2	5A	34	0.0007		FLA	E2	3A	30	0.301
FLL	E1	7A	167	0.672		FLW	E2	5A	35	0.0007		FLA	E1	7D	10	0.301
FLL	E1	7A	168	0.6964		FLW	E3	5A	21	0.0007		FLA	E2	2D	62	0.3008
FLL	E1	7A	169	0.7187		FLW	E3	5A	22	0.0007		FLA	E2	4B	61	0.3008
FLL	E1	7A	170	0.739		FLW	E3	5A	23	0.0007		FLA	E1	5A	0	0.3006
FLL	E1	7A	171	0.7223		FLW	E4	5A	32	0.0007		FLA	E1	6A	104	0.3006
FLL	E1	7A	172	0.6235		FLW	E1	5A	46	0.0006		FLA	E4	7D	12	0.2998
FLL	E1	7A	173	0.5144		FLW	E2	5A	54	0.0006		FLA	E3	6A	114	0.2995
FLL	E1	7A	174	0.651		FLW	E3	5A	24	0.0006		FLA	E2	3B	120	0.2987
FLL	E1	7A	175	1.0437		FLW	E3	5A	25	0.0006		FLA	E3	7D	42	0.2982
FLL	E1	7A	176	1.2392		FLW	E3	5A	26	0.0006		FLA	E1	7A	72	0.298
FLL	E1	7A	177	1.0884		FLW	E3	5A	27	0.0006		FLA	E4	3A	19	0.2973
FLL	E1	7A	178	1.0506		FLW	E4	5A	31	0.0006		FLA	E2	3A	163	0.2962
FLL	E1	7A	179	1.0611		FLW	E2	5A	56	0.0005		FLA	E3	6A	2	0.2947
FLL	E1	7A	180	0.9786		FLW	E3	5A	7	0.0005		FLA	E1	3B	19	0.294
FLL	E1	7A	181	1.2864		FLW	E3	5A	55	0.0005		FLA	E3	4B	64	0.2939
FLL	E1	7A	182	1.6686		FLW	E4	5A	77	0.0005		FLA	E1	3B	103	0.2936
FLL	E1	7A	183	1.9075		FLW	E3	5A	10	0.0004		FLA	E3	3A	68	0.2934
FLL	E1	7A	184	1.9818		FLW	E3	7A	87	3.6128		FLA	E1	7D	15	0.2933
FLL	E1	7A	185	1.9555		FLW	E3	7A	86	3.0027		FLA	E4	3B	107	0.2922
FLL	E1	7A	186	1.6225		FLW	E3	7A	85	2.304		FLA	E4	3A	59	0.292
FLL	E2	7A	0	0.1279		FLW	E1	7A	177	2.2281		FLA	E3	3A	52	0.2916
FLL	E2	7A	1	0.1662		FLW	E1	7A	97	2.1956		FLA	E4	3A	132	0.2915
FLL	E2	7A	2	0.1751		FLW	E1	7A	98	2.1903		FLA	E4	5A	19	0.2914
FLL	E2	7A	3	0.2054		FLW	E1	7A	96	2.1887		FLA	E4	7D	42	0.2912
FLL	E2	7A	4	0.2381		FLW	E1	7A	99	2.172		FLA	E1	3B	43	0.2907
FLL	E2	7A	5	0.271		FLW	E1	7A	95	2.1709		FLA	E3	3A	66	0.2901
FLL	E2	7A	6	0.3014		FLW	E1	7A	94	2.1437		FLA	E4	4B	11	0.2894
FLL	E2	7A	7	0.3262		FLW	E1	7A	100	2.1401		FLA	E3	3B	41	0.2882
FLL	E2	7A	8	0.3428		FLW	E1	7A	93	2.1088		FLA	E2	3A	18	0.2878
FLL	E2	7A	9	0.3503		FLW	E1	7A	176	2.0995		FLA	E3	3A	141	0.2877
FLL	E2	7A	10	0.3488		FLW	E1	7A	101	2.0947		FLA	E1	7A	114	0.2876
FLL	E2	7A	11	0.3401		FLW	E1	7A	92	2.0681		FLA	E1	6A	26	0.2875
FLL	E2	7A	12	0.3154		FLW	E1	7A	102	2.0363		FLA	E1	2D	36	0.2874
FLL	E2	7A	13	0.2697		FLW	E1	7A	178	2.0244		FLA	E1	7A	156	0.2874
FLL	E2	7A	14	0.3833		FLW	E1	7A	91	2.0234		FLA	E3	4B	29	0.2872
FLL	E2	7A	15	0.276		FLW	E1	7A	90	1.9761		FLA	E3	6A	85	0.2871
FLL	E2	7A	16	0.2961		FLW	E1	7A	79	1.9704		FLA	E1	3B	156	0.2868
FLL	E2	7A	17	0.3033		FLW	E1	7A	103	1.9659		FLA	E2	5A	84	0.2862
FLL	E2	7A	18	0.3107		FLW	E1	7A	89	1.9277		FLA	E1	6A	25	0.286
FLL	E2	7A	19	0.3183		FLW	E1	7A	78	1.9026		FLA	E2	6A	99	0.2852
FLL	E2	7A	20	0.326		FLW	E1	7A	104	1.8851		FLA	E4	7A	28	0.2851
FLL	E2	7A	21	0.3338		FLW	E1	7A	88	1.8794		FLA	E2	2D	9	0.285
FLL	E2	7A	22	0.3414		FLW	E1	7A	105	1.7957		FLA	E4	7A	56	0.2849
FLL	E2	7A	23	0.3487		FLW	E1	7A	175	1.7839		FLA	E1	7D	9	0.2838
FLL	E2	7A	24	0.3554		FLW	E1	7A	87	1.757		FLA	E1	3A	133	0.2837
FLL	E2	7A	25	0.3614		FLW	E1	7A	82	1.7328		FLA	E2	3A	105	0.2834
FLL	E2	7A	26	0.3663		FLW	E1	7A	77	1.7093		FLA	E4	6A	83	0.2828
FLL	E2	7A	27	0.3699		FLW	E4	7A	177	1.7011		FLA	E2	6A	31	0.2826
FLL	E2	7A	28	0.3719		FLW	E1	7A	106	1.6999		FLA	E3	7D	5	0.2823
FLL	E2	7A	29	0.3721		FLW	E1	7A	107	1.6001		FLA	E2	4B	58	0.2822
FLL	E2	7A	30	0.3703		FLW	E4	7A	178	1.5887		FLA	E2	5A	100	0.2822
FLL	E2	7A	31	0.3664		FLW	E1	7A	121	1.5685		FLA	E1	7A	113	0.2821
FLL	E2	7A	32	0.3604		FLW	E4	7A	176	1.5669		FLA	E3	3B	77	0.282
FLL	E2	7A	33	0.3522		FLW	E1	7A	86	1.5274		FLA	E2	3B	47	0.2816
FLL	E2	7A	34	0.3421		FLW	E1	7A	80	1.5247		FLA	E1	3B	55	0.2809
FLL	E2	7A	35	0.3303		FLW	E1	7A	81	1.5071		FLA	E3	6A	21	0.2809
FLL	E2	7A	36	0.3171		FLW	E1	7A	108	1.4986		FLA	E3	6A	112	0.2803
FLL	E2	7A	37	0.3027		FLW	E1	7A	76	1.4849		FLA	E1	7A	112	0.2802
FLL	E2	7A	38	0.2876		FLW	E1	7A	69	1.4826		FLA	E4	4B	53	0.2796
FLL	E2	7A	39	0.272		FLW	E1	7A	75	1.4724		FLA	E3	2D	29	0.2793
FLL	E2	7A	40	0.2563		FLW	E1	7A	173	1.4519		FLA	E2	6A	45	0.2792
FLL	E2	7A	41	0.2408		FLW	E1	7A	174	1.431		FLA	E3	7A	179	0.2789
FLL	E2	7A	42	0.2256		FLW	E4	7A	78	1.4074		FLA	E3	6A	88	0.2788
FLL	E2	7A	43	0.211		FLW	E1	7A	109	1.3977		FLA	E1	7A	111	0.2772
FLL	E2	7A	44	0.1971		FLW	E4	7A	79	1.3912		FLA	E3	2D	41	0.2761
FLL	E2	7A	45	0.184		FLW	E1	7A	122	1.3625		FLA	E4	6A	105	0.2761
FLL	E2	7A	46	0.1717		FLW	E3	7A	130	1.3595		FLA	E1	3B	18	0.2749
FLL	E2	7A	47	0.1603		FLW	E3	7A	129	1.347		FLA	E1	4B	15	0.2746
FLL	E2	7A	48	0.1318		FLW	E1	7A	179	1.3185		FLA	E1	3B	53	0.2744
FLL	E2	7A	49	0.1629		FLW	E1	7A	83	1.3077		FLA	E2	3B	147	0.2743
FLL	E2	7A	50	0.1122		FLW	E4	7A	77	1.3059		FLA	E1	3A	60	0.2742
FLL	E2	7A	51	0.2267		FLW	E1	7A	110	1.2993		FLA	E1	3B	151	0.2736
FLL	E2	7A	52	0.3993		FLW	E1	7A	172	1.2869		FLA	E2	3B	134	0.2735
FLL	E2	7A	53	0.5347		FLW	E4	7A	175	1.2735		FLA	E1	7A	110	0.2729
FLL	E2	7A	54	0.5504		FLW	E1	7A	68	1.2705		FLA	E3	6A	111	0.2726
FLL	E2	7A	55	0.308		FLW	E3	7A	128	1.268		FLA	E2	2D	42	0.2725
FLL	E2	7A	56	0.1544		FLW	E1	7A	85	1.2677		FLA	E4	5A	3	0.2721
FLL	E2	7A	57	0.1631		FLW	E1	7A	70	1.2594		FLA	E4	5A	46	0.272
FLL	E2	7A	58	0.1732		FLW	E1	7A	84	1.2533		FLA	E1	3B	44	0.2718
FLL	E2	7A	59	0.2239		FLW	E3	7A	141	1.2401		FLA	E4	3B	102	0.2708
FLL	E2	7A	60	0.1386		FLW	E4	7A	82	1.2399		FLA	E3	3A	161	0.2698
FLL	E2	7A	61	0.2056		FLW	E3	7A	140	1.2398		FLA	E4	4B	10	0.2697
FLL	E2	7A	62	0.2019		FLW	E3	7A	142	1.2373		FLA	E3	3A	79	0.2695
FLL	E2	7A	63	0.1467		FLW	E3	7A	139	1.237		FLA	E1	3B	102	0.2693
FLL	E2	7A	64	0.1027		FLW	E3	7A	138	1.2321		FLA	E1	6A	2	0.2691
FLL	E2	7A	65	0.0972		FLW	E3	7A	143	1.231		FLA	E1	3A	59	0.2683
FLL	E2	7A	66	0.0806		FLW	E3	7A	137	1.2257		FLA	E4	3A	64	0.2682
FLL	E2	7A	67	0.0571		FLW	E3	7A	144	1.2205		FLA	E1	7A	109	0.2672
FLL	E2	7A	68	0.0332		FLW	E3	7A	136	1.218		FLA	E1	2D	54	0.267
FLL	E2	7A	69	0.0144		FLW	E3	7A	135	1.2095		FLA	E1	3A	58	0.267
FLL	E2	7A	70	0.0486		FLW	E3	7A	145	1.2056		FLA	E3	3B	40	0.2668
FLL	E2	7A	71	0.1581		FLW	E1	7A	74	1.2049		FLA	E3	7A	125	0.2668
FLL	E2	7A	72	0.2622		FLW	E1	7A	111	1.2047		FLA	E1	5A	1	0.2666
FLL	E2	7A	73	0.1263		FLW	E3	7A	134	1.2004		FLA	E3	6A	45	0.2666
FLL	E2	7A	74	0.0285		FLW	E3	7A	133	1.191		FLA	E2	5A	83	0.2659
FLL	E2	7A	75	0.0006		FLW	E3	7A	146	1.1857		FLA	E3	3B	59	0.2644
FLL	E2	7A	76	0.0007		FLW	E4	7A	95	1.1846		FLA	E1	3A	39	0.2643
FLL	E2	7A	77	3.0245		FLW	E4	7A	94	1.1841		FLA	E1	7D	8	0.2636
FLL	E2	7A	78	3.613		FLW	E3	7A	132	1.1814		FLA	E3	3B	170	0.2634
FLL	E2	7A	79	0.0027		FLW	E4	7A	96	1.1792		FLA	E3	6A	3	0.2631
FLL	E2	7A	80	0.0009		FLW	E4	7A	93	1.1787		FLA	E3	5A	106	0.2629
FLL	E2	7A	81	0.0007		FLW	E4	7A	92	1.1694		FLA	E2	7A	119	0.2628
FLL	E2	7A	82	0.0007		FLW	E4	7A	97	1.1672		FLA	E3	6A	98	0.2622
FLL	E2	7A	83	0.0032		FLW	E3	7A	147	1.1607		FLA	E4	6A	95	0.2619
FLL	E2	7A	84	0.0006		FLW	E4	7A	91	1.157		FLA	E1	6A	14	0.2618
FLL	E2	7A	85	0.0028		FLW	E3	7A	127	1.1494		FLA	E3	3B	169	0.2616
FLL	E2	7A	86	0.0013		FLW	E4	7A	98	1.1478		FLA	E2	6A	97	0.2607
FLL	E2	7A	87	0.0005		FLW	E2	7A	78	1.1435		FLA	E3	7A	60	0.2603
FLL	E2	7A	88	0.0008		FLW	E4	7A	90	1.1425		FLA	E3	3A	67	0.2602
FLL	E2	7A	89	0.0021		FLW	E4	7A	173	1.1406		FLA	E3	4B	63	0.2601
FLL	E2	7A	90	0.0046		FLW	E1	7A	120	1.1376		FLA	E1	7A	108	0.2598
FLL	E2	7A	91	0.0087		FLW	E3	7A	148	1.1303		FLA	E3	7A	185	0.2596
FLL	E2	7A	92	0.0145		FLW	E4	7A	89	1.1264		FLA	E1	7A	157	0.2593
FLL	E2	7A	93	0.0224		FLW	E4	7A	99	1.1206		FLA	E2	7A	131	0.2587
FLL	E2	7A	94	0.0327		FLW	E4	7A	69	1.119		FLA	E1	7A	61	0.2585
FLL	E2	7A	95	0.0455		FLW	E1	7A	112	1.1152		FLA	E1	7D	0	0.2585
FLL	E2	7A	96	0.0612		FLW	E4	7A	88	1.1095		FLA	E1	3B	17	0.2574
FLL	E2	7A	97	0.0799		FLW	E4	7A	81	1.1028		FLA	E3	7A	175	0.257
FLL	E2	7A	98	0.1015		FLW	E1	7A	123	1.102		FLA	E3	3B	171	0.2569
FLL	E2	7A	99	0.126		FLW	E1	7A	124	1.1002		FLA	E3	3B	172	0.2565
FLL	E2	7A	100	0.1532		FLW	E1	7A	161	1.097		FLA	E4	3A	29	0.2559
FLL	E2	7A	101	0.1827		FLW	E1	7A	162	1.0958		FLA	E1	3A	40	0.2556
FLL	E2	7A	102	0.214		FLW	E1	7A	160	1.0949		FLA	E1	3B	132	0.2554
FLL	E2	7A	103	0.2466		FLW	E3	7A	149	1.0946		FLA	E4	7D	41	0.255
FLL	E2	7A	104	0.2798		FLW	E4	7A	174	1.0936		FLA	E2	3A	19	0.2547
FLL	E2	7A	105	0.313		FLW	E1	7A	163	1.0916		FLA	E1	3B	45	0.2545
FLL	E2	7A	106	0.3456		FLW	E2	7A	79	1.0893		FLA	E3	7D	43	0.254
FLL	E2	7A	107	0.3771		FLW	E1	7A	159	1.0891		FLA	E3	3B	111	0.2538
FLL	E2	7A	108	0.407		FLW	E4	7A	100	1.0854		FLA	E2	3A	158	0.2537
FLL	E2	7A	109	0.4349		FLW	E1	7A	164	1.0849		FLA	E3	3B	173	0.2535
FLL	E2	7A	110	0.4606		FLW	E1	7A	125	1.08		FLA	E4	3A	131	0.2529
FLL	E2	7A	111	0.4839		FLW	E1	7A	158	1.0793		FLA	E1	5A	29	0.2525
FLL	E2	7A	112	0.5049		FLW	E1	7A	171	1.0764		FLA	E3	6A	16	0.2519
FLL	E2	7A	113	0.5234		FLW	E1	7A	165	1.0759		FLA	E1	6A	17	0.2513
FLL	E2	7A	114	0.5158		FLW	E1	7A	157	1.0654		FLA	E3	3B	168	0.251
FLL	E2	7A	115	0.3878		FLW	E1	7A	166	1.0652		FLA	E1	7A	107	0.2507
FLL	E2	7A	116	0.2615		FLW	E4	7A	179	1.065		FLA	E3	7A	174	0.2507
FLL	E2	7A	117	0.1499		FLW	E1	7A	67	1.0554		FLA	E4	4B	9	0.2504
FLL	E2	7A	118	0.0759		FLW	E3	7A	150	1.0539		FLA	E4	7D	11	0.2504
FLL	E2	7A	119	0.0639		FLW	E1	7A	167	1.053		FLA	E2	4B	62	0.25
FLL	E2	7A	120	0.0505		FLW	E1	7A	156	1.0473		FLA	E4	7A	27	0.2498
FLL	E2	7A	121	0.0372		FLW	E2	7A	77	1.0423		FLA	E3	7A	42	0.2494
FLL	E2	7A	122	0.0941		FLW	E4	7A	101	1.0423		FLA	E3	6A	110	0.2492
FLL	E2	7A	123	0.1656		FLW	E3	7A	131	1.04		FLA	E3	7A	52	0.249
FLL	E2	7A	124	0.1408		FLW	E1	7A	168	1.0398		FLA	E1	3B	117	0.2488
FLL	E2	7A	125	0.1146		FLW	E1	7A	126	1.0391		FLA	E3	3B	78	0.2481
FLL	E2	7A	126	0.0882		FLW	E1	7A	113	1.0315		FLA	E1	7D	16	0.2473
FLL	E2	7A	127	0.0632		FLW	E1	7A	169	1.0259		FLA	E3	2D	63	0.2471
FLL	E2	7A	128	0.0413		FLW	E4	7A	172	1.0259		FLA	E3	3B	174	0.2471
FLL	E2	7A	129	0.0238		FLW	E1	7A	155	1.0251		FLA	E2	6A	46	0.2469
FLL	E2	7A	130	0.0138		FLW	E1	7A	170	1.0115		FLA	E1	6A	29	0.2462
FLL	E2	7A	131	0.0197		FLW	E2	7A	82	1.0109		FLA	E1	3A	149	0.246
FLL	E2	7A	132	0.0333		FLW	E3	7A	151	1.0086		FLA	E3	4B	60	0.2452
FLL	E2	7A	133	0.037		FLW	E3	7A	126	1		FLA	E3	3B	70	0.2451
FLL	E2	7A	134	0.0411		FLW	E1	7A	154	0.9989		FLA	E2	5A	82	0.245
FLL	E2	7A	135	0.0458		FLW	E4	7A	87	0.9967		FLA	E1	3A	41	0.2442
FLL	E2	7A	136	0.0511		FLW	E2	7A	176	0.9959		FLA	E1	6A	41	0.2439
FLL	E2	7A	137	0.057		FLW	E4	7A	102	0.9921		FLA	E3	4B	74	0.2436
FLL	E2	7A	138	0.0635		FLW	E2	7A	177	0.985		FLA	E3	3B	39	0.2434
FLL	E2	7A	139	0.0708		FLW	E1	7A	127	0.977		FLA	E1	5A	28	0.2426
FLL	E2	7A	140	0.079		FLW	E1	7A	153	0.969		FLA	E2	7D	39	0.2426
FLL	E2	7A	141	0.0879		FLW	E4	7A	80	0.9659		FLA	E2	3A	152	0.2423
FLL	E2	7A	142	0.0977		FLW	E3	7A	152	0.9591		FLA	E1	3B	101	0.2421
FLL	E2	7A	143	0.1085		FLW	E4	7A	76	0.9562		FLA	E2	7D	40	0.242
FLL	E2	7A	144	0.1201		FLW	E1	7A	114	0.9471		FLA	E1	3B	69	0.2419
FLL	E2	7A	145	0.1326		FLW	E1	7A	152	0.9358		FLA	E3	3B	66	0.2418
FLL	E2	7A	146	0.146		FLW	E4	7A	103	0.9356		FLA	E1	7D	61	0.2418
FLL	E2	7A	147	0.1601		FLW	E2	7A	92	0.9217		FLA	E2	3A	31	0.2417
FLL	E2	7A	148	0.1749		FLW	E2	7A	93	0.9214		FLA	E2	7D	38	0.2416
FLL	E2	7A	149	0.1902		FLW	E2	7A	91	0.9193		FLA	E1	3B	16	0.2415
FLL	E2	7A	150	0.2058		FLW	E2	7A	94	0.9181		FLA	E1	7D	7	0.2411
FLL	E2	7A	151	0.2216		FLW	E2	7A	90	0.915		FLA	E1	3B	130	0.2402
FLL	E2	7A	152	0.2374		FLW	E2	7A	95	0.9113		FLA	E4	2D	36	0.2399
FLL	E2	7A	153	0.2528		FLW	E2	7A	89	0.909		FLA	E1	3B	125	0.2399
FLL	E2	7A	154	0.2679		FLW	E3	7A	153	0.9063		FLA	E1	7A	106	0.2398
FLL	E2	7A	155	0.2822		FLW	E2	7A	88	0.9019		FLA	E3	7A	59	0.2398
FLL	E2	7A	156	0.2958		FLW	E2	7A	96	0.9004		FLA	E4	5A	106	0.2397
FLL	E2	7A	157	0.3084		FLW	E1	7A	151	0.8998		FLA	E2	7D	41	0.2395
FLL	E2	7A	158	0.3199		FLW	E1	7A	128	0.896		FLA	E2	7D	37	0.239
FLL	E2	7A	159	0.3302		FLW	E2	7A	97	0.8851		FLA	E1	3B	46	0.2388
FLL	E2	7A	160	0.3394		FLW	E4	7A	75	0.8851		FLA	E4	3A	163	0.2382
FLL	E2	7A	161	0.3474		FLW	E1	7A	66	0.882		FLA	E2	6A	100	0.238
FLL	E2	7A	162	0.3543		FLW	E2	7A	175	0.8809		FLA	E3	6A	86	0.2379
FLL	E2	7A	163	0.3601		FLW	E4	7A	70	0.878		FLA	E1	3A	132	0.2373
FLL	E2	7A	164	0.3649		FLW	E3	7A	30	0.877		FLA	E4	5A	47	0.2372
FLL	E2	7A	165	0.3687		FLW	E4	7A	171	0.8748		FLA	E3	3B	175	0.2366
FLL	E2	7A	166	0.3717		FLW	E3	7A	31	0.8746		FLA	E2	7A	132	0.2365
FLL	E2	7A	167	0.374		FLW	E4	7A	104	0.8742		FLA	E2	3A	104	0.2362
FLL	E2	7A	168	0.3755		FLW	E3	7A	29	0.8741		FLA	E1	7A	73	0.2362
FLL	E2	7A	169	0.3766		FLW	E3	7A	28	0.8666		FLA	E2	7D	42	0.2354
FLL	E2	7A	170	0.3771		FLW	E3	7A	32	0.8665		FLA	E1	3B	137	0.2352
FLL	E2	7A	171	0.4001		FLW	E2	7A	98	0.8651		FLA	E1	4B	14	0.235
FLL	E2	7A	172	0.4539		FLW	E1	7A	150	0.8616		FLA	E2	7D	36	0.235
FLL	E2	7A	173	0.4758		FLW	E4	7A	68	0.8592		FLA	E4	3A	146	0.2347
FLL	E2	7A	174	0.4869		FLW	E3	7A	27	0.8551		FLA	E4	3A	81	0.2341
FLL	E2	7A	175	0.5878		FLW	E3	7A	33	0.8524		FLA	E1	3B	56	0.2337
FLL	E2	7A	176	0.7118		FLW	E3	7A	154	0.851		FLA	E3	3B	5	0.2334
FLL	E2	7A	177	0.4947		FLW	E2	7A	81	0.845		FLA	E2	7A	133	0.2334
FLL	E2	7A	178	0.4827		FLW	E1	7A	65	0.8447		FLA	E4	7A	60	0.2333
FLL	E2	7A	179	0.5562		FLW	E3	7A	26	0.8404		FLA	E3	3B	167	0.2329
FLL	E2	7A	180	0.5691		FLW	E2	7A	99	0.8402		FLA	E4	6A	90	0.2328
FLL	E2	7A	181	0.8529		FLW	E2	7A	178	0.8364		FLA	E4	5A	18	0.2326
FLL	E2	7A	182	0.8801		FLW	E3	7A	125	0.8341		FLA	E1	7A	158	0.2322
FLL	E2	7A	183	0.8584		FLW	E3	7A	34	0.8323		FLA	E3	4B	61	0.2321
FLL	E2	7A	184	0.8341		FLW	E3	7A	72	0.8322		FLA	E1	6A	18	0.2321
FLL	E2	7A	185	0.7825		FLW	E3	7A	25	0.8232		FLA	E4	4B	8	0.2319
FLL	E2	7A	186	0.4587		FLW	E1	7A	149	0.8219		FLA	E2	3B	139	0.2318
FLL	E3	7A	0	0.1639		FLW	E4	7A	170	0.8201		FLA	E3	2D	28	0.2311
FLL	E3	7A	1	0.1198		FLW	E4	7A	169	0.8197		FLA	E2	3B	157	0.2308
FLL	E3	7A	2	0.1127		FLW	E4	7A	168	0.8184		FLA	E3	3B	67	0.2308
FLL	E3	7A	3	0.0913		FLW	E4	7A	167	0.8161		FLA	E3	7A	51	0.2304
FLL	E3	7A	4	0.0697		FLW	E2	7A	87	0.8152		FLA	E2	7A	134	0.23
FLL	E3	7A	5	0.0491		FLW	E4	7A	166	0.8126		FLA	E2	7D	35	0.2299
FLL	E3	7A	6	0.0308		FLW	E1	7A	115	0.8118		FLA	E1	3A	42	0.2297
FLL	E3	7A	7	0.016		FLW	E2	7A	100	0.8106		FLA	E3	7D	4	0.2297
FLL	E3	7A	8	0.0059		FLW	E4	7A	105	0.8094		FLA	E2	7D	43	0.2296
FLL	E3	7A	9	0.001		FLW	E4	7A	165	0.8078		FLA	E4	2D	39	0.2292
FLL	E3	7A	10	0.0015		FLW	E3	7A	35	0.8066		FLA	E2	3A	50	0.2289
FLL	E3	7A	11	0.0065		FLW	E3	7A	24	0.8043		FLA	E3	3B	52	0.2286
FLL	E3	7A	12	0.0063		FLW	E4	7A	164	0.8015		FLA	E4	2D	38	0.2282
FLL	E3	7A	13	0.0064		FLW	E1	7A	129	0.801		FLA	E3	4B	62	0.2281
FLL	E3	7A	14	2.7755		FLW	E1	7A	73	0.799		FLA	E4	2D	40	0.2276
FLL	E3	7A	15	0.0026		FLW	E2	7A	76	0.799		FLA	E2	4B	57	0.2272
FLL	E3	7A	16	0.0021		FLW	E2	7A	80	0.7956		FLA	E1	3B	15	0.2271
FLL	E3	7A	17	0.0024		FLW	E3	7A	155	0.7939		FLA	E1	7A	105	0.2271
FLL	E3	7A	18	0.0027		FLW	E4	7A	163	0.7935		FLA	E3	6A	121	0.227
FLL	E3	7A	19	0.003		FLW	E4	7A	83	0.7931		FLA	E1	5A	30	0.2268
FLL	E3	7A	20	0.0034		FLW	E1	7A	71	0.7842		FLA	E2	7A	135	0.2263
FLL	E3	7A	21	0.0039		FLW	E3	7A	23	0.7842		FLA	E3	4B	59	0.2262
FLL	E3	7A	22	0.0044		FLW	E4	7A	162	0.7836		FLA	E1	7D	62	0.226
FLL	E3	7A	23	0.005		FLW	E1	7A	148	0.7812		FLA	E1	6A	16	0.2259
FLL	E3	7A	24	0.0057		FLW	E2	7A	101	0.7765		FLA	E3	6A	17	0.2251
FLL	E3	7A	25	0.0064		FLW	E4	7A	86	0.7763		FLA	E4	2D	37	0.2249
FLL	E3	7A	26	0.0072		FLW	E3	7A	36	0.7758		FLA	E1	3B	47	0.2247
FLL	E3	7A	27	0.0081		FLW	E4	7A	161	0.7716		FLA	E1	4B	51	0.2241
FLL	E3	7A	28	0.0091		FLW	E1	7A	64	0.7696		FLA	E1	3A	55	0.224
FLL	E3	7A	29	0.0101		FLW	E3	7A	22	0.7635		FLA	E1	3A	61	0.224
FLL	E3	7A	30	0.0112		FLW	E4	7A	160	0.7575		FLA	E3	7A	62	0.224
FLL	E3	7A	31	0.0123		FLW	E4	7A	106	0.7431		FLA	E2	7D	34	0.224
FLL	E3	7A	32	0.0133		FLW	E3	7A	21	0.7427		FLA	E3	3B	65	0.2238
FLL	E3	7A	33	0.0143		FLW	E4	7A	159	0.741		FLA	E4	7A	59	0.2238
FLL	E3	7A	34	0.0153		FLW	E3	7A	37	0.7408		FLA	E2	5A	81	0.2237
FLL	E3	7A	35	0.0161		FLW	E1	7A	147	0.7403		FLA	E4	6A	45	0.2235
FLL	E3	7A	36	0.0168		FLW	E2	7A	102	0.7384		FLA	E2	3B	119	0.2232
FLL	E3	7A	37	0.0175		FLW	E3	7A	156	0.7362		FLA	E3	3A	63	0.2231
FLL	E3	7A	38	0.0179		FLW	E3	7A	73	0.73		FLA	E4	2D	41	0.223
FLL	E3	7A	39	0.0183		FLW	E3	7A	20	0.7221		FLA	E1	6A	28	0.2228
FLL	E3	7A	40	0.0186		FLW	E4	7A	158	0.7221		FLA	E1	2D	55	0.2226
FLL	E3	7A	41	0.0187		FLW	E4	7A	74	0.7212		FLA	E2	7D	44	0.2223
FLL	E3	7A	42	0.0188		FLW	E1	7A	119	0.7173		FLA	E2	7A	136	0.2221
FLL	E3	7A	43	0.0188		FLW	E1	7A	130	0.7077		FLA	E3	3B	176	0.2218
FLL	E3	7A	44	0.0188		FLW	E3	7A	38	0.7026		FLA	E1	7A	180	0.2206
FLL	E3	7A	45	0.0187		FLW	E3	7A	19	0.702		FLA	E3	6A	44	0.2199
FLL	E3	7A	46	0.0185		FLW	E4	7A	157	0.7007		FLA	E4	5A	4	0.2195
FLL	E3	7A	47	0.0184		FLW	E1	7A	146	0.6996		FLA	E4	7D	40	0.2194
FLL	E3	7A	48	0.0029		FLW	E2	7A	103	0.6968		FLA	E1	3B	131	0.2185
FLL	E3	7A	49	0.0172		FLW	E3	7A	14	0.6933		FLA	E1	3B	154	0.2183
FLL	E3	7A	50	0.1656		FLW	E3	7A	18	0.6825		FLA	E2	2D	41	0.2182
FLL	E3	7A	51	0.2517		FLW	E3	7A	157	0.6787		FLA	E3	3B	38	0.2182
FLL	E3	7A	52	0.3005		FLW	E4	7A	107	0.677		FLA	E3	6A	109	0.218
FLL	E3	7A	53	0.3173		FLW	E4	7A	156	0.6769		FLA	E3	3B	11	0.2177
FLL	E3	7A	54	0.3499		FLW	E3	7A	124	0.6687		FLA	E2	7A	137	0.2175
FLL	E3	7A	55	0.5106		FLW	E3	7A	17	0.664		FLA	E1	7D	6	0.2175
FLL	E3	7A	56	0.6154		FLW	E3	7A	39	0.6623		FLA	E2	7D	33	0.2174
FLL	E3	7A	57	0.5599		FLW	E1	7A	145	0.6597		FLA	E3	6A	113	0.2172
FLL	E3	7A	58	0.4337		FLW	E3	7A	74	0.6548		FLA	E4	7D	15	0.2172
FLL	E3	7A	59	0.5441		FLW	E2	7A	104	0.6527		FLA	E1	3A	160	0.2171
FLL	E3	7A	60	0.5832		FLW	E4	7A	155	0.6509		FLA	E4	7A	26	0.2171
FLL	E3	7A	61	0.8668		FLW	E1	7A	116	0.6465		FLA	E1	5A	31	0.2167
FLL	E3	7A	62	0.4775		FLW	E3	7A	16	0.6463		FLA	E1	3B	106	0.2162
FLL	E3	7A	63	0.3165		FLW	E3	7A	13	0.6452		FLA	E4	2D	42	0.2153
FLL	E3	7A	64	0.2014		FLW	E3	7A	71	0.6378		FLA	E4	3A	130	0.2151
FLL	E3	7A	65	0.1814		FLW	E1	7A	180	0.6376		FLA	E2	6A	47	0.2145
FLL	E3	7A	66	0.1501		FLW	E2	7A	75	0.6357		FLA	E2	3B	7	0.2144
FLL	E3	7A	67	0.0746		FLW	E2	7A	83	0.6339		FLA	E4	4B	7	0.2143
FLL	E3	7A	68	0.0155		FLW	E2	7A	86	0.625		FLA	E3	3B	79	0.2142
FLL	E3	7A	69	0.0017		FLW	E4	7A	154	0.6227		FLA	E1	3B	14	0.214
FLL	E3	7A	70	0.0007		FLW	E3	7A	158	0.6221		FLA	E2	7D	45	0.2139
FLL	E3	7A	71	0.0126		FLW	E3	7A	40	0.621		FLA	E1	3B	100	0.2136
FLL	E3	7A	72	0.059		FLW	E1	7A	144	0.6209		FLA	E2	3B	146	0.2131
FLL	E3	7A	73	0.0745		FLW	E2	7A	174	0.6208		FLA	E3	7A	178	0.2131
FLL	E3	7A	74	0.0905		FLW	E4	7A	108	0.6126		FLA	E1	7A	104	0.2127
FLL	E3	7A	75	0.0679		FLW	E3	7A	15	0.6106		FLA	E1	3B	155	0.2125
FLL	E3	7A	76	0.0037		FLW	E2	7A	105	0.6069		FLA	E2	6A	92	0.2124
FLL	E3	7A	77	0.0006		FLW	E4	7A	16	0.6059		FLA	E1	3A	43	0.2123
FLL	E3	7A	78	0.0032		FLW	E4	7A	17	0.6052		FLA	E2	7A	138	0.2123
FLL	E3	7A	79	3.6435		FLW	E4	7A	18	0.6039		FLA	E2	2D	14	0.2121
FLL	E3	7A	80	0.0014		FLW	E4	7A	19	0.6017		FLA	E3	7D	44	0.2117
FLL	E3	7A	81	0.0141		FLW	E4	7A	67	0.6016		FLA	E3	6A	20	0.2115
FLL	E3	7A	82	0.0243		FLW	E4	7A	20	0.5984		FLA	E1	3B	153	0.2113
FLL	E3	7A	83	0.0258		FLW	E4	7A	84	0.5974		FLA	E1	5A	27	0.2113
FLL	E3	7A	84	0.0301		FLW	E4	7A	21	0.594		FLA	E4	4B	54	0.2109
FLL	E3	7A	85	0.0218		FLW	E4	7A	153	0.5928		FLA	E3	3A	143	0.2104
FLL	E3	7A	86	0.0477		FLW	E4	7A	22	0.5882		FLA	E2	7D	32	0.2104
FLL	E3	7A	87	0.0817		FLW	E4	7A	15	0.5871		FLA	E3	3B	166	0.2101
FLL	E3	7A	88	0.1003		FLW	E4	7A	14	0.5845		FLA	E1	3B	52	0.2097
FLL	E3	7A	89	0.1001		FLW	E1	7A	143	0.5836		FLA	E2	3B	118	0.2094
FLL	E3	7A	90	0.0995		FLW	E4	7A	23	0.5809		FLA	E1	3B	126	0.2091
FLL	E3	7A	91	0.0988		FLW	E3	7A	41	0.5799		FLA	E3	5A	52	0.209
FLL	E3	7A	92	0.0976		FLW	E2	7A	69	0.5742		FLA	E1	3A	62	0.2089
FLL	E3	7A	93	0.096		FLW	E4	7A	24	0.5718		FLA	E1	3B	68	0.2081
FLL	E3	7A	94	0.0939		FLW	E3	7A	159	0.5674		FLA	E3	7A	55	0.2075
FLL	E3	7A	95	0.0912		FLW	E4	7A	152	0.5613		FLA	E3	3B	100	0.2072
FLL	E3	7A	96	0.088		FLW	E4	7A	25	0.5609		FLA	E1	7D	1	0.207
FLL	E3	7A	97	0.084		FLW	E4	7A	85	0.5606		FLA	E2	7A	139	0.2067
FLL	E3	7A	98	0.0795		FLW	E2	7A	106	0.5604		FLA	E1	7A	159	0.2065
FLL	E3	7A	99	0.0743		FLW	E3	7A	75	0.5576		FLA	E1	6A	105	0.2061
FLL	E3	7A	100	0.0686		FLW	E3	7A	57	0.5517		FLA	E4	7A	57	0.2057
FLL	E3	7A	101	0.0625		FLW	E3	7A	59	0.5515		FLA	E1	5A	32	0.2056
FLL	E3	7A	102	0.0562		FLW	E4	7A	109	0.5512		FLA	E3	3A	138	0.2055
FLL	E3	7A	103	0.0497		FLW	E1	7A	142	0.5481		FLA	E4	5A	48	0.2049
FLL	E3	7A	104	0.0434		FLW	E4	7A	26	0.5479		FLA	E4	2D	43	0.2046
FLL	E3	7A	105	0.0373		FLW	E3	7A	42	0.5398		FLA	E2	7D	46	0.2046
FLL	E3	7A	106	0.0316		FLW	E3	7A	60	0.5357		FLA	E1	3A	166	0.2044
FLL	E3	7A	107	0.0264		FLW	E3	7A	49	0.5338		FLA	E1	3B	11	0.2044
FLL	E3	7A	108	0.0217		FLW	E4	7A	27	0.5328		FLA	E2	5A	102	0.2038
FLL	E3	7A	109	0.0176		FLW	E2	7A	173	0.5311		FLA	E4	6A	113	0.2034
FLL	E3	7A	110	0.014		FLW	E4	7A	151	0.5288		FLA	E2	7D	31	0.2033
FLL	E3	7A	111	0.0111		FLW	E3	7A	122	0.5263		FLA	E3	3B	177	0.2029
FLL	E3	7A	112	0.0086		FLW	E4	7A	180	0.5263		FLA	E1	3A	54	0.2028
FLL	E3	7A	113	0.0066		FLW	E1	7A	131	0.5234		FLA	E1	3B	13	0.2023
FLL	E3	7A	114	0.0066		FLW	E3	7A	123	0.5186		FLA	E2	5A	80	0.2023
FLL	E3	7A	115	0.0191		FLW	E4	7A	28	0.5156		FLA	E3	7A	43	0.202
FLL	E3	7A	116	0.0389		FLW	E3	7A	160	0.515		FLA	E2	3B	5	0.2016
FLL	E3	7A	117	0.0637		FLW	E1	7A	141	0.5145		FLA	E1	3A	157	0.2015
FLL	E3	7A	118	0.0956		FLW	E2	7A	107	0.5142		FLA	E3	3B	58	0.2007
FLL	E3	7A	119	0.1685		FLW	E4	7A	13	0.5114		FLA	E2	5A	103	0.2005
FLL	E3	7A	120	0.2567		FLW	E3	7A	43	0.5013		FLA	E2	7A	140	0.2005
FLL	E3	7A	121	0.3494		FLW	E1	7A	63	0.4989		FLA	E2	4B	63	0.2002
FLL	E3	7A	122	0.3798		FLW	E3	7A	12	0.4963		FLA	E2	6A	1	0.1999
FLL	E3	7A	123	0.2807		FLW	E4	7A	29	0.4962		FLA	E4	7D	10	0.1998
FLL	E3	7A	124	0.3769		FLW	E4	7A	150	0.4957		FLA	E1	5A	2	0.1991
FLL	E3	7A	125	0.4874		FLW	E4	7A	110	0.4937		FLA	E3	3B	112	0.1988
FLL	E3	7A	126	0.6038		FLW	E1	7A	72	0.4911		FLA	E3	3A	65	0.1987
FLL	E3	7A	127	0.7146		FLW	E4	7A	121	0.4904		FLA	E1	4B	13	0.1981
FLL	E3	7A	128	0.8082		FLW	E2	7A	84	0.4891		FLA	E3	3A	84	0.1979
FLL	E3	7A	129	0.8745		FLW	E1	7A	140	0.4829		FLA	E4	4B	6	0.1977
FLL	E3	7A	130	0.9018		FLW	E3	7A	61	0.4802		FLA	E4	7A	58	0.1976
FLL	E3	7A	131	0.6898		FLW	E3	7A	76	0.478		FLA	E2	5A	101	0.1975
FLL	E3	7A	132	0.7643		FLW	E4	7A	30	0.4748		FLA	E1	7A	103	0.1967
FLL	E3	7A	133	0.7607		FLW	E2	7A	108	0.469		FLA	E4	3A	65	0.1966
FLL	E3	7A	134	0.7564		FLW	E1	7A	117	0.4683		FLA	E2	7D	30	0.1961
FLL	E3	7A	135	0.7513		FLW	E3	7A	161	0.4655		FLA	E2	3B	141	0.1958
FLL	E3	7A	136	0.7453		FLW	E3	7A	44	0.4649		FLA	E4	5A	103	0.1957
FLL	E3	7A	137	0.7383		FLW	E4	7A	149	0.4624		FLA	E1	6A	15	0.1956
FLL	E3	7A	138	0.7301		FLW	E1	7A	139	0.4534		FLA	E2	3A	49	0.1951
FLL	E3	7A	139	0.7207		FLW	E2	7A	172	0.4525		FLA	E2	7D	47	0.1947
FLL	E3	7A	140	0.7098		FLW	E4	7A	73	0.4521		FLA	E4	3A	147	0.1946
FLL	E3	7A	141	0.6974		FLW	E4	7A	31	0.4515		FLA	E2	7A	186	0.1944
FLL	E3	7A	142	0.6833		FLW	E3	7A	56	0.4472		FLA	E3	5A	51	0.1943
FLL	E3	7A	143	0.6673		FLW	E4	7A	111	0.4407		FLA	E4	3A	55	0.1942
FLL	E3	7A	144	0.6495		FLW	E2	7A	70	0.4361		FLA	E1	3B	148	0.1941
FLL	E3	7A	145	0.6295		FLW	E3	7A	45	0.431		FLA	E3	6A	87	0.1939
FLL	E3	7A	146	0.6076		FLW	E4	7A	148	0.4294		FLA	E2	7A	141	0.1937
FLL	E3	7A	147	0.5835		FLW	E3	7A	80	0.4287		FLA	E1	7D	5	0.1937
FLL	E3	7A	148	0.5574		FLW	E4	7A	32	0.4266		FLA	E1	3A	131	0.1934
FLL	E3	7A	149	0.5294		FLW	E1	7A	138	0.4259		FLA	E1	5A	33	0.1934
FLL	E3	7A	150	0.4996		FLW	E2	7A	85	0.4257		FLA	E2	3A	103	0.193
FLL	E3	7A	151	0.4684		FLW	E2	7A	109	0.4257		FLA	E3	3A	139	0.1929
FLL	E3	7A	152	0.436		FLW	E4	7A	71	0.4246		FLA	E2	3A	153	0.1927
FLL	E3	7A	153	0.4028		FLW	E3	7A	58	0.4221		FLA	E2	3B	117	0.1924
FLL	E3	7A	154	0.3693		FLW	E3	7A	162	0.4192		FLA	E1	3A	44	0.1922
FLL	E3	7A	155	0.3359		FLW	E4	7A	66	0.4143		FLA	E1	6A	113	0.192
FLL	E3	7A	156	0.303		FLW	E2	7A	74	0.4141		FLA	E1	3B	12	0.1917
FLL	E3	7A	157	0.2712		FLW	E2	7A	68	0.4131		FLA	E4	2D	44	0.1916
FLL	E3	7A	158	0.2408		FLW	E4	7A	65	0.411		FLA	E2	6A	15	0.1914
FLL	E3	7A	159	0.212		FLW	E3	7A	70	0.4098		FLA	E3	3B	37	0.1913
FLL	E3	7A	160	0.1853		FLW	E3	7A	77	0.4039		FLA	E1	3B	107	0.1907
FLL	E3	7A	161	0.1607		FLW	E1	7A	137	0.4005		FLA	E3	4B	31	0.1898
FLL	E3	7A	162	0.1383		FLW	E4	7A	33	0.4004		FLA	E2	2D	15	0.1894
FLL	E3	7A	163	0.1182		FLW	E3	7A	46	0.3996		FLA	E3	5A	53	0.1893
FLL	E3	7A	164	0.1002		FLW	E4	7A	147	0.3971		FLA	E2	6A	101	0.1892
FLL	E3	7A	165	0.0843		FLW	E4	7A	112	0.3925		FLA	E4	6A	106	0.1892
FLL	E3	7A	166	0.0704		FLW	E4	7A	128	0.3922		FLA	E2	7D	29	0.189
FLL	E3	7A	167	0.0583		FLW	E4	7A	127	0.3886		FLA	E3	3A	85	0.1888
FLL	E3	7A	168	0.0479		FLW	E4	7A	129	0.3886		FLA	E4	6A	89	0.1888
FLL	E3	7A	169	0.039		FLW	E2	7A	179	0.387		FLA	E4	6A	84	0.1887
FLL	E3	7A	170	0.0314		FLW	E4	7A	6	0.385		FLA	E4	2D	48	0.1885
FLL	E3	7A	171	0.0315		FLW	E2	7A	110	0.3848		FLA	E3	5A	4	0.1885
FLL	E3	7A	172	0.0464		FLW	E4	7A	64	0.3844		FLA	E4	3B	108	0.1883
FLL	E3	7A	173	0.0623		FLW	E3	7A	11	0.3837		FLA	E1	3B	133	0.188
FLL	E3	7A	174	0.0064		FLW	E4	7A	7	0.3807		FLA	E4	3A	30	0.1879
FLL	E3	7A	175	0.0053		FLW	E4	7A	5	0.3804		FLA	E4	2D	49	0.1877
FLL	E3	7A	176	0.0015		FLW	E2	7A	121	0.3789		FLA	E2	5A	104	0.1876
FLL	E3	7A	177	0.0068		FLW	E4	7A	126	0.3776		FLA	E4	7A	25	0.1874
FLL	E3	7A	178	0.0139		FLW	E1	7A	136	0.377		FLA	E2	6A	14	0.1863
FLL	E3	7A	179	0.0317		FLW	E3	7A	163	0.3763		FLA	E2	7A	142	0.1863
FLL	E3	7A	180	0.0527		FLW	E3	7A	121	0.3755		FLA	E1	3A	82	0.1859
FLL	E3	7A	181	0.0669		FLW	E4	7A	130	0.374		FLA	E2	3A	32	0.1859
FLL	E3	7A	182	0.0728		FLW	E3	7A	62	0.3738		FLA	E1	5A	3	0.1859
FLL	E3	7A	183	0.0771		FLW	E4	7A	34	0.3732		FLA	E1	3B	152	0.1856
FLL	E3	7A	184	0.075		FLW	E1	7A	28	0.3725		FLA	E1	6A	40	0.1856
FLL	E3	7A	185	0.066		FLW	E1	7A	118	0.3724		FLA	E4	7D	39	0.1851
FLL	E3	7A	186	0.0056		FLW	E2	7A	171	0.3724		FLA	E2	7A	185	0.1846
FLL	E4	7A	0	2.6971		FLW	E1	7A	27	0.3721		FLA	E2	7D	48	0.1846
FLL	E4	7A	1	0.0008		FLW	E4	7A	122	0.3714		FLA	E1	3B	57	0.1842
FLL	E4	7A	2	0.0044		FLW	E1	7A	29	0.3713		FLA	E4	3B	101	0.1842
FLL	E4	7A	3	0.0012		FLW	E3	7A	47	0.3707		FLA	E1	7A	31	0.184
FLL	E4	7A	4	0.001		FLW	E3	7A	48	0.3704		FLA	E3	2D	27	0.1838
FLL	E4	7A	5	0.0044		FLW	E1	7A	26	0.3702		FLA	E1	7A	30	0.1838
FLL	E4	7A	6	0.0121		FLW	E3	7A	82	0.37		FLA	E3	6A	99	0.1837
FLL	E4	7A	7	0.024		FLW	E1	7A	30	0.3684		FLA	E3	7D	3	0.1836
FLL	E4	7A	8	0.0399		FLW	E4	7A	4	0.3681		FLA	E1	6A	1	0.1835
FLL	E4	7A	9	0.0588		FLW	E4	7A	8	0.3674		FLA	E1	7A	32	0.1833
FLL	E4	7A	10	0.0795		FLW	E1	7A	25	0.3671		FLA	E2	6A	48	0.183
FLL	E4	7A	11	0.1008		FLW	E4	7A	146	0.3658		FLA	E3	2D	12	0.1828
FLL	E4	7A	12	0.1191		FLW	E3	7A	10	0.3645		FLA	E2	2D	63	0.1827
FLL	E4	7A	13	0.1482		FLW	E1	7A	31	0.3637		FLA	E1	7A	29	0.1827
FLL	E4	7A	14	0.1391		FLW	E1	7A	24	0.363		FLA	E3	7A	177	0.1826
FLL	E4	7A	15	0.1623		FLW	E4	7A	125	0.36		FLA	E3	6A	108	0.1825
FLL	E4	7A	16	0.1684		FLW	E3	7A	81	0.3597		FLA	E4	4B	5	0.1823
FLL	E4	7A	17	0.1652		FLW	E1	7A	23	0.3581		FLA	E1	7A	160	0.1823
FLL	E4	7A	18	0.1616		FLW	E1	7A	32	0.3571		FLA	E3	6A	22	0.1822
FLL	E4	7A	19	0.1576		FLW	E1	7A	135	0.3554		FLA	E2	7D	28	0.1821
FLL	E4	7A	20	0.1531		FLW	E1	7A	22	0.3526		FLA	E3	2D	42	0.1819
FLL	E4	7A	21	0.1481		FLW	E4	7A	3	0.3503		FLA	E3	7A	53	0.1819
FLL	E4	7A	22	0.1425		FLW	E1	7A	14	0.3491		FLA	E1	7A	33	0.1817
FLL	E4	7A	23	0.1363		FLW	E4	7A	113	0.349		FLA	E2	5A	79	0.1811
FLL	E4	7A	24	0.1296		FLW	E1	7A	33	0.3488		FLA	E1	7A	28	0.1809
FLL	E4	7A	25	0.1223		FLW	E2	7A	167	0.3486		FLA	E3	3B	80	0.1807
FLL	E4	7A	26	0.1143		FLW	E2	7A	168	0.3485		FLA	E1	5A	26	0.1807
FLL	E4	7A	27	0.1058		FLW	E2	7A	166	0.3481		FLA	E3	6A	70	0.1807
FLL	E4	7A	28	0.0969		FLW	E2	7A	169	0.348		FLA	E2	7D	14	0.1807
FLL	E4	7A	29	0.0876		FLW	E2	7A	170	0.3472		FLA	E3	3B	178	0.1806
FLL	E4	7A	30	0.078		FLW	E2	7A	165	0.3471		FLA	E2	3B	6	0.1805
FLL	E4	7A	31	0.0683		FLW	E1	7A	21	0.3467		FLA	E1	5A	34	0.1801
FLL	E4	7A	32	0.0588		FLW	E2	7A	111	0.3466		FLA	E3	3B	12	0.18
FLL	E4	7A	33	0.0495		FLW	E4	7A	9	0.3465		FLA	E3	6A	4	0.18
FLL	E4	7A	34	0.0408		FLW	E4	7A	35	0.3455		FLA	E4	5A	17	0.1799
FLL	E4	7A	35	0.0327		FLW	E2	7A	164	0.3453		FLA	E4	3A	129	0.1797
FLL	E4	7A	36	0.0254		FLW	E2	7A	163	0.3427		FLA	E1	7A	102	0.1797
FLL	E4	7A	37	0.0191		FLW	E1	7A	20	0.3405		FLA	E1	7A	34	0.1793
FLL	E4	7A	38	0.0138		FLW	E3	7A	63	0.3404		FLA	E3	3A	137	0.1788
FLL	E4	7A	39	0.0094		FLW	E3	7A	9	0.3399		FLA	E3	5A	50	0.1786
FLL	E4	7A	40	0.006		FLW	E2	7A	162	0.3392		FLA	E2	5A	7	0.1785
FLL	E4	7A	41	0.0035		FLW	E1	7A	34	0.3388		FLA	E1	7A	27	0.1785
FLL	E4	7A	42	0.0019		FLW	E4	7A	124	0.3372		FLA	E2	7A	143	0.1783
FLL	E4	7A	43	0.0009		FLW	E3	7A	164	0.3368		FLA	E1	2D	56	0.1782
FLL	E4	7A	44	0.0006		FLW	E4	7A	145	0.336		FLA	E3	3B	165	0.1777
FLL	E4	7A	45	0.0008		FLW	E1	7A	134	0.3355		FLA	E2	7A	72	0.1777
FLL	E4	7A	46	0.0014		FLW	E2	7A	161	0.3347		FLA	E4	2D	45	0.1768
FLL	E4	7A	47	0.0024		FLW	E1	7A	19	0.3342		FLA	E1	3A	63	0.1766
FLL	E4	7A	48	0.0101		FLW	E3	7A	51	0.3308		FLA	E1	6A	30	0.1765
FLL	E4	7A	49	0.0423		FLW	E4	7A	2	0.3293		FLA	E1	7A	35	0.176
FLL	E4	7A	50	0.0415		FLW	E2	7A	160	0.3292		FLA	E3	6A	43	0.1759
FLL	E4	7A	51	0.0009		FLW	E4	7A	120	0.3289		FLA	E1	7A	26	0.1755
FLL	E4	7A	52	0.0106		FLW	E1	7A	18	0.3279		FLA	E2	7D	27	0.1755
FLL	E4	7A	53	0.0263		FLW	E4	7A	12	0.3278		FLA	E4	5A	49	0.1753
FLL	E4	7A	54	0.0383		FLW	E1	7A	35	0.3273		FLA	E3	7A	124	0.1753
FLL	E4	7A	55	0.0231		FLW	E2	7A	159	0.3225		FLA	E3	7A	63	0.175
FLL	E4	7A	56	0.007		FLW	E1	7A	17	0.3217		FLA	E2	3B	63	0.1749
FLL	E4	7A	57	0.0008		FLW	E4	7A	10	0.3199		FLA	E3	3B	9	0.1749
FLL	E4	7A	58	0.0025		FLW	E4	7A	36	0.3177		FLA	E2	7D	49	0.1744
FLL	E4	7A	59	0.0005		FLW	E1	7A	133	0.3173		FLA	E4	2D	50	0.1739
FLL	E4	7A	60	0.0335		FLW	E3	7A	55	0.3173		FLA	E4	3B	0	0.1733
FLL	E4	7A	61	0.0716		FLW	E1	7A	16	0.3156		FLA	E2	3B	116	0.1727
FLL	E4	7A	62	0.0081		FLW	E2	7A	158	0.3147		FLA	E3	7D	45	0.1724
FLL	E4	7A	63	0.051		FLW	E1	7A	36	0.3146		FLA	E2	3B	145	0.1723
FLL	E4	7A	64	0.1056		FLW	E2	7A	112	0.3113		FLA	E1	7A	25	0.172
FLL	E4	7A	65	0.0726		FLW	E4	7A	123	0.3113		FLA	E1	7A	36	0.1719
FLL	E4	7A	66	0.0433		FLW	E3	7A	8	0.3105		FLA	E2	3B	0	0.1716
FLL	E4	7A	67	0.0338		FLW	E4	7A	144	0.3077		FLA	E2	7A	73	0.1706
FLL	E4	7A	68	0.0274		FLW	E4	7A	0	0.3076		FLA	E1	7D	4	0.1706
FLL	E4	7A	69	0.0211		FLW	E1	7A	15	0.3073		FLA	E3	3B	13	0.1703
FLL	E4	7A	70	0.002		FLW	E4	7A	114	0.3062		FLA	E3	6A	15	0.17
FLL	E4	7A	71	0.0142		FLW	E2	7A	157	0.3058		FLA	E1	3A	45	0.1699
FLL	E4	7A	72	0.0819		FLW	E3	7A	64	0.3045		FLA	E2	7A	144	0.1698
FLL	E4	7A	73	0.088		FLW	E1	7A	6	0.3031		FLA	E1	3B	150	0.1694
FLL	E4	7A	74	0.028		FLW	E1	7A	37	0.3009		FLA	E2	4B	56	0.1693
FLL	E4	7A	75	4.9819		FLW	E3	7A	165	0.3009		FLA	E2	7D	26	0.1691
FLL	E4	7A	76	0.0011		FLW	E1	7A	132	0.3006		FLA	E3	2D	14	0.1689
FLL	E4	7A	77	0.0057		FLW	E1	7A	5	0.3004		FLA	E2	2D	33	0.1683
FLL	E4	7A	78	0.0008		FLW	E1	7A	7	0.2999		FLA	E2	2D	40	0.1683
FLL	E4	7A	79	0.0009		FLW	E3	7A	52	0.297		FLA	E1	7A	24	0.1683
FLL	E4	7A	80	0.0006		FLW	E2	7A	156	0.2957		FLA	E2	3B	144	0.168
FLL	E4	7A	81	0.0048		FLW	E4	7A	1	0.2935		FLA	E3	4B	58	0.168
FLL	E4	7A	82	0.0108		FLW	E1	7A	4	0.2926		FLA	E4	4B	4	0.1679
FLL	E4	7A	83	0.005		FLW	E1	7A	13	0.2914		FLA	E3	3A	160	0.1678
FLL	E4	7A	84	0.0024		FLW	E1	7A	8	0.2906		FLA	E3	3B	99	0.1674
FLL	E4	7A	85	0.0005		FLW	E4	7A	11	0.2902		FLA	E2	3B	64	0.1672
FLL	E4	7A	86	0.0015		FLW	E4	7A	37	0.2902		FLA	E2	3B	48	0.1671
FLL	E4	7A	87	0.0039		FLW	E1	7A	1	0.2886		FLA	E1	7A	37	0.1671
FLL	E4	7A	88	0.0056		FLW	E1	7A	38	0.2865		FLA	E2	3B	8	0.1668
FLL	E4	7A	89	0.005		FLW	E2	7A	155	0.2846		FLA	E2	7D	15	0.1666
FLL	E4	7A	90	0.0045		FLW	E4	7A	143	0.2812		FLA	E1	7D	17	0.1665
FLL	E4	7A	91	0.0039		FLW	E1	7A	3	0.281		FLA	E2	7A	184	0.1663
FLL	E4	7A	92	0.0034		FLW	E2	7A	113	0.2791		FLA	E2	3B	9	0.1662
FLL	E4	7A	93	0.0028		FLW	E3	7A	7	0.2775		FLA	E1	3A	150	0.1661
FLL	E4	7A	94	0.0023		FLW	E1	7A	9	0.276		FLA	E1	5A	35	0.1658
FLL	E4	7A	95	0.0018		FLW	E1	7A	0	0.2749		FLA	E3	3A	51	0.165
FLL	E4	7A	96	0.0014		FLW	E2	7A	154	0.2725		FLA	E2	7D	13	0.165
FLL	E4	7A	97	0.001		FLW	E1	7A	39	0.2717		FLA	E1	4B	12	0.1645
FLL	E4	7A	98	0.0007		FLW	E1	7A	54	0.2714		FLA	E3	4B	32	0.1644
FLL	E4	7A	99	0.0006		FLW	E3	7A	69	0.2711		FLA	E1	7A	23	0.1643
FLL	E4	7A	100	0.0006		FLW	E2	7A	67	0.2689		FLA	E2	7D	50	0.1643
FLL	E4	7A	101	0.0007		FLW	E3	7A	166	0.2683		FLA	E1	3A	163	0.1642
FLL	E4	7A	102	0.0009		FLW	E1	7A	2	0.267		FLA	E1	3A	65	0.164
FLL	E4	7A	103	0.0013		FLW	E3	7A	120	0.2665		FLA	E1	3B	116	0.1638
FLL	E4	7A	104	0.0018		FLW	E4	7A	38	0.2635		FLA	E2	6A	30	0.1638
FLL	E4	7A	105	0.0025		FLW	E2	7A	122	0.263		FLA	E1	5A	4	0.1635
FLL	E4	7A	106	0.0032		FLW	E4	7A	131	0.2598		FLA	E3	3B	36	0.1633
FLL	E4	7A	107	0.004		FLW	E2	7A	153	0.2597		FLA	E3	7A	50	0.1633
FLL	E4	7A	108	0.0048		FLW	E1	7A	10	0.2572		FLA	E2	7D	25	0.1631
FLL	E4	7A	109	0.0057		FLW	E1	7A	40	0.2568		FLA	E2	6A	93	0.1627
FLL	E4	7A	110	0.0066		FLW	E3	7A	65	0.2568		FLA	E1	3B	147	0.1626
FLL	E4	7A	111	0.0074		FLW	E4	7A	142	0.2565		FLA	E2	2D	16	0.1625
FLL	E4	7A	112	0.0082		FLW	E2	7A	120	0.2503		FLA	E2	3B	143	0.1622
FLL	E4	7A	113	0.009		FLW	E3	7A	68	0.2492		FLA	E3	7A	176	0.1622
FLL	E4	7A	114	0.0075		FLW	E2	7A	152	0.2462		FLA	E3	5A	49	0.1621
FLL	E4	7A	115	0.0006		FLW	E2	7A	114	0.2461		FLA	E3	4B	33	0.162
FLL	E4	7A	116	0.0049		FLW	E3	7A	53	0.2432		FLA	E3	5A	99	0.1619
FLL	E4	7A	117	0.0211		FLW	E4	7A	115	0.2432		FLA	E1	7A	101	0.1619
FLL	E4	7A	118	0.0454		FLW	E3	7A	6	0.2424		FLA	E3	7A	44	0.1619
FLL	E4	7A	119	0.0616		FLW	E1	7A	41	0.242		FLA	E1	7A	38	0.1618
FLL	E4	7A	120	0.0761		FLW	E3	7A	83	0.2418		FLA	E1	3B	140	0.1613
FLL	E4	7A	121	0.086		FLW	E3	7A	167	0.2389		FLA	E4	2D	46	0.1612
FLL	E4	7A	122	0.0801		FLW	E1	7A	12	0.2381		FLA	E2	3A	48	0.1612
FLL	E4	7A	123	0.1476		FLW	E4	7A	39	0.2377		FLA	E2	2D	10	0.1608
FLL	E4	7A	124	0.1422		FLW	E3	7A	50	0.2374		FLA	E4	7A	24	0.1607
FLL	E4	7A	125	0.1342		FLW	E1	7A	11	0.2358		FLA	E2	7A	145	0.1606
FLL	E4	7A	126	0.1237		FLW	E1	7A	62	0.2348		FLA	E2	5A	78	0.1605
FLL	E4	7A	127	0.111		FLW	E1	7A	53	0.2341		FLA	E1	3B	149	0.1602
FLL	E4	7A	128	0.0969		FLW	E4	7A	141	0.2337		FLA	E1	7A	22	0.1602
FLL	E4	7A	129	0.0823		FLW	E2	7A	151	0.2322		FLA	E3	3B	14	0.1598
FLL	E4	7A	130	0.057		FLW	E1	7A	42	0.2275		FLA	E1	7A	161	0.1598
FLL	E4	7A	131	0.0038		FLW	E3	7A	0	0.2266		FLA	E3	6A	1	0.1597
FLL	E4	7A	132	0.0006		FLW	E3	7A	54	0.2215		FLA	E2	4B	75	0.1594
FLL	E4	7A	133	0.001		FLW	E3	7A	78	0.2199		FLA	E2	5A	8	0.1593
FLL	E4	7A	134	0.0019		FLW	E2	7A	150	0.218		FLA	E1	7A	71	0.159
FLL	E4	7A	135	0.0034		FLW	E1	7A	48	0.216		FLA	E3	3A	142	0.1583
FLL	E4	7A	136	0.0057		FLW	E1	7A	43	0.2135		FLA	E2	7D	24	0.1575
FLL	E4	7A	137	0.0088		FLW	E4	7A	40	0.2133		FLA	E3	4B	34	0.1573
FLL	E4	7A	138	0.0131		FLW	E4	7A	140	0.2127		FLA	E3	3B	179	0.1563
FLL	E4	7A	139	0.0186		FLW	E3	7A	168	0.2125		FLA	E3	2D	62	0.1561
FLL	E4	7A	140	0.0256		FLW	E3	7A	67	0.2122		FLA	E1	7A	21	0.1561
FLL	E4	7A	141	0.0343		FLW	E2	7A	73	0.211		FLA	E1	7A	39	0.1561
FLL	E4	7A	142	0.0451		FLW	E3	7A	79	0.2071		FLA	E1	3B	127	0.1558
FLL	E4	7A	143	0.0582		FLW	E3	7A	5	0.207		FLA	E2	3B	62	0.1558
FLL	E4	7A	144	0.0737		FLW	E2	7A	149	0.2038		FLA	E1	3A	85	0.1552
FLL	E4	7A	145	0.092		FLW	E1	7A	55	0.2037		FLA	E4	4B	3	0.1547
FLL	E4	7A	146	0.1131		FLW	E4	7A	72	0.2037		FLA	E2	7D	51	0.1546
FLL	E4	7A	147	0.1371		FLW	E2	7A	123	0.2008		FLA	E2	3A	102	0.1542
FLL	E4	7A	148	0.164		FLW	E2	7A	124	0.2006		FLA	E2	3A	154	0.1539
FLL	E4	7A	149	0.1934		FLW	E1	7A	44	0.2001		FLA	E4	3A	148	0.1538
FLL	E4	7A	150	0.2251		FLW	E4	7A	182	0.1993		FLA	E3	5A	98	0.1537
FLL	E4	7A	151	0.2586		FLW	E2	7A	125	0.1987		FLA	E1	3A	130	0.1535
FLL	E4	7A	152	0.2931		FLW	E4	7A	181	0.1975		FLA	E2	6A	49	0.1532
FLL	E4	7A	153	0.3282		FLW	E1	7A	49	0.1973		FLA	E4	7D	38	0.1528
FLL	E4	7A	154	0.363		FLW	E2	7A	126	0.1948		FLA	E4	6A	16	0.1522
FLL	E4	7A	155	0.397		FLW	E4	7A	186	0.1948		FLA	E2	7D	23	0.1522
FLL	E4	7A	156	0.4294		FLW	E4	7A	139	0.1936		FLA	E2	4B	64	0.1521
FLL	E4	7A	157	0.4599		FLW	E1	7A	181	0.1926		FLA	E1	3B	141	0.152
FLL	E4	7A	158	0.4881		FLW	E1	7A	182	0.1918		FLA	E1	7A	20	0.152
FLL	E4	7A	159	0.5135		FLW	E2	7A	115	0.1918		FLA	E3	3B	186	0.1517
FLL	E4	7A	160	0.5361		FLW	E4	7A	41	0.1903		FLA	E4	4B	55	0.1515
FLL	E4	7A	161	0.5558		FLW	E2	7A	148	0.1897		FLA	E4	3B	61	0.151
FLL	E4	7A	162	0.5725		FLW	E4	7A	119	0.1897		FLA	E2	7A	146	0.1509
FLL	E4	7A	163	0.5865		FLW	E4	7A	63	0.1894		FLA	E2	3B	115	0.1508
FLL	E4	7A	164	0.5979		FLW	E2	7A	127	0.1889		FLA	E1	5A	36	0.1507
FLL	E4	7A	165	0.607		FLW	E3	7A	169	0.1888		FLA	E4	7D	9	0.1506
FLL	E4	7A	166	0.6139		FLW	E3	7A	66	0.1884		FLA	E4	2D	47	0.1505
FLL	E4	7A	167	0.6189		FLW	E4	7A	183	0.1876		FLA	E1	3A	81	0.1505
FLL	E4	7A	168	0.6224		FLW	E1	7A	45	0.1874		FLA	E4	6A	15	0.1505
FLL	E4	7A	169	0.6245		FLW	E2	7A	23	0.1865		FLA	E4	6A	44	0.1505
FLL	E4	7A	170	0.6255		FLW	E2	7A	24	0.1865		FLA	E3	5A	5	0.1502
FLL	E4	7A	171	0.6335		FLW	E3	7A	173	0.1865		FLA	E1	7A	40	0.1502
FLL	E4	7A	172	0.6139		FLW	E2	7A	71	0.1862		FLA	E3	4B	35	0.1501
FLL	E4	7A	173	0.5338		FLW	E2	7A	22	0.1861		FLA	E1	6A	114	0.1501
FLL	E4	7A	174	0.6817		FLW	E2	7A	25	0.186		FLA	E3	5A	54	0.15
FLL	E4	7A	175	1.0807		FLW	E2	7A	21	0.1852		FLA	E3	3A	136	0.1499
FLL	E4	7A	176	1.3234		FLW	E2	7A	26	0.1849		FLA	E2	3B	49	0.1492
FLL	E4	7A	177	1.2252		FLW	E2	7A	20	0.1841		FLA	E1	5A	25	0.1492
FLL	E4	7A	178	1.1392		FLW	E2	7A	27	0.183		FLA	E1	7D	3	0.149
FLL	E4	7A	179	0.9414		FLW	E2	7A	19	0.1827		FLA	E3	3A	140	0.1489
FLL	E4	7A	180	0.6884		FLW	E2	7A	18	0.1811		FLA	E3	5A	97	0.1487
FLL	E4	7A	181	0.7203		FLW	E2	7A	128	0.181		FLA	E4	5A	50	0.1487
FLL	E4	7A	182	0.695		FLW	E2	7A	28	0.1804		FLA	E1	7D	60	0.1487
FLL	E4	7A	183	0.6226		FLW	E4	7A	184	0.1797		FLA	E3	3B	15	0.1485
FLL	E4	7A	184	0.6106		FLW	E2	7A	17	0.1795		FLA	E3	3B	81	0.1484
FLL	E4	7A	185	0.6639		FLW	E3	7A	172	0.1789		FLA	E4	3A	128	0.1479
FLL	E4	7A	186	0.569		FLW	E4	7A	116	0.1779		FLA	E1	7A	19	0.1479
FLL	E1	7B	0	0.047		FLW	E2	7A	16	0.1778		FLA	E1	3A	84	0.1474
FLL	E1	7B	1	0.0201		FLW	E1	7A	183	0.1777		FLA	E3	3A	144	0.1474
FLL	E1	7B	2	0.0041		FLW	E2	7A	29	0.177		FLA	E3	3B	113	0.1474
FLL	E1	7B	3	0.0011		FLW	E4	7A	138	0.1761		FLA	E4	6A	107	0.1474
FLL	E1	7B	4	0.0116		FLW	E2	7A	147	0.1759		FLA	E2	7D	22	0.1473
FLL	E1	7B	5	0.0043		FLW	E1	7A	185	0.1758		FLA	E1	3B	99	0.1472
FLL	E1	7B	6	0.0005		FLW	E1	7A	46	0.1754		FLA	E3	7A	54	0.1472
FLL	E1	7B	7	0.0022		FLW	E1	7A	184	0.1751		FLA	E2	3B	3	0.1469
FLL	E1	7B	8	0.0009		FLW	E4	7A	185	0.1743		FLA	E3	6A	107	0.1469
FLL	E1	7B	9	0.0291		FLW	E3	7A	4	0.1731		FLA	E4	3B	109	0.1467
FLL	E1	7B	10	0.0007		FLW	E2	7A	30	0.1728		FLA	E1	3A	46	0.1464
FLL	E1	7B	11	0.004		FLW	E2	7A	129	0.1715		FLA	E1	3B	51	0.1457
FLL	E1	7B	12	0.0139		FLW	E2	7A	66	0.1704		FLA	E2	3B	50	0.1456
FLL	E1	7B	13	0.0164		FLW	E4	7A	42	0.1691		FLA	E2	3B	2	0.1455
FLL	E1	7B	14	0.0009		FLW	E2	7A	15	0.1686		FLA	E4	6A	108	0.1455
FLL	E1	7B	15	0.0019		FLW	E2	7A	31	0.1678		FLA	E1	4B	52	0.1453
FLL	E1	7B	16	0.0034		FLW	E3	7A	170	0.1678		FLA	E2	7D	52	0.1453
FLL	E1	7B	17	0.0174		FLW	E3	7A	119	0.1673		FLA	E3	7D	2	0.1453
FLL	E1	7B	18	0.0491		FLW	E1	7A	47	0.1642		FLA	E3	5A	48	0.1449
FLL	E1	7B	19	0.0535		FLW	E2	7A	146	0.1625		FLA	E2	7D	16	0.1449
FLL	E1	7B	20	0.0761		FLW	E2	7A	32	0.1619		FLA	E3	3A	82	0.1446
FLL	E1	7B	21	0.1143		FLW	E3	7A	171	0.1619		FLA	E2	3B	4	0.1443
FLL	E1	7B	22	0.1078		FLW	E2	7A	65	0.1603		FLA	E2	6A	25	0.1442
FLL	E1	7B	23	0.0458		FLW	E4	7A	137	0.1603		FLA	E1	7A	18	0.144
FLL	E1	7B	24	0.0177		FLW	E1	7A	52	0.1596		FLA	E1	7A	41	0.144
FLL	E1	7B	25	0.026		FLW	E3	7A	84	0.1563		FLA	E1	7A	100	0.1438
FLL	E1	7B	26	0.0247		FLW	E2	7A	130	0.156		FLA	E2	7A	183	0.1436
FLL	E1	7B	27	0.0537		FLW	E2	7A	33	0.1554		FLA	E2	4B	55	0.1434
FLL	E1	7B	28	0.0683		FLW	E3	7A	1	0.1551		FLA	E3	3B	57	0.1432
FLL	E1	7B	29	0.0221		FLW	E2	7A	145	0.1498		FLA	E3	5A	96	0.1432
FLL	E1	7B	30	0.0936		FLW	E4	7A	43	0.1495		FLA	E2	3A	157	0.1428
FLL	E1	7B	31	0.0491		FLW	E2	7A	34	0.1484		FLA	E2	7D	21	0.1427
FLL	E1	7B	32	0.0447		FLW	E1	7A	60	0.146		FLA	E4	4B	2	0.1426
FLL	E1	7B	33	2.5427		FLW	E4	7A	136	0.146		FLA	E4	3A	85	0.1425
FLL	E1	7B	34	0.0007		FLW	E1	7A	186	0.1457		FLA	E3	3A	86	0.1418
FLL	E1	7B	35	0.0019		FLW	E2	7A	64	0.1456		FLA	E4	6A	109	0.1418
FLL	E1	7B	36	0.0042		FLW	E3	7A	3	0.1421		FLA	E2	6A	102	0.1415
FLL	E1	7B	37	0.0075		FLW	E2	7A	35	0.1408		FLA	E3	2D	26	0.1411
FLL	E1	7B	38	0.0139		FLW	E2	7A	119	0.138		FLA	E2	7A	118	0.1408
FLL	E1	7B	39	0.0238		FLW	E2	7A	144	0.1377		FLA	E3	4B	36	0.1407
FLL	E1	7B	40	0.0374		FLW	E1	7A	59	0.1373		FLA	E2	5A	77	0.1407
FLL	E1	7B	41	0.0557		FLW	E2	7A	116	0.135		FLA	E2	7A	147	0.1407
FLL	E1	7B	42	0.0794		FLW	E4	7A	135	0.1332		FLA	E2	3B	1	0.1405
FLL	E1	7B	43	0.1093		FLW	E2	7A	36	0.1329		FLA	E2	6A	26	0.1404
FLL	E1	7B	44	0.1461		FLW	E4	7A	44	0.1317		FLA	E1	7A	17	0.1402
FLL	E1	7B	45	0.1907		FLW	E2	7A	143	0.1263		FLA	E2	7D	17	0.1399
FLL	E1	7B	46	0.2433		FLW	E2	7A	37	0.1247		FLA	E1	7A	162	0.1391
FLL	E1	7B	47	0.3041		FLW	E4	7A	134	0.1216		FLA	E2	7A	116	0.1384
FLL	E1	7B	48	0.3727		FLW	E2	7A	13	0.1177		FLA	E2	7D	20	0.1384
FLL	E1	7B	49	0.4481		FLW	E4	7A	117	0.1172		FLA	E3	3B	164	0.1381
FLL	E1	7B	50	0.529		FLW	E2	7A	38	0.1165		FLA	E3	4B	75	0.1378
FLL	E1	7B	51	0.6134		FLW	E2	7A	142	0.1157		FLA	E1	7A	42	0.1378
FLL	E1	7B	52	0.6991		FLW	E4	7A	45	0.1156		FLA	E2	6A	96	0.1375
FLL	E1	7B	53	0.7839		FLW	E1	7A	56	0.1155		FLA	E3	5A	95	0.1373
FLL	E1	7B	54	0.8653		FLW	E3	7A	2	0.1147		FLA	E3	3B	69	0.1372
FLL	E1	7B	55	0.9417		FLW	E4	7A	48	0.1145		FLA	E3	7D	46	0.1372
FLL	E1	7B	56	1.0113		FLW	E4	7A	133	0.1112		FLA	E3	2D	25	0.1371
FLL	E1	7B	57	1.0734		FLW	E2	7A	39	0.1084		FLA	E4	7A	23	0.137
FLL	E1	7B	58	1.1273		FLW	E2	7A	14	0.1081		FLA	E1	6A	39	0.1369
FLL	E1	7B	59	1.1731		FLW	E2	7A	141	0.1059		FLA	E2	7A	64	0.1369
FLL	E1	7B	60	1.211		FLW	E4	7A	132	0.1018		FLA	E1	7A	16	0.1366
FLL	E1	7B	61	1.2417		FLW	E4	7A	46	0.1012		FLA	E3	6A	6	0.1365
FLL	E1	7B	62	1.2659		FLW	E2	7A	40	0.1005		FLA	E2	7D	53	0.1365
FLL	E1	7B	63	1.34		FLW	E2	7A	140	0.0968		FLA	E3	3B	16	0.1364
FLL	E1	7B	64	1.6221		FLW	E1	7A	58	0.0962		FLA	E3	6A	42	0.1364
FLL	E1	7B	65	1.692		FLW	E2	7A	41	0.0928		FLA	E4	6A	110	0.1364
FLL	E1	7B	66	1.318		FLW	E2	7A	72	0.0902		FLA	E2	3B	192	0.1363
FLL	E1	7B	67	1.5013		FLW	E3	7A	118	0.0888		FLA	E1	2D	57	0.1358
FLL	E1	7B	68	1.2674		FLW	E3	7A	185	0.0888		FLA	E2	3A	33	0.1358
FLL	E1	7B	69	0.8087		FLW	E2	7A	139	0.0885		FLA	E4	3A	54	0.1356
FLL	E1	7B	70	0.9182		FLW	E4	7A	47	0.0883		FLA	E1	3B	58	0.1354
FLL	E1	7B	71	1.1289		FLW	E4	7A	118	0.0868		FLA	E1	3B	138	0.1354
FLL	E1	7B	72	1.152		FLW	E2	7A	42	0.0855		FLA	E2	7A	115	0.1353
FLL	E1	7B	73	1.1289		FLW	E2	7A	117	0.0831		FLA	E4	3B	135	0.135
FLL	E1	7B	74	1.068		FLW	E1	7A	51	0.083		FLA	E1	5A	37	0.1349
FLL	E1	7B	75	0.965		FLW	E2	7A	138	0.0809		FLA	E1	7D	2	0.1348
FLL	E1	7B	76	0.831		FLW	E4	7A	49	0.0801		FLA	E3	3B	35	0.1346
FLL	E1	7B	77	0.6344		FLW	E2	7A	43	0.0786		FLA	E2	7D	19	0.1345
FLL	E1	7B	78	0.4117		FLW	E1	7A	50	0.0774		FLA	E2	6A	121	0.1344
FLL	E1	7B	79	0.3954		FLW	E2	7A	131	0.0763		FLA	E4	5A	16	0.1343
FLL	E1	7B	80	0.3732		FLW	E2	7A	180	0.0763		FLA	E2	7D	12	0.1343
FLL	E1	7B	81	0.3452		FLW	E2	7A	137	0.074		FLA	E4	3A	86	0.1342
FLL	E1	7B	82	0.3121		FLW	E3	7A	117	0.0739		FLA	E1	4B	11	0.1342
FLL	E1	7B	83	0.2755		FLW	E2	7A	44	0.0721		FLA	E2	7A	117	0.1338
FLL	E1	7B	84	0.2375		FLW	E2	7A	48	0.0718		FLA	E2	7D	18	0.1338
FLL	E1	7B	85	0.2559		FLW	E2	7A	136	0.0677		FLA	E3	3B	68	0.1331
FLL	E1	7B	86	0.5175		FLW	E2	7A	63	0.067		FLA	E2	4B	76	0.1328
FLL	E1	7B	87	0.5059		FLW	E2	7A	45	0.0661		FLA	E1	3A	86	0.1326
FLL	E1	7B	88	0.4377		FLW	E3	7A	116	0.0646		FLA	E2	3B	158	0.1321
FLL	E1	7B	89	0.3642		FLW	E2	7A	135	0.0621		FLA	E1	3A	161	0.1318
FLL	E1	7B	90	0.2896		FLW	E1	7A	57	0.0616		FLA	E2	3B	66	0.1317
FLL	E1	7B	91	0.2187		FLW	E3	7A	181	0.0616		FLA	E1	7A	43	0.1317
FLL	E1	7B	92	0.1879		FLW	E2	7A	46	0.0605		FLA	E1	3B	108	0.1316
FLL	E1	7B	93	0.1844		FLW	E2	7A	118	0.0574		FLA	E4	4B	1	0.1316
FLL	E1	7B	94	0.1741		FLW	E2	7A	134	0.057		FLA	E3	3B	180	0.1315
FLL	E1	7B	95	0.157		FLW	E3	7A	184	0.0555		FLA	E4	3B	1	0.1315
FLL	E1	7B	96	0.135		FLW	E2	7A	47	0.0554		FLA	E3	2D	24	0.131
FLL	E1	7B	97	0.1118		FLW	E1	7A	61	0.0534		FLA	E2	6A	2	0.131
[truncated: 2,026 more rows]

## Sheet: SD_markerprop
	Genome A							Genome B							Genome D
Marker	name	Chromosome	Parents	Count	prop		Marker	Name	Chromosome	Parents	count	prop		Marker	name	Chromosome	Parents	count	prop
1	XSNP1	1A	Harry (AA)	7	0.03		1	XSNP286	1B	Harry (AA)	78	0.38		1	XSNP992	1D	Harry (AA)	81	0.4
2	XSNP11	1A	Harry (AA)	53	0.26		2	XSNP287	1B	Harry (AA)	78	0.38		2	XSNP996	1D	Harry (AA)	113	0.55
3	XSNP16	1A	Harry (AA)	19	0.09		3	XSNP288	1B	Harry (AA)	76	0.37		3	XSNP1000	1D	Harry (AA)	20	0.1
4	XSNP30	1A	Harry (AA)	110	0.54		4	XSNP290	1B	Harry (AA)	79	0.39		4	XSNP1019	1D	Harry (AA)	74	0.36
5	XSNP31	1A	Harry (AA)	110	0.54		5	XSNP291	1B	Harry (AA)	79	0.39		5	XSNP1020	1D	Harry (AA)	75	0.37
6	XSNP35	1A	Harry (AA)	132	0.65		6	XSNP293	1B	Harry (AA)	73	0.36		1	XSNP1864	2D	Harry (AA)	113	0.55
7	XSNP40	1A	Harry (AA)	24	0.12		7	XSNP294	1B	Harry (AA)	75	0.37		2	XSNP1872	2D	Harry (AA)	33	0.16
8	XSNP48	1A	Harry (AA)	36	0.18		8	XSNP295	1B	Harry (AA)	75	0.37		3	XSNP1905	2D	Harry (AA)	65	0.32
9	XSNP49	1A	Harry (AA)	35	0.17		9	XSNP296	1B	Harry (AA)	42	0.21		4	XSNP1906	2D	Harry (AA)	65	0.32
10	XSNP50	1A	Harry (AA)	22	0.11		10	XSNP297	1B	Harry (AA)	80	0.39		5	XSNP1907	2D	Harry (AA)	65	0.32
11	XSNP51	1A	Harry (AA)	24	0.12		11	XSNP298	1B	Harry (AA)	81	0.4		6	XSNP1916	2D	Harry (AA)	66	0.32
12	XSNP82	1A	Harry (AA)	108	0.53		12	XSNP299	1B	Harry (AA)	80	0.39		7	XSNP1917	2D	Harry (AA)	66	0.32
13	XSNP83	1A	Harry (AA)	108	0.53		13	XSNP300	1B	Harry (AA)	79	0.39		8	XSNP1919	2D	Harry (AA)	107	0.52
14	XSNP85	1A	Harry (AA)	104	0.51		14	XSNP301	1B	Harry (AA)	47	0.23		9	XSNP1988	2D	Harry (AA)	115	0.56
15	XSNP107	1A	Harry (AA)	101	0.5		15	XSNP302	1B	Harry (AA)	47	0.23		10	XSNP1995	2D	Harry (AA)	25	0.12
16	XSNP112	1A	Harry (AA)	154	0.75		16	XSNP303	1B	Harry (AA)	45	0.22		11	XSNP1996	2D	Harry (AA)	25	0.12
17	XSNP114	1A	Harry (AA)	103	0.5		17	XSNP306	1B	Harry (AA)	81	0.4		12	XSNP1997	2D	Harry (AA)	26	0.13
18	XSNP131	1A	Harry (AA)	104	0.51		18	XSNP309	1B	Harry (AA)	77	0.38		13	XSNP1998	2D	Harry (AA)	26	0.13
19	XSNP134	1A	Harry (AA)	41	0.2		19	XSNP311	1B	Harry (AA)	72	0.35		14	XSNP2001	2D	Harry (AA)	75	0.37
20	XSNP152	1A	Harry (AA)	64	0.31		20	XSNP313	1B	Harry (AA)	78	0.38		1	XSNP2650	3D	Harry (AA)	102	0.5
21	XSNP162	1A	Harry (AA)	112	0.55		21	XSNP314	1B	Harry (AA)	77	0.38		2	XSNP2651	3D	Harry (AA)	101	0.5
22	XSNP163	1A	Harry (AA)	112	0.55		22	XSNP315	1B	Harry (AA)	65	0.32		3	XSNP2653	3D	Harry (AA)	111	0.54
23	XSNP166	1A	Harry (AA)	40	0.2		23	XSNP317	1B	Harry (AA)	61	0.3		4	XSNP2654	3D	Harry (AA)	113	0.55
24	XSNP169	1A	Harry (AA)	57	0.28		24	XSNP324	1B	Harry (AA)	80	0.39		5	XSNP2655	3D	Harry (AA)	113	0.55
25	XSNP180	1A	Harry (AA)	113	0.55		25	XSNP325	1B	Harry (AA)	78	0.38		6	XSNP2656	3D	Harry (AA)	111	0.54
26	XSNP183	1A	Harry (AA)	69	0.34		26	XSNP326	1B	Harry (AA)	72	0.35		7	XSNP2657	3D	Harry (AA)	111	0.54
27	XSNP193	1A	Harry (AA)	61	0.3		27	XSNP327	1B	Harry (AA)	70	0.34		8	XSNP2658	3D	Harry (AA)	112	0.55
28	XSNP197	1A	Harry (AA)	121	0.59		28	XSNP328	1B	Harry (AA)	71	0.35		9	XSNP2663	3D	Harry (AA)	112	0.55
29	XSNP208	1A	Harry (AA)	54	0.26		29	XSNP329	1B	Harry (AA)	78	0.38		10	XSNP2664	3D	Harry (AA)	111	0.54
30	XSNP210	1A	Harry (AA)	44	0.22		30	XSNP337	1B	Harry (AA)	80	0.39		11	XSNP2665	3D	Harry (AA)	112	0.55
31	XSNP211	1A	Harry (AA)	56	0.27		31	XSNP338	1B	Harry (AA)	80	0.39		12	XSNP2684	3D	Harry (AA)	69	0.34
32	XSNP212	1A	Harry (AA)	75	0.37		32	XSNP339	1B	Harry (AA)	80	0.39		13	XSNP2685	3D	Harry (AA)	69	0.34
33	XSNP213	1A	Harry (AA)	98	0.48		33	XSNP340	1B	Harry (AA)	60	0.29		14	XSNP2686	3D	Harry (AA)	30	0.15
34	XSNP214	1A	Harry (AA)	66	0.32		34	XSNP341	1B	Harry (AA)	76	0.37		15	XSNP2687	3D	Harry (AA)	30	0.15
35	XSNP215	1A	Harry (AA)	45	0.22		35	XSNP342	1B	Harry (AA)	76	0.37		16	XSNP2688	3D	Harry (AA)	33	0.16
36	XSNP237	1A	Harry (AA)	140	0.69		36	XSNP345	1B	Harry (AA)	74	0.36		17	XSNP2689	3D	Harry (AA)	55	0.27
37	XSNP238	1A	Harry (AA)	140	0.69		37	XSNP346	1B	Harry (AA)	80	0.39		18	XSNP2690	3D	Harry (AA)	55	0.27
38	XSNP239	1A	Harry (AA)	141	0.69		38	XSNP347	1B	Harry (AA)	79	0.39		19	XSNP2691	3D	Harry (AA)	57	0.28
39	XSNP241	1A	Harry (AA)	63	0.31		39	XSNP362	1B	Harry (AA)	74	0.36		20	XSNP2692	3D	Harry (AA)	71	0.35
40	XSNP260	1A	Harry (AA)	113	0.55		40	XSNP363	1B	Harry (AA)	75	0.37		21	XSNP2693	3D	Harry (AA)	66	0.32
41	XSNP276	1A	Harry (AA)	40	0.2		41	XSNP364	1B	Harry (AA)	74	0.36		22	XSNP2694	3D	Harry (AA)	66	0.32
42	XSNP281	1A	Harry (AA)	18	0.09		42	XSNP366	1B	Harry (AA)	122	0.6		23	XSNP2695	3D	Harry (AA)	66	0.32
43	XSNP285	1A	Harry (AA)	65	0.32		43	XSNP370	1B	Harry (AA)	66	0.32		24	XSNP2696	3D	Harry (AA)	68	0.33
1	XSNP1030	2A	Harry (AA)	70	0.34		44	XSNP393	1B	Harry (AA)	52	0.25		25	XSNP2697	3D	Harry (AA)	68	0.33
2	XSNP1034	2A	Harry (AA)	111	0.54		45	XSNP394	1B	Harry (AA)	52	0.25		26	XSNP2698	3D	Harry (AA)	71	0.35
3	XSNP1035	2A	Harry (AA)	111	0.54		46	XSNP395	1B	Harry (AA)	54	0.26		27	XSNP2699	3D	Harry (AA)	70	0.34
4	XSNP1037	2A	Harry (AA)	111	0.54		47	XSNP397	1B	Harry (AA)	56	0.27		28	XSNP2700	3D	Harry (AA)	68	0.33
5	XSNP1038	2A	Harry (AA)	63	0.31		48	XSNP399	1B	Harry (AA)	79	0.39		29	XSNP2701	3D	Harry (AA)	42	0.21
6	XSNP1039	2A	Harry (AA)	63	0.31		49	XSNP403	1B	Harry (AA)	75	0.37		30	XSNP2702	3D	Harry (AA)	71	0.35
7	XSNP1040	2A	Harry (AA)	62	0.3		50	XSNP404	1B	Harry (AA)	51	0.25		31	XSNP2703	3D	Harry (AA)	58	0.28
8	XSNP1076	2A	Harry (AA)	52	0.25		51	XSNP408	1B	Harry (AA)	74	0.36		32	XSNP2704	3D	Harry (AA)	52	0.25
9	XSNP1082	2A	Harry (AA)	115	0.56		52	XSNP410	1B	Harry (AA)	79	0.39		33	XSNP2705	3D	Harry (AA)	71	0.35
10	XSNP1083	2A	Harry (AA)	116	0.57		53	XSNP422	1B	Harry (AA)	59	0.29		34	XSNP2706	3D	Harry (AA)	66	0.32
11	XSNP1111	2A	Harry (AA)	115	0.56		54	XSNP424	1B	Harry (AA)	73	0.36		35	XSNP2707	3D	Harry (AA)	96	0.47
12	XSNP1117	2A	Harry (AA)	74	0.36		55	XSNP426	1B	Harry (AA)	79	0.39		36	XSNP2709	3D	Harry (AA)	59	0.29
13	XSNP1121	2A	Harry (AA)	118	0.58		56	XSNP427	1B	Harry (AA)	79	0.39		37	XSNP2710	3D	Harry (AA)	45	0.22
14	XSNP1122	2A	Harry (AA)	120	0.59		57	XSNP428	1B	Harry (AA)	79	0.39		38	XSNP2711	3D	Harry (AA)	70	0.34
15	XSNP1126	2A	Harry (AA)	120	0.59		58	XSNP429	1B	Harry (AA)	81	0.4		39	XSNP2712	3D	Harry (AA)	71	0.35
16	XSNP1127	2A	Harry (AA)	120	0.59		59	XSNP430	1B	Harry (AA)	81	0.4		40	XSNP2713	3D	Harry (AA)	12	0.06
17	XSNP1134	2A	Harry (AA)	120	0.59		60	XSNP431	1B	Harry (AA)	81	0.4		41	XSNP2714	3D	Harry (AA)	11	0.05
18	XSNP1135	2A	Harry (AA)	121	0.59		61	XSNP436	1B	Harry (AA)	63	0.31		42	XSNP2715	3D	Harry (AA)	13	0.06
19	XSNP1136	2A	Harry (AA)	113	0.55		62	XSNP442	1B	Harry (AA)	105	0.51		43	XSNP2716	3D	Harry (AA)	72	0.35
20	XSNP1152	2A	Harry (AA)	119	0.58		63	XSNP444	1B	Harry (AA)	46	0.23		44	XSNP2717	3D	Harry (AA)	72	0.35
21	XSNP1153	2A	Harry (AA)	120	0.59		64	XSNP445	1B	Harry (AA)	46	0.23		45	XSNP2718	3D	Harry (AA)	71	0.35
22	XSNP1154	2A	Harry (AA)	63	0.31		65	XSNP446	1B	Harry (AA)	46	0.23		46	XSNP2719	3D	Harry (AA)	65	0.32
23	XSNP1157	2A	Harry (AA)	115	0.56		66	XSNP447	1B	Harry (AA)	46	0.23		47	XSNP2720	3D	Harry (AA)	63	0.31
24	XSNP1158	2A	Harry (AA)	114	0.56		67	XSNP448	1B	Harry (AA)	78	0.38		48	XSNP2721	3D	Harry (AA)	64	0.31
25	XSNP1168	2A	Harry (AA)	65	0.32		68	XSNP450	1B	Harry (AA)	56	0.27		49	XSNP2722	3D	Harry (AA)	70	0.34
26	XSNP1169	2A	Harry (AA)	45	0.22		69	XSNP458	1B	Harry (AA)	80	0.39		50	XSNP2723	3D	Harry (AA)	68	0.33
27	XSNP1170	2A	Harry (AA)	113	0.55		70	XSNP470	1B	Harry (AA)	78	0.38		51	XSNP2724	3D	Harry (AA)	71	0.35
28	XSNP1171	2A	Harry (AA)	113	0.55		71	XSNP471	1B	Harry (AA)	55	0.27		52	XSNP2725	3D	Harry (AA)	70	0.34
29	XSNP1180	2A	Harry (AA)	59	0.29		72	XSNP478	1B	Harry (AA)	52	0.25		53	XSNP2726	3D	Harry (AA)	70	0.34
30	XSNP1181	2A	Harry (AA)	59	0.29		73	XSNP482	1B	Harry (AA)	57	0.28		54	XSNP2727	3D	Harry (AA)	70	0.34
31	XSNP1216	2A	Harry (AA)	39	0.19		74	XSNP483	1B	Harry (AA)	58	0.28		55	XSNP2728	3D	Harry (AA)	75	0.37
32	XSNP1217	2A	Harry (AA)	41	0.2		75	XSNP488	1B	Harry (AA)	74	0.36		56	XSNP2729	3D	Harry (AA)	21	0.1
33	XSNP1218	2A	Harry (AA)	43	0.21		76	XSNP501	1B	Harry (AA)	70	0.34		57	XSNP2730	3D	Harry (AA)	57	0.28
34	XSNP1225	2A	Harry (AA)	127	0.62		77	XSNP510	1B	Harry (AA)	42	0.21		58	XSNP2731	3D	Harry (AA)	60	0.29
35	XSNP1226	2A	Harry (AA)	127	0.62		78	XSNP515	1B	Harry (AA)	75	0.37		59	XSNP2732	3D	Harry (AA)	56	0.27
36	XSNP1227	2A	Harry (AA)	127	0.62		79	XSNP520	1B	Harry (AA)	62	0.3		60	XSNP2733	3D	Harry (AA)	18	0.09
37	XSNP1254	2A	Harry (AA)	116	0.57		80	XSNP521	1B	Harry (AA)	71	0.35		61	XSNP2734	3D	Harry (AA)	18	0.09
38	XSNP1255	2A	Harry (AA)	113	0.55		81	XSNP525	1B	Harry (AA)	75	0.37		62	XSNP2735	3D	Harry (AA)	16	0.08
39	XSNP1272	2A	Harry (AA)	112	0.55		82	XSNP529	1B	Harry (AA)	68	0.33		63	XSNP2736	3D	Harry (AA)	71	0.35
40	XSNP1275	2A	Harry (AA)	109	0.53		83	XSNP533	1B	Harry (AA)	76	0.37		64	XSNP2737	3D	Harry (AA)	71	0.35
41	XSNP1279	2A	Harry (AA)	106	0.52		84	XSNP534	1B	Harry (AA)	75	0.37		1	XSNP3233	4D	Harry (AA)	78	0.38
42	XSNP1293	2A	Harry (AA)	59	0.29		85	XSNP535	1B	Harry (AA)	75	0.37		2	XSNP3234	4D	Harry (AA)	42	0.21
43	XSNP1306	2A	Harry (AA)	115	0.56		86	XSNP536	1B	Harry (AA)	78	0.38		3	XSNP3235	4D	Harry (AA)	42	0.21
44	XSNP1313	2A	Harry (AA)	122	0.6		87	XSNP541	1B	Harry (AA)	75	0.37		4	XSNP3236	4D	Harry (AA)	43	0.21
45	XSNP1314	2A	Harry (AA)	122	0.6		88	XSNP542	1B	Harry (AA)	53	0.26		5	XSNP3237	4D	Harry (AA)	44	0.22
46	XSNP1335	2A	Harry (AA)	112	0.55		89	XSNP543	1B	Harry (AA)	53	0.26		6	XSNP3242	4D	Harry (AA)	113	0.55
47	XSNP1336	2A	Harry (AA)	112	0.55		90	XSNP544	1B	Harry (AA)	53	0.26		7	XSNP3243	4D	Harry (AA)	118	0.58
48	XSNP1337	2A	Harry (AA)	112	0.55		91	XSNP545	1B	Harry (AA)	53	0.26		8	XSNP3244	4D	Harry (AA)	60	0.29
49	XSNP1338	2A	Harry (AA)	112	0.55		92	XSNP546	1B	Harry (AA)	75	0.37		9	XSNP3245	4D	Harry (AA)	51	0.25
1	XSNP2019	3A	Harry (AA)	35	0.17		93	XSNP548	1B	Harry (AA)	73	0.36		10	XSNP3246	4D	Harry (AA)	117	0.57
2	XSNP2020	3A	Harry (AA)	118	0.58		94	XSNP549	1B	Harry (AA)	53	0.26		11	XSNP3247	4D	Harry (AA)	42	0.21
3	XSNP2024	3A	Harry (AA)	103	0.5		95	XSNP550	1B	Harry (AA)	46	0.23		12	XSNP3255	4D	Harry (AA)	117	0.57
4	XSNP2026	3A	Harry (AA)	47	0.23		96	XSNP551	1B	Harry (AA)	80	0.39		13	XSNP3259	4D	Harry (AA)	128	0.63
5	XSNP2056	3A	Harry (AA)	49	0.24		97	XSNP559	1B	Harry (AA)	80	0.39		14	XSNP3266	4D	Harry (AA)	78	0.38
6	XSNP2062	3A	Harry (AA)	64	0.31		98	XSNP575	1B	Harry (AA)	122	0.6		15	XSNP3273	4D	Harry (AA)	114	0.56
7	XSNP2077	3A	Harry (AA)	67	0.33		99	XSNP583	1B	Harry (AA)	24	0.12		1	XSNP3826	5D	Harry (AA)	56	0.27
8	XSNP2078	3A	Harry (AA)	58	0.28		100	XSNP591	1B	Harry (AA)	79	0.39		2	XSNP3828	5D	Harry (AA)	107	0.52
9	XSNP2090	3A	Harry (AA)	156	0.76		101	XSNP597	1B	Harry (AA)	63	0.31		3	XSNP3841	5D	Harry (AA)	20	0.1
10	XSNP2096	3A	Harry (AA)	121	0.59		102	XSNP598	1B	Harry (AA)	66	0.32		4	XSNP3859	5D	Harry (AA)	74	0.36
11	XSNP2100	3A	Harry (AA)	137	0.67		103	XSNP616	1B	Harry (AA)	79	0.39		5	XSNP3864	5D	Harry (AA)	57	0.28
12	XSNP2101	3A	Harry (AA)	67	0.33		104	XSNP617	1B	Harry (AA)	77	0.38		6	XSNP3865	5D	Harry (AA)	58	0.28
13	XSNP2102	3A	Harry (AA)	67	0.33		105	XSNP620	1B	Harry (AA)	62	0.3		7	XSNP3880	5D	Harry (AA)	143	0.7
14	XSNP2106	3A	Harry (AA)	71	0.35		106	XSNP627	1B	Harry (AA)	75	0.37		8	XSNP3881	5D	Harry (AA)	143	0.7
15	XSNP2107	3A	Harry (AA)	77	0.38		107	XSNP628	1B	Harry (AA)	75	0.37		9	XSNP3882	5D	Harry (AA)	114	0.56
16	XSNP2111	3A	Harry (AA)	58	0.28		108	XSNP629	1B	Harry (AA)	75	0.37		10	XSNP3883	5D	Harry (AA)	117	0.57
17	XSNP2112	3A	Harry (AA)	57	0.28		109	XSNP630	1B	Harry (AA)	75	0.37		11	XSNP3884	5D	Harry (AA)	143	0.7
18	XSNP2121	3A	Harry (AA)	45	0.22		110	XSNP631	1B	Harry (AA)	74	0.36		1	XSNP5002	6D	Harry (AA)	124	0.61
19	XSNP2157	3A	Harry (AA)	44	0.22		111	XSNP632	1B	Harry (AA)	75	0.37		2	XSNP5006	6D	Harry (AA)	121	0.59
20	XSNP2160	3A	Harry (AA)	61	0.3		112	XSNP633	1B	Harry (AA)	75	0.37		3	XSNP5008	6D	Harry (AA)	74	0.36
21	XSNP2161	3A	Harry (AA)	60	0.29		113	XSNP634	1B	Harry (AA)	65	0.32		4	XSNP5009	6D	Harry (AA)	66	0.32
22	XSNP2163	3A	Harry (AA)	76	0.37		114	XSNP635	1B	Harry (AA)	89	0.44		5	XSNP5010	6D	Harry (AA)	131	0.64
23	XSNP2164	3A	Harry (AA)	68	0.33		115	XSNP636	1B	Harry (AA)	112	0.55		6	XSNP5014	6D	Harry (AA)	117	0.57
24	XSNP2177	3A	Harry (AA)	52	0.25		116	XSNP637	1B	Harry (AA)	75	0.37		7	XSNP5015	6D	Harry (AA)	118	0.58
25	XSNP2179	3A	Harry (AA)	113	0.55		117	XSNP638	1B	Harry (AA)	75	0.37		8	XSNP5016	6D	Harry (AA)	55	0.27
26	XSNP2184	3A	Harry (AA)	115	0.56		118	XSNP639	1B	Harry (AA)	72	0.35		9	XSNP5017	6D	Harry (AA)	56	0.27
27	XSNP2185	3A	Harry (AA)	51	0.25		119	XSNP641	1B	Harry (AA)	56	0.27		10	XSNP5018	6D	Harry (AA)	128	0.63
28	XSNP2222	3A	Harry (AA)	48	0.24		120	XSNP642	1B	Harry (AA)	56	0.27		11	XSNP5019	6D	Harry (AA)	105	0.51
29	XSNP2249	3A	Harry (AA)	70	0.34		121	XSNP648	1B	Harry (AA)	64	0.31		12	XSNP5026	6D	Harry (AA)	130	0.64
30	XSNP2253	3A	Harry (AA)	114	0.56		122	XSNP649	1B	Harry (AA)	64	0.31		13	XSNP5027	6D	Harry (AA)	115	0.56
31	XSNP2258	3A	Harry (AA)	103	0.5		123	XSNP650	1B	Harry (AA)	64	0.31		14	XSNP5028	6D	Harry (AA)	124	0.61
1	XSNP2738	4A	Harry (AA)	154	0.75		124	XSNP658	1B	Harry (AA)	79	0.39		15	XSNP5031	6D	Harry (AA)	116	0.57
2	XSNP2744	4A	Harry (AA)	112	0.55		125	XSNP659	1B	Harry (AA)	79	0.39		16	XSNP5036	6D	Harry (AA)	119	0.58
3	XSNP2745	4A	Harry (AA)	36	0.18		126	XSNP660	1B	Harry (AA)	63	0.31		17	XSNP5039	6D	Harry (AA)	116	0.57
4	XSNP2749	4A	Harry (AA)	74	0.36		127	XSNP661	1B	Harry (AA)	68	0.33		18	XSNP5040	6D	Harry (AA)	124	0.61
5	XSNP2751	4A	Harry (AA)	141	0.69		128	XSNP669	1B	Harry (AA)	67	0.33		19	XSNP5042	6D	Harry (AA)	122	0.6
6	XSNP2758	4A	Harry (AA)	133	0.65		129	XSNP670	1B	Harry (AA)	54	0.26		1	XSNP6023	7D	Harry (AA)	54	0.26
7	XSNP2762	4A	Harry (AA)	130	0.64		130	XSNP671	1B	Harry (AA)	66	0.32		2	XSNP6028	7D	Harry (AA)	107	0.52
8	XSNP2763	4A	Harry (AA)	133	0.65		131	XSNP673	1B	Harry (AA)	78	0.38		3	XSNP6044	7D	Harry (AA)	77	0.38
9	XSNP2764	4A	Harry (AA)	119	0.58		132	XSNP674	1B	Harry (AA)	76	0.37		4	XSNP6045	7D	Harry (AA)	81	0.4
10	XSNP2768	4A	Harry (AA)	136	0.67		133	XSNP675	1B	Harry (AA)	78	0.38		5	XSNP6050	7D	Harry (AA)	158	0.77
11	XSNP2778	4A	Harry (AA)	113	0.55		134	XSNP676	1B	Harry (AA)	72	0.35		6	XSNP6056	7D	Harry (AA)	126	0.62
12	XSNP2781	4A	Harry (AA)	132	0.65		135	XSNP678	1B	Harry (AA)	105	0.51		7	XSNP6057	7D	Harry (AA)	125	0.61
13	XSNP2782	4A	Harry (AA)	115	0.56		136	XSNP679	1B	Harry (AA)	104	0.51		8	XSNP6059	7D	Harry (AA)	63	0.31
14	XSNP2783	4A	Harry (AA)	116	0.57		137	XSNP684	1B	Harry (AA)	131	0.64		9	XSNP6060	7D	Harry (AA)	63	0.31
15	XSNP2784	4A	Harry (AA)	80	0.39		138	XSNP685	1B	Harry (AA)	132	0.65		10	XSNP6061	7D	Harry (AA)	67	0.33
16	XSNP2785	4A	Harry (AA)	117	0.57		139	XSNP686	1B	Harry (AA)	76	0.37		11	XSNP6062	7D	Harry (AA)	53	0.26
17	XSNP2789	4A	Harry (AA)	136	0.67		140	XSNP689	1B	Harry (AA)	67	0.33		12	XSNP6067	7D	Harry (AA)	74	0.36
18	XSNP2790	4A	Harry (AA)	136	0.67		141	XSNP692	1B	Harry (AA)	71	0.35		13	XSNP6068	7D	Harry (AA)	78	0.38
19	XSNP2826	4A	Harry (AA)	88	0.43		142	XSNP694	1B	Harry (AA)	82	0.4		14	XSNP6069	7D	Harry (AA)	65	0.32
20	XSNP2832	4A	Harry (AA)	110	0.54		143	XSNP695	1B	Harry (AA)	82	0.4		15	XSNP6085	7D	Harry (AA)	80	0.39
21	XSNP2835	4A	Harry (AA)	127	0.62		144	XSNP701	1B	Harry (AA)	72	0.35		16	XSNP6086	7D	Harry (AA)	122	0.6
22	XSNP2841	4A	Harry (AA)	114	0.56		145	XSNP703	1B	Harry (AA)	71	0.35		17	XSNP6087	7D	Harry (AA)	52	0.25
23	XSNP2858	4A	Harry (AA)	104	0.51		146	XSNP705	1B	Harry (AA)	77	0.38		18	XSNP6097	7D	Harry (AA)	64	0.31
24	XSNP2859	4A	Harry (AA)	46	0.23		147	XSNP706	1B	Harry (AA)	82	0.4		19	XSNP6099	7D	Harry (AA)	38	0.19
25	XSNP2864	4A	Harry (AA)	47	0.23		148	XSNP707	1B	Harry (AA)	78	0.38		20	XSNP6102	7D	Harry (AA)	114	0.56
26	XSNP2870	4A	Harry (AA)	114	0.56		149	XSNP708	1B	Harry (AA)	44	0.22		21	XSNP6106	7D	Harry (AA)	56	0.27
27	XSNP2888	4A	Harry (AA)	117	0.57		150	XSNP709	1B	Harry (AA)	39	0.19		22	XSNP6110	7D	Harry (AA)	90	0.44
28	XSNP2892	4A	Harry (AA)	32	0.16		151	XSNP712	1B	Harry (AA)	70	0.34		23	XSNP6112	7D	Harry (AA)	104	0.51
29	XSNP2893	4A	Harry (AA)	38	0.19		152	XSNP713	1B	Harry (AA)	73	0.36		24	XSNP6113	7D	Harry (AA)	104	0.51
30	XSNP2907	4A	Harry (AA)	27	0.13		153	XSNP714	1B	Harry (AA)	73	0.36		25	XSNP6114	7D	Harry (AA)	98	0.48
31	XSNP2910	4A	Harry (AA)	91	0.45		154	XSNP715	1B	Harry (AA)	73	0.36		26	XSNP6115	7D	Harry (AA)	148	0.73
32	XSNP2911	4A	Harry (AA)	115	0.56		155	XSNP716	1B	Harry (AA)	73	0.36		27	XSNP6117	7D	Harry (AA)	141	0.69
33	XSNP2914	4A	Harry (AA)	96	0.47		156	XSNP717	1B	Harry (AA)	74	0.36		1	XSNP992	1D	Wesley (BB)	120	0.59
34	XSNP2919	4A	Harry (AA)	106	0.52		157	XSNP718	1B	Harry (AA)	75	0.37		2	XSNP996	1D	Wesley (BB)	71	0.35
35	XSNP2920	4A	Harry (AA)	118	0.58		158	XSNP719	1B	Harry (AA)	75	0.37		3	XSNP1000	1D	Wesley (BB)	115	0.56
36	XSNP2940	4A	Harry (AA)	58	0.28		159	XSNP722	1B	Harry (AA)	79	0.39		4	XSNP1019	1D	Wesley (BB)	118	0.58
37	XSNP2952	4A	Harry (AA)	118	0.58		160	XSNP724	1B	Harry (AA)	60	0.29		5	XSNP1020	1D	Wesley (BB)	116	0.57
38	XSNP2953	4A	Harry (AA)	108	0.53		161	XSNP725	1B	Harry (AA)	78	0.38		1	XSNP1864	2D	Wesley (BB)	51	0.25
39	XSNP2954	4A	Harry (AA)	111	0.54		162	XSNP731	1B	Harry (AA)	72	0.35		2	XSNP1872	2D	Wesley (BB)	113	0.55
40	XSNP2955	4A	Harry (AA)	120	0.59		163	XSNP733	1B	Harry (AA)	77	0.38		3	XSNP1905	2D	Wesley (BB)	133	0.65
41	XSNP2965	4A	Harry (AA)	72	0.35		164	XSNP735	1B	Harry (AA)	70	0.34		4	XSNP1906	2D	Wesley (BB)	133	0.65
42	XSNP2968	4A	Harry (AA)	116	0.57		165	XSNP738	1B	Harry (AA)	75	0.37		5	XSNP1907	2D	Wesley (BB)	133	0.65
43	XSNP2969	4A	Harry (AA)	116	0.57		166	XSNP739	1B	Harry (AA)	75	0.37		6	XSNP1916	2D	Wesley (BB)	129	0.63
44	XSNP2970	4A	Harry (AA)	117	0.57		167	XSNP740	1B	Harry (AA)	75	0.37		7	XSNP1917	2D	Wesley (BB)	130	0.64
45	XSNP2972	4A	Harry (AA)	128	0.63		168	XSNP741	1B	Harry (AA)	78	0.38		8	XSNP1919	2D	Wesley (BB)	38	0.19
46	XSNP2976	4A	Harry (AA)	109	0.53		169	XSNP742	1B	Harry (AA)	77	0.38		9	XSNP1988	2D	Wesley (BB)	74	0.36
47	XSNP2999	4A	Harry (AA)	72	0.35		170	XSNP746	1B	Harry (AA)	71	0.35		10	XSNP1995	2D	Wesley (BB)	103	0.5
48	XSNP3008	4A	Harry (AA)	130	0.64		171	XSNP748	1B	Harry (AA)	77	0.38		11	XSNP1996	2D	Wesley (BB)	102	0.5
49	XSNP3012	4A	Harry (AA)	103	0.5		172	XSNP749	1B	Harry (AA)	72	0.35		12	XSNP1997	2D	Wesley (BB)	101	0.5
50	XSNP3014	4A	Harry (AA)	116	0.57		173	XSNP750	1B	Harry (AA)	73	0.36		13	XSNP1998	2D	Wesley (BB)	101	0.5
51	XSNP3015	4A	Harry (AA)	116	0.57		174	XSNP760	1B	Harry (AA)	58	0.28		14	XSNP2001	2D	Wesley (BB)	112	0.55
52	XSNP3016	4A	Harry (AA)	116	0.57		175	XSNP765	1B	Harry (AA)	67	0.33		1	XSNP2650	3D	Wesley (BB)	4	0.02
53	XSNP3042	4A	Harry (AA)	34	0.17		176	XSNP766	1B	Harry (AA)	69	0.34		2	XSNP2651	3D	Wesley (BB)	4	0.02
54	XSNP3046	4A	Harry (AA)	128	0.63		177	XSNP767	1B	Harry (AA)	75	0.37		3	XSNP2653	3D	Wesley (BB)	62	0.3
55	XSNP3047	4A	Harry (AA)	129	0.63		178	XSNP768	1B	Harry (AA)	75	0.37		4	XSNP2654	3D	Wesley (BB)	62	0.3
56	XSNP3053	4A	Harry (AA)	105	0.51		179	XSNP769	1B	Harry (AA)	67	0.33		5	XSNP2655	3D	Wesley (BB)	62	0.3
57	XSNP3054	4A	Harry (AA)	103	0.5		180	XSNP770	1B	Harry (AA)	67	0.33		6	XSNP2656	3D	Wesley (BB)	53	0.26
58	XSNP3055	4A	Harry (AA)	104	0.51		181	XSNP771	1B	Harry (AA)	72	0.35		7	XSNP2657	3D	Wesley (BB)	53	0.26
59	XSNP3060	4A	Harry (AA)	112	0.55		182	XSNP772	1B	Harry (AA)	72	0.35		8	XSNP2658	3D	Wesley (BB)	53	0.26
60	XSNP3061	4A	Harry (AA)	112	0.55		183	XSNP773	1B	Harry (AA)	73	0.36		9	XSNP2663	3D	Wesley (BB)	15	0.07
61	XSNP3062	4A	Harry (AA)	112	0.55		184	XSNP774	1B	Harry (AA)	80	0.39		10	XSNP2664	3D	Wesley (BB)	17	0.08
62	XSNP3063	4A	Harry (AA)	2	0.01		185	XSNP775	1B	Harry (AA)	32	0.16		11	XSNP2665	3D	Wesley (BB)	16	0.08
63	XSNP3068	4A	Harry (AA)	57	0.28		186	XSNP776	1B	Harry (AA)	34	0.17		12	XSNP2684	3D	Wesley (BB)	131	0.64
64	XSNP3076	4A	Harry (AA)	101	0.5		187	XSNP777	1B	Harry (AA)	76	0.37		13	XSNP2685	3D	Wesley (BB)	131	0.64
65	XSNP3077	4A	Harry (AA)	101	0.5		188	XSNP781	1B	Harry (AA)	68	0.33		14	XSNP2686	3D	Wesley (BB)	133	0.65
66	XSNP3084	4A	Harry (AA)	121	0.59		189	XSNP782	1B	Harry (AA)	68	0.33		15	XSNP2687	3D	Wesley (BB)	133	0.65
67	XSNP3090	4A	Harry (AA)	114	0.56		190	XSNP783	1B	Harry (AA)	72	0.35		16	XSNP2688	3D	Wesley (BB)	132	0.65
68	XSNP3094	4A	Harry (AA)	32	0.16		191	XSNP784	1B	Harry (AA)	72	0.35		17	XSNP2689	3D	Wesley (BB)	134	0.66
69	XSNP3099	4A	Harry (AA)	119	0.58		192	XSNP785	1B	Harry (AA)	72	0.35		18	XSNP2690	3D	Wesley (BB)	133	0.65
70	XSNP3104	4A	Harry (AA)	115	0.56		193	XSNP786	1B	Harry (AA)	72	0.35		19	XSNP2691	3D	Wesley (BB)	133	0.65
71	XSNP3105	4A	Harry (AA)	70	0.34		194	XSNP787	1B	Harry (AA)	72	0.35		20	XSNP2692	3D	Wesley (BB)	131	0.64
72	XSNP3106	4A	Harry (AA)	70	0.34		195	XSNP788	1B	Harry (AA)	78	0.38		21	XSNP2693	3D	Wesley (BB)	134	0.66
73	XSNP3112	4A	Harry (AA)	60	0.29		196	XSNP789	1B	Harry (AA)	69	0.34		22	XSNP2694	3D	Wesley (BB)	134	0.66
74	XSNP3113	4A	Harry (AA)	60	0.29		197	XSNP791	1B	Harry (AA)	69	0.34		23	XSNP2695	3D	Wesley (BB)	134	0.66
75	XSNP3114	4A	Harry (AA)	60	0.29		198	XSNP792	1B	Harry (AA)	73	0.36		24	XSNP2696	3D	Wesley (BB)	133	0.65
1	XSNP3274	5A	Harry (AA)	115	0.56		199	XSNP793	1B	Harry (AA)	73	0.36		25	XSNP2697	3D	Wesley (BB)	133	0.65
2	XSNP3276	5A	Harry (AA)	120	0.59		200	XSNP794	1B	Harry (AA)	74	0.36		26	XSNP2698	3D	Wesley (BB)	130	0.64
3	XSNP3277	5A	Harry (AA)	132	0.65		201	XSNP797	1B	Harry (AA)	42	0.21		27	XSNP2699	3D	Wesley (BB)	130	0.64
4	XSNP3278	5A	Harry (AA)	119	0.58		202	XSNP808	1B	Harry (AA)	75	0.37		28	XSNP2700	3D	Wesley (BB)	130	0.64
5	XSNP3280	5A	Harry (AA)	115	0.56		203	XSNP809	1B	Harry (AA)	76	0.37		29	XSNP2701	3D	Wesley (BB)	140	0.69
6	XSNP3296	5A	Harry (AA)	118	0.58		204	XSNP810	1B	Harry (AA)	28	0.14		30	XSNP2702	3D	Wesley (BB)	130	0.64
7	XSNP3306	5A	Harry (AA)	54	0.26		205	XSNP811	1B	Harry (AA)	79	0.39		31	XSNP2703	3D	Wesley (BB)	127	0.62
8	XSNP3307	5A	Harry (AA)	54	0.26		206	XSNP816	1B	Harry (AA)	80	0.39		32	XSNP2704	3D	Wesley (BB)	127	0.62
9	XSNP3308	5A	Harry (AA)	107	0.52		207	XSNP817	1B	Harry (AA)	80	0.39		33	XSNP2705	3D	Wesley (BB)	129	0.63
10	XSNP3310	5A	Harry (AA)	50	0.25		208	XSNP819	1B	Harry (AA)	73	0.36		34	XSNP2706	3D	Wesley (BB)	124	0.61
11	XSNP3311	5A	Harry (AA)	52	0.25		209	XSNP821	1B	Harry (AA)	72	0.35		35	XSNP2707	3D	Wesley (BB)	63	0.31
12	XSNP3323	5A	Harry (AA)	65	0.32		210	XSNP822	1B	Harry (AA)	74	0.36		36	XSNP2709	3D	Wesley (BB)	123	0.6
13	XSNP3324	5A	Harry (AA)	65	0.32		211	XSNP823	1B	Harry (AA)	74	0.36		37	XSNP2710	3D	Wesley (BB)	123	0.6
14	XSNP3325	5A	Harry (AA)	65	0.32		212	XSNP826	1B	Harry (AA)	71	0.35		38	XSNP2711	3D	Wesley (BB)	131	0.64
15	XSNP3326	5A	Harry (AA)	65	0.32		213	XSNP827	1B	Harry (AA)	79	0.39		39	XSNP2712	3D	Wesley (BB)	130	0.64
16	XSNP3331	5A	Harry (AA)	58	0.28		214	XSNP828	1B	Harry (AA)	79	0.39		40	XSNP2713	3D	Wesley (BB)	132	0.65
17	XSNP3332	5A	Harry (AA)	58	0.28		215	XSNP829	1B	Harry (AA)	79	0.39		41	XSNP2714	3D	Wesley (BB)	132	0.65
18	XSNP3340	5A	Harry (AA)	65	0.32		216	XSNP830	1B	Harry (AA)	77	0.38		42	XSNP2715	3D	Wesley (BB)	132	0.65
19	XSNP3345	5A	Harry (AA)	72	0.35		217	XSNP831	1B	Harry (AA)	71	0.35		43	XSNP2716	3D	Wesley (BB)	130	0.64
20	XSNP3364	5A	Harry (AA)	133	0.65		218	XSNP832	1B	Harry (AA)	30	0.15		44	XSNP2717	3D	Wesley (BB)	129	0.63
21	XSNP3366	5A	Harry (AA)	124	0.61		219	XSNP833	1B	Harry (AA)	30	0.15		45	XSNP2718	3D	Wesley (BB)	132	0.65
22	XSNP3372	5A	Harry (AA)	75	0.37		220	XSNP834	1B	Harry (AA)	69	0.34		46	XSNP2719	3D	Wesley (BB)	131	0.64
23	XSNP3373	5A	Harry (AA)	80	0.39		221	XSNP835	1B	Harry (AA)	64	0.31		47	XSNP2720	3D	Wesley (BB)	131	0.64
24	XSNP3376	5A	Harry (AA)	70	0.34		222	XSNP841	1B	Harry (AA)	78	0.38		48	XSNP2721	3D	Wesley (BB)	131	0.64
25	XSNP3377	5A	Harry (AA)	70	0.34		223	XSNP844	1B	Harry (AA)	79	0.39		49	XSNP2722	3D	Wesley (BB)	130	0.64
26	XSNP3387	5A	Harry (AA)	112	0.55		224	XSNP845	1B	Harry (AA)	79	0.39		50	XSNP2723	3D	Wesley (BB)	126	0.62
27	XSNP3388	5A	Harry (AA)	146	0.72		225	XSNP846	1B	Harry (AA)	79	0.39		51	XSNP2724	3D	Wesley (BB)	129	0.63
1	XSNP3896	6A	Harry (AA)	123	0.6		226	XSNP847	1B	Harry (AA)	77	0.38		52	XSNP2725	3D	Wesley (BB)	128	0.63
2	XSNP3897	6A	Harry (AA)	123	0.6		227	XSNP852	1B	Harry (AA)	66	0.32		53	XSNP2726	3D	Wesley (BB)	128	0.63
3	XSNP3898	6A	Harry (AA)	51	0.25		228	XSNP853	1B	Harry (AA)	66	0.32		54	XSNP2727	3D	Wesley (BB)	128	0.63
4	XSNP3899	6A	Harry (AA)	51	0.25		229	XSNP854	1B	Harry (AA)	73	0.36		55	XSNP2728	3D	Wesley (BB)	126	0.62
5	XSNP3919	6A	Harry (AA)	109	0.53		230	XSNP860	1B	Harry (AA)	81	0.4		56	XSNP2729	3D	Wesley (BB)	129	0.63
6	XSNP3936	6A	Harry (AA)	50	0.25		231	XSNP861	1B	Harry (AA)	81	0.4		57	XSNP2730	3D	Wesley (BB)	129	0.63
7	XSNP3945	6A	Harry (AA)	121	0.59		232	XSNP862	1B	Harry (AA)	81	0.4		58	XSNP2731	3D	Wesley (BB)	129	0.63
8	XSNP3961	6A	Harry (AA)	110	0.54		233	XSNP864	1B	Harry (AA)	78	0.38		59	XSNP2732	3D	Wesley (BB)	128	0.63
9	XSNP3985	6A	Harry (AA)	118	0.58		234	XSNP865	1B	Harry (AA)	80	0.39		60	XSNP2733	3D	Wesley (BB)	132	0.65
10	XSNP3986	6A	Harry (AA)	116	0.57		235	XSNP866	1B	Harry (AA)	80	0.39		61	XSNP2734	3D	Wesley (BB)	131	0.64
11	XSNP3988	6A	Harry (AA)	27	0.13		236	XSNP867	1B	Harry (AA)	81	0.4		62	XSNP2735	3D	Wesley (BB)	132	0.65
12	XSNP3989	6A	Harry (AA)	27	0.13		237	XSNP868	1B	Harry (AA)	78	0.38		63	XSNP2736	3D	Wesley (BB)	123	0.6
13	XSNP3990	6A	Harry (AA)	27	0.13		238	XSNP871	1B	Harry (AA)	51	0.25		64	XSNP2737	3D	Wesley (BB)	129	0.63
14	XSNP3992	6A	Harry (AA)	125	0.61		239	XSNP872	1B	Harry (AA)	68	0.33		1	XSNP3233	4D	Wesley (BB)	115	0.56
15	XSNP3998	6A	Harry (AA)	113	0.55		240	XSNP873	1B	Harry (AA)	61	0.3		2	XSNP3234	4D	Wesley (BB)	120	0.59
16	XSNP3999	6A	Harry (AA)	107	0.52		241	XSNP874	1B	Harry (AA)	72	0.35		3	XSNP3235	4D	Wesley (BB)	149	0.73
17	XSNP4004	6A	Harry (AA)	104	0.51		242	XSNP875	1B	Harry (AA)	71	0.35		4	XSNP3236	4D	Wesley (BB)	149	0.73
18	XSNP4023	6A	Harry (AA)	131	0.64		243	XSNP876	1B	Harry (AA)	68	0.33		5	XSNP3237	4D	Wesley (BB)	149	0.73
19	XSNP4024	6A	Harry (AA)	129	0.63		244	XSNP877	1B	Harry (AA)	68	0.33		6	XSNP3242	4D	Wesley (BB)	64	0.31
20	XSNP4025	6A	Harry (AA)	127	0.62		245	XSNP879	1B	Harry (AA)	79	0.39		7	XSNP3243	4D	Wesley (BB)	65	0.32
21	XSNP4026	6A	Harry (AA)	129	0.63		246	XSNP880	1B	Harry (AA)	79	0.39		8	XSNP3244	4D	Wesley (BB)	132	0.65
22	XSNP4029	6A	Harry (AA)	54	0.26		247	XSNP881	1B	Harry (AA)	78	0.38		9	XSNP3245	4D	Wesley (BB)	123	0.6
23	XSNP4036	6A	Harry (AA)	58	0.28		248	XSNP884	1B	Harry (AA)	70	0.34		10	XSNP3246	4D	Wesley (BB)	80	0.39
24	XSNP4039	6A	Harry (AA)	25	0.12		249	XSNP886	1B	Harry (AA)	73	0.36		11	XSNP3247	4D	Wesley (BB)	130	0.64
25	XSNP4046	6A	Harry (AA)	65	0.32		250	XSNP888	1B	Harry (AA)	77	0.38		12	XSNP3255	4D	Wesley (BB)	76	0.37
26	XSNP4047	6A	Harry (AA)	25	0.12		251	XSNP889	1B	Harry (AA)	73	0.36		13	XSNP3259	4D	Wesley (BB)	27	0.13
27	XSNP4054	6A	Harry (AA)	75	0.37		252	XSNP890	1B	Harry (AA)	82	0.4		14	XSNP3266	4D	Wesley (BB)	118	0.58
28	XSNP4055	6A	Harry (AA)	74	0.36		253	XSNP892	1B	Harry (AA)	67	0.33		15	XSNP3273	4D	Wesley (BB)	72	0.35
29	XSNP4059	6A	Harry (AA)	47	0.23		254	XSNP893	1B	Harry (AA)	67	0.33		1	XSNP3826	5D	Wesley (BB)	144	0.71
30	XSNP4068	6A	Harry (AA)	113	0.55		255	XSNP895	1B	Harry (AA)	78	0.38		2	XSNP3828	5D	Wesley (BB)	59	0.29
31	XSNP4069	6A	Harry (AA)	112	0.55		256	XSNP902	1B	Harry (AA)	79	0.39		3	XSNP3841	5D	Wesley (BB)	72	0.35
32	XSNP4077	6A	Harry (AA)	93	0.46		257	XSNP903	1B	Harry (AA)	59	0.29		4	XSNP3859	5D	Wesley (BB)	18	0.09
33	XSNP4084	6A	Harry (AA)	129	0.63		258	XSNP904	1B	Harry (AA)	76	0.37		5	XSNP3864	5D	Wesley (BB)	106	0.52
34	XSNP4086	6A	Harry (AA)	50	0.25		259	XSNP906	1B	Harry (AA)	53	0.26		6	XSNP3865	5D	Wesley (BB)	106	0.52
35	XSNP4087	6A	Harry (AA)	135	0.66		260	XSNP908	1B	Harry (AA)	72	0.35		7	XSNP3880	5D	Wesley (BB)	59	0.29
36	XSNP4088	6A	Harry (AA)	136	0.67		261	XSNP909	1B	Harry (AA)	74	0.36		8	XSNP3881	5D	Wesley (BB)	59	0.29
37	XSNP4089	6A	Harry (AA)	136	0.67		262	XSNP910	1B	Harry (AA)	72	0.35		9	XSNP3882	5D	Wesley (BB)	76	0.37
38	XSNP4090	6A	Harry (AA)	121	0.59		263	XSNP911	1B	Harry (AA)	72	0.35		10	XSNP3883	5D	Wesley (BB)	78	0.38
39	XSNP4093	6A	Harry (AA)	113	0.55		264	XSNP912	1B	Harry (AA)	74	0.36		11	XSNP3884	5D	Wesley (BB)	54	0.26
40	XSNP4114	6A	Harry (AA)	74	0.36		265	XSNP913	1B	Harry (AA)	45	0.22		1	XSNP5002	6D	Wesley (BB)	74	0.36
41	XSNP4115	6A	Harry (AA)	74	0.36		266	XSNP914	1B	Harry (AA)	44	0.22		2	XSNP5006	6D	Wesley (BB)	58	0.28
42	XSNP4119	6A	Harry (AA)	120	0.59		267	XSNP921	1B	Harry (AA)	81	0.4		3	XSNP5008	6D	Wesley (BB)	112	0.55
43	XSNP4120	6A	Harry (AA)	120	0.59		268	XSNP922	1B	Harry (AA)	82	0.4		4	XSNP5009	6D	Wesley (BB)	129	0.63
44	XSNP4132	6A	Harry (AA)	149	0.73		269	XSNP924	1B	Harry (AA)	79	0.39		5	XSNP5010	6D	Wesley (BB)	64	0.31
45	XSNP4145	6A	Harry (AA)	68	0.33		270	XSNP929	1B	Harry (AA)	69	0.34		6	XSNP5014	6D	Wesley (BB)	79	0.39
46	XSNP4146	6A	Harry (AA)	51	0.25		271	XSNP932	1B	Harry (AA)	71	0.35		7	XSNP5015	6D	Wesley (BB)	64	0.31
47	XSNP4148	6A	Harry (AA)	88	0.43		272	XSNP933	1B	Harry (AA)	71	0.35		8	XSNP5016	6D	Wesley (BB)	143	0.7
48	XSNP4149	6A	Harry (AA)	89	0.44		273	XSNP934	1B	Harry (AA)	70	0.34		9	XSNP5017	6D	Wesley (BB)	146	0.72
49	XSNP4155	6A	Harry (AA)	53	0.26		274	XSNP935	1B	Harry (AA)	71	0.35		10	XSNP5018	6D	Wesley (BB)	67	0.33
50	XSNP4158	6A	Harry (AA)	128	0.63		275	XSNP943	1B	Harry (AA)	77	0.38		11	XSNP5019	6D	Wesley (BB)	62	0.3
51	XSNP4159	6A	Harry (AA)	128	0.63		276	XSNP944	1B	Harry (AA)	77	0.38		12	XSNP5026	6D	Wesley (BB)	53	0.26
1	XSNP5055	7A	Harry (AA)	33	0.16		277	XSNP945	1B	Harry (AA)	33	0.16		13	XSNP5027	6D	Wesley (BB)	58	0.28
2	XSNP5056	7A	Harry (AA)	111	0.54		278	XSNP946	1B	Harry (AA)	72	0.35		14	XSNP5028	6D	Wesley (BB)	71	0.35
3	XSNP5057	7A	Harry (AA)	114	0.56		279	XSNP950	1B	Harry (AA)	72	0.35		15	XSNP5031	6D	Wesley (BB)	78	0.38
4	XSNP5059	7A	Harry (AA)	81	0.4		280	XSNP951	1B	Harry (AA)	81	0.4		16	XSNP5036	6D	Wesley (BB)	58	0.28
5	XSNP5070	7A	Harry (AA)	121	0.59		281	XSNP955	1B	Harry (AA)	69	0.34		17	XSNP5039	6D	Wesley (BB)	75	0.37
6	XSNP5071	7A	Harry (AA)	121	0.59		282	XSNP956	1B	Harry (AA)	74	0.36		18	XSNP5040	6D	Wesley (BB)	67	0.33
7	XSNP5072	7A	Harry (AA)	122	0.6		283	XSNP957	1B	Harry (AA)	74	0.36		19	XSNP5042	6D	Wesley (BB)	74	0.36
8	XSNP5073	7A	Harry (AA)	123	0.6		284	XSNP961	1B	Harry (AA)	81	0.4		1	XSNP6023	7D	Wesley (BB)	136	0.67
9	XSNP5084	7A	Harry (AA)	126	0.62		285	XSNP962	1B	Harry (AA)	81	0.4		2	XSNP6028	7D	Wesley (BB)	58	0.28
10	XSNP5089	7A	Harry (AA)	130	0.64		286	XSNP963	1B	Harry (AA)	81	0.4		3	XSNP6044	7D	Wesley (BB)	116	0.57
11	XSNP5090	7A	Harry (AA)	134	0.66		287	XSNP964	1B	Harry (AA)	76	0.37		4	XSNP6045	7D	Wesley (BB)	118	0.58
12	XSNP5101	7A	Harry (AA)	142	0.7		288	XSNP969	1B	Harry (AA)	70	0.34		5	XSNP6050	7D	Wesley (BB)	39	0.19
13	XSNP5110	7A	Harry (AA)	119	0.58		289	XSNP970	1B	Harry (AA)	40	0.2		6	XSNP6056	7D	Wesley (BB)	65	0.32
14	XSNP5111	7A	Harry (AA)	133	0.65		290	XSNP972	1B	Harry (AA)	125	0.61		7	XSNP6057	7D	Wesley (BB)	65	0.32
15	XSNP5112	7A	Harry (AA)	133	0.65		291	XSNP973	1B	Harry (AA)	154	0.75		8	XSNP6059	7D	Wesley (BB)	113	0.55
16	XSNP5113	7A	Harry (AA)	134	0.66		292	XSNP974	1B	Harry (AA)	154	0.75		9	XSNP6060	7D	Wesley (BB)	115	0.56
17	XSNP5114	7A	Harry (AA)	118	0.58		1	XSNP1354	2B	Harry (AA)	120	0.59		10	XSNP6061	7D	Wesley (BB)	134	0.66
18	XSNP5121	7A	Harry (AA)	116	0.57		2	XSNP1376	2B	Harry (AA)	120	0.59		11	XSNP6062	7D	Wesley (BB)	115	0.56
19	XSNP5122	7A	Harry (AA)	121	0.59		3	XSNP1377	2B	Harry (AA)	120	0.59		12	XSNP6067	7D	Wesley (BB)	125	0.61
20	XSNP5123	7A	Harry (AA)	79	0.39		4	XSNP1389	2B	Harry (AA)	120	0.59		13	XSNP6068	7D	Wesley (BB)	115	0.56
21	XSNP5125	7A	Harry (AA)	99	0.49		5	XSNP1399	2B	Harry (AA)	109	0.53		14	XSNP6069	7D	Wesley (BB)	115	0.56
22	XSNP5131	7A	Harry (AA)	108	0.53		6	XSNP1401	2B	Harry (AA)	135	0.66		15	XSNP6085	7D	Wesley (BB)	121	0.59
23	XSNP5133	7A	Harry (AA)	25	0.12		7	XSNP1425	2B	Harry (AA)	128	0.63		16	XSNP6086	7D	Wesley (BB)	80	0.39
24	XSNP5140	7A	Harry (AA)	118	0.58		8	XSNP1430	2B	Harry (AA)	117	0.57		17	XSNP6087	7D	Wesley (BB)	91	0.45
25	XSNP5143	7A	Harry (AA)	49	0.24		9	XSNP1431	2B	Harry (AA)	117	0.57		18	XSNP6097	7D	Wesley (BB)	108	0.53
26	XSNP5144	7A	Harry (AA)	84	0.41		10	XSNP1432	2B	Harry (AA)	117	0.57		19	XSNP6099	7D	Wesley (BB)	138	0.68
27	XSNP5145	7A	Harry (AA)	94	0.46		11	XSNP1453	2B	Harry (AA)	112	0.55		20	XSNP6102	7D	Wesley (BB)	74	0.36
28	XSNP5147	7A	Harry (AA)	127	0.62		12	XSNP1463	2B	Harry (AA)	13	0.06		21	XSNP6106	7D	Wesley (BB)	114	0.56
29	XSNP5148	7A	Harry (AA)	115	0.56		13	XSNP1464	2B	Harry (AA)	11	0.05		22	XSNP6110	7D	Wesley (BB)	29	0.14
30	XSNP5149	7A	Harry (AA)	115	0.56		14	XSNP1469	2B	Harry (AA)	140	0.69		23	XSNP6112	7D	Wesley (BB)	18	0.09
31	XSNP5150	7A	Harry (AA)	115	0.56		15	XSNP1470	2B	Harry (AA)	140	0.69		24	XSNP6113	7D	Wesley (BB)	18	0.09
32	XSNP5151	7A	Harry (AA)	114	0.56		16	XSNP1471	2B	Harry (AA)	140	0.69		25	XSNP6114	7D	Wesley (BB)	18	0.09
33	XSNP5158	7A	Harry (AA)	126	0.62		17	XSNP1472	2B	Harry (AA)	139	0.68		26	XSNP6115	7D	Wesley (BB)	52	0.25
34	XSNP5159	7A	Harry (AA)	129	0.63		18	XSNP1479	2B	Harry (AA)	54	0.26		27	XSNP6117	7D	Wesley (BB)	61	0.3
35	XSNP5160	7A	Harry (AA)	129	0.63		19	XSNP1491	2B	Harry (AA)	129	0.63
36	XSNP5164	7A	Harry (AA)	121	0.59		20	XSNP1493	2B	Harry (AA)	77	0.38
37	XSNP5166	7A	Harry (AA)	119	0.58		21	XSNP1499	2B	Harry (AA)	93	0.46
38	XSNP5186	7A	Harry (AA)	123	0.6		22	XSNP1500	2B	Harry (AA)	92	0.45
39	XSNP5187	7A	Harry (AA)	119	0.58		23	XSNP1505	2B	Harry (AA)	30	0.15
40	XSNP5189	7A	Harry (AA)	115	0.56		24	XSNP1506	2B	Harry (AA)	41	0.2
41	XSNP5192	7A	Harry (AA)	120	0.59		25	XSNP1507	2B	Harry (AA)	16	0.08
42	XSNP5198	7A	Harry (AA)	122	0.6		26	XSNP1510	2B	Harry (AA)	51	0.25
43	XSNP5199	7A	Harry (AA)	112	0.55		27	XSNP1553	2B	Harry (AA)	2	0.01
44	XSNP5202	7A	Harry (AA)	120	0.59		28	XSNP1554	2B	Harry (AA)	129	0.63
45	XSNP5205	7A	Harry (AA)	49	0.24		29	XSNP1576	2B	Harry (AA)	143	0.7
46	XSNP5208	7A	Harry (AA)	76	0.37		30	XSNP1577	2B	Harry (AA)	60	0.29
47	XSNP5214	7A	Harry (AA)	122	0.6		31	XSNP1578	2B	Harry (AA)	60	0.29
48	XSNP5215	7A	Harry (AA)	122	0.6		32	XSNP1602	2B	Harry (AA)	119	0.58
49	XSNP5223	7A	Harry (AA)	111	0.54		33	XSNP1603	2B	Harry (AA)	119	0.58
50	XSNP5228	7A	Harry (AA)	112	0.55		34	XSNP1604	2B	Harry (AA)	120	0.59
51	XSNP5230	7A	Harry (AA)	120	0.59		35	XSNP1605	2B	Harry (AA)	120	0.59
52	XSNP5232	7A	Harry (AA)	48	0.24		36	XSNP1612	2B	Harry (AA)	73	0.36
53	XSNP5234	7A	Harry (AA)	110	0.54		37	XSNP1613	2B	Harry (AA)	121	0.59
54	XSNP5237	7A	Harry (AA)	123	0.6		38	XSNP1633	2B	Harry (AA)	111	0.54
55	XSNP5244	7A	Harry (AA)	122	0.6		39	XSNP1649	2B	Harry (AA)	121	0.59
56	XSNP5246	7A	Harry (AA)	130	0.64		40	XSNP1650	2B	Harry (AA)	124	0.61
57	XSNP5247	7A	Harry (AA)	130	0.64		41	XSNP1651	2B	Harry (AA)	66	0.32
58	XSNP5267	7A	Harry (AA)	119	0.58		42	XSNP1670	2B	Harry (AA)	132	0.65
59	XSNP5270	7A	Harry (AA)	125	0.61		43	XSNP1673	2B	Harry (AA)	70	0.34
60	XSNP5271	7A	Harry (AA)	119	0.58		44	XSNP1675	2B	Harry (AA)	36	0.18
61	XSNP5272	7A	Harry (AA)	120	0.59		45	XSNP1678	2B	Harry (AA)	117	0.57
62	XSNP5275	7A	Harry (AA)	126	0.62		46	XSNP1679	2B	Harry (AA)	117	0.57
63	XSNP5277	7A	Harry (AA)	122	0.6		47	XSNP1685	2B	Harry (AA)	49	0.24
64	XSNP5280	7A	Harry (AA)	135	0.66		48	XSNP1707	2B	Harry (AA)	70	0.34
65	XSNP5281	7A	Harry (AA)	118	0.58		49	XSNP1708	2B	Harry (AA)	108	0.53
66	XSNP5282	7A	Harry (AA)	149	0.73		50	XSNP1709	2B	Harry (AA)	107	0.52
67	XSNP5283	7A	Harry (AA)	132	0.65		51	XSNP1710	2B	Harry (AA)	108	0.53
68	XSNP5286	7A	Harry (AA)	127	0.62		52	XSNP1711	2B	Harry (AA)	108	0.53
69	XSNP5290	7A	Harry (AA)	118	0.58		53	XSNP1723	2B	Harry (AA)	67	0.33
70	XSNP5295	7A	Harry (AA)	118	0.58		54	XSNP1726	2B	Harry (AA)	72	0.35
71	XSNP5296	7A	Harry (AA)	118	0.58		55	XSNP1727	2B	Harry (AA)	70	0.34
72	XSNP5298	7A	Harry (AA)	118	0.58		56	XSNP1740	2B	Harry (AA)	126	0.62
73	XSNP5303	7A	Harry (AA)	63	0.31		57	XSNP1741	2B	Harry (AA)	131	0.64
74	XSNP5305	7A	Harry (AA)	120	0.59		58	XSNP1746	2B	Harry (AA)	58	0.28
75	XSNP5308	7A	Harry (AA)	136	0.67		59	XSNP1747	2B	Harry (AA)	58	0.28
76	XSNP5309	7A	Harry (AA)	136	0.67		60	XSNP1796	2B	Harry (AA)	123	0.6
77	XSNP5310	7A	Harry (AA)	136	0.67		61	XSNP1811	2B	Harry (AA)	78	0.38
78	XSNP5311	7A	Harry (AA)	124	0.61		62	XSNP1823	2B	Harry (AA)	157	0.77
79	XSNP5312	7A	Harry (AA)	43	0.21		63	XSNP1831	2B	Harry (AA)	104	0.51
80	XSNP5318	7A	Harry (AA)	120	0.59		64	XSNP1832	2B	Harry (AA)	103	0.5
81	XSNP5324	7A	Harry (AA)	120	0.59		65	XSNP1840	2B	Harry (AA)	154	0.75
82	XSNP5328	7A	Harry (AA)	131	0.64		66	XSNP1845	2B	Harry (AA)	113	0.55
83	XSNP5329	7A	Harry (AA)	135	0.66		67	XSNP1846	2B	Harry (AA)	123	0.6
84	XSNP5331	7A	Harry (AA)	108	0.53		68	XSNP1847	2B	Harry (AA)	112	0.55
85	XSNP5338	7A	Harry (AA)	125	0.61		1	XSNP2262	3B	Harry (AA)	103	0.5
86	XSNP5339	7A	Harry (AA)	125	0.61		2	XSNP2263	3B	Harry (AA)	100	0.49
87	XSNP5344	7A	Harry (AA)	121	0.59		3	XSNP2266	3B	Harry (AA)	117	0.57
88	XSNP5346	7A	Harry (AA)	120	0.59		4	XSNP2272	3B	Harry (AA)	42	0.21
89	XSNP5347	7A	Harry (AA)	120	0.59		5	XSNP2279	3B	Harry (AA)	101	0.5
90	XSNP5348	7A	Harry (AA)	118	0.58		6	XSNP2282	3B	Harry (AA)	73	0.36
91	XSNP5361	7A	Harry (AA)	74	0.36		7	XSNP2285	3B	Harry (AA)	33	0.16
92	XSNP5363	7A	Harry (AA)	132	0.65		8	XSNP2292	3B	Harry (AA)	109	0.53
93	XSNP5365	7A	Harry (AA)	111	0.54		9	XSNP2293	3B	Harry (AA)	109	0.53
94	XSNP5366	7A	Harry (AA)	113	0.55		10	XSNP2297	3B	Harry (AA)	39	0.19
95	XSNP5367	7A	Harry (AA)	128	0.63		11	XSNP2326	3B	Harry (AA)	102	0.5
96	XSNP5374	7A	Harry (AA)	117	0.57		12	XSNP2327	3B	Harry (AA)	101	0.5
97	XSNP5378	7A	Harry (AA)	119	0.58		13	XSNP2336	3B	Harry (AA)	130	0.64
98	XSNP5379	7A	Harry (AA)	123	0.6		14	XSNP2354	3B	Harry (AA)	78	0.38
99	XSNP5380	7A	Harry (AA)	122	0.6		15	XSNP2380	3B	Harry (AA)	66	0.32
100	XSNP5382	7A	Harry (AA)	123	0.6		16	XSNP2381	3B	Harry (AA)	85	0.42
101	XSNP5388	7A	Harry (AA)	122	0.6		17	XSNP2382	3B	Harry (AA)	85	0.42
102	XSNP5395	7A	Harry (AA)	121	0.59		18	XSNP2383	3B	Harry (AA)	85	0.42
103	XSNP5397	7A	Harry (AA)	125	0.61		19	XSNP2392	3B	Harry (AA)	50	0.25
104	XSNP5399	7A	Harry (AA)	116	0.57		20	XSNP2394	3B	Harry (AA)	117	0.57
105	XSNP5409	7A	Harry (AA)	122	0.6		21	XSNP2404	3B	Harry (AA)	118	0.58
106	XSNP5410	7A	Harry (AA)	120	0.59		22	XSNP2416	3B	Harry (AA)	45	0.22
107	XSNP5413	7A	Harry (AA)	121	0.59		23	XSNP2423	3B	Harry (AA)	30	0.15
108	XSNP5416	7A	Harry (AA)	118	0.58		24	XSNP2424	3B	Harry (AA)	30	0.15
109	XSNP5421	7A	Harry (AA)	31	0.15		25	XSNP2426	3B	Harry (AA)	120	0.59
110	XSNP5424	7A	Harry (AA)	121	0.59		26	XSNP2433	3B	Harry (AA)	102	0.5
111	XSNP5425	7A	Harry (AA)	122	0.6		27	XSNP2434	3B	Harry (AA)	102	0.5
112	XSNP5428	7A	Harry (AA)	122	0.6		28	XSNP2442	3B	Harry (AA)	52	0.25
113	XSNP5429	7A	Harry (AA)	121	0.59		29	XSNP2443	3B	Harry (AA)	52	0.25
114	XSNP5430	7A	Harry (AA)	121	0.59		30	XSNP2444	3B	Harry (AA)	52	0.25
115	XSNP5431	7A	Harry (AA)	121	0.59		31	XSNP2445	3B	Harry (AA)	52	0.25
116	XSNP5435	7A	Harry (AA)	132	0.65		32	XSNP2446	3B	Harry (AA)	45	0.22
117	XSNP5436	7A	Harry (AA)	119	0.58		33	XSNP2447	3B	Harry (AA)	45	0.22
118	XSNP5449	7A	Harry (AA)	124	0.61		34	XSNP2448	3B	Harry (AA)	45	0.22
119	XSNP5453	7A	Harry (AA)	115	0.56		35	XSNP2449	3B	Harry (AA)	139	0.68
120	XSNP5454	7A	Harry (AA)	116	0.57		36	XSNP2450	3B	Harry (AA)	108	0.53
121	XSNP5455	7A	Harry (AA)	114	0.56		37	XSNP2463	3B	Harry (AA)	61	0.3
122	XSNP5457	7A	Harry (AA)	124	0.61		38	XSNP2464	3B	Harry (AA)	55	0.27
123	XSNP5468	7A	Harry (AA)	118	0.58		39	XSNP2465	3B	Harry (AA)	135	0.66
124	XSNP5469	7A	Harry (AA)	119	0.58		40	XSNP2470	3B	Harry (AA)	70	0.34
125	XSNP5482	7A	Harry (AA)	120	0.59		41	XSNP2475	3B	Harry (AA)	55	0.27
126	XSNP5483	7A	Harry (AA)	121	0.59		42	XSNP2507	3B	Harry (AA)	43	0.21
127	XSNP5484	7A	Harry (AA)	121	0.59		43	XSNP2512	3B	Harry (AA)	45	0.22
128	XSNP5485	7A	Harry (AA)	121	0.59		44	XSNP2513	3B	Harry (AA)	58	0.28
129	XSNP5490	7A	Harry (AA)	125	0.61		45	XSNP2538	3B	Harry (AA)	111	0.54
130	XSNP5493	7A	Harry (AA)	126	0.62		46	XSNP2539	3B	Harry (AA)	111	0.54
131	XSNP5494	7A	Harry (AA)	134	0.66		47	XSNP2550	3B	Harry (AA)	86	0.42
132	XSNP5495	7A	Harry (AA)	119	0.58		48	XSNP2563	3B	Harry (AA)	54	0.26
133	XSNP5496	7A	Harry (AA)	41	0.2		49	XSNP2565	3B	Harry (AA)	114	0.56
134	XSNP5497	7A	Harry (AA)	40	0.2		50	XSNP2582	3B	Harry (AA)	112	0.55
135	XSNP5498	7A	Harry (AA)	40	0.2		51	XSNP2584	3B	Harry (AA)	126	0.62
136	XSNP5502	7A	Harry (AA)	119	0.58		52	XSNP2585	3B	Harry (AA)	126	0.62
137	XSNP5503	7A	Harry (AA)	119	0.58		53	XSNP2590	3B	Harry (AA)	27	0.13
138	XSNP5504	7A	Harry (AA)	119	0.58		54	XSNP2595	3B	Harry (AA)	63	0.31
139	XSNP5505	7A	Harry (AA)	119	0.58		55	XSNP2598	3B	Harry (AA)	124	0.61
140	XSNP5506	7A	Harry (AA)	120	0.59		56	XSNP2599	3B	Harry (AA)	116	0.57
141	XSNP5511	7A	Harry (AA)	119	0.58		57	XSNP2600	3B	Harry (AA)	40	0.2
142	XSNP5512	7A	Harry (AA)	119	0.58		58	XSNP2601	3B	Harry (AA)	143	0.7
143	XSNP5513	7A	Harry (AA)	117	0.57		59	XSNP2607	3B	Harry (AA)	102	0.5
144	XSNP5516	7A	Harry (AA)	111	0.54		60	XSNP2608	3B	Harry (AA)	108	0.53
145	XSNP5517	7A	Harry (AA)	110	0.54		61	XSNP2611	3B	Harry (AA)	33	0.16
146	XSNP5521	7A	Harry (AA)	132	0.65		62	XSNP2624	3B	Harry (AA)	106	0.52
147	XSNP5522	7A	Harry (AA)	133	0.65		63	XSNP2642	3B	Harry (AA)	39	0.19
148	XSNP5531	7A	Harry (AA)	124	0.61		64	XSNP2647	3B	Harry (AA)	66	0.32
149	XSNP5533	7A	Harry (AA)	122	0.6		1	XSNP3115	4B	Harry (AA)	36	0.18
150	XSNP5534	7A	Harry (AA)	121	0.59		2	XSNP3116	4B	Harry (AA)	36	0.18
151	XSNP5542	7A	Harry (AA)	119	0.58		3	XSNP3117	4B	Harry (AA)	136	0.67
152	XSNP5543	7A	Harry (AA)	119	0.58		4	XSNP3118	4B	Harry (AA)	19	0.09
153	XSNP5544	7A	Harry (AA)	147	0.72		5	XSNP3119	4B	Harry (AA)	20	0.1
154	XSNP5558	7A	Harry (AA)	120	0.59		6	XSNP3120	4B	Harry (AA)	19	0.09
155	XSNP5579	7A	Harry (AA)	120	0.59		7	XSNP3121	4B	Harry (AA)	18	0.09
156	XSNP5580	7A	Harry (AA)	120	0.59		8	XSNP3122	4B	Harry (AA)	123	0.6
157	XSNP5581	7A	Harry (AA)	120	0.59		9	XSNP3123	4B	Harry (AA)	124	0.61
158	XSNP5583	7A	Harry (AA)	120	0.59		10	XSNP3124	4B	Harry (AA)	123	0.6
159	XSNP5589	7A	Harry (AA)	120	0.59		11	XSNP3125	4B	Harry (AA)	123	0.6
160	XSNP5590	7A	Harry (AA)	120	0.59		12	XSNP3126	4B	Harry (AA)	25	0.12
161	XSNP5593	7A	Harry (AA)	121	0.59		13	XSNP3127	4B	Harry (AA)	111	0.54
162	XSNP5594	7A	Harry (AA)	121	0.59		14	XSNP3128	4B	Harry (AA)	132	0.65
163	XSNP5595	7A	Harry (AA)	52	0.25		15	XSNP3132	4B	Harry (AA)	65	0.32
164	XSNP5596	7A	Harry (AA)	118	0.58		16	XSNP3144	4B	Harry (AA)	109	0.53
1	XSNP1	1A	Wesley (BB)	103	0.5		17	XSNP3153	4B	Harry (AA)	79	0.39
2	XSNP11	1A	Wesley (BB)	102	0.5		18	XSNP3154	4B	Harry (AA)	120	0.59
3	XSNP16	1A	Wesley (BB)	107	0.52		19	XSNP3156	4B	Harry (AA)	118	0.58
4	XSNP30	1A	Wesley (BB)	66	0.32		20	XSNP3157	4B	Harry (AA)	137	0.67
5	XSNP31	1A	Wesley (BB)	67	0.33		21	XSNP3158	4B	Harry (AA)	139	0.68
6	XSNP35	1A	Wesley (BB)	59	0.29		22	XSNP3159	4B	Harry (AA)	112	0.55
7	XSNP40	1A	Wesley (BB)	101	0.5		23	XSNP3166	4B	Harry (AA)	120	0.59
8	XSNP48	1A	Wesley (BB)	103	0.5		24	XSNP3168	4B	Harry (AA)	50	0.25
9	XSNP49	1A	Wesley (BB)	104	0.51		25	XSNP3169	4B	Harry (AA)	55	0.27
10	XSNP50	1A	Wesley (BB)	106	0.52		26	XSNP3170	4B	Harry (AA)	54	0.26
11	XSNP51	1A	Wesley (BB)	105	0.51		27	XSNP3176	4B	Harry (AA)	129	0.63
12	XSNP82	1A	Wesley (BB)	68	0.33		28	XSNP3181	4B	Harry (AA)	26	0.13
13	XSNP83	1A	Wesley (BB)	68	0.33		29	XSNP3184	4B	Harry (AA)	120	0.59
14	XSNP85	1A	Wesley (BB)	68	0.33		30	XSNP3192	4B	Harry (AA)	62	0.3
15	XSNP107	1A	Wesley (BB)	60	0.29		31	XSNP3211	4B	Harry (AA)	155	0.76
16	XSNP112	1A	Wesley (BB)	45	0.22		32	XSNP3223	4B	Harry (AA)	115	0.56
17	XSNP114	1A	Wesley (BB)	57	0.28		33	XSNP3232	4B	Harry (AA)	78	0.38
18	XSNP131	1A	Wesley (BB)	9	0.04		1	XSNP3405	5B	Harry (AA)	70	0.34
19	XSNP134	1A	Wesley (BB)	104	0.51		2	XSNP3408	5B	Harry (AA)	45	0.22
20	XSNP152	1A	Wesley (BB)	115	0.56		3	XSNP3411	5B	Harry (AA)	105	0.51
21	XSNP162	1A	Wesley (BB)	72	0.35		4	XSNP3412	5B	Harry (AA)	104	0.51
22	XSNP163	1A	Wesley (BB)	72	0.35		5	XSNP3432	5B	Harry (AA)	59	0.29
23	XSNP166	1A	Wesley (BB)	117	0.57		6	XSNP3433	5B	Harry (AA)	59	0.29
24	XSNP169	1A	Wesley (BB)	113	0.55		7	XSNP3434	5B	Harry (AA)	73	0.36
25	XSNP180	1A	Wesley (BB)	77	0.38		8	XSNP3435	5B	Harry (AA)	73	0.36
26	XSNP183	1A	Wesley (BB)	125	0.61		9	XSNP3441	5B	Harry (AA)	108	0.53
27	XSNP193	1A	Wesley (BB)	104	0.51		10	XSNP3442	5B	Harry (AA)	108	0.53
28	XSNP197	1A	Wesley (BB)	57	0.28		11	XSNP3452	5B	Harry (AA)	69	0.34
29	XSNP208	1A	Wesley (BB)	96	0.47		12	XSNP3453	5B	Harry (AA)	67	0.33
30	XSNP210	1A	Wesley (BB)	150	0.74		13	XSNP3463	5B	Harry (AA)	33	0.16
31	XSNP211	1A	Wesley (BB)	91	0.45		14	XSNP3464	5B	Harry (AA)	34	0.17
32	XSNP212	1A	Wesley (BB)	124	0.61		15	XSNP3475	5B	Harry (AA)	110	0.54
33	XSNP213	1A	Wesley (BB)	46	0.23		16	XSNP3481	5B	Harry (AA)	104	0.51
34	XSNP214	1A	Wesley (BB)	120	0.59		17	XSNP3483	5B	Harry (AA)	69	0.34
35	XSNP215	1A	Wesley (BB)	145	0.71		18	XSNP3488	5B	Harry (AA)	53	0.26
36	XSNP237	1A	Wesley (BB)	53	0.26		19	XSNP3501	5B	Harry (AA)	136	0.67
37	XSNP238	1A	Wesley (BB)	53	0.26		20	XSNP3506	5B	Harry (AA)	61	0.3
38	XSNP239	1A	Wesley (BB)	53	0.26		21	XSNP3507	5B	Harry (AA)	67	0.33
39	XSNP241	1A	Wesley (BB)	98	0.48		22	XSNP3516	5B	Harry (AA)	124	0.61
40	XSNP260	1A	Wesley (BB)	42	0.21		23	XSNP3517	5B	Harry (AA)	119	0.58
41	XSNP276	1A	Wesley (BB)	107	0.52		24	XSNP3519	5B	Harry (AA)	145	0.71
42	XSNP281	1A	Wesley (BB)	120	0.59		25	XSNP3520	5B	Harry (AA)	145	0.71
43	XSNP285	1A	Wesley (BB)	131	0.64		26	XSNP3524	5B	Harry (AA)	72	0.35
1	XSNP1030	2A	Wesley (BB)	122	0.6		27	XSNP3536	5B	Harry (AA)	46	0.23
2	XSNP1034	2A	Wesley (BB)	63	0.31		28	XSNP3543	5B	Harry (AA)	116	0.57
3	XSNP1035	2A	Wesley (BB)	61	0.3		29	XSNP3544	5B	Harry (AA)	118	0.58
4	XSNP1037	2A	Wesley (BB)	69	0.34		30	XSNP3547	5B	Harry (AA)	20	0.1
5	XSNP1038	2A	Wesley (BB)	114	0.56		31	XSNP3551	5B	Harry (AA)	144	0.71
6	XSNP1039	2A	Wesley (BB)	113	0.55		32	XSNP3557	5B	Harry (AA)	142	0.7
7	XSNP1040	2A	Wesley (BB)	113	0.55		33	XSNP3558	5B	Harry (AA)	142	0.7
8	XSNP1076	2A	Wesley (BB)	100	0.49		34	XSNP3561	5B	Harry (AA)	67	0.33
9	XSNP1082	2A	Wesley (BB)	67	0.33		35	XSNP3562	5B	Harry (AA)	95	0.47
10	XSNP1083	2A	Wesley (BB)	71	0.35		36	XSNP3564	5B	Harry (AA)	65	0.32
11	XSNP1111	2A	Wesley (BB)	61	0.3		37	XSNP3573	5B	Harry (AA)	68	0.33
12	XSNP1117	2A	Wesley (BB)	115	0.56		38	XSNP3574	5B	Harry (AA)	68	0.33
13	XSNP1121	2A	Wesley (BB)	28	0.14		39	XSNP3577	5B	Harry (AA)	108	0.53
14	XSNP1122	2A	Wesley (BB)	28	0.14		40	XSNP3596	5B	Harry (AA)	75	0.37
15	XSNP1126	2A	Wesley (BB)	49	0.24		41	XSNP3605	5B	Harry (AA)	114	0.56
16	XSNP1127	2A	Wesley (BB)	49	0.24		42	XSNP3615	5B	Harry (AA)	50	0.25
17	XSNP1134	2A	Wesley (BB)	65	0.32		43	XSNP3618	5B	Harry (AA)	109	0.53
18	XSNP1135	2A	Wesley (BB)	69	0.34		44	XSNP3627	5B	Harry (AA)	109	0.53
19	XSNP1136	2A	Wesley (BB)	76	0.37		45	XSNP3628	5B	Harry (AA)	110	0.54
20	XSNP1152	2A	Wesley (BB)	15	0.07		46	XSNP3634	5B	Harry (AA)	19	0.09
21	XSNP1153	2A	Wesley (BB)	15	0.07		47	XSNP3636	5B	Harry (AA)	42	0.21
22	XSNP1154	2A	Wesley (BB)	96	0.47		48	XSNP3645	5B	Harry (AA)	106	0.52
23	XSNP1157	2A	Wesley (BB)	72	0.35		49	XSNP3650	5B	Harry (AA)	42	0.21
24	XSNP1158	2A	Wesley (BB)	36	0.18		50	XSNP3651	5B	Harry (AA)	42	0.21
25	XSNP1168	2A	Wesley (BB)	99	0.49		51	XSNP3652	5B	Harry (AA)	42	0.21
26	XSNP1169	2A	Wesley (BB)	104	0.51		52	XSNP3655	5B	Harry (AA)	103	0.5
27	XSNP1170	2A	Wesley (BB)	52	0.25		53	XSNP3656	5B	Harry (AA)	68	0.33
28	XSNP1171	2A	Wesley (BB)	52	0.25		54	XSNP3657	5B	Harry (AA)	68	0.33
29	XSNP1180	2A	Wesley (BB)	124	0.61		55	XSNP3659	5B	Harry (AA)	101	0.5
30	XSNP1181	2A	Wesley (BB)	123	0.6		56	XSNP3660	5B	Harry (AA)	74	0.36
31	XSNP1216	2A	Wesley (BB)	121	0.59		57	XSNP3661	5B	Harry (AA)	74	0.36
32	XSNP1217	2A	Wesley (BB)	110	0.54		58	XSNP3662	5B	Harry (AA)	74	0.36
33	XSNP1218	2A	Wesley (BB)	108	0.53		59	XSNP3675	5B	Harry (AA)	73	0.36
34	XSNP1225	2A	Wesley (BB)	65	0.32		60	XSNP3676	5B	Harry (AA)	73	0.36
35	XSNP1226	2A	Wesley (BB)	65	0.32		61	XSNP3678	5B	Harry (AA)	114	0.56
36	XSNP1227	2A	Wesley (BB)	65	0.32		62	XSNP3683	5B	Harry (AA)	63	0.31
37	XSNP1254	2A	Wesley (BB)	79	0.39		63	XSNP3684	5B	Harry (AA)	72	0.35
38	XSNP1255	2A	Wesley (BB)	76	0.37		64	XSNP3685	5B	Harry (AA)	71	0.35
39	XSNP1272	2A	Wesley (BB)	61	0.3		65	XSNP3686	5B	Harry (AA)	66	0.32
40	XSNP1275	2A	Wesley (BB)	74	0.36		66	XSNP3691	5B	Harry (AA)	72	0.35
41	XSNP1279	2A	Wesley (BB)	33	0.16		67	XSNP3697	5B	Harry (AA)	122	0.6
42	XSNP1293	2A	Wesley (BB)	99	0.49		68	XSNP3706	5B	Harry (AA)	69	0.34
43	XSNP1306	2A	Wesley (BB)	78	0.38		69	XSNP3707	5B	Harry (AA)	68	0.33
44	XSNP1313	2A	Wesley (BB)	64	0.31		70	XSNP3708	5B	Harry (AA)	68	0.33
45	XSNP1314	2A	Wesley (BB)	66	0.32		71	XSNP3713	5B	Harry (AA)	115	0.56
46	XSNP1335	2A	Wesley (BB)	69	0.34		72	XSNP3714	5B	Harry (AA)	115	0.56
47	XSNP1336	2A	Wesley (BB)	68	0.33		73	XSNP3715	5B	Harry (AA)	114	0.56
48	XSNP1337	2A	Wesley (BB)	69	0.34		74	XSNP3716	5B	Harry (AA)	114	0.56
49	XSNP1338	2A	Wesley (BB)	69	0.34		75	XSNP3739	5B	Harry (AA)	112	0.55
1	XSNP2019	3A	Wesley (BB)	76	0.37		76	XSNP3740	5B	Harry (AA)	112	0.55
2	XSNP2020	3A	Wesley (BB)	63	0.31		77	XSNP3741	5B	Harry (AA)	112	0.55
3	XSNP2024	3A	Wesley (BB)	40	0.2		78	XSNP3747	5B	Harry (AA)	126	0.62
4	XSNP2026	3A	Wesley (BB)	125	0.61		79	XSNP3752	5B	Harry (AA)	52	0.25
5	XSNP2056	3A	Wesley (BB)	129	0.63		80	XSNP3757	5B	Harry (AA)	127	0.62
6	XSNP2062	3A	Wesley (BB)	113	0.55		81	XSNP3758	5B	Harry (AA)	127	0.62
7	XSNP2077	3A	Wesley (BB)	107	0.52		82	XSNP3759	5B	Harry (AA)	127	0.62
8	XSNP2078	3A	Wesley (BB)	123	0.6		83	XSNP3761	5B	Harry (AA)	40	0.2
9	XSNP2090	3A	Wesley (BB)	42	0.21		84	XSNP3771	5B	Harry (AA)	61	0.3
10	XSNP2096	3A	Wesley (BB)	70	0.34		85	XSNP3772	5B	Harry (AA)	60	0.29
11	XSNP2100	3A	Wesley (BB)	40	0.2		86	XSNP3773	5B	Harry (AA)	66	0.32
12	XSNP2101	3A	Wesley (BB)	107	0.52		87	XSNP3774	5B	Harry (AA)	66	0.32
13	XSNP2102	3A	Wesley (BB)	105	0.51		88	XSNP3779	5B	Harry (AA)	53	0.26
14	XSNP2106	3A	Wesley (BB)	115	0.56		89	XSNP3780	5B	Harry (AA)	54	0.26
15	XSNP2107	3A	Wesley (BB)	115	0.56		90	XSNP3783	5B	Harry (AA)	127	0.62
16	XSNP2111	3A	Wesley (BB)	106	0.52		91	XSNP3811	5B	Harry (AA)	125	0.61
17	XSNP2112	3A	Wesley (BB)	110	0.54		92	XSNP3818	5B	Harry (AA)	111	0.54
18	XSNP2121	3A	Wesley (BB)	111	0.54		93	XSNP3821	5B	Harry (AA)	53	0.26
19	XSNP2157	3A	Wesley (BB)	101	0.5		94	XSNP3825	5B	Harry (AA)	67	0.33
20	XSNP2160	3A	Wesley (BB)	115	0.56		1	XSNP4185	6B	Harry (AA)	98	0.48
21	XSNP2161	3A	Wesley (BB)	114	0.56		2	XSNP4186	6B	Harry (AA)	98	0.48
22	XSNP2163	3A	Wesley (BB)	115	0.56		3	XSNP4187	6B	Harry (AA)	98	0.48
23	XSNP2164	3A	Wesley (BB)	112	0.55		4	XSNP4245	6B	Harry (AA)	103	0.5
24	XSNP2177	3A	Wesley (BB)	119	0.58		5	XSNP4312	6B	Harry (AA)	79	0.39
25	XSNP2179	3A	Wesley (BB)	51	0.25		6	XSNP4314	6B	Harry (AA)	96	0.47
26	XSNP2184	3A	Wesley (BB)	68	0.33		7	XSNP4315	6B	Harry (AA)	91	0.45
27	XSNP2185	3A	Wesley (BB)	111	0.54		8	XSNP4316	6B	Harry (AA)	78	0.38
28	XSNP2222	3A	Wesley (BB)	120	0.59		9	XSNP4322	6B	Harry (AA)	79	0.39
29	XSNP2249	3A	Wesley (BB)	128	0.63		10	XSNP4328	6B	Harry (AA)	72	0.35
30	XSNP2253	3A	Wesley (BB)	67	0.33		11	XSNP4329	6B	Harry (AA)	72	0.35
31	XSNP2258	3A	Wesley (BB)	68	0.33		12	XSNP4333	6B	Harry (AA)	119	0.58
1	XSNP2738	4A	Wesley (BB)	44	0.22		13	XSNP4358	6B	Harry (AA)	115	0.56
2	XSNP2744	4A	Wesley (BB)	50	0.25		14	XSNP4359	6B	Harry (AA)	114	0.56
3	XSNP2745	4A	Wesley (BB)	113	0.55		15	XSNP4360	6B	Harry (AA)	119	0.58
4	XSNP2749	4A	Wesley (BB)	27	0.13		16	XSNP4361	6B	Harry (AA)	119	0.58
5	XSNP2751	4A	Wesley (BB)	40	0.2		17	XSNP4362	6B	Harry (AA)	115	0.56
6	XSNP2758	4A	Wesley (BB)	69	0.34		18	XSNP4363	6B	Harry (AA)	43	0.21
7	XSNP2762	4A	Wesley (BB)	21	0.1		19	XSNP4366	6B	Harry (AA)	80	0.39
8	XSNP2763	4A	Wesley (BB)	20	0.1		20	XSNP4367	6B	Harry (AA)	80	0.39
9	XSNP2764	4A	Wesley (BB)	31	0.15		21	XSNP4382	6B	Harry (AA)	65	0.32
10	XSNP2768	4A	Wesley (BB)	55	0.27		22	XSNP4383	6B	Harry (AA)	67	0.33
11	XSNP2778	4A	Wesley (BB)	75	0.37		23	XSNP4384	6B	Harry (AA)	67	0.33
12	XSNP2781	4A	Wesley (BB)	64	0.31		24	XSNP4391	6B	Harry (AA)	122	0.6
13	XSNP2782	4A	Wesley (BB)	67	0.33		25	XSNP4392	6B	Harry (AA)	122	0.6
14	XSNP2783	4A	Wesley (BB)	66	0.32		26	XSNP4393	6B	Harry (AA)	122	0.6
15	XSNP2784	4A	Wesley (BB)	119	0.58		27	XSNP4432	6B	Harry (AA)	119	0.58
16	XSNP2785	4A	Wesley (BB)	70	0.34		28	XSNP4481	6B	Harry (AA)	112	0.55
17	XSNP2789	4A	Wesley (BB)	56	0.27		29	XSNP4596	6B	Harry (AA)	59	0.29
18	XSNP2790	4A	Wesley (BB)	56	0.27		30	XSNP4613	6B	Harry (AA)	125	0.61
19	XSNP2826	4A	Wesley (BB)	52	0.25		31	XSNP4621	6B	Harry (AA)	80	0.39
20	XSNP2832	4A	Wesley (BB)	54	0.26		32	XSNP4627	6B	Harry (AA)	30	0.15
21	XSNP2835	4A	Wesley (BB)	37	0.18		33	XSNP4643	6B	Harry (AA)	56	0.27
22	XSNP2841	4A	Wesley (BB)	78	0.38		34	XSNP4666	6B	Harry (AA)	120	0.59
23	XSNP2858	4A	Wesley (BB)	67	0.33		35	XSNP4667	6B	Harry (AA)	120	0.59
24	XSNP2859	4A	Wesley (BB)	110	0.54		36	XSNP4668	6B	Harry (AA)	120	0.59
25	XSNP2864	4A	Wesley (BB)	152	0.75		37	XSNP4669	6B	Harry (AA)	120	0.59
26	XSNP2870	4A	Wesley (BB)	56	0.27		38	XSNP4670	6B	Harry (AA)	120	0.59
27	XSNP2888	4A	Wesley (BB)	76	0.37		39	XSNP4672	6B	Harry (AA)	160	0.78
28	XSNP2892	4A	Wesley (BB)	99	0.49		40	XSNP4673	6B	Harry (AA)	138	0.68
29	XSNP2893	4A	Wesley (BB)	100	0.49		41	XSNP4678	6B	Harry (AA)	145	0.71
30	XSNP2907	4A	Wesley (BB)	133	0.65		42	XSNP4696	6B	Harry (AA)	138	0.68
31	XSNP2910	4A	Wesley (BB)	57	0.28		43	XSNP4697	6B	Harry (AA)	136	0.67
32	XSNP2911	4A	Wesley (BB)	27	0.13		44	XSNP4698	6B	Harry (AA)	136	0.67
33	XSNP2914	4A	Wesley (BB)	62	0.3		45	XSNP4699	6B	Harry (AA)	135	0.66
34	XSNP2919	4A	Wesley (BB)	69	0.34		46	XSNP4700	6B	Harry (AA)	136	0.67
35	XSNP2920	4A	Wesley (BB)	62	0.3		47	XSNP4701	6B	Harry (AA)	135	0.66
36	XSNP2940	4A	Wesley (BB)	126	0.62		48	XSNP4702	6B	Harry (AA)	138	0.68
37	XSNP2952	4A	Wesley (BB)	77	0.38		49	XSNP4708	6B	Harry (AA)	139	0.68
38	XSNP2953	4A	Wesley (BB)	72	0.35		50	XSNP4728	6B	Harry (AA)	118	0.58
39	XSNP2954	4A	Wesley (BB)	63	0.31		51	XSNP4729	6B	Harry (AA)	44	0.22
40	XSNP2955	4A	Wesley (BB)	79	0.39		52	XSNP4730	6B	Harry (AA)	44	0.22
41	XSNP2965	4A	Wesley (BB)	118	0.58		53	XSNP4731	6B	Harry (AA)	44	0.22
42	XSNP2968	4A	Wesley (BB)	78	0.38		54	XSNP4732	6B	Harry (AA)	44	0.22
43	XSNP2969	4A	Wesley (BB)	78	0.38		55	XSNP4738	6B	Harry (AA)	139	0.68
44	XSNP2970	4A	Wesley (BB)	77	0.38		56	XSNP4739	6B	Harry (AA)	136	0.67
45	XSNP2972	4A	Wesley (BB)	61	0.3		57	XSNP4741	6B	Harry (AA)	147	0.72
46	XSNP2976	4A	Wesley (BB)	73	0.36		58	XSNP4742	6B	Harry (AA)	146	0.72
47	XSNP2999	4A	Wesley (BB)	124	0.61		59	XSNP4743	6B	Harry (AA)	117	0.57
48	XSNP3008	4A	Wesley (BB)	12	0.06		60	XSNP4749	6B	Harry (AA)	138	0.68
49	XSNP3012	4A	Wesley (BB)	69	0.34		61	XSNP4760	6B	Harry (AA)	136	0.67
50	XSNP3014	4A	Wesley (BB)	72	0.35		62	XSNP4761	6B	Harry (AA)	136	0.67
51	XSNP3015	4A	Wesley (BB)	74	0.36		63	XSNP4763	6B	Harry (AA)	140	0.69
52	XSNP3016	4A	Wesley (BB)	72	0.35		64	XSNP4778	6B	Harry (AA)	113	0.55
53	XSNP3042	4A	Wesley (BB)	119	0.58		65	XSNP4779	6B	Harry (AA)	113	0.55
54	XSNP3046	4A	Wesley (BB)	27	0.13		66	XSNP4780	6B	Harry (AA)	114	0.56
55	XSNP3047	4A	Wesley (BB)	27	0.13		67	XSNP4781	6B	Harry (AA)	126	0.62
56	XSNP3053	4A	Wesley (BB)	20	0.1		68	XSNP4790	6B	Harry (AA)	145	0.71
57	XSNP3054	4A	Wesley (BB)	32	0.16		69	XSNP4791	6B	Harry (AA)	144	0.71
58	XSNP3055	4A	Wesley (BB)	21	0.1		70	XSNP4799	6B	Harry (AA)	131	0.64
59	XSNP3060	4A	Wesley (BB)	34	0.17		71	XSNP4800	6B	Harry (AA)	131	0.64
60	XSNP3061	4A	Wesley (BB)	35	0.17		72	XSNP4808	6B	Harry (AA)	147	0.72
61	XSNP3062	4A	Wesley (BB)	34	0.17		73	XSNP4809	6B	Harry (AA)	128	0.63
62	XSNP3063	4A	Wesley (BB)	122	0.6		74	XSNP4810	6B	Harry (AA)	112	0.55
63	XSNP3068	4A	Wesley (BB)	98	0.48		75	XSNP4816	6B	Harry (AA)	121	0.59
64	XSNP3076	4A	Wesley (BB)	59	0.29		76	XSNP4836	6B	Harry (AA)	139	0.68
65	XSNP3077	4A	Wesley (BB)	60	0.29		77	XSNP4841	6B	Harry (AA)	138	0.68
66	XSNP3084	4A	Wesley (BB)	26	0.13		78	XSNP4842	6B	Harry (AA)	137	0.67
67	XSNP3090	4A	Wesley (BB)	9	0.04		79	XSNP4846	6B	Harry (AA)	136	0.67
68	XSNP3094	4A	Wesley (BB)	119	0.58		80	XSNP4854	6B	Harry (AA)	73	0.36
69	XSNP3099	4A	Wesley (BB)	59	0.29		81	XSNP4859	6B	Harry (AA)	136	0.67
70	XSNP3104	4A	Wesley (BB)	68	0.33		82	XSNP4860	6B	Harry (AA)	138	0.68
71	XSNP3105	4A	Wesley (BB)	129	0.63		83	XSNP4881	6B	Harry (AA)	138	0.68
72	XSNP3106	4A	Wesley (BB)	129	0.63		84	XSNP4882	6B	Harry (AA)	135	0.66
73	XSNP3112	4A	Wesley (BB)	142	0.7		85	XSNP4888	6B	Harry (AA)	138	0.68
74	XSNP3113	4A	Wesley (BB)	142	0.7		86	XSNP4889	6B	Harry (AA)	137	0.67
75	XSNP3114	4A	Wesley (BB)	142	0.7		87	XSNP4890	6B	Harry (AA)	137	0.67
1	XSNP3274	5A	Wesley (BB)	79	0.39		88	XSNP4891	6B	Harry (AA)	132	0.65
2	XSNP3276	5A	Wesley (BB)	69	0.34		89	XSNP4892	6B	Harry (AA)	134	0.66
3	XSNP3277	5A	Wesley (BB)	53	0.26		90	XSNP4893	6B	Harry (AA)	135	0.66
4	XSNP3278	5A	Wesley (BB)	78	0.38		91	XSNP4894	6B	Harry (AA)	137	0.67
5	XSNP3280	5A	Wesley (BB)	78	0.38		92	XSNP4895	6B	Harry (AA)	135	0.66
6	XSNP3296	5A	Wesley (BB)	81	0.4		93	XSNP4900	6B	Harry (AA)	128	0.63
7	XSNP3306	5A	Wesley (BB)	96	0.47		94	XSNP4901	6B	Harry (AA)	128	0.63
8	XSNP3307	5A	Wesley (BB)	94	0.46		95	XSNP4902	6B	Harry (AA)	128	0.63
9	XSNP3308	5A	Wesley (BB)	52	0.25		96	XSNP4903	6B	Harry (AA)	128	0.63
10	XSNP3310	5A	Wesley (BB)	100	0.49		97	XSNP4904	6B	Harry (AA)	128	0.63
11	XSNP3311	5A	Wesley (BB)	100	0.49		98	XSNP4911	6B	Harry (AA)	151	0.74
12	XSNP3323	5A	Wesley (BB)	112	0.55		99	XSNP4912	6B	Harry (AA)	150	0.74
13	XSNP3324	5A	Wesley (BB)	108	0.53		100	XSNP4913	6B	Harry (AA)	150	0.74
14	XSNP3325	5A	Wesley (BB)	112	0.55		101	XSNP4914	6B	Harry (AA)	150	0.74
15	XSNP3326	5A	Wesley (BB)	112	0.55		102	XSNP4915	6B	Harry (AA)	150	0.74
16	XSNP3331	5A	Wesley (BB)	90	0.44		103	XSNP4916	6B	Harry (AA)	148	0.73
17	XSNP3332	5A	Wesley (BB)	91	0.45		104	XSNP4917	6B	Harry (AA)	146	0.72
18	XSNP3340	5A	Wesley (BB)	110	0.54		105	XSNP4918	6B	Harry (AA)	146	0.72
19	XSNP3345	5A	Wesley (BB)	115	0.56		106	XSNP4926	6B	Harry (AA)	139	0.68
20	XSNP3364	5A	Wesley (BB)	62	0.3		107	XSNP4935	6B	Harry (AA)	152	0.75
21	XSNP3366	5A	Wesley (BB)	18	0.09		108	XSNP4949	6B	Harry (AA)	51	0.25
22	XSNP3372	5A	Wesley (BB)	124	0.61		109	XSNP4961	6B	Harry (AA)	136	0.67
23	XSNP3373	5A	Wesley (BB)	119	0.58		110	XSNP4962	6B	Harry (AA)	132	0.65
24	XSNP3376	5A	Wesley (BB)	128	0.63		111	XSNP4963	6B	Harry (AA)	136	0.67
25	XSNP3377	5A	Wesley (BB)	128	0.63		112	XSNP4964	6B	Harry (AA)	135	0.66
26	XSNP3387	5A	Wesley (BB)	67	0.33		1	XSNP5631	7B	Harry (AA)	57	0.28
27	XSNP3388	5A	Wesley (BB)	52	0.25		2	XSNP5632	7B	Harry (AA)	57	0.28
1	XSNP3896	6A	Wesley (BB)	50	0.25		3	XSNP5640	7B	Harry (AA)	113	0.55
2	XSNP3897	6A	Wesley (BB)	50	0.25		4	XSNP5682	7B	Harry (AA)	114	0.56
3	XSNP3898	6A	Wesley (BB)	108	0.53		5	XSNP5683	7B	Harry (AA)	114	0.56
4	XSNP3899	6A	Wesley (BB)	109	0.53		6	XSNP5719	7B	Harry (AA)	20	0.1
5	XSNP3919	6A	Wesley (BB)	4	0.02		7	XSNP5720	7B	Harry (AA)	20	0.1
6	XSNP3936	6A	Wesley (BB)	153	0.75		8	XSNP5750	7B	Harry (AA)	119	0.58
7	XSNP3945	6A	Wesley (BB)	74	0.36		9	XSNP5751	7B	Harry (AA)	118	0.58
8	XSNP3961	6A	Wesley (BB)	28	0.14		10	XSNP5752	7B	Harry (AA)	119	0.58
9	XSNP3985	6A	Wesley (BB)	57	0.28		11	XSNP5797	7B	Harry (AA)	37	0.18
10	XSNP3986	6A	Wesley (BB)	58	0.28		12	XSNP5815	7B	Harry (AA)	121	0.59
11	XSNP3988	6A	Wesley (BB)	132	0.65		13	XSNP5822	7B	Harry (AA)	61	0.3
12	XSNP3989	6A	Wesley (BB)	132	0.65		14	XSNP5834	7B	Harry (AA)	130	0.64
13	XSNP3990	6A	Wesley (BB)	132	0.65		15	XSNP5835	7B	Harry (AA)	130	0.64
14	XSNP3992	6A	Wesley (BB)	65	0.32		16	XSNP5847	7B	Harry (AA)	100	0.49
15	XSNP3998	6A	Wesley (BB)	64	0.31		17	XSNP5848	7B	Harry (AA)	132	0.65
16	XSNP3999	6A	Wesley (BB)	69	0.34		18	XSNP5865	7B	Harry (AA)	73	0.36
17	XSNP4004	6A	Wesley (BB)	70	0.34		19	XSNP5866	7B	Harry (AA)	78	0.38
18	XSNP4023	6A	Wesley (BB)	50	0.25		20	XSNP5867	7B	Harry (AA)	78	0.38
19	XSNP4024	6A	Wesley (BB)	50	0.25		21	XSNP5876	7B	Harry (AA)	49	0.24
20	XSNP4025	6A	Wesley (BB)	50	0.25		22	XSNP5877	7B	Harry (AA)	94	0.46
21	XSNP4026	6A	Wesley (BB)	50	0.25		23	XSNP5878	7B	Harry (AA)	111	0.54
22	XSNP4029	6A	Wesley (BB)	104	0.51		24	XSNP5887	7B	Harry (AA)	52	0.25
23	XSNP4036	6A	Wesley (BB)	117	0.57		25	XSNP5888	7B	Harry (AA)	51	0.25
24	XSNP4039	6A	Wesley (BB)	131	0.64		26	XSNP5893	7B	Harry (AA)	117	0.57
25	XSNP4046	6A	Wesley (BB)	119	0.58		27	XSNP5918	7B	Harry (AA)	128	0.63
26	XSNP4047	6A	Wesley (BB)	126	0.62		28	XSNP5919	7B	Harry (AA)	122	0.6
27	XSNP4054	6A	Wesley (BB)	113	0.55		29	XSNP5925	7B	Harry (AA)	135	0.66
28	XSNP4055	6A	Wesley (BB)	113	0.55		30	XSNP5935	7B	Harry (AA)	118	0.58
29	XSNP4059	6A	Wesley (BB)	138	0.68		31	XSNP5940	7B	Harry (AA)	146	0.72
30	XSNP4068	6A	Wesley (BB)	14	0.07		32	XSNP5941	7B	Harry (AA)	146	0.72
31	XSNP4069	6A	Wesley (BB)	12	0.06		33	XSNP5951	7B	Harry (AA)	127	0.62
32	XSNP4077	6A	Wesley (BB)	60	0.29		34	XSNP5952	7B	Harry (AA)	128	0.63
33	XSNP4084	6A	Wesley (BB)	60	0.29		35	XSNP5959	7B	Harry (AA)	32	0.16
34	XSNP4086	6A	Wesley (BB)	136	0.67		36	XSNP5960	7B	Harry (AA)	32	0.16
35	XSNP4087	6A	Wesley (BB)	62	0.3		37	XSNP5961	7B	Harry (AA)	32	0.16
36	XSNP4088	6A	Wesley (BB)	61	0.3		38	XSNP5970	7B	Harry (AA)	27	0.13
37	XSNP4089	6A	Wesley (BB)	62	0.3		39	XSNP5975	7B	Harry (AA)	29	0.14
38	XSNP4090	6A	Wesley (BB)	74	0.36		40	XSNP5976	7B	Harry (AA)	28	0.14
39	XSNP4093	6A	Wesley (BB)	77	0.38		41	XSNP5977	7B	Harry (AA)	149	0.73
40	XSNP4114	6A	Wesley (BB)	110	0.54		42	XSNP5978	7B	Harry (AA)	117	0.57
41	XSNP4115	6A	Wesley (BB)	110	0.54		43	XSNP5982	7B	Harry (AA)	136	0.67
42	XSNP4119	6A	Wesley (BB)	80	0.39		44	XSNP5983	7B	Harry (AA)	134	0.66
43	XSNP4120	6A	Wesley (BB)	80	0.39		45	XSNP5997	7B	Harry (AA)	61	0.3
44	XSNP4132	6A	Wesley (BB)	45	0.22		1	XSNP286	1B	Wesley (BB)	122	0.6
45	XSNP4145	6A	Wesley (BB)	112	0.55		2	XSNP287	1B	Wesley (BB)	122	0.6
46	XSNP4146	6A	Wesley (BB)	102	0.5		3	XSNP288	1B	Wesley (BB)	123	0.6
47	XSNP4148	6A	Wesley (BB)	51	0.25		4	XSNP290	1B	Wesley (BB)	120	0.59
48	XSNP4149	6A	Wesley (BB)	51	0.25		5	XSNP291	1B	Wesley (BB)	120	0.59
49	XSNP4155	6A	Wesley (BB)	93	0.46		6	XSNP293	1B	Wesley (BB)	118	0.58
50	XSNP4158	6A	Wesley (BB)	37	0.18		7	XSNP294	1B	Wesley (BB)	117	0.57
51	XSNP4159	6A	Wesley (BB)	35	0.17		8	XSNP295	1B	Wesley (BB)	116	0.57
1	XSNP5055	7A	Wesley (BB)	96	0.47		9	XSNP296	1B	Wesley (BB)	92	0.45
2	XSNP5056	7A	Wesley (BB)	72	0.35		10	XSNP297	1B	Wesley (BB)	119	0.58
3	XSNP5057	7A	Wesley (BB)	73	0.36		11	XSNP298	1B	Wesley (BB)	119	0.58
4	XSNP5059	7A	Wesley (BB)	38	0.19		12	XSNP299	1B	Wesley (BB)	119	0.58
5	XSNP5070	7A	Wesley (BB)	73	0.36		13	XSNP300	1B	Wesley (BB)	120	0.59
6	XSNP5071	7A	Wesley (BB)	73	0.36		14	XSNP301	1B	Wesley (BB)	143	0.7
7	XSNP5072	7A	Wesley (BB)	73	0.36		15	XSNP302	1B	Wesley (BB)	143	0.7
8	XSNP5073	7A	Wesley (BB)	72	0.35		16	XSNP303	1B	Wesley (BB)	142	0.7
9	XSNP5084	7A	Wesley (BB)	71	0.35		17	XSNP306	1B	Wesley (BB)	120	0.59
10	XSNP5089	7A	Wesley (BB)	73	0.36		18	XSNP309	1B	Wesley (BB)	115	0.56
11	XSNP5090	7A	Wesley (BB)	67	0.33		19	XSNP311	1B	Wesley (BB)	118	0.58
12	XSNP5101	7A	Wesley (BB)	37	0.18		20	XSNP313	1B	Wesley (BB)	114	0.56
13	XSNP5110	7A	Wesley (BB)	63	0.31		21	XSNP314	1B	Wesley (BB)	119	0.58
14	XSNP5111	7A	Wesley (BB)	62	0.3		22	XSNP315	1B	Wesley (BB)	123	0.6
15	XSNP5112	7A	Wesley (BB)	62	0.3		23	XSNP317	1B	Wesley (BB)	94	0.46
16	XSNP5113	7A	Wesley (BB)	61	0.3		24	XSNP324	1B	Wesley (BB)	118	0.58
17	XSNP5114	7A	Wesley (BB)	56	0.27		25	XSNP325	1B	Wesley (BB)	118	0.58
18	XSNP5121	7A	Wesley (BB)	62	0.3		26	XSNP326	1B	Wesley (BB)	116	0.57
19	XSNP5122	7A	Wesley (BB)	33	0.16		27	XSNP327	1B	Wesley (BB)	116	0.57
20	XSNP5123	7A	Wesley (BB)	120	0.59		28	XSNP328	1B	Wesley (BB)	115	0.56
21	XSNP5125	7A	Wesley (BB)	47	0.23		29	XSNP329	1B	Wesley (BB)	117	0.57
22	XSNP5131	7A	Wesley (BB)	67	0.33		30	XSNP337	1B	Wesley (BB)	120	0.59
23	XSNP5133	7A	Wesley (BB)	127	0.62		31	XSNP338	1B	Wesley (BB)	120	0.59
24	XSNP5140	7A	Wesley (BB)	72	0.35		32	XSNP339	1B	Wesley (BB)	120	0.59
25	XSNP5143	7A	Wesley (BB)	117	0.57		33	XSNP340	1B	Wesley (BB)	116	0.57
26	XSNP5144	7A	Wesley (BB)	45	0.22		34	XSNP341	1B	Wesley (BB)	121	0.59
27	XSNP5145	7A	Wesley (BB)	45	0.22		35	XSNP342	1B	Wesley (BB)	121	0.59
28	XSNP5147	7A	Wesley (BB)	68	0.33		36	XSNP345	1B	Wesley (BB)	110	0.54
29	XSNP5148	7A	Wesley (BB)	71	0.35		37	XSNP346	1B	Wesley (BB)	119	0.58
30	XSNP5149	7A	Wesley (BB)	71	0.35		38	XSNP347	1B	Wesley (BB)	116	0.57
31	XSNP5150	7A	Wesley (BB)	71	0.35		39	XSNP362	1B	Wesley (BB)	122	0.6
32	XSNP5151	7A	Wesley (BB)	71	0.35		40	XSNP363	1B	Wesley (BB)	121	0.59
33	XSNP5158	7A	Wesley (BB)	68	0.33		41	XSNP364	1B	Wesley (BB)	122	0.6
34	XSNP5159	7A	Wesley (BB)	67	0.33		42	XSNP366	1B	Wesley (BB)	47	0.23
35	XSNP5160	7A	Wesley (BB)	66	0.32		43	XSNP370	1B	Wesley (BB)	100	0.49
36	XSNP5164	7A	Wesley (BB)	75	0.37		44	XSNP393	1B	Wesley (BB)	124	0.61
37	XSNP5166	7A	Wesley (BB)	77	0.38		45	XSNP394	1B	Wesley (BB)	123	0.6
38	XSNP5186	7A	Wesley (BB)	74	0.36		46	XSNP395	1B	Wesley (BB)	86	0.42
39	XSNP5187	7A	Wesley (BB)	78	0.38		47	XSNP397	1B	Wesley (BB)	115	0.56
40	XSNP5189	7A	Wesley (BB)	67	0.33		48	XSNP399	1B	Wesley (BB)	115	0.56
41	XSNP5192	7A	Wesley (BB)	79	0.39		49	XSNP403	1B	Wesley (BB)	123	0.6
42	XSNP5198	7A	Wesley (BB)	78	0.38		50	XSNP404	1B	Wesley (BB)	133	0.65
43	XSNP5199	7A	Wesley (BB)	72	0.35		51	XSNP408	1B	Wesley (BB)	109	0.53
44	XSNP5202	7A	Wesley (BB)	77	0.38		52	XSNP410	1B	Wesley (BB)	120	0.59
45	XSNP5205	7A	Wesley (BB)	103	0.5		53	XSNP422	1B	Wesley (BB)	123	0.6
46	XSNP5208	7A	Wesley (BB)	116	0.57		54	XSNP424	1B	Wesley (BB)	121	0.59
47	XSNP5214	7A	Wesley (BB)	58	0.28		55	XSNP426	1B	Wesley (BB)	119	0.58
48	XSNP5215	7A	Wesley (BB)	59	0.29		56	XSNP427	1B	Wesley (BB)	119	0.58
49	XSNP5223	7A	Wesley (BB)	73	0.36		57	XSNP428	1B	Wesley (BB)	119	0.58
50	XSNP5228	7A	Wesley (BB)	69	0.34		58	XSNP429	1B	Wesley (BB)	119	0.58
51	XSNP5230	7A	Wesley (BB)	76	0.37		59	XSNP430	1B	Wesley (BB)	119	0.58
52	XSNP5232	7A	Wesley (BB)	142	0.7		60	XSNP431	1B	Wesley (BB)	119	0.58
53	XSNP5234	7A	Wesley (BB)	34	0.17		61	XSNP436	1B	Wesley (BB)	115	0.56
54	XSNP5237	7A	Wesley (BB)	71	0.35		62	XSNP442	1B	Wesley (BB)	61	0.3
55	XSNP5244	7A	Wesley (BB)	76	0.37		63	XSNP444	1B	Wesley (BB)	143	0.7
56	XSNP5246	7A	Wesley (BB)	65	0.32		64	XSNP445	1B	Wesley (BB)	143	0.7
57	XSNP5247	7A	Wesley (BB)	65	0.32		65	XSNP446	1B	Wesley (BB)	144	0.71
58	XSNP5267	7A	Wesley (BB)	81	0.4		66	XSNP447	1B	Wesley (BB)	144	0.71
59	XSNP5270	7A	Wesley (BB)	61	0.3		67	XSNP448	1B	Wesley (BB)	121	0.59
60	XSNP5271	7A	Wesley (BB)	69	0.34		68	XSNP450	1B	Wesley (BB)	143	0.7
61	XSNP5272	7A	Wesley (BB)	51	0.25		69	XSNP458	1B	Wesley (BB)	117	0.57
62	XSNP5275	7A	Wesley (BB)	29	0.14		70	XSNP470	1B	Wesley (BB)	118	0.58
63	XSNP5277	7A	Wesley (BB)	64	0.31		71	XSNP471	1B	Wesley (BB)	132	0.65
64	XSNP5280	7A	Wesley (BB)	63	0.31		72	XSNP478	1B	Wesley (BB)	104	0.51
65	XSNP5281	7A	Wesley (BB)	64	0.31		73	XSNP482	1B	Wesley (BB)	127	0.62
66	XSNP5282	7A	Wesley (BB)	39	0.19		74	XSNP483	1B	Wesley (BB)	127	0.62
67	XSNP5283	7A	Wesley (BB)	54	0.26		75	XSNP488	1B	Wesley (BB)	109	0.53
68	XSNP5286	7A	Wesley (BB)	54	0.26		76	XSNP501	1B	Wesley (BB)	120	0.59
69	XSNP5290	7A	Wesley (BB)	73	0.36		77	XSNP510	1B	Wesley (BB)	120	0.59
70	XSNP5295	7A	Wesley (BB)	70	0.34		78	XSNP515	1B	Wesley (BB)	112	0.55
71	XSNP5296	7A	Wesley (BB)	70	0.34		79	XSNP520	1B	Wesley (BB)	108	0.53
72	XSNP5298	7A	Wesley (BB)	66	0.32		80	XSNP521	1B	Wesley (BB)	124	0.61
73	XSNP5303	7A	Wesley (BB)	112	0.55		81	XSNP525	1B	Wesley (BB)	115	0.56
74	XSNP5305	7A	Wesley (BB)	78	0.38		82	XSNP529	1B	Wesley (BB)	130	0.64
75	XSNP5308	7A	Wesley (BB)	55	0.27		83	XSNP533	1B	Wesley (BB)	121	0.59
76	XSNP5309	7A	Wesley (BB)	56	0.27		84	XSNP534	1B	Wesley (BB)	123	0.6
77	XSNP5310	7A	Wesley (BB)	55	0.27		85	XSNP535	1B	Wesley (BB)	123	0.6
78	XSNP5311	7A	Wesley (BB)	73	0.36		86	XSNP536	1B	Wesley (BB)	117	0.57
79	XSNP5312	7A	Wesley (BB)	111	0.54		87	XSNP541	1B	Wesley (BB)	122	0.6
80	XSNP5318	7A	Wesley (BB)	31	0.15		88	XSNP542	1B	Wesley (BB)	141	0.69
81	XSNP5324	7A	Wesley (BB)	78	0.38		89	XSNP543	1B	Wesley (BB)	141	0.69
82	XSNP5328	7A	Wesley (BB)	71	0.35		90	XSNP544	1B	Wesley (BB)	141	0.69
83	XSNP5329	7A	Wesley (BB)	66	0.32		91	XSNP545	1B	Wesley (BB)	141	0.69
84	XSNP5331	7A	Wesley (BB)	48	0.24		92	XSNP546	1B	Wesley (BB)	118	0.58
85	XSNP5338	7A	Wesley (BB)	67	0.33		93	XSNP548	1B	Wesley (BB)	123	0.6
86	XSNP5339	7A	Wesley (BB)	67	0.33		94	XSNP549	1B	Wesley (BB)	133	0.65
87	XSNP5344	7A	Wesley (BB)	77	0.38		95	XSNP550	1B	Wesley (BB)	134	0.66
88	XSNP5346	7A	Wesley (BB)	82	0.4		96	XSNP551	1B	Wesley (BB)	34	0.17
89	XSNP5347	7A	Wesley (BB)	82	0.4		97	XSNP559	1B	Wesley (BB)	120	0.59
90	XSNP5348	7A	Wesley (BB)	78	0.38		98	XSNP575	1B	Wesley (BB)	76	0.37
91	XSNP5361	7A	Wesley (BB)	119	0.58		99	XSNP583	1B	Wesley (BB)	117	0.57
92	XSNP5363	7A	Wesley (BB)	64	0.31		100	XSNP591	1B	Wesley (BB)	120	0.59
93	XSNP5365	7A	Wesley (BB)	74	0.36		101	XSNP597	1B	Wesley (BB)	121	0.59
94	XSNP5366	7A	Wesley (BB)	69	0.34		102	XSNP598	1B	Wesley (BB)	121	0.59
95	XSNP5367	7A	Wesley (BB)	55	0.27		103	XSNP616	1B	Wesley (BB)	117	0.57
96	XSNP5374	7A	Wesley (BB)	80	0.39		104	XSNP617	1B	Wesley (BB)	123	0.6
97	XSNP5378	7A	Wesley (BB)	81	0.4		105	XSNP620	1B	Wesley (BB)	130	0.64
98	XSNP5379	7A	Wesley (BB)	75	0.37		106	XSNP627	1B	Wesley (BB)	119	0.58
99	XSNP5380	7A	Wesley (BB)	75	0.37		107	XSNP628	1B	Wesley (BB)	118	0.58
100	XSNP5382	7A	Wesley (BB)	78	0.38		108	XSNP629	1B	Wesley (BB)	118	0.58
101	XSNP5388	7A	Wesley (BB)	75	0.37		109	XSNP630	1B	Wesley (BB)	118	0.58
102	XSNP5395	7A	Wesley (BB)	81	0.4		110	XSNP631	1B	Wesley (BB)	118	0.58
103	XSNP5397	7A	Wesley (BB)	70	0.34		111	XSNP632	1B	Wesley (BB)	118	0.58
104	XSNP5399	7A	Wesley (BB)	79	0.39		112	XSNP633	1B	Wesley (BB)	118	0.58
105	XSNP5409	7A	Wesley (BB)	78	0.38		113	XSNP634	1B	Wesley (BB)	130	0.64
106	XSNP5410	7A	Wesley (BB)	79	0.39		114	XSNP635	1B	Wesley (BB)	42	0.21
107	XSNP5413	7A	Wesley (BB)	78	0.38		115	XSNP636	1B	Wesley (BB)	72	0.35
108	XSNP5416	7A	Wesley (BB)	79	0.39		116	XSNP637	1B	Wesley (BB)	121	0.59
109	XSNP5421	7A	Wesley (BB)	143	0.7		117	XSNP638	1B	Wesley (BB)	121	0.59
110	XSNP5424	7A	Wesley (BB)	79	0.39		118	XSNP639	1B	Wesley (BB)	122	0.6
111	XSNP5425	7A	Wesley (BB)	80	0.39		119	XSNP641	1B	Wesley (BB)	131	0.64
112	XSNP5428	7A	Wesley (BB)	80	0.39		120	XSNP642	1B	Wesley (BB)	131	0.64
113	XSNP5429	7A	Wesley (BB)	80	0.39		121	XSNP648	1B	Wesley (BB)	124	0.61
114	XSNP5430	7A	Wesley (BB)	80	0.39		122	XSNP649	1B	Wesley (BB)	122	0.6
115	XSNP5431	7A	Wesley (BB)	80	0.39		123	XSNP650	1B	Wesley (BB)	122	0.6
116	XSNP5435	7A	Wesley (BB)	62	0.3		124	XSNP658	1B	Wesley (BB)	115	0.56
117	XSNP5436	7A	Wesley (BB)	82	0.4		125	XSNP659	1B	Wesley (BB)	117	0.57
118	XSNP5449	7A	Wesley (BB)	68	0.33		126	XSNP660	1B	Wesley (BB)	104	0.51
119	XSNP5453	7A	Wesley (BB)	79	0.39		127	XSNP661	1B	Wesley (BB)	121	0.59
120	XSNP5454	7A	Wesley (BB)	79	0.39		128	XSNP669	1B	Wesley (BB)	124	0.61
121	XSNP5455	7A	Wesley (BB)	77	0.38		129	XSNP670	1B	Wesley (BB)	134	0.66
122	XSNP5457	7A	Wesley (BB)	73	0.36		130	XSNP671	1B	Wesley (BB)	122	0.6
123	XSNP5468	7A	Wesley (BB)	78	0.38		131	XSNP673	1B	Wesley (BB)	119	0.58
124	XSNP5469	7A	Wesley (BB)	57	0.28		132	XSNP674	1B	Wesley (BB)	119	0.58
125	XSNP5482	7A	Wesley (BB)	38	0.19		133	XSNP675	1B	Wesley (BB)	119	0.58
126	XSNP5483	7A	Wesley (BB)	47	0.23		134	XSNP676	1B	Wesley (BB)	113	0.55
127	XSNP5484	7A	Wesley (BB)	46	0.23		135	XSNP678	1B	Wesley (BB)	50	0.25
128	XSNP5485	7A	Wesley (BB)	46	0.23		136	XSNP679	1B	Wesley (BB)	52	0.25
129	XSNP5490	7A	Wesley (BB)	61	0.3		137	XSNP684	1B	Wesley (BB)	56	0.27
130	XSNP5493	7A	Wesley (BB)	30	0.15		138	XSNP685	1B	Wesley (BB)	56	0.27
131	XSNP5494	7A	Wesley (BB)	58	0.28		139	XSNP686	1B	Wesley (BB)	122	0.6
132	XSNP5495	7A	Wesley (BB)	80	0.39		140	XSNP689	1B	Wesley (BB)	124	0.61
133	XSNP5496	7A	Wesley (BB)	143	0.7		141	XSNP692	1B	Wesley (BB)	124	0.61
134	XSNP5497	7A	Wesley (BB)	142	0.7		142	XSNP694	1B	Wesley (BB)	119	0.58
135	XSNP5498	7A	Wesley (BB)	144	0.71		143	XSNP695	1B	Wesley (BB)	119	0.58
136	XSNP5502	7A	Wesley (BB)	82	0.4		144	XSNP701	1B	Wesley (BB)	126	0.62
137	XSNP5503	7A	Wesley (BB)	82	0.4		145	XSNP703	1B	Wesley (BB)	128	0.63
138	XSNP5504	7A	Wesley (BB)	82	0.4		146	XSNP705	1B	Wesley (BB)	118	0.58
139	XSNP5505	7A	Wesley (BB)	81	0.4		147	XSNP706	1B	Wesley (BB)	119	0.58
140	XSNP5506	7A	Wesley (BB)	77	0.38		148	XSNP707	1B	Wesley (BB)	116	0.57
141	XSNP5511	7A	Wesley (BB)	80	0.39		149	XSNP708	1B	Wesley (BB)	129	0.63
142	XSNP5512	7A	Wesley (BB)	80	0.39		150	XSNP709	1B	Wesley (BB)	150	0.74
143	XSNP5513	7A	Wesley (BB)	80	0.39		151	XSNP712	1B	Wesley (BB)	123	0.6
144	XSNP5516	7A	Wesley (BB)	61	0.3		152	XSNP713	1B	Wesley (BB)	126	0.62
145	XSNP5517	7A	Wesley (BB)	62	0.3		153	XSNP714	1B	Wesley (BB)	126	0.62
146	XSNP5521	7A	Wesley (BB)	67	0.33		154	XSNP715	1B	Wesley (BB)	126	0.62
147	XSNP5522	7A	Wesley (BB)	66	0.32		155	XSNP716	1B	Wesley (BB)	126	0.62
148	XSNP5531	7A	Wesley (BB)	69	0.34		156	XSNP717	1B	Wesley (BB)	121	0.59
149	XSNP5533	7A	Wesley (BB)	81	0.4		157	XSNP718	1B	Wesley (BB)	119	0.58
150	XSNP5534	7A	Wesley (BB)	81	0.4		158	XSNP719	1B	Wesley (BB)	119	0.58
151	XSNP5542	7A	Wesley (BB)	82	0.4		159	XSNP722	1B	Wesley (BB)	121	0.59
152	XSNP5543	7A	Wesley (BB)	78	0.38		160	XSNP724	1B	Wesley (BB)	125	0.61
153	XSNP5544	7A	Wesley (BB)	35	0.17		161	XSNP725	1B	Wesley (BB)	120	0.59
154	XSNP5558	7A	Wesley (BB)	81	0.4		162	XSNP731	1B	Wesley (BB)	127	0.62
155	XSNP5579	7A	Wesley (BB)	82	0.4		163	XSNP733	1B	Wesley (BB)	117	0.57
156	XSNP5580	7A	Wesley (BB)	82	0.4		164	XSNP735	1B	Wesley (BB)	127	0.62
157	XSNP5581	7A	Wesley (BB)	82	0.4		165	XSNP738	1B	Wesley (BB)	126	0.62
158	XSNP5583	7A	Wesley (BB)	81	0.4		166	XSNP739	1B	Wesley (BB)	126	0.62
159	XSNP5589	7A	Wesley (BB)	79	0.39		167	XSNP740	1B	Wesley (BB)	126	0.62
160	XSNP5590	7A	Wesley (BB)	79	0.39		168	XSNP741	1B	Wesley (BB)	123	0.6
161	XSNP5593	7A	Wesley (BB)	79	0.39		169	XSNP742	1B	Wesley (BB)	124	0.61
162	XSNP5594	7A	Wesley (BB)	75	0.37		170	XSNP746	1B	Wesley (BB)	130	0.64
163	XSNP5595	7A	Wesley (BB)	118	0.58		171	XSNP748	1B	Wesley (BB)	119	0.58
164	XSNP5596	7A	Wesley (BB)	79	0.39		172	XSNP749	1B	Wesley (BB)	129	0.63
							173	XSNP750	1B	Wesley (BB)	126	0.62
							174	XSNP760	1B	Wesley (BB)	138	0.68
							175	XSNP765	1B	Wesley (BB)	130	0.64
							176	XSNP766	1B	Wesley (BB)	130	0.64
							177	XSNP767	1B	Wesley (BB)	121	0.59
							178	XSNP768	1B	Wesley (BB)	121	0.59
							179	XSNP769	1B	Wesley (BB)	120	0.59
							180	XSNP770	1B	Wesley (BB)	122	0.6
							181	XSNP771	1B	Wesley (BB)	128	0.63
							182	XSNP772	1B	Wesley (BB)	126	0.62
							183	XSNP773	1B	Wesley (BB)	123	0.6
							184	XSNP774	1B	Wesley (BB)	117	0.57
							185	XSNP775	1B	Wesley (BB)	61	0.3
							186	XSNP776	1B	Wesley (BB)	60	0.29
							187	XSNP777	1B	Wesley (BB)	120	0.59
							188	XSNP781	1B	Wesley (BB)	116	0.57
							189	XSNP782	1B	Wesley (BB)	115	0.56
							190	XSNP783	1B	Wesley (BB)	131	0.64
							191	XSNP784	1B	Wesley (BB)	130	0.64
							192	XSNP785	1B	Wesley (BB)	130	0.64
							193	XSNP786	1B	Wesley (BB)	131	0.64
							194	XSNP787	1B	Wesley (BB)	131	0.64
							195	XSNP788	1B	Wesley (BB)	120	0.59
							196	XSNP789	1B	Wesley (BB)	131	0.64
							197	XSNP791	1B	Wesley (BB)	127	0.62
							198	XSNP792	1B	Wesley (BB)	127	0.62
							199	XSNP793	1B	Wesley (BB)	129	0.63
							200	XSNP794	1B	Wesley (BB)	125	0.61
							201	XSNP797	1B	Wesley (BB)	134	0.66
							202	XSNP808	1B	Wesley (BB)	124	0.61
							203	XSNP809	1B	Wesley (BB)	124	0.61
							204	XSNP810	1B	Wesley (BB)	150	0.74
							205	XSNP811	1B	Wesley (BB)	120	0.59
							206	XSNP816	1B	Wesley (BB)	118	0.58
							207	XSNP817	1B	Wesley (BB)	117	0.57
							208	XSNP819	1B	Wesley (BB)	117	0.57
							209	XSNP821	1B	Wesley (BB)	127	0.62
							210	XSNP822	1B	Wesley (BB)	125	0.61
							211	XSNP823	1B	Wesley (BB)	125	0.61
							212	XSNP826	1B	Wesley (BB)	128	0.63
							213	XSNP827	1B	Wesley (BB)	118	0.58
							214	XSNP828	1B	Wesley (BB)	120	0.59
							215	XSNP829	1B	Wesley (BB)	120	0.59
							216	XSNP830	1B	Wesley (BB)	120	0.59
							217	XSNP831	1B	Wesley (BB)	129	0.63
							218	XSNP832	1B	Wesley (BB)	136	0.67
							219	XSNP833	1B	Wesley (BB)	137	0.67
							220	XSNP834	1B	Wesley (BB)	125	0.61
							221	XSNP835	1B	Wesley (BB)	133	0.65
							222	XSNP841	1B	Wesley (BB)	121	0.59
							223	XSNP844	1B	Wesley (BB)	122	0.6
							224	XSNP845	1B	Wesley (BB)	122	0.6
							225	XSNP846	1B	Wesley (BB)	122	0.6
							226	XSNP847	1B	Wesley (BB)	124	0.61
							227	XSNP852	1B	Wesley (BB)	130	0.64
							228	XSNP853	1B	Wesley (BB)	130	0.64
							229	XSNP854	1B	Wesley (BB)	126	0.62
							230	XSNP860	1B	Wesley (BB)	120	0.59
							231	XSNP861	1B	Wesley (BB)	120	0.59
							232	XSNP862	1B	Wesley (BB)	120	0.59
							233	XSNP864	1B	Wesley (BB)	117	0.57
							234	XSNP865	1B	Wesley (BB)	118	0.58
							235	XSNP866	1B	Wesley (BB)	118	0.58
							236	XSNP867	1B	Wesley (BB)	118	0.58
							237	XSNP868	1B	Wesley (BB)	122	0.6
							238	XSNP871	1B	Wesley (BB)	113	0.55
							239	XSNP872	1B	Wesley (BB)	132	0.65
							240	XSNP873	1B	Wesley (BB)	140	0.69
							241	XSNP874	1B	Wesley (BB)	124	0.61
							242	XSNP875	1B	Wesley (BB)	131	0.64
							243	XSNP876	1B	Wesley (BB)	135	0.66
							244	XSNP877	1B	Wesley (BB)	132	0.65
							245	XSNP879	1B	Wesley (BB)	122	0.6
							246	XSNP880	1B	Wesley (BB)	118	0.58
							247	XSNP881	1B	Wesley (BB)	118	0.58
							248	XSNP884	1B	Wesley (BB)	127	0.62
							249	XSNP886	1B	Wesley (BB)	127	0.62
							250	XSNP888	1B	Wesley (BB)	118	0.58
							251	XSNP889	1B	Wesley (BB)	127	0.62
							252	XSNP890	1B	Wesley (BB)	119	0.58
							253	XSNP892	1B	Wesley (BB)	118	0.58
							254	XSNP893	1B	Wesley (BB)	117	0.57
							255	XSNP895	1B	Wesley (BB)	119	0.58
							256	XSNP902	1B	Wesley (BB)	115	0.56
							257	XSNP903	1B	Wesley (BB)	137	0.67
							258	XSNP904	1B	Wesley (BB)	125	0.61
							259	XSNP906	1B	Wesley (BB)	148	0.73
							260	XSNP908	1B	Wesley (BB)	125	0.61
							261	XSNP909	1B	Wesley (BB)	120	0.59
							262	XSNP910	1B	Wesley (BB)	124	0.61
							263	XSNP911	1B	Wesley (BB)	124	0.61
							264	XSNP912	1B	Wesley (BB)	120	0.59
							265	XSNP913	1B	Wesley (BB)	154	0.75
							266	XSNP914	1B	Wesley (BB)	155	0.76
							267	XSNP921	1B	Wesley (BB)	120	0.59
							268	XSNP922	1B	Wesley (BB)	120	0.59
							269	XSNP924	1B	Wesley (BB)	120	0.59
							270	XSNP929	1B	Wesley (BB)	127	0.62
							271	XSNP932	1B	Wesley (BB)	121	0.59
							272	XSNP933	1B	Wesley (BB)	128	0.63
							273	XSNP934	1B	Wesley (BB)	128	0.63
							274	XSNP935	1B	Wesley (BB)	128	0.63
							275	XSNP943	1B	Wesley (BB)	120	0.59
							276	XSNP944	1B	Wesley (BB)	120	0.59
							277	XSNP945	1B	Wesley (BB)	105	0.51
							278	XSNP946	1B	Wesley (BB)	128	0.63
							279	XSNP950	1B	Wesley (BB)	124	0.61
							280	XSNP951	1B	Wesley (BB)	120	0.59
							281	XSNP955	1B	Wesley (BB)	130	0.64
							282	XSNP956	1B	Wesley (BB)	113	0.55
							283	XSNP957	1B	Wesley (BB)	113	0.55
							284	XSNP961	1B	Wesley (BB)	120	0.59
							285	XSNP962	1B	Wesley (BB)	120	0.59
							286	XSNP963	1B	Wesley (BB)	120	0.59
							287	XSNP964	1B	Wesley (BB)	120	0.59
							288	XSNP969	1B	Wesley (BB)	120	0.59
							289	XSNP970	1B	Wesley (BB)	125	0.61
							290	XSNP972	1B	Wesley (BB)	64	0.31
							291	XSNP973	1B	Wesley (BB)	43	0.21
							292	XSNP974	1B	Wesley (BB)	43	0.21
							1	XSNP1354	2B	Wesley (BB)	39	0.19
							2	XSNP1376	2B	Wesley (BB)	75	0.37
							3	XSNP1377	2B	Wesley (BB)	75	0.37
							4	XSNP1389	2B	Wesley (BB)	53	0.26
							5	XSNP1399	2B	Wesley (BB)	39	0.19
							6	XSNP1401	2B	Wesley (BB)	57	0.28
							7	XSNP1425	2B	Wesley (BB)	56	0.27
							8	XSNP1430	2B	Wesley (BB)	72	0.35
							9	XSNP1431	2B	Wesley (BB)	72	0.35
							10	XSNP1432	2B	Wesley (BB)	73	0.36
							11	XSNP1453	2B	Wesley (BB)	55	0.27
							12	XSNP1463	2B	Wesley (BB)	129	0.63
							13	XSNP1464	2B	Wesley (BB)	130	0.64
							14	XSNP1469	2B	Wesley (BB)	30	0.15
							15	XSNP1470	2B	Wesley (BB)	30	0.15
							16	XSNP1471	2B	Wesley (BB)	31	0.15
							17	XSNP1472	2B	Wesley (BB)	25	0.12
							18	XSNP1479	2B	Wesley (BB)	106	0.52
							19	XSNP1491	2B	Wesley (BB)	35	0.17
							20	XSNP1493	2B	Wesley (BB)	114	0.56
							21	XSNP1499	2B	Wesley (BB)	47	0.23
							22	XSNP1500	2B	Wesley (BB)	47	0.23
							23	XSNP1505	2B	Wesley (BB)	98	0.48
							24	XSNP1506	2B	Wesley (BB)	91	0.45
							25	XSNP1507	2B	Wesley (BB)	101	0.5
							26	XSNP1510	2B	Wesley (BB)	108	0.53
							27	XSNP1553	2B	Wesley (BB)	106	0.52
							28	XSNP1554	2B	Wesley (BB)	72	0.35
							29	XSNP1576	2B	Wesley (BB)	56	0.27
							30	XSNP1577	2B	Wesley (BB)	97	0.48
							31	XSNP1578	2B	Wesley (BB)	97	0.48
							32	XSNP1602	2B	Wesley (BB)	82	0.4
							33	XSNP1603	2B	Wesley (BB)	82	0.4
							34	XSNP1604	2B	Wesley (BB)	82	0.4
							35	XSNP1605	2B	Wesley (BB)	82	0.4
							36	XSNP1612	2B	Wesley (BB)	118	0.58
							37	XSNP1613	2B	Wesley (BB)	59	0.29
							38	XSNP1633	2B	Wesley (BB)	47	0.23
							39	XSNP1649	2B	Wesley (BB)	47	0.23
							40	XSNP1650	2B	Wesley (BB)	47	0.23
							41	XSNP1651	2B	Wesley (BB)	107	0.52
							42	XSNP1670	2B	Wesley (BB)	14	0.07
							43	XSNP1673	2B	Wesley (BB)	131	0.64
							44	XSNP1675	2B	Wesley (BB)	123	0.6
							45	XSNP1678	2B	Wesley (BB)	71	0.35
							46	XSNP1679	2B	Wesley (BB)	71	0.35
							47	XSNP1685	2B	Wesley (BB)	103	0.5
							48	XSNP1707	2B	Wesley (BB)	128	0.63
							49	XSNP1708	2B	Wesley (BB)	66	0.32
							50	XSNP1709	2B	Wesley (BB)	66	0.32
							51	XSNP1710	2B	Wesley (BB)	65	0.32
							52	XSNP1711	2B	Wesley (BB)	65	0.32
							53	XSNP1723	2B	Wesley (BB)	107	0.52
							54	XSNP1726	2B	Wesley (BB)	109	0.53
							55	XSNP1727	2B	Wesley (BB)	109	0.53
							56	XSNP1740	2B	Wesley (BB)	68	0.33
							57	XSNP1741	2B	Wesley (BB)	68	0.33
							58	XSNP1746	2B	Wesley (BB)	106	0.52
							59	XSNP1747	2B	Wesley (BB)	107	0.52
							60	XSNP1796	2B	Wesley (BB)	36	0.18
							61	XSNP1811	2B	Wesley (BB)	121	0.59
							62	XSNP1823	2B	Wesley (BB)	38	0.19
							63	XSNP1831	2B	Wesley (BB)	66	0.32
							64	XSNP1832	2B	Wesley (BB)	65	0.32
							65	XSNP1840	2B	Wesley (BB)	46	0.23
							66	XSNP1845	2B	Wesley (BB)	67	0.33
							67	XSNP1846	2B	Wesley (BB)	64	0.31
							68	XSNP1847	2B	Wesley (BB)	57	0.28
							1	XSNP2262	3B	Wesley (BB)	54	0.26
							2	XSNP2263	3B	Wesley (BB)	54	0.26
							3	XSNP2266	3B	Wesley (BB)	76	0.37
							4	XSNP2272	3B	Wesley (BB)	102	0.5
							5	XSNP2279	3B	Wesley (BB)	55	0.27
							6	XSNP2282	3B	Wesley (BB)	110	0.54
							7	XSNP2285	3B	Wesley (BB)	147	0.72
							8	XSNP2292	3B	Wesley (BB)	25	0.12
							9	XSNP2293	3B	Wesley (BB)	27	0.13
							10	XSNP2297	3B	Wesley (BB)	120	0.59
							11	XSNP2326	3B	Wesley (BB)	64	0.31
							12	XSNP2327	3B	Wesley (BB)	64	0.31
							13	XSNP2336	3B	Wesley (BB)	64	0.31
							14	XSNP2354	3B	Wesley (BB)	115	0.56
							15	XSNP2380	3B	Wesley (BB)	106	0.52
							16	XSNP2381	3B	Wesley (BB)	44	0.22
							17	XSNP2382	3B	Wesley (BB)	44	0.22
							18	XSNP2383	3B	Wesley (BB)	44	0.22
							19	XSNP2392	3B	Wesley (BB)	82	0.4
							20	XSNP2394	3B	Wesley (BB)	72	0.35
							21	XSNP2404	3B	Wesley (BB)	58	0.28
							22	XSNP2416	3B	Wesley (BB)	136	0.67
							23	XSNP2423	3B	Wesley (BB)	100	0.49
							24	XSNP2424	3B	Wesley (BB)	101	0.5
							25	XSNP2426	3B	Wesley (BB)	69	0.34
							26	XSNP2433	3B	Wesley (BB)	61	0.3
							27	XSNP2434	3B	Wesley (BB)	61	0.3
							28	XSNP2442	3B	Wesley (BB)	109	0.53
							29	XSNP2443	3B	Wesley (BB)	109	0.53
							30	XSNP2444	3B	Wesley (BB)	109	0.53
							31	XSNP2445	3B	Wesley (BB)	108	0.53
							32	XSNP2446	3B	Wesley (BB)	136	0.67
							33	XSNP2447	3B	Wesley (BB)	136	0.67
							34	XSNP2448	3B	Wesley (BB)	134	0.66
							35	XSNP2449	3B	Wesley (BB)	49	0.24
							36	XSNP2450	3B	Wesley (BB)	66	0.32
							37	XSNP2463	3B	Wesley (BB)	111	0.54
							38	XSNP2464	3B	Wesley (BB)	114	0.56
							39	XSNP2465	3B	Wesley (BB)	38	0.19
							40	XSNP2470	3B	Wesley (BB)	110	0.54
							41	XSNP2475	3B	Wesley (BB)	89	0.44
							42	XSNP2507	3B	Wesley (BB)	158	0.77
							43	XSNP2512	3B	Wesley (BB)	88	0.43
							44	XSNP2513	3B	Wesley (BB)	133	0.65
							45	XSNP2538	3B	Wesley (BB)	74	0.36
							46	XSNP2539	3B	Wesley (BB)	74	0.36
							47	XSNP2550	3B	Wesley (BB)	53	0.26
							48	XSNP2563	3B	Wesley (BB)	97	0.48
							49	XSNP2565	3B	Wesley (BB)	70	0.34
							50	XSNP2582	3B	Wesley (BB)	70	0.34
							51	XSNP2584	3B	Wesley (BB)	71	0.35
							52	XSNP2585	3B	Wesley (BB)	71	0.35
							53	XSNP2590	3B	Wesley (BB)	65	0.32
							54	XSNP2595	3B	Wesley (BB)	108	0.53
							55	XSNP2598	3B	Wesley (BB)	47	0.23
							56	XSNP2599	3B	Wesley (BB)	55	0.27
							57	XSNP2600	3B	Wesley (BB)	149	0.73
							58	XSNP2601	3B	Wesley (BB)	51	0.25
							59	XSNP2607	3B	Wesley (BB)	55	0.27
							60	XSNP2608	3B	Wesley (BB)	52	0.25
							61	XSNP2611	3B	Wesley (BB)	150	0.74
							62	XSNP2624	3B	Wesley (BB)	62	0.3
							63	XSNP2642	3B	Wesley (BB)	149	0.73
							64	XSNP2647	3B	Wesley (BB)	128	0.63
							1	XSNP3115	4B	Wesley (BB)	150	0.74
							2	XSNP3116	4B	Wesley (BB)	149	0.73
							3	XSNP3117	4B	Wesley (BB)	65	0.32
							4	XSNP3118	4B	Wesley (BB)	81	0.4
							5	XSNP3119	4B	Wesley (BB)	81	0.4
							6	XSNP3120	4B	Wesley (BB)	81	0.4
							7	XSNP3121	4B	Wesley (BB)	81	0.4
							8	XSNP3122	4B	Wesley (BB)	76	0.37
							9	XSNP3123	4B	Wesley (BB)	76	0.37
							10	XSNP3124	4B	Wesley (BB)	77	0.38
							11	XSNP3125	4B	Wesley (BB)	52	0.25
							12	XSNP3126	4B	Wesley (BB)	69	0.34
							13	XSNP3127	4B	Wesley (BB)	65	0.32
							14	XSNP3128	4B	Wesley (BB)	54	0.26
							15	XSNP3132	4B	Wesley (BB)	132	0.65
							16	XSNP3144	4B	Wesley (BB)	63	0.31
							17	XSNP3153	4B	Wesley (BB)	115	0.56
							18	XSNP3154	4B	Wesley (BB)	68	0.33
							19	XSNP3156	4B	Wesley (BB)	75	0.37
							20	XSNP3157	4B	Wesley (BB)	33	0.16
							21	XSNP3158	4B	Wesley (BB)	31	0.15
							22	XSNP3159	4B	Wesley (BB)	67	0.33
							23	XSNP3166	4B	Wesley (BB)	46	0.23
							24	XSNP3168	4B	Wesley (BB)	110	0.54
							25	XSNP3169	4B	Wesley (BB)	92	0.45
							26	XSNP3170	4B	Wesley (BB)	93	0.46
							27	XSNP3176	4B	Wesley (BB)	63	0.31
							28	XSNP3181	4B	Wesley (BB)	104	0.51
							29	XSNP3184	4B	Wesley (BB)	68	0.33
							30	XSNP3192	4B	Wesley (BB)	121	0.59
							31	XSNP3211	4B	Wesley (BB)	48	0.24
							32	XSNP3223	4B	Wesley (BB)	76	0.37
							33	XSNP3232	4B	Wesley (BB)	119	0.58
							1	XSNP3405	5B	Wesley (BB)	114	0.56
							2	XSNP3408	5B	Wesley (BB)	114	0.56
							3	XSNP3411	5B	Wesley (BB)	58	0.28
							4	XSNP3412	5B	Wesley (BB)	57	0.28
							5	XSNP3432	5B	Wesley (BB)	96	0.47
							6	XSNP3433	5B	Wesley (BB)	97	0.48
							7	XSNP3434	5B	Wesley (BB)	121	0.59
							8	XSNP3435	5B	Wesley (BB)	121	0.59
							9	XSNP3441	5B	Wesley (BB)	51	0.25
							10	XSNP3442	5B	Wesley (BB)	51	0.25
							11	XSNP3452	5B	Wesley (BB)	103	0.5
							12	XSNP3453	5B	Wesley (BB)	104	0.51
							13	XSNP3463	5B	Wesley (BB)	115	0.56
							14	XSNP3464	5B	Wesley (BB)	112	0.55
							15	XSNP3475	5B	Wesley (BB)	66	0.32
							16	XSNP3481	5B	Wesley (BB)	63	0.31
							17	XSNP3483	5B	Wesley (BB)	109	0.53
							18	XSNP3488	5B	Wesley (BB)	108	0.53
							19	XSNP3501	5B	Wesley (BB)	23	0.11
							20	XSNP3506	5B	Wesley (BB)	95	0.47
							21	XSNP3507	5B	Wesley (BB)	104	0.51
							22	XSNP3516	5B	Wesley (BB)	53	0.26
							23	XSNP3517	5B	Wesley (BB)	54	0.26
							24	XSNP3519	5B	Wesley (BB)	43	0.21
							25	XSNP3520	5B	Wesley (BB)	43	0.21
							26	XSNP3524	5B	Wesley (BB)	109	0.53
							27	XSNP3536	5B	Wesley (BB)	141	0.69
							28	XSNP3543	5B	Wesley (BB)	77	0.38
							29	XSNP3544	5B	Wesley (BB)	77	0.38
							30	XSNP3547	5B	Wesley (BB)	63	0.31
							31	XSNP3551	5B	Wesley (BB)	43	0.21
							32	XSNP3557	5B	Wesley (BB)	50	0.25
							33	XSNP3558	5B	Wesley (BB)	50	0.25
							34	XSNP3561	5B	Wesley (BB)	117	0.57
							35	XSNP3562	5B	Wesley (BB)	60	0.29
							36	XSNP3564	5B	Wesley (BB)	138	0.68
							37	XSNP3573	5B	Wesley (BB)	105	0.51
							38	XSNP3574	5B	Wesley (BB)	104	0.51
							39	XSNP3577	5B	Wesley (BB)	54	0.26
							40	XSNP3596	5B	Wesley (BB)	113	0.55
							41	XSNP3605	5B	Wesley (BB)	77	0.38
							42	XSNP3615	5B	Wesley (BB)	113	0.55
							43	XSNP3618	5B	Wesley (BB)	57	0.28
							44	XSNP3627	5B	Wesley (BB)	70	0.34
							45	XSNP3628	5B	Wesley (BB)	69	0.34
							46	XSNP3634	5B	Wesley (BB)	125	0.61
							47	XSNP3636	5B	Wesley (BB)	102	0.5
							48	XSNP3645	5B	Wesley (BB)	53	0.26
							49	XSNP3650	5B	Wesley (BB)	134	0.66
							50	XSNP3651	5B	Wesley (BB)	136	0.67
							51	XSNP3652	5B	Wesley (BB)	134	0.66
							52	XSNP3655	5B	Wesley (BB)	32	0.16
							53	XSNP3656	5B	Wesley (BB)	107	0.52
							54	XSNP3657	5B	Wesley (BB)	106	0.52
							55	XSNP3659	5B	Wesley (BB)	67	0.33
							56	XSNP3660	5B	Wesley (BB)	123	0.6
							57	XSNP3661	5B	Wesley (BB)	123	0.6
							58	XSNP3662	5B	Wesley (BB)	123	0.6
							59	XSNP3675	5B	Wesley (BB)	110	0.54
							60	XSNP3676	5B	Wesley (BB)	109	0.53
							61	XSNP3678	5B	Wesley (BB)	75	0.37
							62	XSNP3683	5B	Wesley (BB)	112	0.55
							63	XSNP3684	5B	Wesley (BB)	120	0.59
							64	XSNP3685	5B	Wesley (BB)	117	0.57
							65	XSNP3686	5B	Wesley (BB)	119	0.58
							66	XSNP3691	5B	Wesley (BB)	109	0.53
							67	XSNP3697	5B	Wesley (BB)	64	0.31
							68	XSNP3706	5B	Wesley (BB)	114	0.56
							69	XSNP3707	5B	Wesley (BB)	113	0.55
							70	XSNP3708	5B	Wesley (BB)	114	0.56
							71	XSNP3713	5B	Wesley (BB)	72	0.35
							72	XSNP3714	5B	Wesley (BB)	72	0.35
							73	XSNP3715	5B	Wesley (BB)	72	0.35
							74	XSNP3716	5B	Wesley (BB)	72	0.35
							75	XSNP3739	5B	Wesley (BB)	39	0.19
							76	XSNP3740	5B	Wesley (BB)	31	0.15
							77	XSNP3741	5B	Wesley (BB)	38	0.19
							78	XSNP3747	5B	Wesley (BB)	56	0.27
							79	XSNP3752	5B	Wesley (BB)	126	0.62
							80	XSNP3757	5B	Wesley (BB)	59	0.29
							81	XSNP3758	5B	Wesley (BB)	59	0.29
							82	XSNP3759	5B	Wesley (BB)	59	0.29
							83	XSNP3761	5B	Wesley (BB)	119	0.58
							84	XSNP3771	5B	Wesley (BB)	106	0.52
							85	XSNP3772	5B	Wesley (BB)	137	0.67
							86	XSNP3773	5B	Wesley (BB)	105	0.51
							87	XSNP3774	5B	Wesley (BB)	103	0.5
							88	XSNP3779	5B	Wesley (BB)	108	0.53
							89	XSNP3780	5B	Wesley (BB)	108	0.53
							90	XSNP3783	5B	Wesley (BB)	69	0.34
							91	XSNP3811	5B	Wesley (BB)	70	0.34
							92	XSNP3818	5B	Wesley (BB)	64	0.31
							93	XSNP3821	5B	Wesley (BB)	118	0.58
							94	XSNP3825	5B	Wesley (BB)	104	0.51
							1	XSNP4185	6B	Wesley (BB)	11	0.05
							2	XSNP4186	6B	Wesley (BB)	8	0.04
							3	XSNP4187	6B	Wesley (BB)	9	0.04
							4	XSNP4245	6B	Wesley (BB)	67	0.33
							5	XSNP4312	6B	Wesley (BB)	121	0.59
							6	XSNP4314	6B	Wesley (BB)	8	0.04
							7	XSNP4315	6B	Wesley (BB)	17	0.08
							8	XSNP4316	6B	Wesley (BB)	121	0.59
							9	XSNP4322	6B	Wesley (BB)	121	0.59
							10	XSNP4328	6B	Wesley (BB)	126	0.62
							11	XSNP4329	6B	Wesley (BB)	126	0.62
							12	XSNP4333	6B	Wesley (BB)	56	0.27
							13	XSNP4358	6B	Wesley (BB)	34	0.17
							14	XSNP4359	6B	Wesley (BB)	30	0.15
							15	XSNP4360	6B	Wesley (BB)	48	0.24
							16	XSNP4361	6B	Wesley (BB)	49	0.24
							17	XSNP4362	6B	Wesley (BB)	53	0.26
							18	XSNP4363	6B	Wesley (BB)	118	0.58
							19	XSNP4366	6B	Wesley (BB)	118	0.58
							20	XSNP4367	6B	Wesley (BB)	118	0.58
							21	XSNP4382	6B	Wesley (BB)	130	0.64
							22	XSNP4383	6B	Wesley (BB)	127	0.62
							23	XSNP4384	6B	Wesley (BB)	127	0.62
							24	XSNP4391	6B	Wesley (BB)	55	0.27
							25	XSNP4392	6B	Wesley (BB)	62	0.3
							26	XSNP4393	6B	Wesley (BB)	63	0.31
							27	XSNP4432	6B	Wesley (BB)	75	0.37
							28	XSNP4481	6B	Wesley (BB)	67	0.33
							29	XSNP4596	6B	Wesley (BB)	100	0.49
							30	XSNP4613	6B	Wesley (BB)	76	0.37
							31	XSNP4621	6B	Wesley (BB)	118	0.58
							32	XSNP4627	6B	Wesley (BB)	120	0.59
							33	XSNP4643	6B	Wesley (BB)	116	0.57
							34	XSNP4666	6B	Wesley (BB)	73	0.36
							35	XSNP4667	6B	Wesley (BB)	73	0.36
							36	XSNP4668	6B	Wesley (BB)	73	0.36
							37	XSNP4669	6B	Wesley (BB)	73	0.36
							38	XSNP4670	6B	Wesley (BB)	73	0.36
							39	XSNP4672	6B	Wesley (BB)	39	0.19
							40	XSNP4673	6B	Wesley (BB)	61	0.3
							41	XSNP4678	6B	Wesley (BB)	47	0.23
							42	XSNP4696	6B	Wesley (BB)	40	0.2
							43	XSNP4697	6B	Wesley (BB)	65	0.32
							44	XSNP4698	6B	Wesley (BB)	65	0.32
							45	XSNP4699	6B	Wesley (BB)	65	0.32
							46	XSNP4700	6B	Wesley (BB)	65	0.32
							47	XSNP4701	6B	Wesley (BB)	67	0.33
							48	XSNP4702	6B	Wesley (BB)	63	0.31
							49	XSNP4708	6B	Wesley (BB)	62	0.3
							50	XSNP4728	6B	Wesley (BB)	66	0.32
							51	XSNP4729	6B	Wesley (BB)	127	0.62
							52	XSNP4730	6B	Wesley (BB)	126	0.62
							53	XSNP4731	6B	Wesley (BB)	127	0.62
							54	XSNP4732	6B	Wesley (BB)	127	0.62
							55	XSNP4738	6B	Wesley (BB)	61	0.3
							56	XSNP4739	6B	Wesley (BB)	64	0.31
							57	XSNP4741	6B	Wesley (BB)	55	0.27
							58	XSNP4742	6B	Wesley (BB)	55	0.27
							59	XSNP4743	6B	Wesley (BB)	77	0.38
							60	XSNP4749	6B	Wesley (BB)	61	0.3
							61	XSNP4760	6B	Wesley (BB)	64	0.31
							62	XSNP4761	6B	Wesley (BB)	64	0.31
							63	XSNP4763	6B	Wesley (BB)	62	0.3
							64	XSNP4778	6B	Wesley (BB)	76	0.37
							65	XSNP4779	6B	Wesley (BB)	75	0.37
							66	XSNP4780	6B	Wesley (BB)	75	0.37
							67	XSNP4781	6B	Wesley (BB)	57	0.28
							68	XSNP4790	6B	Wesley (BB)	51	0.25
							69	XSNP4791	6B	Wesley (BB)	52	0.25
							70	XSNP4799	6B	Wesley (BB)	57	0.28
							71	XSNP4800	6B	Wesley (BB)	57	0.28
							72	XSNP4808	6B	Wesley (BB)	45	0.22
							73	XSNP4809	6B	Wesley (BB)	58	0.28
							74	XSNP4810	6B	Wesley (BB)	5	0.02
							75	XSNP4816	6B	Wesley (BB)	78	0.38
							76	XSNP4836	6B	Wesley (BB)	62	0.3
							77	XSNP4841	6B	Wesley (BB)	62	0.3
							78	XSNP4842	6B	Wesley (BB)	62	0.3
							79	XSNP4846	6B	Wesley (BB)	64	0.31
							80	XSNP4854	6B	Wesley (BB)	110	0.54
							81	XSNP4859	6B	Wesley (BB)	64	0.31
							82	XSNP4860	6B	Wesley (BB)	63	0.31
							83	XSNP4881	6B	Wesley (BB)	64	0.31
							84	XSNP4882	6B	Wesley (BB)	64	0.31
							85	XSNP4888	6B	Wesley (BB)	62	0.3
							86	XSNP4889	6B	Wesley (BB)	60	0.29
							87	XSNP4890	6B	Wesley (BB)	60	0.29
							88	XSNP4891	6B	Wesley (BB)	68	0.33
							89	XSNP4892	6B	Wesley (BB)	65	0.32
							90	XSNP4893	6B	Wesley (BB)	63	0.31
							91	XSNP4894	6B	Wesley (BB)	62	0.3
							92	XSNP4895	6B	Wesley (BB)	63	0.31
							93	XSNP4900	6B	Wesley (BB)	69	0.34
							94	XSNP4901	6B	Wesley (BB)	69	0.34
							95	XSNP4902	6B	Wesley (BB)	69	0.34
							96	XSNP4903	6B	Wesley (BB)	69	0.34
							97	XSNP4904	6B	Wesley (BB)	69	0.34
							98	XSNP4911	6B	Wesley (BB)	44	0.22
							99	XSNP4912	6B	Wesley (BB)	50	0.25
							100	XSNP4913	6B	Wesley (BB)	48	0.24
							101	XSNP4914	6B	Wesley (BB)	48	0.24
							102	XSNP4915	6B	Wesley (BB)	48	0.24
							103	XSNP4916	6B	Wesley (BB)	52	0.25
							104	XSNP4917	6B	Wesley (BB)	57	0.28
							105	XSNP4918	6B	Wesley (BB)	57	0.28
							106	XSNP4926	6B	Wesley (BB)	60	0.29
							107	XSNP4935	6B	Wesley (BB)	31	0.15
							108	XSNP4949	6B	Wesley (BB)	127	0.62
							109	XSNP4961	6B	Wesley (BB)	47	0.23
							110	XSNP4962	6B	Wesley (BB)	48	0.24
							111	XSNP4963	6B	Wesley (BB)	47	0.23
							112	XSNP4964	6B	Wesley (BB)	47	0.23
							1	XSNP5631	7B	Wesley (BB)	107	0.52
							2	XSNP5632	7B	Wesley (BB)	107	0.52
							3	XSNP5640	7B	Wesley (BB)	66	0.32
							4	XSNP5682	7B	Wesley (BB)	74	0.36
							5	XSNP5683	7B	Wesley (BB)	74	0.36
							6	XSNP5719	7B	Wesley (BB)	119	0.58
							7	XSNP5720	7B	Wesley (BB)	119	0.58
							8	XSNP5750	7B	Wesley (BB)	76	0.37
							9	XSNP5751	7B	Wesley (BB)	77	0.38
							10	XSNP5752	7B	Wesley (BB)	76	0.37
							11	XSNP5797	7B	Wesley (BB)	124	0.61
							12	XSNP5815	7B	Wesley (BB)	80	0.39
							13	XSNP5822	7B	Wesley (BB)	97	0.48
							14	XSNP5834	7B	Wesley (BB)	58	0.28
							15	XSNP5835	7B	Wesley (BB)	59	0.29
							16	XSNP5847	7B	Wesley (BB)	29	0.14
							17	XSNP5848	7B	Wesley (BB)	21	0.1
							18	XSNP5865	7B	Wesley (BB)	128	0.63
							19	XSNP5866	7B	Wesley (BB)	124	0.61
							20	XSNP5867	7B	Wesley (BB)	124	0.61
							21	XSNP5876	7B	Wesley (BB)	111	0.54
							22	XSNP5877	7B	Wesley (BB)	52	0.25
							23	XSNP5878	7B	Wesley (BB)	61	0.3
							24	XSNP5887	7B	Wesley (BB)	140	0.69
							25	XSNP5888	7B	Wesley (BB)	139	0.68
							26	XSNP5893	7B	Wesley (BB)	80	0.39
							27	XSNP5918	7B	Wesley (BB)	56	0.27
							28	XSNP5919	7B	Wesley (BB)	62	0.3
							29	XSNP5925	7B	Wesley (BB)	63	0.31
							30	XSNP5935	7B	Wesley (BB)	78	0.38
							31	XSNP5940	7B	Wesley (BB)	49	0.24
							32	XSNP5941	7B	Wesley (BB)	48	0.24
							33	XSNP5951	7B	Wesley (BB)	52	0.25
							34	XSNP5952	7B	Wesley (BB)	52	0.25
							35	XSNP5959	7B	Wesley (BB)	146	0.72
							36	XSNP5960	7B	Wesley (BB)	146	0.72
							37	XSNP5961	7B	Wesley (BB)	144	0.71
							38	XSNP5970	7B	Wesley (BB)	62	0.3
							39	XSNP5975	7B	Wesley (BB)	109	0.53
							40	XSNP5976	7B	Wesley (BB)	110	0.54
							41	XSNP5977	7B	Wesley (BB)	42	0.21
							42	XSNP5978	7B	Wesley (BB)	54	0.26
							43	XSNP5982	7B	Wesley (BB)	40	0.2
							44	XSNP5983	7B	Wesley (BB)	38	0.19
							45	XSNP5997	7B	Wesley (BB)	108	0.53

## Sheet: bin_data
Genome	chr	Position	BINs
A	1	0	1
A	1	0	1
A	1	1.36	2
A	1	1.36	2
A	1	3.9	3
A	1	3.9	3
A	1	3.9	3
A	1	5.63	0
A	1	5.91	4
A	1	5.91	4
A	1	6.2	5
A	1	6.2	5
A	1	21.59	6
A	1	21.59	6
A	1	22.13	7
A	1	22.13	7
A	1	22.13	7
A	1	22.13	7
A	1	22.13	7
A	1	22.13	7
A	1	22.13	7
A	1	22.13	7
A	1	22.13	7
A	1	22.13	7
A	1	22.13	7
A	1	22.13	7
A	1	22.4	8
A	1	22.4	8
A	1	22.4	8
A	1	22.4	8
A	1	22.4	8
A	1	22.4	8
A	1	22.4	8
A	1	22.4	8
A	1	22.4	8
A	1	22.4	8
A	1	22.4	8
A	1	22.66	0
A	1	22.92	9
A	1	22.92	9
A	1	22.92	9
A	1	22.92	9
A	1	22.92	9
A	1	23.2	0
A	1	24.08	0
A	1	38.83	10
A	1	38.83	10
A	1	41.53	11
A	1	41.53	11
A	1	42.33	12
A	1	42.33	12
A	1	48.69	13
A	1	48.69	13
A	1	48.69	13
A	1	49.51	0
A	1	50.58	0
A	1	51.38	14
A	1	51.38	14
A	1	51.38	14
A	1	65.34	15
A	1	65.34	15
A	1	66.5	0
A	1	67.94	16
A	1	67.94	16
A	1	67.94	16
A	1	67.94	16
A	1	67.94	16
A	1	67.94	16
A	1	67.94	16
A	1	67.94	16
A	1	67.94	16
A	1	67.94	16
A	1	67.94	16
A	1	67.94	16
A	1	67.94	16
A	1	67.94	16
A	1	68.75	0
A	1	69.01	17
A	1	69.01	17
A	1	69.01	17
A	1	69.28	0
A	1	69.54	0
A	1	69.84	0
A	1	70.77	18
A	1	70.77	18
A	1	71.08	0
A	1	71.39	19
A	1	71.39	19
A	1	71.39	19
A	1	71.39	19
A	1	71.39	19
A	1	71.39	19
A	1	71.39	19
A	1	72.55	20
A	1	72.55	20
A	1	73.41	21
A	1	73.41	21
A	1	73.41	21
A	1	73.68	0
A	1	74.22	22
A	1	74.22	22
A	1	80.16	23
A	1	80.16	23
A	1	80.16	23
A	1	80.16	23
A	1	80.16	23
A	1	80.16	23
A	1	80.16	23
A	1	80.16	23
A	1	80.7	0
A	1	92.12	0
A	1	92.42	0
A	1	92.71	0
A	1	95.3	24
A	1	95.3	24
A	1	95.3	24
A	1	95.3	24
A	1	97.41	25
A	1	97.41	25
A	1	97.41	25
A	1	97.41	25
A	1	97.41	25
A	1	97.41	25
A	1	97.67	26
A	1	97.67	26
A	1	97.94	0
A	1	98.21	0
A	1	98.75	27
A	1	98.75	27
A	1	98.75	27
A	1	99.03	0
A	1	99.57	0
A	1	99.83	28
A	1	99.83	28
A	1	99.83	28
A	1	99.83	28
A	1	99.83	28
A	1	99.83	28
A	1	99.83	28
A	1	99.83	28
A	1	99.83	28
A	1	99.83	28
A	1	99.83	28
A	1	99.83	28
A	1	99.83	28
A	1	100.09	29
A	1	100.09	29
A	1	100.09	29
A	1	100.09	29
A	1	100.09	29
A	1	100.09	29
A	1	100.09	29
A	1	100.09	29
A	1	100.09	29
A	1	100.09	29
A	1	100.09	29
A	1	100.09	29
A	1	100.09	29
A	1	100.65	0
A	1	100.92	0
A	1	102.32	30
A	1	102.32	30
A	1	102.32	30
A	1	102.9	31
A	1	102.9	31
A	1	102.9	31
A	1	102.9	31
A	1	103.47	32
A	1	103.47	32
A	1	103.47	32
A	1	104.61	33
A	1	104.61	33
A	1	104.61	33
A	1	104.61	33
A	1	104.61	33
A	1	104.61	33
A	1	104.61	33
A	1	104.61	33
A	1	104.61	33
A	1	104.61	33
A	1	104.61	33
A	1	104.61	33
A	1	104.87	34
A	1	104.87	34
A	1	104.87	34
A	1	105.4	0
A	1	105.94	35
A	1	105.94	35
A	1	105.94	35
A	1	106.48	36
A	1	106.48	36
A	1	106.48	36
A	1	106.48	36
A	1	106.48	36
A	1	106.48	36
A	1	106.48	36
A	1	106.48	36
A	1	106.48	36
A	1	106.75	37
A	1	106.75	37
A	1	106.75	37
A	1	111.28	38
A	1	111.28	38
A	1	112.09	39
A	1	112.09	39
A	1	112.09	39
A	1	113.18	40
A	1	113.18	40
A	1	113.18	40
A	2	0	1
A	2	0	1
A	2	0	1
A	2	4.86	0
A	2	6.92	0
A	2	7.77	0
A	2	8.05	2
A	2	8.05	2
A	2	8.91	3
A	2	8.91	3
A	2	10.73	0
A	2	11.75	4
A	2	11.75	4
A	2	11.75	4
A	2	12.02	0
A	2	12.57	5
A	2	12.57	5
A	2	13.4	6
A	2	13.4	6
A	2	13.67	7
A	2	13.67	7
A	2	13.67	7
A	2	13.67	7
A	2	13.67	7
A	2	13.93	0
A	2	14.2	8
A	2	14.2	8
A	2	14.2	8
A	2	14.2	8
A	2	14.47	0
A	2	15.08	9
A	2	15.08	9
A	2	16.75	10
A	2	16.75	10
A	2	16.75	10
A	2	16.75	10
A	2	16.75	10
A	2	19.33	11
A	2	19.33	11
A	2	25.09	12
A	2	25.09	12
A	2	25.38	13
A	2	25.38	13
A	2	25.65	14
A	2	25.65	14
A	2	25.65	14
A	2	25.65	14
A	2	25.65	14
A	2	25.65	14
A	2	25.65	14
A	2	25.65	14
A	2	25.65	14
A	2	25.65	14
A	2	25.65	14
A	2	25.65	14
A	2	25.65	14
A	2	25.65	14
A	2	25.65	14
A	2	25.65	14
A	2	25.65	14
A	2	25.65	14
A	2	25.65	14
A	2	25.65	14
A	2	25.65	14
A	2	25.65	14
A	2	25.65	14
A	2	25.65	14
A	2	25.65	14
A	2	25.65	14
A	2	25.65	14
A	2	25.65	14
A	2	25.65	14
A	2	25.65	14
A	2	25.65	14
A	2	25.92	15
A	2	25.92	15
A	2	25.92	15
A	2	26.2	0
A	2	26.48	16
A	2	26.48	16
A	2	26.48	16
A	2	26.48	16
A	2	26.48	16
A	2	26.48	16
A	2	26.48	16
A	2	26.48	16
A	2	26.48	16
A	2	26.48	16
A	2	26.74	17
A	2	26.74	17
A	2	26.74	17
A	2	26.74	17
A	2	26.74	17
A	2	26.74	17
A	2	27.67	0
A	2	27.95	0
A	2	28.82	18
A	2	28.82	18
A	2	31.45	0
A	2	31.73	0
A	2	31.99	19
A	2	31.99	19
A	2	31.99	19
A	2	31.99	19
A	2	32.26	20
A	2	32.26	20
A	2	32.26	20
A	2	32.52	0
A	2	33.61	0
A	2	34.16	21
A	2	34.16	21
A	2	34.71	0
A	2	34.98	0
A	2	35.79	22
A	2	35.79	22
A	2	35.79	22
A	2	35.79	22
A	2	36.61	0
A	2	36.88	0
A	2	37.41	0
A	2	37.68	23
A	2	37.68	23
A	2	37.68	23
A	2	37.68	23
A	2	37.68	23
A	2	37.68	23
A	2	37.68	23
A	2	37.68	23
A	2	37.68	23
A	2	37.68	23
A	2	37.68	23
A	2	37.68	23
A	2	39.67	0
A	2	39.95	0
A	2	40.22	0
A	2	40.49	24
A	2	40.49	24
A	2	40.49	24
A	2	40.49	24
A	2	40.49	24
A	2	40.49	24
A	2	40.49	24
A	2	40.76	25
A	2	40.76	25
A	2	41.03	26
A	2	41.03	26
A	2	41.03	26
A	2	41.03	26
A	2	41.03	26
A	2	42.69	27
A	2	42.69	27
A	2	44.68	28
A	2	46.38	28
A	2	46.38	28
A	2	46.38	28
A	2	46.38	28
A	2	94.12	29
A	2	94.12	29
A	2	94.39	30
A	2	94.39	30
A	2	94.39	30
A	2	94.39	30
A	2	94.39	30
A	2	94.39	30
A	2	94.39	30
A	2	94.66	0
A	2	96.41	0
A	2	96.98	31
A	2	96.98	31
A	2	96.98	31
A	2	97.86	0
A	2	98.43	0
A	2	99.09	32
A	2	99.09	32
A	2	99.42	33
A	2	99.42	33
A	2	99.42	33
A	2	99.42	33
A	2	99.42	33
A	2	99.42	33
A	2	99.42	33
A	2	99.42	33
A	2	99.42	33
A	2	99.42	33
A	2	99.42	33
A	2	99.42	33
A	2	99.42	33
A	2	99.42	33
A	2	100.27	0
A	2	100.83	0
A	2	102.08	0
A	2	115.99	34
A	2	115.99	34
A	2	115.99	34
A	2	115.99	34
A	2	116.81	0
A	2	117.08	0
A	2	117.35	35
A	2	117.35	35
A	2	117.62	36
A	2	117.62	36
A	2	117.62	36
A	2	117.62	36
A	2	118.15	37
A	2	118.15	37
A	2	118.42	0
A	2	118.96	0
A	2	119.78	0
A	2	120.06	0
A	2	134.05	38
A	2	134.05	38
A	2	134.32	39
A	2	134.32	39
A	2	137.68	40
A	2	137.68	40
A	2	137.68	40
A	2	137.68	40
A	2	137.68	40
A	2	137.68	40
A	2	137.68	40
A	2	137.68	40
A	2	137.68	40
A	2	137.68	40
A	2	137.68	40
A	2	138.81	0
A	2	141.32	0
A	2	141.59	0
A	2	141.85	0
A	2	142.12	41
A	2	142.12	41
A	2	142.12	41
A	3	0	0
A	3	1.39	1
A	3	1.39	1
A	3	1.39	1
A	3	1.39	1
A	3	1.39	1
A	3	2.77	0
A	3	18.91	0
A	3	19.73	0
A	3	19.99	2
A	3	19.99	2
A	3	19.99	2
A	3	19.99	2
A	3	19.99	2
A	3	20.26	3
A	3	20.26	3
A	3	20.26	3
A	3	20.52	0
A	3	21.32	4
A	3	21.32	4
A	3	22.13	5
A	3	22.13	5
A	3	22.67	6
A	3	22.67	6
A	3	22.67	6
A	3	38.63	7
A	3	38.63	7
A	3	38.63	7
A	3	50.1	0
A	3	51.54	8
A	3	51.54	8
A	3	52.37	0
A	3	53.19	9
A	3	53.19	9
A	3	53.76	0
A	3	54.32	10
A	3	54.32	10
A	3	54.32	10
A	3	56.71	11
A	3	56.71	11
A	3	56.71	11
A	3	56.71	11
A	3	58.79	12
A	3	58.79	12
A	3	58.79	12
A	3	58.79	12
A	3	59.06	13
A	3	59.06	13
A	3	59.06	13
A	3	59.06	13
A	3	59.33	0
A	3	61.02	0
A	3	62.98	14
A	3	62.98	14
A	3	62.98	14
A	3	62.98	14
A	3	63.79	0
A	3	64.61	15
A	3	64.61	15
A	3	64.61	15
A	3	64.87	0
A	3	65.66	0
A	3	66.18	0
A	3	66.71	16
A	3	66.71	16
A	3	66.71	16
A	3	66.71	16
A	3	66.71	16
A	3	66.97	0
A	3	67.24	17
A	3	67.24	17
A	3	67.51	18
A	3	67.51	18
A	3	67.51	18
A	3	67.51	18
A	3	67.51	18
A	3	67.51	18
A	3	67.51	18
A	3	67.51	18
A	3	67.51	18
A	3	68.9	0
A	3	69.45	19
A	3	69.45	19
A	3	69.45	19
A	3	74.37	20
A	3	74.37	20
A	3	74.37	20
A	3	74.64	0
A	3	77.27	0
A	3	78.12	0
A	3	78.4	21
A	3	78.4	21
A	3	78.67	22
A	3	78.67	22
A	3	79.21	0
A	3	79.48	23
A	3	79.48	23
A	3	79.48	23
A	3	80.01	0
A	3	80.27	24
A	3	80.27	24
A	3	80.27	24
A	3	81.07	0
A	3	81.87	0
A	3	82.13	25
A	3	82.13	25
A	3	82.13	25
A	3	82.13	25
A	3	82.13	25
A	3	82.13	25
A	3	82.13	25
A	3	82.95	0
A	3	84.05	26
A	3	84.05	26
A	3	84.32	27
A	3	84.32	27
A	3	89.05	28
A	3	89.05	28
A	3	90.45	29
A	3	90.45	29
A	3	90.45	29
A	3	90.45	29
A	3	90.45	29
A	3	117.91	30
A	3	117.91	30
A	3	117.91	30
A	3	118.47	0
A	3	118.74	0
A	3	119	31
A	3	119	31
A	3	119	31
A	3	119	31
A	3	119	31
A	3	119	31
A	3	122.15	32
A	3	122.15	32
A	3	122.43	33
A	3	122.43	33
A	3	122.43	33
A	3	122.7	0
A	3	125.79	0
A	3	126.06	0
A	3	126.34	34
A	3	126.34	34
A	3	126.34	34
A	3	126.34	34
A	3	126.62	0
A	3	138.31	0
A	3	139.43	0
A	3	139.7	0
A	3	139.97	0
A	3	140.52	0
A	3	141.1	0
A	3	142.37	0
A	3	142.65	0
A	3	142.96	35
A	3	142.96	35
A	3	142.96	35
A	3	142.96	35
A	3	145.31	0
A	3	152.5	0
A	3	156.41	36
A	3	156.41	36
A	3	157.78	37
A	3	157.78	37
A	3	157.78	37
A	3	157.78	37
A	3	157.78	37
A	3	157.78	37
A	3	158.59	38
A	3	158.59	38
A	3	160.84	0
A	3	161.94	39
A	3	161.94	39
A	3	161.94	39
A	3	161.94	39
A	3	164.85	0
A	3	166.05	40
A	3	166.05	40
A	3	166.05	40
A	3	166.05	40
A	3	166.34	0
A	4	0	1
A	4	0	1
A	4	0.88	2
A	4	0.88	2
A	4	0.88	2
A	4	0.88	2
A	4	0.88	2
A	4	0.88	2
A	4	0.88	2
A	4	0.88	2
A	4	0.88	2
A	4	0.88	2
A	4	0.88	2
A	4	0.88	2
A	4	0.88	2
A	4	0.88	2
A	4	0.88	2
A	4	0.88	2
A	4	0.88	2
A	4	0.88	2
A	4	1.68	0
A	4	1.68	0
A	4	3.07	3
A	4	3.07	3
A	4	3.89	4
A	4	3.89	4
A	4	3.89	4
A	4	3.89	4
A	4	5.56	5
A	4	5.56	5
A	4	5.56	5
A	4	5.56	5
A	4	5.83	6
A	4	5.83	6
A	4	6.09	7
A	4	6.09	7
A	4	6.36	7
A	4	6.36	7
A	4	6.36	7
A	4	6.36	7
A	4	6.36	7
A	4	6.36	7
A	4	6.36	7
A	4	6.63	0
A	4	7.18	0
A	4	7.45	0
A	4	9.14	8
A	4	9.14	8
A	4	9.69	9
A	4	9.69	9
A	4	9.69	9
A	4	9.69	9
A	4	9.69	9
A	4	9.69	9
A	4	9.69	9
A	4	9.69	9
A	4	9.69	9
A	4	9.69	9
A	4	9.69	9
A	4	9.69	9
A	4	9.69	9
A	4	9.69	9
A	4	9.69	9
A	4	9.69	9
A	4	9.69	9
A	4	9.69	9
A	4	9.69	9
A	4	9.69	9
A	4	9.69	9
A	4	9.69	9
A	4	9.69	9
A	4	9.69	9
A	4	9.69	9
A	4	9.69	9
A	4	9.69	9
A	4	9.69	9
A	4	9.69	9
A	4	9.69	9
A	4	9.69	9
A	4	9.69	9
A	4	9.69	9
A	4	9.69	9
A	4	10.22	10
A	4	10.22	10
A	4	10.22	10
A	4	10.22	10
A	4	10.75	11
A	4	10.75	11
A	4	10.75	11
A	4	10.75	11
A	4	10.75	11
A	4	10.75	11
A	4	10.75	11
A	4	10.75	11
A	4	11.01	12
A	4	11.01	12
A	4	11.01	12
A	4	11.01	12
A	4	11.01	12
A	4	11.54	13
A	4	11.54	13
A	4	11.54	13
A	4	11.54	13
A	4	11.54	13
A	4	11.54	13
A	4	11.81	14
A	4	11.81	14
A	4	11.81	14
A	4	11.81	14
A	4	11.81	14
A	4	11.81	14
A	4	11.81	14
A	4	11.81	14
A	4	11.81	14
A	4	11.81	14
A	4	11.81	14
A	4	11.81	14
A	4	11.81	14
A	4	11.81	14
A	4	11.81	14
A	4	11.81	14
A	4	11.81	14
A	4	11.81	14
A	4	11.81	14
A	4	12.34	15
A	4	12.34	15
A	4	12.62	0
A	4	13.71	16
A	4	13.71	16
A	4	14.53	17
A	4	14.53	17
A	4	14.8	18
A	4	14.8	18
A	4	14.8	18
A	4	14.8	18
A	4	14.8	18
A	4	15.34	19
A	4	15.34	19
A	4	15.34	19
A	4	15.34	19
A	4	15.34	19
A	4	15.34	19
A	4	15.34	19
A	4	15.34	19
A	4	15.34	19
A	4	15.34	19
A	4	16.16	18
A	4	16.16	18
A	4	16.16	18
A	4	17.59	19
A	4	17.59	19
A	4	18.76	20
A	4	18.76	20
A	4	18.76	20
A	4	18.76	20
A	4	18.76	20
A	4	18.76	20
A	4	18.76	20
A	4	18.76	20
A	4	18.76	20
A	4	18.76	20
A	4	19.56	21
A	4	19.56	21
A	4	19.56	21
A	4	20.63	22
A	4	20.63	22
A	4	23.76	23
A	4	26.26	23
A	4	26.26	23
A	4	26.26	23
A	4	26.55	0
A	4	27.1	24
A	4	27.1	24
A	4	27.64	0
A	4	27.91	0
A	4	28.45	0
A	4	30.98	0
A	4	33.2	0
A	4	35.79	0
A	4	36.62	25
A	4	36.62	25
A	4	36.62	25
A	4	36.62	25
A	4	36.62	25
A	4	36.62	25
A	4	36.62	25
A	4	36.62	25
A	4	37.95	26
A	4	37.95	26
A	4	37.95	26
A	4	37.95	26
A	4	39.02	27
A	4	39.02	27
A	4	39.56	0
A	4	48.19	28
A	4	48.19	28
A	4	48.47	29
A	4	48.75	29
A	4	49.03	30
A	4	49.03	30
A	4	49.03	30
A	4	49.32	31
A	4	49.32	31
A	4	49.32	31
A	4	88.42	0
A	4	92.92	0
A	4	96.85	32
A	4	96.85	32
A	4	96.85	32
A	4	96.85	32
A	4	96.85	32
A	4	96.85	32
A	4	96.85	32
A	4	96.85	32
A	4	97.92	0
A	4	98.86	0
A	4	99.19	0
A	4	99.51	0
A	4	109.81	33
A	4	109.81	33
A	4	109.81	33
A	4	109.81	33
A	4	111.48	0
A	4	113.89	34
A	4	113.89	34
A	4	122.48	35
A	4	122.48	35
A	4	123.71	36
A	4	123.71	36
A	4	132.19	37
A	4	132.19	37
A	4	132.19	37
A	4	148.75	0
A	5	0	1
A	5	0	1
A	5	0	1
A	5	0.53	0
A	5	0.53	0
A	5	1.06	2
A	5	1.06	2
A	5	1.06	2
A	5	1.06	2
A	5	1.33	0
A	5	1.86	3
A	5	1.86	3
A	5	4.44	4
A	5	4.44	4
A	5	7.68	0
A	5	10.59	5
A	5	10.59	5
A	5	27.37	6
A	5	27.37	6
A	5	27.37	6
A	5	27.37	6
A	5	27.37	6
A	5	27.37	6
A	5	27.64	0
A	5	28.19	7
A	5	28.19	7
A	5	29.32	8
A	5	29.32	8
A	5	52.23	9
A	5	52.23	9
A	5	53.94	0
A	5	55.73	0
A	5	56.02	10
A	5	56.02	10
A	5	56.02	10
A	5	56.29	0
A	5	98.98	0
A	5	100.5	11
A	5	100.5	11
A	5	100.5	11
A	5	100.5	11
A	5	104.7	12
A	5	104.7	12
A	5	105.01	13
A	5	105.01	13
A	5	106.41	14
A	5	106.41	14
A	5	106.41	14
A	5	106.41	14
A	5	106.41	14
A	6	0	1
A	6	0	1
A	6	0.52	2
A	6	0.52	2
A	6	0.79	0
A	6	1.06	0
A	6	1.33	3
A	6	1.33	3
A	6	1.33	3
A	6	1.33	3
A	6	1.33	3
A	6	1.33	3
A	6	1.33	3
A	6	1.33	3
A	6	1.33	3
A	6	1.33	3
A	6	1.61	4
A	6	1.61	4
A	6	2.16	5
A	6	2.16	5
A	6	5.37	0
A	6	6.44	0
A	6	7.56	0
A	6	7.84	0
A	6	8.12	6
A	6	8.12	6
A	6	8.39	0
A	6	8.92	0
A	6	9.19	7
A	6	9.19	7
A	6	9.19	7
A	6	9.19	7
A	6	10.57	8
A	6	10.57	8
A	6	11.42	9
A	6	11.42	9
A	6	11.95	10
A	6	11.95	10
A	6	11.95	10
A	6	12.23	11
A	6	12.23	11
A	6	14.48	12
A	6	14.48	12
A	6	16.68	13
A	6	16.68	13
A	6	16.68	13
A	6	17.76	14
A	6	17.76	14
A	6	18.29	15
A	6	18.29	15
A	6	18.56	16
A	6	18.56	16
A	6	18.56	16
A	6	18.56	16
A	6	18.56	16
A	6	19.09	17
A	6	19.09	17
A	6	19.09	17
A	6	20.47	18
A	6	20.47	18
A	6	20.47	18
A	6	22.02	0
A	6	24.16	0
A	6	25.53	0
A	6	26.88	0
A	6	27.15	0
A	6	27.41	19
A	6	27.41	19
A	6	27.41	19
A	6	27.68	20
A	6	27.68	20
A	6	27.68	20
A	6	27.68	20
A	6	27.68	20
A	6	27.68	20
A	6	29.08	0
A	6	30.7	21
A	6	30.7	21
A	6	30.7	21
A	6	30.7	21
A	6	30.7	21
A	6	33.04	22
A	6	33.04	22
A	6	33.04	22
A	6	55.77	23
A	6	55.77	23
A	6	56.37	23
A	6	56.37	23
A	6	56.37	23
A	6	58.59	24
A	6	58.59	24
A	6	58.59	24
A	6	58.59	24
A	6	58.59	24
A	6	58.59	24
A	6	58.59	24
A	6	63.26	25
A	6	63.26	25
A	6	64.42	26
A	6	64.42	26
A	6	69.08	27
A	6	69.08	27
A	6	70.07	28
A	6	70.07	28
A	6	71.3	29
A	6	71.3	29
A	6	72.49	0
A	6	72.76	30
A	6	72.76	30
A	6	72.76	30
A	6	72.76	30
A	6	72.76	30
A	6	73.02	31
A	6	73.02	31
A	6	73.29	0
A	6	73.57	0
A	6	73.88	32
A	6	73.88	32
A	6	74.2	33
A	6	74.2	33
A	6	87.17	0
A	6	89.44	34
A	6	89.44	34
A	6	89.44	34
A	6	89.71	35
A	6	89.71	35
A	6	89.71	35
A	6	92.2	36
A	6	92.2	36
A	6	94.42	0
A	6	94.7	37
A	6	94.7	37
A	6	97.66	38
A	6	97.66	38
A	6	97.66	38
A	6	106.58	39
A	6	106.58	39
A	6	106.58	39
A	6	111.95	40
A	6	111.95	40
A	6	112.75	41
A	6	112.75	41
A	6	112.75	41
A	6	112.75	41
A	6	117.03	0
A	6	118.45	42
A	6	118.45	42
A	6	118.45	42
A	6	118.71	43
A	6	118.71	43
A	6	118.71	43
A	6	118.71	43
A	6	118.71	43
A	6	118.71	43
A	6	118.71	43
A	6	120.32	44
A	6	120.32	44
A	6	120.85	45
A	6	120.85	45
A	6	120.85	45
A	6	120.85	45
A	6	121.12	0
A	7	0	1
A	7	0	1
A	7	0.53	2
A	7	0.53	2
A	7	0.53	2
A	7	0.53	2
A	7	0.79	3
A	7	0.79	3
A	7	0.79	3
A	7	0.79	3
A	7	1.64	0
A	7	11.85	0
A	7	12.4	4
A	7	12.4	4
A	7	12.4	4
A	7	12.4	4
A	7	12.4	4
A	7	12.4	4
A	7	12.4	4
A	7	12.4	4
A	7	12.93	5
A	7	12.93	5
A	7	12.93	5
A	7	12.93	5
A	7	13.46	6
A	7	13.46	6
A	7	13.46	6
A	7	13.46	6
A	7	13.46	6
A	7	14.56	0
A	7	14.83	7
A	7	14.83	7
A	7	14.83	7
A	7	14.83	7
A	7	14.83	7
A	7	14.83	7
A	7	14.83	7
A	7	14.83	7
A	7	14.83	7
A	7	14.83	7
A	7	14.83	7
A	7	14.83	7
A	7	14.83	7
A	7	14.83	7
A	7	14.83	7
A	7	14.83	7
A	7	14.83	7
A	7	14.83	7
A	7	14.83	7
A	7	14.83	7
A	7	14.83	7
A	7	14.83	7
A	7	14.83	7
A	7	14.83	7
A	7	14.83	7
A	7	14.83	7
A	7	15.37	8
A	7	15.37	8
A	7	15.37	8
A	7	15.37	8
A	7	15.37	8
A	7	47.67	9
A	7	47.67	9
A	7	48.49	10
A	7	48.49	10
A	7	48.49	10
A	7	48.49	10
A	7	48.49	10
A	7	48.76	0
A	7	49.88	11
A	7	49.88	11
A	7	51.28	0
A	7	51.55	0
A	7	53.76	12
A	7	53.76	12
A	7	53.76	12
A	7	55.75	13
A	7	55.75	13
A	7	56.58	14
A	7	56.58	14
A	7	56.58	14
A	7	58.3	0
A	7	58.58	15
A	7	58.58	15
A	7	58.58	15
A	7	58.85	15
A	7	60.46	16
A	7	60.46	16
A	7	60.46	16
A	7	60.46	16
A	7	60.46	16
A	7	60.99	17
A	7	60.99	17
A	7	61.53	18
A	7	61.53	18
A	7	61.8	19
A	7	61.8	19
A	7	61.8	19
A	7	61.8	19
A	7	61.8	19
A	7	61.8	19
A	7	61.8	19
A	7	61.8	19
A	7	63.81	20
A	7	63.81	20
A	7	63.81	20
A	7	66.18	0
A	7	69.31	21
A	7	69.31	21
A	7	71.81	22
A	7	71.81	22
A	7	72.1	0
A	7	72.67	0
A	7	74.8	23
A	7	74.8	23
A	7	74.8	23
A	7	75.37	24
A	7	75.37	24
A	7	76.48	25
A	7	76.48	25
A	7	76.75	0
A	7	78.74	26
A	7	78.74	26
A	7	78.74	26
A	7	79.32	27
A	7	79.32	27
A	7	79.32	27
A	7	80.15	0
A	7	80.96	0
A	7	81.22	0
A	7	81.74	28
A	7	81.74	28
A	7	82.02	0
A	7	82.28	0
A	7	82.55	29
A	7	82.55	29
A	7	82.55	29
A	7	82.55	29
A	7	82.55	29
A	7	82.55	29
A	7	82.55	29
A	7	82.55	29
A	7	82.55	29
A	7	82.55	29
A	7	82.55	29
A	7	83.35	29
A	7	83.35	29
A	7	83.35	29
A	7	84.72	30
A	7	84.72	30
A	7	87.5	31
A	7	87.5	31
A	7	113.83	32
A	7	113.83	32
A	7	113.83	32
A	7	117.84	33
A	7	117.84	33
A	7	117.84	33
A	7	117.84	33
A	7	117.84	33
A	7	121.21	34
A	7	121.21	34
A	7	121.21	34
A	7	121.77	0
A	7	122.31	35
A	7	122.31	35
A	7	122.31	35
A	7	122.88	36
A	7	129.88	36
A	7	130.72	37
A	7	130.72	37
A	7	130.99	0
A	7	131.25	38
A	7	131.25	38
A	7	131.78	0
A	7	170.67	0
A	7	173.29	39
A	7	173.29	39
A	7	174.09	40
A	7	174.09	40
A	7	175.17	41
A	7	175.17	41
A	7	175.17	41
A	7	175.17	41
A	7	175.17	41
A	7	175.17	41
A	7	175.17	41
A	7	175.17	41
A	7	175.17	41
A	7	175.17	41
A	7	175.17	41
A	7	175.17	41
A	7	175.17	41
A	7	175.17	41
A	7	175.7	42
A	7	175.7	42
A	7	175.7	42
A	7	175.7	42
A	7	176.24	0
A	7	176.51	0
A	7	176.77	43
A	7	176.77	43
A	7	176.77	43
A	7	176.77	43
A	7	176.77	43
A	7	176.77	43
A	7	176.77	43
A	7	176.77	43
A	7	177.04	44
A	7	177.04	44
A	7	177.04	44
A	7	177.04	44
A	7	177.31	45
A	7	177.31	45
A	7	177.31	45
A	7	177.31	45
A	7	177.31	45
A	7	177.31	45
A	7	177.58	0
A	7	180.59	0
A	7	180.88	46
A	7	180.88	46
A	7	180.88	46
A	7	180.88	46
A	7	180.88	46
A	7	180.88	46
A	7	180.88	46
A	7	180.88	46
A	7	180.88	46
A	7	183.44	47
A	7	183.44	47
A	7	183.44	47
A	7	185.4	48
A	7	185.4	48
A	7	185.4	48
A	7	185.4	48
A	7	185.4	48
A	7	185.4	48
A	7	185.4	48
A	7	185.4	48
A	7	185.4	48
A	7	185.4	48
A	7	185.4	48
A	7	185.4	48
A	7	185.4	48
A	7	185.68	49
A	7	185.68	49
A	7	185.68	49
A	7	185.68	49
A	7	185.94	50
A	7	185.94	50
A	7	185.94	50
A	7	185.94	50
A	7	185.94	50
A	7	185.94	50
A	7	185.94	50
A	7	186.22	51
A	7	186.22	51
B	1	0	0
B	1	0.58	1
B	1	0.58	1
B	1	5.9	0
B	1	6.78	2
B	1	6.78	2
B	1	9.82	3
B	1	9.82	3
B	1	10.09	4
B	1	10.09	4
B	1	10.09	4
B	1	10.09	4
B	1	10.09	4
B	1	10.35	5
B	1	10.35	5
B	1	10.35	5
B	1	10.61	0
B	1	10.89	0
B	1	11.44	6
B	1	11.44	6
B	1	11.96	7
B	1	11.96	7
B	1	12.23	8
B	1	12.23	8
B	1	12.5	0
B	1	19.14	9
B	1	19.14	9
B	1	19.14	9
B	1	34.29	10
B	1	34.29	10
B	1	34.56	0
B	1	34.83	0
B	1	39.18	11
B	1	39.18	11
B	1	39.18	11
B	1	39.44	0
B	1	39.7	12
B	1	39.7	12
B	1	39.7	12
B	1	40.26	13
B	1	40.26	13
B	1	40.81	14
B	1	40.81	14
B	1	41.64	15
B	1	41.64	15
B	1	41.64	15
B	1	41.64	15
B	1	41.64	15
B	1	42.18	16
B	1	42.18	16
B	1	42.18	16
B	1	52.32	17
B	1	52.32	17
B	1	52.59	18
B	1	52.59	18
B	1	53.4	0
B	1	53.93	19
B	1	53.93	19
B	1	54.21	0
B	1	54.48	20
B	1	54.48	20
B	1	54.77	0
B	1	55.4	21
B	1	55.4	21
B	1	56.99	0
B	1	57.91	22
B	1	57.91	22
B	1	59.22	0
B	1	59.53	0
B	1	60.46	0
[truncated: 2,246 more rows]

## Sheet: Marker_distri_Genomes
Genomes	numbers	Features
[truncated: 21 more rows]
